# Supplementary material for: Origin and evolution of metal P-type ATPases in Plantae (Archaeplastida)
Source: Front Plant Sci. 2014 Jan 7;4:544. doi: 10.3389/fpls.2013.00544 (PMC3922081; doi:10.3389/fpls.2013.00544)
Supplement: File S1 — Phylogenetic tree of P-type ATPases in prokaryotes (NEXUS file). [file FileS1.ZIP › file_s1.nex]

#NEXUS

begin trees;
    tree tree_1 = [&R] ((((((((((((((((((((((((((((((((((((((((((((((((((((((((((((((((((((((((((((((((((((((((((((((((((((((((((((((((((((('[Cu] Coprothermobacter proteolyticus DSM 5265 [206896532]':0.525810[& !color = #d53e4f ],'[Cu] Streptobacillus moniliformis DSM 12112 [269123571]':0.633720[& !color = #abdda4 ])0:0.000000[& !name = "Bacteria" , !color = #000000 ],('[Cu] Ethanoligenens harbinense YUAN-3 [317131963]':0.469840[& !color = #d53e4f ],'[Cu] Sorangium cellulosum So ce56 [162452286]':0.274650[& !color = #9e0142 ])0.75:0.096630[& !name = "Bacteria" , !color = #000000 ])0:0.000000[& !name = "Bacteria" , !color = #000000 ],'[Cu] Caldivirga maquilingensis IC-167 [159041816]':0.302960[& !color = #abdda4 ])0:0.000000[& !name = "cellular organisms" , !color = #000000 ],'[Cu] Exiguobacterium sp. AT1b [229918191]':0.498040[& !color = #d53e4f ])0:0.000000[& !name = "cellular organisms" , !color = #000000 ],'[HM|ref] Carboxydothermus hydrogenoformans Z-2901 [78044655]':0.906370[& !color = #d53e4f ])0:0.000000[& !name = "cellular organisms" , !color = #000000 ],'[Cu] Simkania negevensis Z [338731990]':0.518130[& !color = #3288bd ])0:0.000000[& !name = "cellular organisms" , !color = #000000 ],'[Cu] Aeropyrum pernix K1 [118431463]':0.484420[& !color = #abdda4 ])0:0.000000[& !name = "cellular organisms" , !color = #000000 ],'[Cu] Sulfobacillus acidophilus DSM 10332 [379007026]':0.370480[& !color = #d53e4f ])0:0.000000[& !name = "cellular organisms" , !color = #000000 ],'[Cu] Kyrpidia tusciae DSM 2912 [295697156]':0.364450[& !color = #d53e4f ])0:0.000000[& !name = "cellular organisms" , !color = #000000 ],(('[Cu] Bacteriovorax marinus SJ [374287722]':0.569480[& !color = #9e0142 ],'[Cu] Methanococcus aeolicus Nankai-3 [150400731]':0.369710[& !color = #e6f598 ])0:0.000000[& !name = "cellular organisms" , !color = #000000 ],'[Cu] Thermodesulfovibrio yellowstonii DSM 11347 [206890935]':0.472040[& !color = #fee08b ])0.51:0.080750[& !name = "cellular organisms" , !color = #000000 ])0:0.000000[& !name = "cellular organisms" , !color = #000000 ],('[Cu] Nocardioides sp. JS614 [119717968]':0.180450[& !color = #fdae61 ],'[Cu] Geodermatophilus obscurus DSM 43160 [284992274]':0.163730[& !color = #fdae61 ])1:0.131800[& !name = "Actinomycetales" , !color = #fdae61 , !collapse = {"collapsed",2.41378} ])0:0.000000[& !name = "cellular organisms" , !color = #000000 ],'[Cu] Ammonifex degensii KC4 [260893605]':0.460940[& !color = #d53e4f ])0:0.000000[& !name = "cellular organisms" , !color = #000000 ],('[Cu] Methanosaeta thermophila PT [116754215]':0.276050[& !color = #e6f598 ],'[Cu] Archaeoglobus fulgidus DSM 4304 [11498084]':0.171320[& !color = #e6f598 ])0.54:0.148920[& !name = "Euryarchaeota" , !color = #e6f598 , !collapse = {"collapsed",2.30106} ])0:0.000000[& !name = "cellular organisms" , !color = #000000 ],'[Cu] Veillonella parvula DSM 2008 [269797635]':0.397950[& !color = #d53e4f ])0:0.000000[& !name = "cellular organisms" , !color = #000000 ],'[Cu] Desulfarculus baarsii DSM 2075 [302343435]':0.378050[& !color = #9e0142 ])0:0.000000[& !name = "cellular organisms" , !color = #000000 ],'[Cu] Halorhabdus utahensis DSM 12940 [257052826]':0.381280[& !color = #e6f598 ])0:0.000000[& !name = "cellular organisms" , !color = #000000 ],('[Cu] Candidatus Solibacter usitatus Ellin6076 [116624685]':0.359510[& !color = #f46d43 ],'[Cu] Dehalococcoides sp. BAV1 [147669480]':0.352970[& !color = #66c2a5 ])0.5:0.056390[& !name = "Bacteria" , !color = #000000 ])0:0.000000[& !name = "cellular organisms" , !color = #000000 ],'[Cu] Desulfobacca acetoxidans DSM 11109 [328952369]':0.376990[& !color = #9e0142 ])0:0.000000[& !name = "cellular organisms" , !color = #000000 ],'[Cu] Candidatus Arthromitus sp. SFB-rat-Yit [347542032]':0.344370[& !color = #d53e4f ])0:0.000000[& !name = "cellular organisms" , !color = #000000 ],('[Cu] Alicyclobacillus acidocaldarius subsp. acidocaldarius DSM 446 [258510299]':0.115640[& !color = #d53e4f ],'[Cu] Alicyclobacillus acidocaldarius subsp. acidocaldarius DSM 446 [258511103]':0.128940[& !color = #d53e4f ])1:0.203010[& !name = "Alicyclobacillus acidocaldarius subsp. acidocaldarius DSM 446" , !color = #d53e4f , !collapse = {"collapsed",2.39408} ])0:0.000000[& !name = "cellular organisms" , !color = #000000 ],(((((('[Cu] Cytophaga hutchinsonii ATCC 33406 [110637903]':0.160560[& !color = #fee08b ],'[Cu] Emticicia oligotrophica DSM 17448 [408674592]':0.175000[& !color = #fee08b ])0.78:0.042560[& !name = "Cytophagaceae" , !color = #fee08b ],('[Cu] Leadbetterella byssophila DSM 17132 [312132226]':0.253930[& !color = #fee08b ],'[Cu] Fluviicola taffensis DSM 16823 [327405699]':0.086900[& !color = #fee08b ])0.85:0.060330[& !name = "Bacteroidetes" , !color = #fee08b ])0.85:0.050010[& !name = "Bacteroidetes" , !color = #fee08b ],(('[Cu] Chitinophaga pinensis DSM 2588 [256423931]':0.196170[& !color = #fee08b ],'[Cu] Odoribacter splanchnicus DSM 20712 [325282030]':0.213570[& !color = #fee08b ])0.61:0.043830[& !name = "Bacteroidetes" , !color = #fee08b ],('[Cu] Owenweeksia hongkongensis DSM 17368 [375010750]':0.206510[& !color = #fee08b ],'[Cu] Cyclobacterium marinum DSM 745 [343087161]':0.106040[& !color = #fee08b ])1:0.059690[& !name = "Bacteroidetes" , !color = #fee08b ])0.58:0.031500[& !name = "Bacteroidetes" , !color = #fee08b ])0.51:0.043490[& !name = "Bacteroidetes" , !color = #fee08b ],'[Cu] Pedobacter heparinus DSM 2366 [255532946]':0.162660[& !color = #fee08b ])0.94:0.068840[& !name = "Bacteroidetes" , !color = #fee08b ],(('[Cu] Parabacteroides distasonis ATCC 8503 [150007562]':0.207530[& !color = #fee08b ],'[Cu] Bacteroides thetaiotaomicron VPI-5482 [29346501]':0.229300[& !color = #fee08b ])1:0.147380[& !name = "Bacteroidales" , !color = #fee08b ],'[Cu] Odoribacter splanchnicus DSM 20712 [325281963]':0.323100[& !color = #fee08b ])0:0.000000[& !name = "Bacteroidales" , !color = #fee08b ])0.8:0.056670[& !name = "Bacteroidetes" , !color = #fee08b ],'[Cu] Cyclobacterium marinum DSM 745 [343084054]':0.421230[& !color = #fee08b ])1:0.117080[& !name = "Bacteroidetes" , !color = #fee08b , !collapse = {"collapsed",2.07568} ])0:0.000000[& !name = "cellular organisms" , !color = #000000 ],'[Cu] Herpetosiphon aurantiacus DSM 785 [159900839]':0.207420[& !color = #66c2a5 ])0:0.000000[& !name = "cellular organisms" , !color = #000000 ],'[Cu] Streptococcus intermedius JTH08 [392427988]':0.369850[& !color = #d53e4f ])0:0.000000[& !name = "cellular organisms" , !color = #000000 ],((('[Cu] Clostridiales genomosp. BVAB3 str. UPII9-5 [289450665]':0.461700[& !color = #d53e4f ],'[Cu] Erysipelothrix rhusiopathiae str. Fujisawa [336066574]':0.398800[& !color = #d53e4f ])0:0.000000[& !name = "Firmicutes" , !color = #d53e4f , !collapse = {"collapsed",2.17524} ],'[Cu] Sphaerochaeta coccoides DSM 17374 [330836341]':0.325300[& !color = #ffffbf ])0:0.000000[& !name = "Bacteria" , !color = #000000 ],(('[Cu] Desulfobacula toluolica Tol2 [408417594]':0.220960[& !color = #9e0142 ],'[Cu] Desulfatibacillum alkenivorans AK-01 [218780843]':0.178620[& !color = #9e0142 ])1:0.100750[& !name = "Desulfobacteraceae" , !color = #9e0142 ],'[Cu] Desulfococcus oleovorans Hxd3 [158521887]':0.275720[& !color = #9e0142 ])0.94:0.061100[& !name = "Desulfobacteraceae" , !color = #9e0142 , !collapse = {"collapsed",2.25413} ])0.58:0.089090[& !name = "Bacteria" , !color = #000000 ])0:0.000000[& !name = "cellular organisms" , !color = #000000 ],((((('[Cu] Nocardioides sp. JS614 [119714580]':0.100130[& !color = #fdae61 ],'[Cu] Intrasporangium calvum DSM 43043 [317123922]':0.137370[& !color = #fdae61 ])1:0.041590[& !name = "Actinomycetales" , !color = #fdae61 ],'[Cu] Nakamurella multipartita DSM 44233 [258651966]':0.111380[& !color = #fdae61 ])1:0.029200[& !name = "Actinomycetales" , !color = #fdae61 ],'[Cu] Microlunatus phosphovorus NM-1 [336119413]':0.131140[& !color = #fdae61 ])1:0.129600[& !name = "Actinomycetales" , !color = #fdae61 , !collapse = {"collapsed",2.22412} ],'[Cu] Phenylobacterium zucineum HLK1 [197103286]':0.310530[& !color = #9e0142 ])0.93:0.050830[& !name = "Bacteria" , !color = #000000 ],'[Cu] Deinococcus geothermalis DSM 11300 [94972043]':0.331170[& !color = #ffffbf ])1:0.113320[& !name = "Bacteria" , !color = #000000 ])0:0.000000[& !name = "cellular organisms" , !color = #000000 ],'[Cu] Finegoldia magna ATCC 29328 [169824096]':0.340570[& !color = #d53e4f ])0:0.000000[& !name = "cellular organisms" , !color = #000000 ],('[Cu] Nostoc sp. PCC 7120 [17158728]':0.226420[& !color = #f46d43 ],'[Cu] Methanocella conradii HZ254 [383320047]':0.171550[& !color = #e6f598 ])1:0.145780[& !name = "cellular organisms" , !color = #000000 ])0:0.000000[& !name = "cellular organisms" , !color = #000000 ],(('[Cu] Treponema brennaborense DSM 12168 [332298487]':0.239360[& !color = #ffffbf ],'[Cu] Oscillibacter valericigenes Sjm18-20 [350270126]':0.246270[& !color = #d53e4f ])1:0.098140[& !name = "Bacteria" , !color = #000000 ],'[Cu] Clostridium phytofermentans ISDg [160881995]':0.193060[& !color = #d53e4f ])1:0.153760[& !name = "Bacteria" , !color = #000000 ])0:0.000000[& !name = "cellular organisms" , !color = #000000 ],'[Cu] Listeria ivanovii subsp. ivanovii PAM 55 [347549249]':0.492500[& !color = #d53e4f ])0:0.000000[& !name = "cellular organisms" , !color = #000000 ],('[Cu] Geobacter metallireducens GS-15 [404497622]':0.304540[& !color = #9e0142 ],'[Cu] Desulfitobacterium hafniense Y51 [89895310]':0.215470[& !color = #d53e4f ])0.86:0.169470[& !name = "Bacteria" , !color = #000000 ])0:0.000000[& !name = "cellular organisms" , !color = #000000 ],('[Cu] Thermobaculum terrenum ATCC BAA-798 [269926835]':0.356860[& !color = #fdae61 ],'[Cu] Rhodothermus marinus DSM 4252 [268318000]':0.235030[& !color = #fee08b ])0.52:0.078110[& !name = "Bacteria" , !color = #000000 ])0:0.000000[& !name = "cellular organisms" , !color = #000000 ],'[Cu] Chloroflexus aurantiacus J-10-fl [163846168]':0.232360[& !color = #66c2a5 ])0:0.000000[& !name = "cellular organisms" , !color = #000000 ],'[Cu] Ethanoligenens harbinense YUAN-3 [317132037]':0.247810[& !color = #d53e4f ])0:0.000000[& !name = "cellular organisms" , !color = #000000 ],'[Cu] Acetobacterium woodii DSM 1030 [379012248]':0.372200[& !color = #d53e4f ])0:0.000000[& !name = "cellular organisms" , !color = #000000 ],((('[Cu] Desulfomonile tiedjei DSM 6799 [392412586]':0.162470[& !color = #9e0142 ],'[Cu] Syntrophus aciditrophicus SB [85860597]':0.112400[& !color = #9e0142 ])1:0.097100[& !name = "Syntrophaceae" , !color = #9e0142 ],'[Cu] Syntrophobacter fumaroxidans MPOB [116750644]':0.186680[& !color = #9e0142 ])1:0.144170[& !name = "Syntrophobacterales" , !color = #9e0142 , !collapse = {"collapsed",2.27189} ],'[Cu] Candidatus Methylomirabilis oxyfera [392373172]':0.187130[& !color = #fdae61 ])0.56:0.050400[& !name = "Bacteria" , !color = #000000 ])0:0.000000[& !name = "cellular organisms" , !color = #000000 ],'[Cu] Caldilinea aerophila DSM 14535 = NBRC 104270 [383762189]':0.225370[& !color = #66c2a5 ])0:0.000000[& !name = "cellular organisms" , !color = #000000 ],'[Cu] Brachyspira pilosicoli 95/1000 [300871496]':0.168970[& !color = #ffffbf ])0:0.000000[& !name = "cellular organisms" , !color = #000000 ],('[Cu] Syntrophomonas wolfei subsp. wolfei str. Goettingen [114567213]':0.260940[& !color = #d53e4f ],'[Cu] Desulfotomaculum reducens MI-1 [134299986]':0.177220[& !color = #d53e4f ])0.75:0.055890[& !name = "Clostridiales" , !color = #d53e4f , !collapse = {"collapsed",2.4092} ])0:0.000000[& !name = "cellular organisms" , !color = #000000 ],('[Cu] Kosmotoga olearia TBF 19.5.1 [239617467]':0.325280[& !color = #9e0142 ],'[Cu] Ilyobacter polytropus DSM 2926 [310779291]':0.115030[& !color = #abdda4 ])0.99:0.083820[& !name = "Bacteria" , !color = #000000 ])0:0.000000[& !name = "cellular organisms" , !color = #000000 ],'[Cu] Spirochaeta caldaria DSM 7334 [339501095]':0.285710[& !color = #ffffbf ])0:0.000000[& !name = "cellular organisms" , !color = #000000 ],'[Cu] Thermaerobacter marianensis DSM 12885 [317122414]':0.129720[& !color = #d53e4f ])0:0.000000[& !name = "cellular organisms" , !color = #000000 ],'[Cu] Flexistipes sinusarabici DSM 4947 [336322927]':0.265610[& !color = #f46d43 ])0:0.000000[& !name = "cellular organisms" , !color = #000000 ],(('[Cu] Anaeromyxobacter dehalogenans 2CP-C [86159914]':0.144660[& !color = #9e0142 ],'[Cu] Gemmatimonas aurantiaca T-27 [226228309]':0.227360[& !color = #9e0142 ])1:0.208160[& !name = "Bacteria" , !color = #000000 ],'[Cu] Sphaerobacter thermophilus DSM 20745 [269837843]':0.096120[& !color = #66c2a5 ])0.56:0.049260[& !name = "Bacteria" , !color = #000000 ])0:0.000000[& !name = "cellular organisms" , !color = #000000 ],((((((((((((('[Cu] Synechocystis sp. PCC 6803 [384435922]':0.003240[& !color = #f46d43 ],'[Cu] Synechocystis sp. PCC 6803 substr. PCC-N [383490655]':0.002980[& !color = #f46d43 ])0:0.000000[& !name = "Synechocystis sp. PCC 6803" , !color = #f46d43 ],'[Cu] Synechocystis sp. PCC 6803 substr. PCC-P [383324771]':0.003020[& !color = #f46d43 ])0:0.000000[& !name = "Synechocystis sp. PCC 6803" , !color = #f46d43 ],'[Cu] Synechocystis sp. PCC 6803 substr. GT-I [383321602]':0.003050[& !color = #f46d43 ])1:0.203940[& !name = "Synechocystis sp. PCC 6803" , !color = #f46d43 ],('[Cu] Synechococcus elongatus PCC 6301 [56750036]':0.006330[& !color = #f46d43 ],'[Cu] Synechococcus elongatus PCC 7942 [81300379]':0.002920[& !color = #f46d43 ])1:0.104840[& !name = "Synechococcus elongatus" , !color = #f46d43 ])0.99:0.069380[& !name = "Chroococcales" , !color = #f46d43 ],'[Cu] Microcystis aeruginosa NIES-843 [166365869]':0.214160[& !color = #f46d43 ])0:0.000000[& !name = "Chroococcales" , !color = #f46d43 ],'[Cu] Synechococcus sp. PCC 7002 [170078913]':0.198360[& !color = #f46d43 ])0.62:0.033890[& !name = "Chroococcales" , !color = #f46d43 ],('[Cu] Synechococcus sp. JA-3-3Ab [86606998]':0.053730[& !color = #f46d43 ],'[Cu] Synechococcus sp. JA-2-3Ba(2-13) [86609786]':0.039010[& !color = #f46d43 ])1:0.191610[& !name = "Synechococcus" , !color = #f46d43 ])0.89:0.043600[& !name = "Chroococcales" , !color = #f46d43 ],'[Cu] Acaryochloris marina MBIC11017 [158334138]':0.132700[& !color = #f46d43 ])0.65:0.031280[& !name = "Chroococcales" , !color = #f46d43 ],('[Cu] Cyanothece sp. PCC 7822 [307151840]':0.111870[& !color = #f46d43 ],'[Cu] Cyanothece sp. PCC 7424 [218441281]':0.042010[& !color = #f46d43 ])1:0.081010[& !name = "Cyanothece" , !color = #f46d43 ])0.74:0.033050[& !name = "Chroococcales" , !color = #f46d43 ],(((('[Cu] Nostoc sp. PCC 7120 [17229119]':0.010420[& !color = #f46d43 ],'[Cu] Anabaena variabilis ATCC 29413 [75910433]':0.022520[& !color = #f46d43 ])0.99:0.025740[& !name = "Nostocaceae" , !color = #f46d43 ],'[Cu] Nostoc sp. PCC 7120 [17158771]':0.036370[& !color = #f46d43 ])1:0.059220[& !name = "Nostocaceae" , !color = #f46d43 ],'[Cu] Cyanothece sp. PCC 7425 [220907409]':0.088390[& !color = #f46d43 ])0.63:0.027720[& !name = "Cyanobacteria" , !color = #f46d43 ],((Nostoc_azollae_551115@298492671:0.067490[& !color = #f46d43 ],'[Cu] Anabaena sp. 90 [414076199]':0.070540[& !color = #f46d43 ])0.99:0.030060[& !name = "Nostocaceae" , !color = #f46d43 ],'[Cu] Nostoc punctiforme PCC 73102 [186681895]':0.066040[& !color = #f46d43 ])1:0.038090[& !name = "Nostocaceae" , !color = #f46d43 ])0.83:0.021330[& !name = "Cyanobacteria" , !color = #f46d43 ])0.61:0.020840[& !name = "Cyanobacteria" , !color = #f46d43 ],'[Cu] Trichodesmium erythraeum IMS101 [113475045]':0.178520[& !color = #f46d43 ])0.9:0.037240[& !name = "Cyanobacteria" , !color = #f46d43 ],((('[Cu] Cyanothece sp. PCC 8802 [257060310]':0.003460[& !color = #f46d43 ],'[Cu] Cyanothece sp. PCC 8801 [218248366]':0.003460[& !color = #f46d43 ])1:0.091930[& !name = "Cyanothece" , !color = #f46d43 ],'[Cu] Cyanothece sp. ATCC 51142 [172036615]':0.070140[& !color = #f46d43 ])0.96:0.038310[& !name = "Cyanothece" , !color = #f46d43 ],('cyanobacterium UCYN-A [284929270]':0.218470[& !color = #f46d43 ],'[Cu] Cyanothece sp. ATCC 51142 [172036832]':0.088710[& !color = #f46d43 ])1:0.080110[& !name = "Chroococcales" , !color = #f46d43 ])0.97:0.048180[& !name = "Chroococcales" , !color = #f46d43 ])1:0.099320[& !name = "Cyanobacteria" , !color = #f46d43 , !collapse = {"collapsed",2.07917} ],'[Cu] Desulfurivibrio alkaliphilus AHT2 [297570084]':0.188730[& !color = #9e0142 ])0.89:0.071080[& !name = "Bacteria" , !color = #000000 ])0:0.000000[& !name = "cellular organisms" , !color = #000000 ],((((((((((((('[Cu] Edwardsiella tarda FL6-60 [387867109]':0.100620[& !color = #9e0142 ],'[Cu] Proteus mirabilis HI4320 [197286020]':0.105410[& !color = #9e0142 ])0.76:0.032490[& !name = "Enterobacteriaceae" , !color = #9e0142 ],'[Cu] Escherichia coli ATCC 8739 [170021128]':0.076790[& !color = #9e0142 ])0.84:0.052580[& !name = "Enterobacteriaceae" , !color = #9e0142 ],'[Cu] Pantoea ananatis AJ13355 [386014965]':0.222330[& !color = #9e0142 ])0.99:0.224390[& !name = "Enterobacteriaceae" , !color = #9e0142 ],'[Cu] Vibrio sp. EJY3 [375264727]':0.382880[& !color = #9e0142 ])0.97:0.134710[& !name = "Gammaproteobacteria" , !color = #9e0142 ],'[Cu] Chromohalobacter salexigens DSM 3043 [92115121]':0.283060[& !color = #9e0142 ])0.62:0.093700[& !name = "Gammaproteobacteria" , !color = #9e0142 ],('[Cu] Marinobacter aquaeolei VT8 [120556694]':0.188030[& !color = #9e0142 ],'[Cu] Alcanivorax borkumensis SK2 [110835214]':0.156260[& !color = #9e0142 ])0.73:0.053390[& !name = "Gammaproteobacteria" , !color = #9e0142 ])0.5:0.083380[& !name = "Gammaproteobacteria" , !color = #9e0142 ],'[Cu] Marinomonas posidonica IVIA-Po-181 [333908077]':0.575280[& !color = #9e0142 ])0.73:0.072050[& !name = "Gammaproteobacteria" , !color = #9e0142 ],'[Cu] Hahella chejuensis KCTC 2396 [83649351]':0.202550[& !color = #9e0142 ])0.73:0.047890[& !name = "Gammaproteobacteria" , !color = #9e0142 ],((('[Cu] Cycloclasticus sp. P1 [407716545]':0.080540[& !color = #9e0142 ],'[Cu] Psychromonas ingrahamii 37 [119945120]':0.074980[& !color = #9e0142 ])0.98:0.038770[& !name = "Gammaproteobacteria" , !color = #9e0142 ],('[Cu] Kangiella koreensis DSM 16069 [256822525]':0.039140[& !color = #9e0142 ],'[Cu] Idiomarina loihiensis L2TR [56460326]':0.055310[& !color = #9e0142 ])0.79:0.028190[& !name = "Gammaproteobacteria" , !color = #9e0142 ])1:0.058410[& !name = "Gammaproteobacteria" , !color = #9e0142 ],'[Cu] Kangiella koreensis DSM 16069 [256822574]':0.061030[& !color = #9e0142 ])1:0.078220[& !name = "Gammaproteobacteria" , !color = #9e0142 ])0.87:0.054300[& !name = "Gammaproteobacteria" , !color = #9e0142 ],('[Cu] Desulfobulbus propionicus DSM 2032 [320354785]':0.396590[& !color = #9e0142 ],'[Cu] Coxiella burnetii Dugway 5J108-111 [209363803]':0.183930[& !color = #9e0142 ])0:0.000000[& !name = "Proteobacteria" , !color = #9e0142 ])0.93:0.149590[& !name = "Proteobacteria" , !color = #9e0142 , !collapse = {"collapsed",1.50278} ],'[Cu] Melioribacter roseus P3M [397689791]':0.130570[& !color = #fee08b ])0.5:0.057910[& !name = "Bacteria" , !color = #000000 ],'[Cu] Thermaerobacter marianensis DSM 12885 [317122394]':0.134350[& !color = #d53e4f ])0.62:0.046560[& !name = "Bacteria" , !color = #000000 ],((('[Cu] Nocardioides sp. JS614 [119717146]':0.051070[& !color = #fdae61 ],'[Cu] Intrasporangium calvum DSM 43043 [317126099]':0.045300[& !color = #fdae61 ])1:0.071800[& !name = "Actinomycetales" , !color = #fdae61 ],'[Cu] Bifidobacterium adolescentis ATCC 15703 [119026319]':0.389940[& !color = #fdae61 ])0.98:0.067430[& !name = "Actinobacteridae" , !color = #fdae61 ],'[Cu] Thermobispora bispora DSM 43833 [296270092]':0.220980[& !color = #fdae61 ])0.99:0.080560[& !name = "Actinobacteridae" , !color = #fdae61 , !collapse = {"collapsed",2.15166} ])0.93:0.036440[& !name = "Bacteria" , !color = #000000 ])0:0.000000[& !name = "cellular organisms" , !color = #000000 ],'[Cu] Caldicellulosiruptor obsidiansis OB47 [302872655]':0.192450[& !color = #d53e4f ])0:0.000000[& !name = "cellular organisms" , !color = #000000 ],(('[Cu] Dehalogenimonas lykanthroporepellens BL-DC-9 [300088297]':0.261430[& !color = #66c2a5 ],'[Cu] Moorella thermoacetica ATCC 39073 [83590824]':0.072270[& !color = #d53e4f ])0.97:0.071730[& !name = "Bacteria" , !color = #000000 ],'[Cu|ref] Carboxydothermus hydrogenoformans Z-2901 [78044857]':0.416410[& !color = #d53e4f ])0.59:0.046370[& !name = "Bacteria" , !color = #000000 ])0:0.000000[& !name = "cellular organisms" , !color = #000000 ],'[Cu] Anaerolinea thermophila UNI-1 [320160669]':0.212280[& !color = #66c2a5 ])0:0.000000[& !name = "cellular organisms" , !color = #000000 ],(((((((((((((('[Cu] Phaeobacter gallaeciensis 2.10 [400753109]':0.297560[& !color = #9e0142 ],'[Cu] Candidatus Chloracidobacterium thermophilum B [347756510]':0.304790[& !color = #f46d43 ])0.9:0.063790[& !name = "Bacteria" , !color = #000000 ],'[Cu] gamma proteobacterium HdN1 [304312117]':0.280140[& !color = #9e0142 ])0:0.000000[& !name = "Bacteria" , !color = #000000 ],'[Cu] Bordetella pertussis 18323 [408416855]':0.090370[& !color = #9e0142 ])0:0.000000[& !name = "Bacteria" , !color = #000000 ],'[Cu] Pelagibacterium halotolerans B2 [357383878]':0.196330[& !color = #9e0142 ])0:0.000000[& !name = "Bacteria" , !color = #000000 ],('[Cu] Idiomarina loihiensis L2TR [56459705]':0.311670[& !color = #9e0142 ],'[Cu] Acinetobacter baumannii ATCC 17978 [126641265]':0.145890[& !color = #9e0142 ])0.62:0.055360[& !name = "Gammaproteobacteria" , !color = #9e0142 , !collapse = {"collapsed",1.96003} ])0.54:0.039700[& !name = "Bacteria" , !color = #000000 ],('[Cu] Pelagibacterium halotolerans B2 [357386882]':0.184800[& !color = #9e0142 ],'[Cu] Tistrella mobilis KA081020-065 [389878095]':0.047580[& !color = #9e0142 ])0.57:0.041830[& !name = "Alphaproteobacteria" , !color = #9e0142 , !collapse = {"collapsed",2.14013} ])0.67:0.029060[& !name = "Bacteria" , !color = #000000 ],('[Cu] Phenylobacterium zucineum HLK1 [197104934]':0.089460[& !color = #9e0142 ],'[Cu] Phenylobacterium zucineum HLK1 [197103351]':0.096370[& !color = #9e0142 ])1:0.126730[& !name = "Phenylobacterium zucineum HLK1" , !color = #9e0142 , !collapse = {"collapsed",2.17272} ])0.9:0.039230[& !name = "Bacteria" , !color = #000000 ],'[Cu] Pelobacter carbinolicus DSM 2380 [404493217]':0.175870[& !color = #9e0142 ])0:0.000000[& !name = "Bacteria" , !color = #000000 ],'[Cu] Truepera radiovictrix DSM 17093 [297624306]':0.131340[& !color = #ffffbf ])0.77:0.027470[& !name = "Bacteria" , !color = #000000 ],'[Cu] Desulfurispirillum indicum S5 [317051092]':0.213670[& !color = #fdae61 ])1:0.058080[& !name = "Bacteria" , !color = #000000 ],'[Cu] Marinithermus hydrothermalis DSM 14884 [328951697]':0.162150[& !color = #ffffbf ])0.68:0.049560[& !name = "Bacteria" , !color = #000000 ],((('[Cu] Deinococcus geothermalis DSM 11300 [94972021]':0.031090[& !color = #ffffbf ],'[Cu] Deinococcus geothermalis DSM 11300 [94972060]':0.069320[& !color = #ffffbf ])0.88:0.023210[& !name = "Deinococcus geothermalis DSM 11300" , !color = #ffffbf ],'[Cu] Deinococcus geothermalis DSM 11300 [94984197]':0.024420[& !color = #ffffbf ])1:0.126980[& !name = "Deinococcus geothermalis DSM 11300" , !color = #ffffbf , !collapse = {"collapsed",2.29594} ],'[Cu] Gloeobacter violaceus PCC 7421 [37523616]':0.202390[& !color = #f46d43 ])0.98:0.054710[& !name = "Bacteria" , !color = #000000 ])1:0.066910[& !name = "Bacteria" , !color = #000000 ],('[Cu] Halorhodospira halophila SL1 [121998964]':0.257170[& !color = #9e0142 ],'[Cu] Allochromatium vinosum DSM 180 [288941534]':0.257460[& !color = #9e0142 ])0.98:0.084960[& !name = "Chromatiales" , !color = #9e0142 , !collapse = {"collapsed",2.29465} ])0.57:0.044000[& !name = "Bacteria" , !color = #000000 ],('[Cu] Acidithiobacillus ferrooxidans ATCC 53993 [198283794]':0.280300[& !color = #9e0142 ],'[Cu] Halothiobacillus neapolitanus c2 [261855530]':0.149990[& !color = #9e0142 ])1:0.225310[& !name = "Gammaproteobacteria" , !color = #9e0142 , !collapse = {"collapsed",2.17546} ])0.99:0.044960[& !name = "Bacteria" , !color = #000000 ])0:0.000000[& !name = "cellular organisms" , !color = #000000 ],('[Cu] Rubrobacter xylanophilus DSM 9941 [108802987]':0.191940[& !color = #fdae61 ],'[Cu] Methanocella conradii HZ254 [383320823]':0.177710[& !color = #e6f598 ])0.53:0.058280[& !name = "cellular organisms" , !color = #000000 ])0:0.000000[& !name = "cellular organisms" , !color = #000000 ],('[Cu] Clostridium difficile CD196 [260683715]':0.099750[& !color = #d53e4f ],'[Cu] Alkaliphilus oremlandii OhILAs [158319113]':0.108930[& !color = #d53e4f ])0.99:0.026370[& !name = "Clostridiales" , !color = #d53e4f , !collapse = {"collapsed",2.59073} ])0:0.000000[& !name = "cellular organisms" , !color = #000000 ],((((('[Cu] Bacillus clausii KSM-K16 [56962006]':0.455930[& !color = #d53e4f ],'[Cu] Leptospira borgpetersenii serovar Hardjo-bovis str. JB197 [116330313]':0.438690[& !color = #ffffbf ])0.58:0.099920[& !name = "Bacteria" , !color = #000000 ],'[Cu] Turneriella parva DSM 21527 [392402183]':0.368620[& !color = #ffffbf ])0:0.000000[& !name = "Bacteria" , !color = #000000 ],'[Cu] Bacillus clausii KSM-K16 [56964995]':0.217640[& !color = #d53e4f ])0:0.000000[& !name = "Bacteria" , !color = #000000 ],'[Cu] Kyrpidia tusciae DSM 2912 [295697231]':0.185530[& !color = #d53e4f ])0:0.000000[& !name = "Bacteria" , !color = #000000 ],(('[Cu] Bacillus amyloliquefaciens FZB42 [154687469]':0.205670[& !color = #d53e4f ],'[Cu] Paenibacillus sp. JDR-2 [251796782]':0.179940[& !color = #d53e4f ])0:0.000000[& !name = "Bacillales" , !color = #d53e4f ],'[Cu] Brevibacillus brevis NBRC 100599 [226309961]':0.107800[& !color = #d53e4f ])0.81:0.061470[& !name = "Bacillales" , !color = #d53e4f , !collapse = {"collapsed",2.40222} ])0.79:0.056670[& !name = "Bacteria" , !color = #000000 ])0:0.000000[& !name = "cellular organisms" , !color = #000000 ],('[Cu] Clostridium tetani E88 [28210589]':0.110110[& !color = #d53e4f ],'[Cu] Clostridium botulinum A str. Hall [153935481]':0.098060[& !color = #d53e4f ])0.89:0.041520[& !name = "Clostridium" , !color = #d53e4f , !collapse = {"collapsed",2.5744} ])0:0.000000[& !name = "cellular organisms" , !color = #000000 ],'[Cu] Clostridium lentocellum DSM 5427 [326793000]':0.082160[& !color = #d53e4f ])0:0.000000[& !name = "cellular organisms" , !color = #000000 ],(Clostridium_sticklandii_1511@310659354:0.183070[& !color = #d53e4f ],'[Cu] Macrococcus caseolyticus JCSC5402 [222150513]':0.190900[& !color = #d53e4f ])0.5:0.100770[& !name = "Firmicutes" , !color = #d53e4f , !collapse = {"collapsed",2.43436} ])0:0.000000[& !name = "cellular organisms" , !color = #000000 ],(('[Cu] Acholeplasma laidlawii PG-8A [162447985]':0.159510[& !color = #d53e4f ],'[Cu] Amphibacillus xylanus NBRC 15112 [408355912]':0.112520[& !color = #d53e4f ])0.93:0.026220[& !name = "Bacteria" , !color = #000000 ],('[Cu] Desulfitobacterium hafniense Y51 [89897256]':0.038050[& !color = #d53e4f ],'[Cu] Alkaliphilus oremlandii OhILAs [158320102]':0.052070[& !color = #d53e4f ])1:0.036140[& !name = "Clostridiales" , !color = #d53e4f , !collapse = {"collapsed",2.61792} ])0.63:0.019900[& !name = "Bacteria" , !color = #000000 ])0:0.000000[& !name = "cellular organisms" , !color = #000000 ],('[Cu] Heliobacterium modesticaldum Ice1 [167629781]':0.171170[& !color = #d53e4f ],'[Cu] Desulfotomaculum reducens MI-1 [134300814]':0.155580[& !color = #d53e4f ])0.5:0.030980[& !name = "Clostridiales" , !color = #d53e4f , !collapse = {"collapsed",2.52388} ])0:0.000000[& !name = "cellular organisms" , !color = #000000 ],'[Cu|ref] Symbiobacterium thermophilum IAM 14863 [51893754]':0.177200[& !color = #d53e4f ])0:0.000000[& !name = "cellular organisms" , !color = #000000 ],(('[Cu] Clostridium thermocellum DSM 1313 [385779830]':0.091520[& !color = #d53e4f ],'[Cu] Mahella australiensis 50-1 BON [332981818]':0.084540[& !color = #d53e4f ])0.62:0.047290[& !name = "Clostridia" , !color = #d53e4f ],'[Cu] Thermoanaerobacter wiegelii Rt8.B1 [345018135]':0.110810[& !color = #d53e4f ])0.6:0.055050[& !name = "Clostridia" , !color = #d53e4f , !collapse = {"collapsed",2.53217} ])0:0.000000[& !name = "cellular organisms" , !color = #000000 ],'Weissella koreensis KACC 15510 [339634907]':1.874060[& !color = #d53e4f ])0:0.000000[& !name = "cellular organisms" , !color = #000000 ],('Opitutus terrae PB90-1 [182415890]':0.353040[& !color = #3288bd ],'Coraliomargarita akajimensis DSM 45221 [294054999]':0.583430[& !color = #3288bd ])1:0.743150[& !name = "Opitutae" , !color = #3288bd , !collapse = {"collapsed",1.39945} ])0:0.000000[& !name = "cellular organisms" , !color = #000000 ],'Selenomonas sputigena ATCC 35185 [330839477]':1.500810[& !color = #d53e4f ])0:0.000000[& !name = "cellular organisms" , !color = #000000 ],('Corynebacterium ulcerans 809 [384514862]':0.659400[& !color = #fdae61 ],'Corynebacterium jeikeium K411 [68536990]':0.314030[& !color = #fdae61 ])1:1.090960[& !name = "Corynebacterium" , !color = #fdae61 , !collapse = {"collapsed",0.97567} ])0:0.000000[& !name = "cellular organisms" , !color = #000000 ],'Bdellovibrio bacteriovorus HD100 [42524029]':0.889710[& !color = #9e0142 ])0:0.000000[& !name = "cellular organisms" , !color = #000000 ],(((((((((('Fluviicola taffensis DSM 16823 [327405105]':0.559470[& !color = #fee08b ],'Cytophaga hutchinsonii ATCC 33406 [110637541]':0.361900[& !color = #fee08b ])0.86:0.092890[& !name = "Bacteroidetes" , !color = #fee08b ],'Cyclobacterium marinum DSM 745 [343087558]':0.459600[& !color = #fee08b ])0:0.000000[& !name = "Bacteroidetes" , !color = #fee08b ],('Blattabacterium sp. (Periplaneta americana) str. BPLAN [261749310]':0.466240[& !color = #fee08b ],'Weeksella virosa DSM 16922 [325954463]':0.226970[& !color = #fee08b ])1:0.125060[& !name = "Flavobacteriales" , !color = #fee08b ])0:0.000000[& !name = "Bacteroidetes" , !color = #fee08b ],(('Leadbetterella byssophila DSM 17132 [312131427]':0.338180[& !color = #fee08b ],'Emticicia oligotrophica DSM 17448 [408671806]':0.205430[& !color = #fee08b ])1:0.216090[& !name = "Cytophagaceae" , !color = #fee08b ],'Pedobacter heparinus DSM 2366 [255532376]':0.348860[& !color = #fee08b ])0.75:0.092800[& !name = "Bacteroidetes" , !color = #fee08b ])0.72:0.054660[& !name = "Bacteroidetes" , !color = #fee08b , !collapse = {"collapsed",0.79905} ],'Melioribacter roseus P3M [397690507]':0.333190[& !color = #fee08b ])0.85:0.084480[& !name = "Bacteroidetes/Chlorobi group" , !color = #fee08b ],'Chitinophaga pinensis DSM 2588 [256419725]':0.530920[& !color = #fee08b ])0.89:0.096520[& !name = "Bacteroidetes/Chlorobi group" , !color = #fee08b ],'Haliscomenobacter hydrossis DSM 1100 [332668399]':0.307500[& !color = #fee08b ])1:0.151080[& !name = "Bacteroidetes/Chlorobi group" , !color = #fee08b ],'Flexibacter litoralis DSM 6794 [392396712]':0.344260[& !color = #fee08b ])0.83:0.106250[& !name = "Bacteroidetes/Chlorobi group" , !color = #fee08b ],'Owenweeksia hongkongensis DSM 17368 [375012711]':0.467140[& !color = #fee08b ])0.98:0.242280[& !name = "Bacteroidetes/Chlorobi group" , !color = #fee08b ],'Turneriella parva DSM 21527 [392405586]':0.561450[& !color = #ffffbf ])1:0.539350[& !name = "Bacteria" , !color = #000000 ])0:0.000000[& !name = "cellular organisms" , !color = #000000 ],(('Legionella longbeachae NSW150 [289164054]':0.055330[& !color = #9e0142 ],'Legionella pneumophila subsp. pneumophila ATCC 43290 [378776191]':0.127640[& !color = #9e0142 ])1:0.376850[& !name = "Legionella" , !color = #9e0142 ],('Legionella pneumophila subsp. pneumophila ATCC 43290 [378778586]':0.215540[& !color = #9e0142 ],'Legionella longbeachae NSW150 [289163704]':0.265400[& !color = #9e0142 ])0.98:0.265170[& !name = "Legionella" , !color = #9e0142 ])1:1.052060[& !name = "Legionella" , !color = #9e0142 , !collapse = {"collapsed",1.1434} ])0:0.000000[& !name = "cellular organisms" , !color = #000000 ],'Bacteriovorax marinus SJ [374288149]':1.097120[& !color = #9e0142 ])0:0.000000[& !name = "cellular organisms" , !color = #000000 ],((('Hyperthermus butylicus DSM 5456 [124027102]':0.646460[& !color = #abdda4 ],'Aeropyrum pernix K1 [118431927]':0.441580[& !color = #abdda4 ])1:0.528850[& !name = "Desulfurococcales" , !color = #abdda4 , !collapse = {"collapsed",1.07631} ],'Coprothermobacter proteolyticus DSM 5265 [206895631]':0.869890[& !color = #d53e4f ])0.99:0.372280[& !name = "cellular organisms" , !color = #000000 ],('Coraliomargarita akajimensis DSM 45221 [294053556]':1.158540[& !color = #3288bd ],'Isosphaera pallida ATCC 43644 [320101952]':0.442400[& !color = #5e4fa2 ])0.99:0.261270[& !name = "Bacteria" , !color = #000000 ])0.66:0.102130[& !name = "cellular organisms" , !color = #000000 ])0:0.000000[& !name = "cellular organisms" , !color = #000000 ],('Elusimicrobium minutum Pei191 [187251548]':1.434120[& !color = #d53e4f ],'Waddlia chondrophila WSU 86-1044 [297621377]':0.992160[& !color = #3288bd ])0.56:0.231030[& !name = "Bacteria" , !color = #000000 ])0:0.000000[& !name = "cellular organisms" , !color = #000000 ],('Helicobacter pylori 52 [384888348]':1.083450[& !color = #9e0142 ],'Mycoplasma conjunctivae HRC/581 [240047827]':0.519670[& !color = #d53e4f ])0.86:0.238500[& !name = "Bacteria" , !color = #000000 ])0:0.000000[& !name = "cellular organisms" , !color = #000000 ],'[Cu] Thermoplasma acidophilum DSM 1728 [16082160]':1.098440[& !color = #e6f598 ])0:0.000000[& !name = "cellular organisms" , !color = #000000 ],(('Gemmatimonas aurantiaca T-27 [226229187]':0.617990[& !color = #9e0142 ],'Planctomyces brasiliensis DSM 5305 [325109597]':0.559600[& !color = #5e4fa2 ])0:0.000000[& !name = "Bacteria" , !color = #000000 ],'[Cu] Rhodopirellula baltica SH 1 [32474211]':0.473410[& !color = #5e4fa2 ])0.81:0.157630[& !name = "Bacteria" , !color = #000000 ])0:0.000000[& !name = "cellular organisms" , !color = #000000 ],(('Isosphaera pallida ATCC 43644 [320102116]':0.469820[& !color = #5e4fa2 ],'Pirellula staleyi DSM 6068 [283781275]':0.572640[& !color = #5e4fa2 ])0.98:0.187540[& !name = "Planctomycetaceae" , !color = #5e4fa2 , !collapse = {"collapsed",1.84178} ],'Acidimicrobium ferrooxidans DSM 10331 [256371946]':0.771460[& !color = #fdae61 ])0.94:0.124070[& !name = "Bacteria" , !color = #000000 ])0:0.000000[& !name = "cellular organisms" , !color = #000000 ],((((('[Cu|ref] Streptococcus thermophilus LMG 18311 [55821561]':0.011640[& !color = #d53e4f ],'[Cu] Streptococcus salivarius JIM8777 [387784698]':0.008010[& !color = #d53e4f ])1:0.162750[& !name = "Streptococcus" , !color = #d53e4f ],'[Cu] Streptococcus mutans NN2025 [290581061]':0.094710[& !color = #d53e4f ])0.99:0.072830[& !name = "Streptococcus" , !color = #d53e4f ],('[Cu] Streptococcus dysgalactiae subsp. equisimilis RE378 [408402245]':0.348970[& !color = #d53e4f ],'[Cu] Streptococcus pasteurianus ATCC 43144 [336063688]':0.132060[& !color = #d53e4f ])0.54:0.067340[& !name = "Streptococcus" , !color = #d53e4f ])0.98:0.158030[& !name = "Streptococcus" , !color = #d53e4f ],(('[Cu] Lactobacillus helveticus DPC 4571 [161508212]':0.089500[& !color = #d53e4f ],'[Cu] Lactobacillus fermentum CECT 5716 [385811875]':0.192090[& !color = #d53e4f ])1:0.128810[& !name = "Lactobacillus" , !color = #d53e4f ],'[Cu] Weissella koreensis KACC 15510 [339633963]':0.340180[& !color = #d53e4f ])1:0.258210[& !name = "Lactobacillales" , !color = #d53e4f ])0.83:0.071450[& !name = "Lactobacillales" , !color = #d53e4f ],'[Cu] Melissococcus plutonius DAT561 [379726872]':0.210990[& !color = #d53e4f ])0.5:0.039630[& !name = "Lactobacillales" , !color = #d53e4f , !collapse = {"collapsed",2.01656} ])0:0.000000[& !name = "cellular organisms" , !color = #000000 ],'[Cu] Tropheryma whipplei TW08/27 [28572954]':0.581510[& !color = #fdae61 ])0:0.000000[& !name = "cellular organisms" , !color = #000000 ],('[Cu] Leptospirillum ferrooxidans C2-3 [383783689]':0.830260[& !color = #fee08b ],'[Cu] Leptospira borgpetersenii serovar Hardjo-bovis str. JB197 [116331093]':0.743380[& !color = #ffffbf ])0.57:0.190300[& !name = "Bacteria" , !color = #000000 ])0:0.000000[& !name = "cellular organisms" , !color = #000000 ],('[Cu] Synechococcus elongatus PCC 6301 [56751794]':0.004930[& !color = #f46d43 ],'[Cu] Synechococcus elongatus PCC 7942 [81301126]':0.003810[& !color = #f46d43 ])1:0.403250[& !name = "Synechococcus elongatus" , !color = #f46d43 , !collapse = {"collapsed",2.31785} ])0:0.000000[& !name = "cellular organisms" , !color = #000000 ],(((((((((('Polynucleobacter necessarius subsp. asymbioticus QLW-P1DMWA-1 [145588638]':0.489670[& !color = #9e0142 ],'Psychrobacter cryohalolentis K5 [93006469]':0.762970[& !color = #9e0142 ])0:0.000000[& !name = "Proteobacteria" , !color = #9e0142 ],'[Cu] Saccharophagus degradans 2-40 [90022061]':0.518860[& !color = #9e0142 ])0:0.000000[& !name = "Proteobacteria" , !color = #9e0142 ],(('[Cu] Kangiella koreensis DSM 16069 [256821765]':0.666000[& !color = #9e0142 ],'[Cu] Idiomarina loihiensis L2TR [56460410]':0.534780[& !color = #9e0142 ])0.64:0.188940[& !name = "Gammaproteobacteria" , !color = #9e0142 ],'[Cu] gamma proteobacterium HdN1 [304310831]':0.380300[& !color = #9e0142 ])0.64:0.100990[& !name = "Gammaproteobacteria" , !color = #9e0142 ])0:0.000000[& !name = "Proteobacteria" , !color = #9e0142 ],'[Cu] Pseudomonas aeruginosa PAO1 [15596746]':0.275710[& !color = #9e0142 ])0:0.000000[& !name = "Proteobacteria" , !color = #9e0142 ],('[Cu] Hahella chejuensis KCTC 2396 [83645085]':0.509680[& !color = #9e0142 ],'[Cu] Marinobacter aquaeolei VT8 [120554708]':0.386460[& !color = #9e0142 ])0.8:0.117240[& !name = "Gammaproteobacteria" , !color = #9e0142 ])0:0.000000[& !name = "Proteobacteria" , !color = #9e0142 ],'[Cu] Cycloclasticus sp. P1 [407716016]':0.743340[& !color = #9e0142 ])0:0.000000[& !name = "Proteobacteria" , !color = #9e0142 ],((('[Cu] Aeromonas hydrophila subsp. hydrophila ATCC 7966 [117619681]':0.194010[& !color = #9e0142 ],'[Cu] Vibrio sp. EJY3 [375265494]':0.447150[& !color = #9e0142 ])0.91:0.089450[& !name = "Gammaproteobacteria" , !color = #9e0142 ],'[Cu] Psychromonas ingrahamii 37 [119944695]':0.561150[& !color = #9e0142 ])0.97:0.093960[& !name = "Gammaproteobacteria" , !color = #9e0142 ],'[Cu] Shewanella amazonensis SB2B [119774931]':0.517750[& !color = #9e0142 ])0.92:0.094500[& !name = "Gammaproteobacteria" , !color = #9e0142 ])0:0.000000[& !name = "Proteobacteria" , !color = #9e0142 ],((('[Cu] Neisseria meningitidis FAM18 [121634958]':0.326190[& !color = #9e0142 ],'[Cu] Halothiobacillus neapolitanus c2 [261856460]':0.583080[& !color = #9e0142 ])1:0.158100[& !name = "Proteobacteria" , !color = #9e0142 ],'[Cu] Azoarcus sp. BH72 [119897630]':0.382510[& !color = #9e0142 ])0.77:0.060150[& !name = "Proteobacteria" , !color = #9e0142 ],'[Cu] Thioalkalivibrio sp. K90mix [289207350]':0.328020[& !color = #9e0142 ])0.78:0.091230[& !name = "Proteobacteria" , !color = #9e0142 ])0.88:0.099670[& !name = "Proteobacteria" , !color = #9e0142 ],'Leptothrix cholodnii SP-6 [171059462]':0.560490[& !color = #9e0142 ])0.89:0.080890[& !name = "Proteobacteria" , !color = #9e0142 ],((((((('Phenylobacterium zucineum HLK1 [197106269]':0.285310[& !color = #9e0142 ],'[Cu] Phaeobacter gallaeciensis 2.10 [400755648]':0.548070[& !color = #9e0142 ])0.52:0.069010[& !name = "Alphaproteobacteria" , !color = #9e0142 ],('Hirschia baltica ATCC 49814 [254294039]':0.570140[& !color = #9e0142 ],'[Cu] Maricaulis maris MCS10 [114569706]':0.292200[& !color = #9e0142 ])0.55:0.049040[& !name = "Hyphomonadaceae" , !color = #9e0142 ])0.96:0.060790[& !name = "Alphaproteobacteria" , !color = #9e0142 ],('Candidatus Midichloria mitochondrii IricVA [339320136]':0.892110[& !color = #9e0142 ],'Rhodomicrobium vannielii ATCC 17100 [312115629]':0.349010[& !color = #9e0142 ])0:0.000000[& !name = "Alphaproteobacteria" , !color = #9e0142 ])0:0.000000[& !name = "Alphaproteobacteria" , !color = #9e0142 ],('[Cu] Parvibaculum lavamentivorans DS-1 [154251978]':0.297480[& !color = #9e0142 ],'[Cu] Azospirillum sp. B510 [288957181]':0.209970[& !color = #9e0142 ])0.99:0.098970[& !name = "Alphaproteobacteria" , !color = #9e0142 ])0:0.000000[& !name = "Alphaproteobacteria" , !color = #9e0142 ],(('Azorhizobium caulinodans ORS 571 [158426153]':0.329420[& !color = #9e0142 ],'Polymorphum gilvum SL003B-26A1 [328544823]':0.219480[& !color = #9e0142 ])0:0.000000[& !name = "Alphaproteobacteria" , !color = #9e0142 ],'[Cu] Rhodopseudomonas palustris CGA009 [39933093]':0.272270[& !color = #9e0142 ])1:0.161010[& !name = "Alphaproteobacteria" , !color = #9e0142 ])0.62:0.108800[& !name = "Alphaproteobacteria" , !color = #9e0142 ],'Tistrella mobilis KA081020-065 [389875155]':0.368900[& !color = #9e0142 ])1:0.248770[& !name = "Alphaproteobacteria" , !color = #9e0142 ],'Alcanivorax borkumensis SK2 [110834206]':1.097940[& !color = #9e0142 ])0:0.000000[& !name = "Proteobacteria" , !color = #9e0142 ])0.75:0.071090[& !name = "Proteobacteria" , !color = #9e0142 , !collapse = {"collapsed",1.40526} ])0:0.000000[& !name = "cellular organisms" , !color = #000000 ],('[Cu] Porphyromonas asaccharolytica DSM 20707 [332299429]':0.565640[& !color = #fee08b ],'[Cu] Isosphaera pallida ATCC 43644 [320101981]':0.262170[& !color = #5e4fa2 ])0.86:0.218190[& !name = "Bacteria" , !color = #000000 ])0:0.000000[& !name = "cellular organisms" , !color = #000000 ],(('Desulfobacula toluolica Tol2 [408420729]':0.188790[& !color = #9e0142 ],'Desulfobacca acetoxidans DSM 11109 [328954494]':0.083510[& !color = #9e0142 ])1:0.825180[& !name = "Deltaproteobacteria" , !color = #9e0142 , !collapse = {"collapsed",1.51338} ],'[Cu] Thermanaerovibrio acidaminovorans DSM 6589 [269792224]':0.535040[& !color = #e6f598 ])0.5:0.198680[& !name = "Bacteria" , !color = #000000 ])0:0.000000[& !name = "cellular organisms" , !color = #000000 ],'[Cu] Aquifex aeolicus VF5 [15606617]':0.691280[& !color = #66c2a5 ])0:0.000000[& !name = "cellular organisms" , !color = #000000 ],(('Campylobacter jejuni subsp. jejuni ICDCCJ07001 [315124631]':0.852960[& !color = #9e0142 ],'[Cu] Wolinella succinogenes DSM 1740 [34556850]':0.571290[& !color = #9e0142 ])0.81:0.180260[& !name = "Campylobacterales" , !color = #9e0142 , !collapse = {"collapsed",1.59654} ],'[Cu] Sulfurihydrogenibium sp. YO3AOP1 [188997147]':0.444720[& !color = #66c2a5 ])0.79:0.096270[& !name = "Bacteria" , !color = #000000 ])0:0.000000[& !name = "cellular organisms" , !color = #000000 ],(('[Cu] Metallosphaera sedula DSM 5348 [146303275]':0.421270[& !color = #abdda4 ],'[Cu] Acidilobus saccharovorans 345-15 [302348378]':0.209890[& !color = #abdda4 ])1:0.221650[& !name = "Thermoprotei" , !color = #abdda4 ],('[Cu] Desulfurococcus mucosus DSM 2162 [320100305]':0.392730[& !color = #abdda4 ],'[Cu] Ignisphaera aggregans DSM 17230 [305663754]':0.328220[& !color = #abdda4 ])1:0.458490[& !name = "Desulfurococcaceae" , !color = #abdda4 ])0.63:0.090250[& !name = "Thermoprotei" , !color = #abdda4 , !collapse = {"collapsed",1.78456} ])0:0.000000[& !name = "cellular organisms" , !color = #000000 ],'[Cu] Pirellula staleyi DSM 6068 [283781294]':0.739760[& !color = #5e4fa2 ])0:0.000000[& !name = "cellular organisms" , !color = #000000 ],'[Cu] Sulfurihydrogenibium sp. YO3AOP1 [188996650]':0.730050[& !color = #66c2a5 ])0:0.000000[& !name = "cellular organisms" , !color = #000000 ],'[Cu] Helicobacter pylori 52 [384887393]':0.562590[& !color = #9e0142 ])0:0.000000[& !name = "cellular organisms" , !color = #000000 ],((((((((((((('Clostridium difficile CD196 [260682289]':0.218930[& !color = #d53e4f ],'Ruminococcus albus 7 [317056755]':0.219630[& !color = #d53e4f ])0.51:0.060350[& !name = "Clostridiales" , !color = #d53e4f ],'Acidaminococcus fermentans DSM 20731 [284049358]':0.212810[& !color = #d53e4f ])1:0.094280[& !name = "Firmicutes" , !color = #d53e4f ],'Veillonella parvula DSM 2008 [269797698]':0.350100[& !color = #d53e4f ])1:0.079590[& !name = "Firmicutes" , !color = #d53e4f ],('Anaerococcus prevotii DSM 20548 [257065554]':0.065350[& !color = #d53e4f ],'Finegoldia magna ATCC 29328 [169824830]':0.118000[& !color = #d53e4f ])1:0.331960[& !name = "Clostridiales Family XI. Incertae Sedis" , !color = #d53e4f ])0.62:0.098220[& !name = "Firmicutes" , !color = #d53e4f ],('Streptococcus intermedius JTH08 [392429260]':0.886040[& !color = #d53e4f ],'Desulfitobacterium hafniense Y51 [89896222]':0.366750[& !color = #d53e4f ])0:0.000000[& !name = "Firmicutes" , !color = #d53e4f ])0:0.000000[& !name = "Firmicutes" , !color = #d53e4f , !collapse = {"collapsed",1.16198} ],'Treponema denticola ATCC 35405 [42525989]':0.395890[& !color = #ffffbf ])0:0.000000[& !name = "Bacteria" , !color = #000000 ],(('Clostridiales genomosp. BVAB3 str. UPII9-5 [289449746]':0.460190[& !color = #d53e4f ],'Akkermansia muciniphila ATCC BAA-835 [187735578]':0.307150[& !color = #3288bd ])0.65:0.059390[& !name = "Bacteria" , !color = #000000 ],('Cryptobacterium curtum DSM 15641 [256827695]':0.261380[& !color = #fdae61 ],'Fibrobacter succinogenes subsp. succinogenes S85 [261416076]':0.266380[& !color = #f46d43 ])1:0.120510[& !name = "Bacteria" , !color = #000000 ])1:0.104400[& !name = "Bacteria" , !color = #000000 ])0.52:0.065250[& !name = "Bacteria" , !color = #000000 ],('Desulfovibrio magneticus RS-1 [239907469]':0.326350[& !color = #9e0142 ],'Desulfovibrio vulgaris str. Miyazaki F [218886512]':0.240950[& !color = #9e0142 ])0.73:0.085480[& !name = "Desulfovibrio" , !color = #9e0142 , !collapse = {"collapsed",1.70144} ])1:0.254730[& !name = "Bacteria" , !color = #000000 ],((((((('Campylobacter fetus subsp. fetus 82-40 [118475026]':0.175360[& !color = #9e0142 ],'Arcobacter butzleri ED-1 [384155374]':0.160330[& !color = #9e0142 ])1:0.130850[& !name = "Campylobacteraceae" , !color = #9e0142 ],'Wolinella succinogenes DSM 1740 [34557896]':0.135410[& !color = #9e0142 ])1:0.189640[& !name = "Campylobacterales" , !color = #9e0142 ],'Rhodopseudomonas palustris CGA009 [39935402]':0.304170[& !color = #9e0142 ])0.58:0.041340[& !name = "Proteobacteria" , !color = #9e0142 , !collapse = {"collapsed",1.33076} ],'Desulfurispirillum indicum S5 [317052193]':0.385710[& !color = #fdae61 ])1:0.166500[& !name = "Bacteria" , !color = #000000 ],('Rhodomicrobium vannielii ATCC 17100 [312113168]':0.405930[& !color = #9e0142 ],'Allochromatium vinosum DSM 180 [288941401]':0.375000[& !color = #9e0142 ])0.97:0.107130[& !name = "Proteobacteria" , !color = #9e0142 , !collapse = {"collapsed",1.52139} ])0.54:0.067830[& !name = "Bacteria" , !color = #000000 ],'Desulfarculus baarsii DSM 2075 [302341989]':0.445710[& !color = #9e0142 ])1:0.144530[& !name = "Bacteria" , !color = #000000 ],'Desulfobacca acetoxidans DSM 11109 [328952690]':0.643860[& !color = #9e0142 ])0.98:0.121190[& !name = "Bacteria" , !color = #000000 ])0.84:0.071030[& !name = "Bacteria" , !color = #000000 ],(((((((('Nostoc sp. PCC 7120 [17230400]':0.012950[& !color = #f46d43 ],'Anabaena variabilis ATCC 29413 [75907215]':0.006090[& !color = #f46d43 ])1:0.118750[& !name = "Nostocaceae" , !color = #f46d43 ],('Cyanothece sp. ATCC 51142 [172035926]':0.286570[& !color = #f46d43 ],'Cyanothece sp. PCC 7424 [218440511]':0.152240[& !color = #f46d43 ])0.98:0.059480[& !name = "Cyanothece" , !color = #f46d43 ])1:0.116460[& !name = "Cyanobacteria" , !color = #f46d43 ],('Cyanothece sp. PCC 7424 [218440296]':0.042650[& !color = #f46d43 ],'Cyanothece sp. PCC 7822 [307154051]':0.028480[& !color = #f46d43 ])1:0.193740[& !name = "Cyanothece" , !color = #f46d43 ])0.99:0.068440[& !name = "Cyanobacteria" , !color = #f46d43 ],(('Nostoc sp. PCC 7120 [17229496]':0.011070[& !color = #f46d43 ],'Anabaena variabilis ATCC 29413 [75911260]':0.004560[& !color = #f46d43 ])1:0.082380[& !name = "Nostocaceae" , !color = #f46d43 ],'Nostoc punctiforme PCC 73102 [186681058]':0.058120[& !color = #f46d43 ])1:0.093150[& !name = "Nostocaceae" , !color = #f46d43 ])1:0.074240[& !name = "Cyanobacteria" , !color = #f46d43 ],(((('Thermosynechococcus elongatus BP-1 [22299753]':0.549710[& !color = #f46d43 ],'Cyanothece sp. PCC 7425 [220905987]':0.187710[& !color = #f46d43 ])0.5:0.113660[& !name = "Chroococcales" , !color = #f46d43 ],'Cyanothece sp. PCC 7425 [220908390]':1.208690[& !color = #f46d43 ])0.93:0.186950[& !name = "Chroococcales" , !color = #f46d43 ],'Cyanothece sp. PCC 7425 [220908382]':0.271050[& !color = #f46d43 ])1:0.099630[& !name = "Chroococcales" , !color = #f46d43 ],(('Cyanothece sp. PCC 7822 [307592007]':0.026120[& !color = #f46d43 ],'Cyanothece sp. PCC 7424 [218437227]':0.013030[& !color = #f46d43 ])1:0.149450[& !name = "Cyanothece" , !color = #f46d43 ],('Thermosynechococcus elongatus BP-1 [22298199]':0.075060[& !color = #f46d43 ],'Cyanothece sp. PCC 7425 [220908384]':0.157930[& !color = #f46d43 ])1:0.109410[& !name = "Chroococcales" , !color = #f46d43 ])0.62:0.058780[& !name = "Chroococcales" , !color = #f46d43 ])1:0.097770[& !name = "Chroococcales" , !color = #f46d43 ])0.73:0.058770[& !name = "Cyanobacteria" , !color = #f46d43 ],'Synechococcus sp. CC9605 [78213518]':0.578420[& !color = #f46d43 ])1:0.294200[& !name = "Cyanobacteria" , !color = #f46d43 , !collapse = {"collapsed",0.138920000000001} ],'Sorangium cellulosum So ce56 [162449524]':0.340320[& !color = #9e0142 ])0.51:0.095050[& !name = "Bacteria" , !color = #000000 ],'Sulfurihydrogenibium sp. YO3AOP1 [188997255]':0.606150[& !color = #66c2a5 ])1:0.259050[& !name = "Bacteria" , !color = #000000 ])0.79:0.076120[& !name = "Bacteria" , !color = #000000 ],('Selenomonas sputigena ATCC 35185 [330838414]':0.151680[& !color = #d53e4f ],'Megasphaera elsdenii DSM 20460 [348026710]':0.108730[& !color = #d53e4f ])1:0.542380[& !name = "Veillonellaceae" , !color = #d53e4f , !collapse = {"collapsed",1.82109} ])0.98:0.111120[& !name = "Bacteria" , !color = #000000 ],(('Desulfobacca acetoxidans DSM 11109 [328952697]':0.550100[& !color = #9e0142 ],'Desulfarculus baarsii DSM 2075 [302341983]':0.445720[& !color = #9e0142 ])0.6:0.095120[& !name = "Deltaproteobacteria" , !color = #9e0142 ],'Desulfomonile tiedjei DSM 6799 [392412485]':0.341660[& !color = #9e0142 ])1:0.280060[& !name = "Deltaproteobacteria" , !color = #9e0142 , !collapse = {"collapsed",1.70099} ])0:0.000000[& !name = "Bacteria" , !color = #000000 ],((('[Cu] Nakamurella multipartita DSM 44233 [258653983]':0.136910[& !color = #fdae61 ],'[Cu] Gordonia polyisoprenivorans VH2 [378718936]':0.182830[& !color = #fdae61 ])1:0.083500[& !name = "Actinomycetales" , !color = #fdae61 ],'[Cu] Kineococcus radiotolerans SRS30216 [152964260]':0.122300[& !color = #fdae61 ])1:0.302870[& !name = "Actinomycetales" , !color = #fdae61 , !collapse = {"collapsed",1.96051} ],'Desulfomonile tiedjei DSM 6799 [392412487]':0.601410[& !color = #9e0142 ])0.73:0.096560[& !name = "Bacteria" , !color = #000000 ])0.98:0.099760[& !name = "Bacteria" , !color = #000000 ])0:0.000000[& !name = "cellular organisms" , !color = #000000 ],'[Cu] Coriobacterium glomerans PW2 [328955072]':0.589560[& !color = #fdae61 ])0:0.000000[& !name = "cellular organisms" , !color = #000000 ],'[Cu] Methylacidiphilum infernorum V4 [189219470]':0.643240[& !color = #3288bd ])0:0.000000[& !name = "cellular organisms" , !color = #000000 ],(('[Cu] Thermaerobacter marianensis DSM 12885 [317122435]':0.220320[& !color = #d53e4f ],'[Cu] Sphaerobacter thermophilus DSM 20745 [269928887]':0.204070[& !color = #66c2a5 ])0.99:0.051890[& !name = "Bacteria" , !color = #000000 ],('[Cu] Marinithermus hydrothermalis DSM 14884 [328950076]':0.242840[& !color = #ffffbf ],'[Cu] Thermobaculum terrenum ATCC BAA-798 [269839488]':0.258800[& !color = #fdae61 ])0.98:0.079710[& !name = "Bacteria" , !color = #000000 ])1:0.245740[& !name = "Bacteria" , !color = #000000 ])0:0.000000[& !name = "cellular organisms" , !color = #000000 ],('[Cu] Mycoplasma penetrans HF-2 [26554325]':0.677250[& !color = #d53e4f ],'[Cu] Ureaplasma urealyticum serovar 10 str. ATCC 33699 [209554173]':0.473210[& !color = #d53e4f ])0.8:0.191440[& !name = "Mycoplasmataceae" , !color = #d53e4f , !collapse = {"collapsed",1.85734} ])0:0.000000[& !name = "cellular organisms" , !color = #000000 ],'[Cu] Tistrella mobilis KA081020-065 [389877615]':0.330720[& !color = #9e0142 ])0:0.000000[& !name = "cellular organisms" , !color = #000000 ],(('[Cu] Haemophilus influenzae R2846 [386265315]':0.172890[& !color = #9e0142 ],'[Cu] Neisseria meningitidis FAM18 [121635036]':0.109060[& !color = #9e0142 ])0.82:0.154600[& !name = "Proteobacteria" , !color = #9e0142 ],'[Cu] Psychrobacter cryohalolentis K5 [93006695]':0.330040[& !color = #9e0142 ])1:0.490730[& !name = "Proteobacteria" , !color = #9e0142 , !collapse = {"collapsed",1.90526} ])0:0.000000[& !name = "cellular organisms" , !color = #000000 ],((((((((('[Cu] Prochlorococcus marinus str. MIT 9215 [157412487]':0.043300[& !color = #f46d43 ],'[Cu] Prochlorococcus marinus str. AS9601 [123967685]':0.017240[& !color = #f46d43 ])0.51:0.009880[& !name = "Prochlorococcus marinus" , !color = #f46d43 ],'[Cu] Prochlorococcus marinus str. MIT 9301 [126695488]':0.019900[& !color = #f46d43 ])0.97:0.017350[& !name = "Prochlorococcus marinus" , !color = #f46d43 ],'[Cu] Prochlorococcus marinus str. MIT 9312 [78778519]':0.032020[& !color = #f46d43 ])1:0.074340[& !name = "Prochlorococcus marinus" , !color = #f46d43 ],('[Cu] Prochlorococcus marinus subsp. pastoris str. CCMP1986 [33860691]':0.051410[& !color = #f46d43 ],'[Cu] Prochlorococcus marinus str. MIT 9515 [123965394]':0.038350[& !color = #f46d43 ])1:0.092880[& !name = "Prochlorococcus marinus" , !color = #f46d43 ])1:0.420390[& !name = "Prochlorococcus marinus" , !color = #f46d43 ],('[Cu] Prochlorococcus marinus str. NATL1A [124024916]':0.014920[& !color = #f46d43 ],'[Cu] Prochlorococcus marinus str. NATL2A [72383333]':0.004340[& !color = #f46d43 ])1:0.145700[& !name = "Prochlorococcus marinus" , !color = #f46d43 ])0.98:0.076840[& !name = "Prochlorococcus marinus" , !color = #f46d43 ],('[Cu] Prochlorococcus marinus subsp. marinus str. CCMP1375 [33239605]':0.224510[& !color = #f46d43 ],'[Cu] Prochlorococcus marinus str. MIT 9211 [159902686]':0.084150[& !color = #f46d43 ])1:0.077120[& !name = "Prochlorococcus marinus" , !color = #f46d43 ])1:0.137010[& !name = "Prochlorococcus marinus" , !color = #f46d43 ],(('[Cu] Prochlorococcus marinus str. MIT 9313 [33864256]':0.006870[& !color = #f46d43 ],'[Cu] Prochlorococcus marinus str. MIT 9303 [124024338]':0.008820[& !color = #f46d43 ])1:0.084450[& !name = "Prochlorococcus marinus" , !color = #f46d43 ],('[Cu] Synechococcus sp. WH 7803 [148240581]':0.092920[& !color = #f46d43 ],'[Cu] Synechococcus sp. CC9311 [113954784]':0.103510[& !color = #f46d43 ])1:0.048920[& !name = "Synechococcus" , !color = #f46d43 ])0.96:0.025990[& !name = "Cyanobacteria" , !color = #f46d43 ])1:0.045770[& !name = "Cyanobacteria" , !color = #f46d43 ],(('[Cu] Synechococcus sp. CC9902 [78183893]':0.089270[& !color = #f46d43 ],'[Cu] Synechococcus sp. WH 8102 [33866769]':0.065260[& !color = #f46d43 ])0.89:0.020760[& !name = "Synechococcus" , !color = #f46d43 ],'[Cu] Synechococcus sp. CC9605 [78213889]':0.045840[& !color = #f46d43 ])0.96:0.053600[& !name = "Synechococcus" , !color = #f46d43 ])1:0.136480[& !name = "Cyanobacteria" , !color = #f46d43 ],'[Cu] Synechococcus sp. RCC307 [148241352]':0.190960[& !color = #f46d43 ])1:0.269330[& !name = "Cyanobacteria" , !color = #f46d43 , !collapse = {"collapsed",1.49534} ])0:0.000000[& !name = "cellular organisms" , !color = #000000 ],((((('Desulfovibrio vulgaris str. Miyazaki F [218887007]':0.348520[& !color = #9e0142 ],'[HM] Desulfovibrio magneticus RS-1 [239907514]':0.271890[& !color = #9e0142 ])1:0.145050[& !name = "Desulfovibrio" , !color = #9e0142 ],('[HM] Desulfomonile tiedjei DSM 6799 [392408620]':0.236830[& !color = #9e0142 ],'[HM] Desulfobacca acetoxidans DSM 11109 [328954495]':0.298610[& !color = #9e0142 ])0.81:0.064940[& !name = "Syntrophaceae" , !color = #9e0142 ])0.7:0.066770[& !name = "Deltaproteobacteria" , !color = #9e0142 ],'[HM] Desulfobulbus propionicus DSM 2032 [320354238]':0.266930[& !color = #9e0142 ])0.99:0.102270[& !name = "Deltaproteobacteria" , !color = #9e0142 ],'[HM] Desulfarculus baarsii DSM 2075 [302342567]':0.175750[& !color = #9e0142 ])1:0.220730[& !name = "Deltaproteobacteria" , !color = #9e0142 , !collapse = {"collapsed",1.72732} ],('Pseudomonas aeruginosa PAO1 [15597631]':0.504820[& !color = #9e0142 ],'Phycisphaera mikurensis NBRC 102666 [383766191]':0.494930[& !color = #5e4fa2 ])0.85:0.201820[& !name = "Bacteria" , !color = #000000 ])0.77:0.115370[& !name = "Bacteria" , !color = #000000 ])0:0.000000[& !name = "cellular organisms" , !color = #000000 ],(('[Cu] Haliscomenobacter hydrossis DSM 1100 [332662179]':0.451250[& !color = #fee08b ],'[Cu] Chitinophaga pinensis DSM 2588 [256420307]':0.335890[& !color = #fee08b ])1:0.473360[& !name = "Sphingobacteriales" , !color = #fee08b , !collapse = {"collapsed",1.70961} ],'[Cu] Melioribacter roseus P3M [397689330]':0.369130[& !color = #fee08b ])0.53:0.091810[& !name = "Bacteroidetes/Chlorobi group" , !color = #fee08b ])0:0.000000[& !name = "cellular organisms" , !color = #000000 ],'[Cu] Anaeromyxobacter dehalogenans 2CP-C [86157603]':0.478030[& !color = #9e0142 ])0:0.000000[& !name = "cellular organisms" , !color = #000000 ],('[Cu] Candidatus Solibacter usitatus Ellin6076 [116622615]':0.542900[& !color = #f46d43 ],'[Cu] Sulfobacillus acidophilus DSM 10332 [379006699]':0.541270[& !color = #d53e4f ])0.5:0.157830[& !name = "Bacteria" , !color = #000000 ])0:0.000000[& !name = "cellular organisms" , !color = #000000 ],((((((((((((('[Cu] Tistrella mobilis KA081020-065 [389874245]':0.052430[& !color = #9e0142 ],'[Cu] Acinetobacter baumannii ATCC 17978 [126642962]':0.108980[& !color = #9e0142 ])1:0.075940[& !name = "Proteobacteria" , !color = #9e0142 ],'[Cu] Leptothrix cholodnii SP-6 [171056839]':0.072380[& !color = #9e0142 ])0.95:0.041940[& !name = "Proteobacteria" , !color = #9e0142 ],'[Cu] Azoarcus sp. BH72 [119899246]':0.120600[& !color = #9e0142 ])1:0.163290[& !name = "Proteobacteria" , !color = #9e0142 ],'[Cu] Haliangium ochraceum DSM 14365 [262194975]':0.157220[& !color = #9e0142 ])0.96:0.052580[& !name = "Proteobacteria" , !color = #9e0142 ],'[Cu] Pelobacter carbinolicus DSM 2380 [404493337]':0.118980[& !color = #9e0142 ])0.99:0.049300[& !name = "Proteobacteria" , !color = #9e0142 ],'[Cu] Nitrosococcus oceani ATCC 19707 [77165022]':0.196570[& !color = #9e0142 ])0:0.000000[& !name = "Proteobacteria" , !color = #9e0142 ],((('[Cu] Syntrophus aciditrophicus SB [85858341]':0.056900[& !color = #9e0142 ],'[Cu] Psychromonas ingrahamii 37 [119945703]':0.077950[& !color = #9e0142 ])0.85:0.050560[& !name = "Proteobacteria" , !color = #9e0142 ],'[Cu] Thiomicrospira crunogena XCL-2 [78486448]':0.273290[& !color = #9e0142 ])0.91:0.071920[& !name = "Proteobacteria" , !color = #9e0142 ],'[Cu] Cycloclasticus sp. P1 [407717038]':0.303820[& !color = #9e0142 ])0.54:0.054910[& !name = "Proteobacteria" , !color = #9e0142 ])0.53:0.045240[& !name = "Proteobacteria" , !color = #9e0142 , !collapse = {"collapsed",1.92064} ],(('[Cu] Planctomyces limnophilus DSM 3776 [296120361]':0.407910[& !color = #5e4fa2 ],'[Cu] Corallococcus coralloides DSM 2259 [383452942]':0.159570[& !color = #9e0142 ])0:0.000000[& !name = "Bacteria" , !color = #000000 ],('[Cu] Sorangium cellulosum So ce56 [162456389]':0.128820[& !color = #9e0142 ],'[Cu] Candidatus Nitrospira defluvii [302036052]':0.150930[& !color = #fee08b ])0.89:0.028480[& !name = "Bacteria" , !color = #000000 ])0:0.000000[& !name = "Bacteria" , !color = #000000 ])0.51:0.027290[& !name = "Bacteria" , !color = #000000 ],('[Cu] Candidatus Koribacter versatilis Ellin345 [94969241]':0.172800[& !color = #f46d43 ],'[Cu] Parvibaculum lavamentivorans DS-1 [154250841]':0.215720[& !color = #9e0142 ])0:0.000000[& !name = "Bacteria" , !color = #000000 ])0:0.000000[& !name = "Bacteria" , !color = #000000 ],(((((('[Cu] Weeksella virosa DSM 16922 [325955586]':0.320650[& !color = #fee08b ],'[Cu] Lacinutrix sp. 5H-3-7-4 [336171446]':0.202510[& !color = #fee08b ])1:0.146320[& !name = "Flavobacteriaceae" , !color = #fee08b , !collapse = {"collapsed",1.69927} ],'[Cu] Sulfurimonas denitrificans DSM 1251 [78777421]':0.221200[& !color = #9e0142 ])1:0.087970[& !name = "Bacteria" , !color = #000000 ],('[Cu] Legionella pneumophila subsp. pneumophila ATCC 43290 [378777488]':0.108520[& !color = #9e0142 ],'[Cu] Legionella longbeachae NSW150 [289164067]':0.181250[& !color = #9e0142 ])1:0.082330[& !name = "Legionella" , !color = #9e0142 , !collapse = {"collapsed",1.99063} ])1:0.105400[& !name = "Bacteria" , !color = #000000 ],(('[Cu] Alcanivorax borkumensis SK2 [110834221]':0.038630[& !color = #9e0142 ],'[Cu] Marinobacter aquaeolei VT8 [120553074]':0.005060[& !color = #9e0142 ])0.84:0.019950[& !name = "Gammaproteobacteria" , !color = #9e0142 ],'[Cu] Desulfobulbus propionicus DSM 2032 [320352285]':0.046100[& !color = #9e0142 ])1:0.138100[& !name = "Proteobacteria" , !color = #9e0142 , !collapse = {"collapsed",2.16293} ])0.94:0.040880[& !name = "Bacteria" , !color = #000000 ],'[Cu] Micavibrio aeruginosavorus ARL-13 [347758021]':0.125890[& !color = #9e0142 ])0.88:0.037000[& !name = "Bacteria" , !color = #000000 ],(((('[Cu] Tistrella mobilis KA081020-065 [389877312]':0.104610[& !color = #9e0142 ],'[Cu] Escherichia coli ATCC 8739 [170021410]':0.174430[& !color = #9e0142 ])1:0.057840[& !name = "Proteobacteria" , !color = #9e0142 ],'[Cu] Polymorphum gilvum SL003B-26A1 [328545411]':0.088800[& !color = #9e0142 ])0.72:0.018020[& !name = "Proteobacteria" , !color = #9e0142 ],('[Cu] Azorhizobium caulinodans ORS 571 [158425918]':0.140820[& !color = #9e0142 ],'[Cu] Rhodopseudomonas palustris CGA009 [39934730]':0.124240[& !color = #9e0142 ])0.97:0.043750[& !name = "Rhizobiales" , !color = #9e0142 ])0.53:0.015910[& !name = "Proteobacteria" , !color = #9e0142 ],(('[Cu] Phenylobacterium zucineum HLK1 [197104521]':0.061640[& !color = #9e0142 ],'[Cu] Phenylobacterium zucineum HLK1 [197104937]':0.053880[& !color = #9e0142 ])1:0.060300[& !name = "Phenylobacterium zucineum HLK1" , !color = #9e0142 ],'[Cu] Rhodomicrobium vannielii ATCC 17100 [312113541]':0.126690[& !color = #9e0142 ])0.99:0.027610[& !name = "Alphaproteobacteria" , !color = #9e0142 ])0.95:0.038480[& !name = "Proteobacteria" , !color = #9e0142 , !collapse = {"collapsed",2.13281} ])0.96:0.047710[& !name = "Bacteria" , !color = #000000 ])0:0.000000[& !name = "Bacteria" , !color = #000000 ],(((('[Cu] Parvularcula bermudensis HTCC2503 [304322307]':0.153610[& !color = #9e0142 ],'[Cu] Hirschia baltica ATCC 49814 [254293082]':0.131500[& !color = #9e0142 ])0:0.000000[& !name = "Alphaproteobacteria" , !color = #9e0142 ],('[Cu] Parvularcula bermudensis HTCC2503 [304322004]':0.101710[& !color = #9e0142 ],'[Cu] Psychrobacter cryohalolentis K5 [93006601]':0.190910[& !color = #9e0142 ])0.89:0.045740[& !name = "Proteobacteria" , !color = #9e0142 ])0.83:0.049790[& !name = "Proteobacteria" , !color = #9e0142 , !collapse = {"collapsed",2.14071} ],(('[Cu] Maricaulis maris MCS10 [114568734]':0.065880[& !color = #9e0142 ],'[Cu] Saccharophagus degradans 2-40 [90021580]':0.063080[& !color = #9e0142 ])1:0.114000[& !name = "Proteobacteria" , !color = #9e0142 , !collapse = {"collapsed",2.20779} ],'[Cu] Phycisphaera mikurensis NBRC 102666 [383087811]':0.261040[& !color = #5e4fa2 ])0.57:0.039480[& !name = "Bacteria" , !color = #000000 ])0.6:0.025020[& !name = "Bacteria" , !color = #000000 ],((('[Cu] Propionibacterium propionicum F0230a [397669485]':0.303450[& !color = #fdae61 ],'[Cu] Burkholderia pseudomallei 1710b [76812024]':0.245910[& !color = #9e0142 ])0:0.000000[& !name = "Bacteria" , !color = #000000 ],'[Cu] Rhodopirellula baltica SH 1 [32470852]':0.311880[& !color = #5e4fa2 ])0:0.000000[& !name = "Bacteria" , !color = #000000 ],'[Cu] Opitutus terrae PB90-1 [182416199]':0.135010[& !color = #3288bd ])0.6:0.055050[& !name = "Bacteria" , !color = #000000 ])0.54:0.033030[& !name = "Bacteria" , !color = #000000 ])0.6:0.078910[& !name = "Bacteria" , !color = #000000 ],'[Cu] Opitutus terrae PB90-1 [182413547]':0.330070[& !color = #3288bd ])0.75:0.107180[& !name = "Bacteria" , !color = #000000 ],((('[Cu] Akkermansia muciniphila ATCC BAA-835 [187735378]':0.539800[& !color = #3288bd ],'[Cu] Lawsonia intracellularis PHE/MN1-00 [94987567]':0.371700[& !color = #9e0142 ])0.66:0.068620[& !name = "Bacteria" , !color = #000000 ],('[Cu] Desulfovibrio vulgaris str. Miyazaki F [218888253]':0.178160[& !color = #9e0142 ],'[Cu] Desulfovibrio magneticus RS-1 [239907986]':0.295050[& !color = #9e0142 ])0.96:0.077320[& !name = "Desulfovibrio" , !color = #9e0142 , !collapse = {"collapsed",2.18328} ])0.71:0.042880[& !name = "Bacteria" , !color = #000000 ],'[Cu] Magnetococcus marinus MC-1 [117924310]':0.427760[& !color = #9e0142 ])0.9:0.072760[& !name = "Bacteria" , !color = #000000 ])0.65:0.054740[& !name = "Bacteria" , !color = #000000 ])0:0.000000[& !name = "cellular organisms" , !color = #000000 ],((('[Cu] Veillonella parvula DSM 2008 [269797318]':0.271480[& !color = #d53e4f ],'[HM] Clostridium phytofermentans ISDg [160879512]':0.267010[& !color = #d53e4f ])0.98:0.097960[& !name = "Firmicutes" , !color = #d53e4f ],'[Cu] Selenomonas sputigena ATCC 35185 [330839669]':0.188800[& !color = #d53e4f ])1:0.163160[& !name = "Firmicutes" , !color = #d53e4f , !collapse = {"collapsed",1.82891} ],('[Cu] Akkermansia muciniphila ATCC BAA-835 [187736325]':0.210680[& !color = #3288bd ],'[Cu] Desulfitobacterium hafniense Y51 [89892900]':0.183190[& !color = #d53e4f ])1:0.150390[& !name = "Bacteria" , !color = #000000 ])1:0.364520[& !name = "Bacteria" , !color = #000000 ])0:0.000000[& !name = "cellular organisms" , !color = #000000 ],(((('[Cu] Campylobacter fetus subsp. fetus 82-40 [118475762]':0.443640[& !color = #9e0142 ],'[Cu] Campylobacter jejuni subsp. jejuni ICDCCJ07001 [315124627]':0.636070[& !color = #9e0142 ])0.82:0.141910[& !name = "Campylobacter" , !color = #9e0142 ],'[Cu] Sulfurimonas denitrificans DSM 1251 [78776775]':0.334900[& !color = #9e0142 ])0.54:0.058540[& !name = "Campylobacterales" , !color = #9e0142 ],(('[Cu] Wolinella succinogenes DSM 1740 [34558447]':0.568530[& !color = #9e0142 ],'[Cu] Arcobacter butzleri ED-1 [384155232]':0.269980[& !color = #9e0142 ])1:0.090680[& !name = "Campylobacterales" , !color = #9e0142 ],'[Cu] Nitratiruptor sp. SB155-2 [152991194]':0.347340[& !color = #9e0142 ])0.89:0.082790[& !name = "Epsilonproteobacteria" , !color = #9e0142 ])0.99:0.269780[& !name = "Epsilonproteobacteria" , !color = #9e0142 , !collapse = {"collapsed",1.53355} ],'[Cu] Lactococcus garvieae Lg2 [385832691]':0.650660[& !color = #d53e4f ])0.55:0.086180[& !name = "Bacteria" , !color = #000000 ])0:0.000000[& !name = "cellular organisms" , !color = #000000 ],(((((((('[Cu] Aeromonas hydrophila subsp. hydrophila ATCC 7966 [117620940]':0.184090[& !color = #9e0142 ],'[Cu] Psychromonas ingrahamii 37 [119945084]':0.406730[& !color = #9e0142 ])1:0.176650[& !name = "Gammaproteobacteria" , !color = #9e0142 ],'[Cu] Polynucleobacter necessarius subsp. asymbioticus QLW-P1DMWA-1 [145589588]':0.317950[& !color = #9e0142 ])0.77:0.052870[& !name = "Proteobacteria" , !color = #9e0142 ],'[Cu] Shewanella amazonensis SB2B [119774921]':0.399530[& !color = #9e0142 ])0.74:0.050510[& !name = "Proteobacteria" , !color = #9e0142 ],'[Cu] Saccharophagus degradans 2-40 [90021597]':0.404850[& !color = #9e0142 ])0.89:0.080180[& !name = "Proteobacteria" , !color = #9e0142 ],(('[Cu] Pseudomonas aeruginosa PAO1 [15599115]':0.202470[& !color = #9e0142 ],'[Cu] Azospirillum sp. B510 [288960120]':0.218420[& !color = #9e0142 ])0:0.000000[& !name = "Proteobacteria" , !color = #9e0142 ],('[Cu] Burkholderia pseudomallei 1710b [76818179]':0.169820[& !color = #9e0142 ],'[Cu] Leptothrix cholodnii SP-6 [171058518]':0.155520[& !color = #9e0142 ])1:0.083670[& !name = "Burkholderiales" , !color = #9e0142 ])0.85:0.056130[& !name = "Proteobacteria" , !color = #9e0142 ])0.75:0.050570[& !name = "Proteobacteria" , !color = #9e0142 ],'[Cu] Nitrosococcus oceani ATCC 19707 [77163740]':0.249610[& !color = #9e0142 ])0.54:0.046550[& !name = "Proteobacteria" , !color = #9e0142 , !collapse = {"collapsed",1.78824} ],('[Cu] Paenibacillus sp. JDR-2 [251797346]':0.782490[& !color = #d53e4f ],'[Cu] Polymorphum gilvum SL003B-26A1 [328542389]':0.271930[& !color = #9e0142 ])0:0.000000[& !name = "Bacteria" , !color = #000000 ])0:0.000000[& !name = "Bacteria" , !color = #000000 ],'[Cu] Granulibacter bethesdensis CGDNIH1 [114328753]':0.380970[& !color = #9e0142 ])0.5:0.073730[& !name = "Bacteria" , !color = #000000 ])0:0.000000[& !name = "cellular organisms" , !color = #000000 ],((('[Cu] Candidatus Vesicomyosocius okutanii HA [148245059]':0.677940[& !color = #9e0142 ],'[Cu] Methylophaga sp. JAM7 [387129423]':0.333820[& !color = #9e0142 ])0.78:0.109610[& !name = "Gammaproteobacteria" , !color = #9e0142 ],('[Cu] Allochromatium vinosum DSM 180 [288940526]':0.249340[& !color = #9e0142 ],'[Cu] Thiomicrospira crunogena XCL-2 [78486299]':0.479690[& !color = #9e0142 ])0.75:0.076500[& !name = "Gammaproteobacteria" , !color = #9e0142 ])0.99:0.099530[& !name = "Gammaproteobacteria" , !color = #9e0142 ],'[Cu] Magnetococcus marinus MC-1 [117925649]':0.489250[& !color = #9e0142 ])0.97:0.118220[& !name = "Proteobacteria" , !color = #9e0142 , !collapse = {"collapsed",1.72073} ])0:0.000000[& !name = "cellular organisms" , !color = #000000 ],'[Cu] Saprospira grandis str. Lewin [379730898]':0.577690[& !color = #fee08b ])0:0.000000[& !name = "cellular organisms" , !color = #000000 ],'[Cu] Pyrobaculum calidifontis JCM 11548 [126459341]':0.343550[& !color = #abdda4 ])0:0.000000[& !name = "cellular organisms" , !color = #000000 ],('[Cu] Desulfurivibrio alkaliphilus AHT2 [297568167]':0.316940[& !color = #9e0142 ],'[Cu] Desulfurispirillum indicum S5 [317052311]':0.396460[& !color = #fdae61 ])1:0.183830[& !name = "Bacteria" , !color = #000000 ])0:0.000000[& !name = "cellular organisms" , !color = #000000 ],((((('[Cu] Acidithiobacillus ferrooxidans ATCC 53993 [198282331]':0.154280[& !color = #9e0142 ],'[Cu] Caldilinea aerophila DSM 14535 = NBRC 104270 [383763072]':0.158530[& !color = #66c2a5 ])1:0.069880[& !name = "Bacteria" , !color = #000000 ],'[Cu] Caldilinea aerophila DSM 14535 = NBRC 104270 [383764614]':0.197940[& !color = #66c2a5 ])0.8:0.046930[& !name = "Bacteria" , !color = #000000 ],'[Cu] Herpetosiphon aurantiacus DSM 785 [159899799]':0.362990[& !color = #66c2a5 ])1:0.107080[& !name = "Bacteria" , !color = #000000 ],'[Cu] Rhodothermus marinus DSM 4252 [268318010]':0.296700[& !color = #fee08b ])1:0.180250[& !name = "Bacteria" , !color = #000000 ],('Corynebacterium ulcerans 809 [384516289]':0.374780[& !color = #fdae61 ],'[HM] Pelagibacterium halotolerans B2 [357383177]':0.362590[& !color = #9e0142 ])1:0.335520[& !name = "Bacteria" , !color = #000000 ])0.66:0.050880[& !name = "Bacteria" , !color = #000000 ])0:0.000000[& !name = "cellular organisms" , !color = #000000 ],((((((((Nostoc_azollae_551115@298490874:0.077530[& !color = #f46d43 ],'[Cu] Anabaena sp. 90 [414077734]':0.062310[& !color = #f46d43 ])0.96:0.023470[& !name = "Nostocaceae" , !color = #f46d43 ],'[Cu] Nostoc punctiforme PCC 73102 [186681031]':0.055250[& !color = #f46d43 ])1:0.043220[& !name = "Nostocaceae" , !color = #f46d43 ],('[Cu] Anabaena variabilis ATCC 29413 [75907770]':0.013070[& !color = #f46d43 ],'[Cu] Nostoc sp. PCC 7120 [17231274]':0.006480[& !color = #f46d43 ])1:0.045310[& !name = "Nostocaceae" , !color = #f46d43 ])1:0.124370[& !name = "Nostocaceae" , !color = #f46d43 ],'[Cu] Trichodesmium erythraeum IMS101 [113475254]':0.297990[& !color = #f46d43 ])0:0.000000[& !name = "Cyanobacteria" , !color = #f46d43 ],(((('[Cu] Synechocystis sp. PCC 6803 [384437274]':0.003520[& !color = #f46d43 ],'[Cu] Synechocystis sp. PCC 6803 substr. PCC-N [383492006]':0.003370[& !color = #f46d43 ])0:0.000000[& !name = "Synechocystis sp. PCC 6803" , !color = #f46d43 ],'[Cu] Synechocystis sp. PCC 6803 substr. PCC-P [383326122]':0.003060[& !color = #f46d43 ])0:0.000000[& !name = "Synechocystis sp. PCC 6803" , !color = #f46d43 ],'[Cu] Synechocystis sp. PCC 6803 substr. GT-I [383322953]':0.003310[& !color = #f46d43 ])1:0.331300[& !name = "Synechocystis sp. PCC 6803" , !color = #f46d43 ],'[Cu] Synechococcus sp. PCC 7002 [170079204]':0.380590[& !color = #f46d43 ])0.65:0.089380[& !name = "Chroococcales" , !color = #f46d43 ])0:0.000000[& !name = "Cyanobacteria" , !color = #f46d43 ],(((('[Cu] Cyanothece sp. PCC 8802 [257059434]':0.002870[& !color = #f46d43 ],'[Cu] Cyanothece sp. PCC 8801 [218246391]':0.002970[& !color = #f46d43 ])1:0.056800[& !name = "Cyanothece" , !color = #f46d43 ],('[Cu] Cyanothece sp. ATCC 51142 [172039298]':0.140350[& !color = #f46d43 ],'cyanobacterium UCYN-A [284929543]':0.277270[& !color = #f46d43 ])0.98:0.065550[& !name = "Chroococcales" , !color = #f46d43 ])0.96:0.076420[& !name = "Chroococcales" , !color = #f46d43 ],('[Cu] Cyanothece sp. PCC 7822 [307153826]':0.157420[& !color = #f46d43 ],'[Cu] Cyanothece sp. PCC 7424 [218440102]':0.068570[& !color = #f46d43 ])1:0.101280[& !name = "Cyanothece" , !color = #f46d43 ])0.92:0.058910[& !name = "Chroococcales" , !color = #f46d43 ],'[Cu] Microcystis aeruginosa NIES-843 [166367885]':0.238920[& !color = #f46d43 ])0.54:0.057020[& !name = "Chroococcales" , !color = #f46d43 ])0.71:0.070940[& !name = "Cyanobacteria" , !color = #f46d43 ],('[Cu] Synechococcus sp. JA-2-3Ba(2-13) [86608948]':0.037660[& !color = #f46d43 ],'[Cu] Synechococcus sp. JA-3-3Ab [86607471]':0.028960[& !color = #f46d43 ])1:0.179680[& !name = "Synechococcus" , !color = #f46d43 ])0.94:0.084960[& !name = "Cyanobacteria" , !color = #f46d43 ],(('[Cu] Thermosynechococcus elongatus BP-1 [22299463]':0.526370[& !color = #f46d43 ],'[Cu] Cyanothece sp. PCC 7425 [220906426]':0.200750[& !color = #f46d43 ])0.89:0.066730[& !name = "Chroococcales" , !color = #f46d43 ],'[Cu] Acaryochloris marina MBIC11017 [158334993]':0.161800[& !color = #f46d43 ])0.94:0.061570[& !name = "Chroococcales" , !color = #f46d43 ])0.96:0.126880[& !name = "Cyanobacteria" , !color = #f46d43 , !collapse = {"collapsed",1.90808} ])0:0.000000[& !name = "cellular organisms" , !color = #000000 ],(((((((((('[Cu] Butyrivibrio proteoclasticus B316 [302669174]':0.218220[& !color = #d53e4f ],'[Cu] Acidaminococcus fermentans DSM 20731 [284048933]':0.117230[& !color = #d53e4f ])0.78:0.043120[& !name = "Firmicutes" , !color = #d53e4f ],'[Cu] Ruminococcus albus 7 [319788729]':0.188540[& !color = #d53e4f ])0.86:0.057260[& !name = "Firmicutes" , !color = #d53e4f ],'[Cu] Selenomonas sputigena ATCC 35185 [330839253]':0.258830[& !color = #d53e4f ])1:0.126730[& !name = "Firmicutes" , !color = #d53e4f , !collapse = {"collapsed",2.04724} ],'[Cu] Cryptobacterium curtum DSM 15641 [256827535]':0.390150[& !color = #fdae61 ])0.88:0.077990[& !name = "Bacteria" , !color = #000000 ],('[Cu] Coriobacterium glomerans PW2 [328955249]':0.348140[& !color = #fdae61 ],'[Cu] Methanocorpusculum labreanum Z [124486053]':0.322260[& !color = #e6f598 ])0.73:0.061650[& !name = "cellular organisms" , !color = #000000 ])0:0.000000[& !name = "cellular organisms" , !color = #000000 ],'[Cu] Anaerococcus prevotii DSM 20548 [257066480]':0.333780[& !color = #d53e4f ])0:0.000000[& !name = "cellular organisms" , !color = #000000 ],'[Cu] Tepidanaerobacter acetatoxydans Re1 [332799974]':0.215700[& !color = #d53e4f ])0.56:0.048060[& !name = "cellular organisms" , !color = #000000 ],('[Cu] Megasphaera elsdenii DSM 20460 [348025775]':0.217130[& !color = #d53e4f ],'[Cu] Treponema denticola ATCC 35405 [42525527]':0.262300[& !color = #ffffbf ])0:0.000000[& !name = "Bacteria" , !color = #000000 ])0:0.000000[& !name = "cellular organisms" , !color = #000000 ],'[Cu] Treponema pallidum subsp. pallidum str. Mexico A [408502882]':0.549940[& !color = #ffffbf ])0.5:0.042740[& !name = "cellular organisms" , !color = #000000 ],'[Cu] Arcobacter butzleri ED-1 [384155168]':0.245090[& !color = #9e0142 ])0.6:0.064670[& !name = "cellular organisms" , !color = #000000 ])0:0.000000[& !name = "cellular organisms" , !color = #000000 ],((((((((('[HM] Weissella koreensis KACC 15510 [339635240]':0.003070[& !color = #d53e4f ],'[HM] Weissella koreensis KACC 15510 [339633924]':0.002950[& !color = #d53e4f ])1:0.387030[& !name = "Weissella koreensis KACC 15510" , !color = #d53e4f ],'[HM] Lactobacillus rhamnosus GG [385826802]':0.564990[& !color = #d53e4f ])0.98:0.165350[& !name = "Lactobacillales" , !color = #d53e4f ],'Lactobacillus fermentum CECT 5716 [385812749]':0.550070[& !color = #d53e4f ])0.76:0.109470[& !name = "Lactobacillales" , !color = #d53e4f , !collapse = {"collapsed",1.12321} ],((('[HM] Acholeplasma laidlawii PG-8A [162447293]':0.210430[& !color = #d53e4f ],'[HM] Amphibacillus xylanus NBRC 15112 [408356058]':0.097140[& !color = #d53e4f ])0.93:0.075520[& !name = "Bacteria" , !color = #000000 ],'[HM] Erysipelothrix rhusiopathiae str. Fujisawa [336066519]':0.241650[& !color = #d53e4f ])0.93:0.087430[& !name = "Bacteria" , !color = #000000 ],'[HM] Lactobacillus fermentum CECT 5716 [385812615]':0.143330[& !color = #d53e4f ])0.81:0.055510[& !name = "Bacteria" , !color = #000000 ])0.97:0.119670[& !name = "Bacteria" , !color = #000000 ],'[HM] Oenococcus oeni PSU-1 [116490441]':0.232460[& !color = #d53e4f ])0.97:0.168030[& !name = "Bacteria" , !color = #000000 ],'[HM] Macrococcus caseolyticus JCSC5402 [222150534]':0.464540[& !color = #d53e4f ])0.97:0.136560[& !name = "Bacteria" , !color = #000000 ],'[HM] Alkaliphilus oremlandii OhILAs [158321073]':0.303530[& !color = #d53e4f ])0.97:0.135710[& !name = "Bacteria" , !color = #000000 ],'[HM] Methanocella conradii HZ254 [383320275]':0.344180[& !color = #e6f598 ])0.96:0.112620[& !name = "cellular organisms" , !color = #000000 ],(((('[HM] Sphaerobacter thermophilus DSM 20745 [269929300]':0.104450[& !color = #66c2a5 ],'[HM] Rubrobacter xylanophilus DSM 9941 [108804635]':0.223760[& !color = #fdae61 ])0.56:0.039360[& !name = "Bacteria" , !color = #000000 ],'[HM] Polymorphum gilvum SL003B-26A1 [328545635]':0.253470[& !color = #9e0142 ])0.73:0.048340[& !name = "Bacteria" , !color = #000000 ],('[HM] Brachybacterium faecium DSM 4810 [257069572]':0.096540[& !color = #fdae61 ],'[HM] Nocardioides sp. JS614 [119715897]':0.108570[& !color = #fdae61 ])1:0.220450[& !name = "Actinomycetales" , !color = #fdae61 , !collapse = {"collapsed",2.19983} ])0.66:0.106760[& !name = "Bacteria" , !color = #000000 ],'Sorangium cellulosum So ce56 [162448275]':1.554790[& !color = #9e0142 ])0:0.000000[& !name = "Bacteria" , !color = #000000 ])0.61:0.090420[& !name = "cellular organisms" , !color = #000000 ])0:0.000000[& !name = "cellular organisms" , !color = #000000 ],(((('[Cu] Azoarcus sp. BH72 [119897646]':0.317910[& !color = #9e0142 ],'[Cu] Bdellovibrio bacteriovorus HD100 [42523682]':0.389310[& !color = #9e0142 ])0:0.000000[& !name = "Proteobacteria" , !color = #9e0142 ],('[Cu] Zymomonas mobilis subsp. mobilis ZM4 [56551811]':0.413550[& !color = #9e0142 ],'[Cu] Gluconobacter oxydans 621H [58039131]':0.258510[& !color = #9e0142 ])1:0.121590[& !name = "Alphaproteobacteria" , !color = #9e0142 ])0:0.000000[& !name = "Proteobacteria" , !color = #9e0142 , !collapse = {"collapsed",2.06125} ],'[Cu] Waddlia chondrophila WSU 86-1044 [297621922]':0.410800[& !color = #3288bd ])0.58:0.054780[& !name = "Bacteria" , !color = #000000 ],'[Cu] Frateuria aurantia DSM 6220 [383316948]':0.412220[& !color = #9e0142 ])0.71:0.074860[& !name = "Bacteria" , !color = #000000 ])0:0.000000[& !name = "cellular organisms" , !color = #000000 ],((((((((((((((((((('[Cu] Brachybacterium faecium DSM 4810 [257069126]':0.095290[& !color = #fdae61 ],'[Cu] Microlunatus phosphovorus NM-1 [336119956]':0.076270[& !color = #fdae61 ])0.58:0.020710[& !name = "Actinomycetales" , !color = #fdae61 ],'[Cu] Kineococcus radiotolerans SRS30216 [152964749]':0.089570[& !color = #fdae61 ])0.98:0.039920[& !name = "Actinomycetales" , !color = #fdae61 ],('[Cu] Nocardioides sp. JS614 [119718010]':0.103400[& !color = #fdae61 ],'[Cu] Intrasporangium calvum DSM 43043 [317123381]':0.098850[& !color = #fdae61 ])0.78:0.022920[& !name = "Actinomycetales" , !color = #fdae61 ])0.58:0.019930[& !name = "Actinomycetales" , !color = #fdae61 ],((('[Cu] Catenulispora acidiphila DSM 44928 [256397934]':0.086600[& !color = #fdae61 ],'[Cu] Streptomyces sp. SirexAA-E [344999752]':0.127820[& !color = #fdae61 ])1:0.039800[& !name = "Actinomycetales" , !color = #fdae61 ],'[Cu] Geodermatophilus obscurus DSM 43160 [284992008]':0.107540[& !color = #fdae61 ])0.66:0.020820[& !name = "Actinomycetales" , !color = #fdae61 ],'[Cu] Salinispora tropica CNB-440 [145593014]':0.096910[& !color = #fdae61 ])0.98:0.033850[& !name = "Actinomycetales" , !color = #fdae61 ])0:0.000000[& !name = "Actinomycetales" , !color = #fdae61 ],('[Cu] Saccharomonospora viridis DSM 43017 [257057619]':0.081190[& !color = #fdae61 ],'[Cu] Thermobispora bispora DSM 43833 [296268011]':0.107860[& !color = #fdae61 ])0.53:0.020920[& !name = "Pseudonocardiaceae" , !color = #fdae61 ])0.77:0.021190[& !name = "Actinomycetales" , !color = #fdae61 ],('[Cu] Kineococcus radiotolerans SRS30216 [157283904]':0.140380[& !color = #fdae61 ],'[Cu] Nakamurella multipartita DSM 44233 [258651965]':0.098630[& !color = #fdae61 ])0.82:0.022860[& !name = "Actinomycetales" , !color = #fdae61 ])0.72:0.022630[& !name = "Actinomycetales" , !color = #fdae61 ],('[Cu] Conexibacter woesei DSM 14684 [284041940]':0.126950[& !color = #fdae61 ],'[Cu] Acidothermus cellulolyticus 11B [117928859]':0.107120[& !color = #fdae61 ])0.98:0.047770[& !name = "Actinobacteria" , !color = #fdae61 ])0.6:0.028110[& !name = "Actinobacteria" , !color = #fdae61 ],('[Cu] Corynebacterium jeikeium K411 [68535710]':0.256760[& !color = #fdae61 ],'[Cu] Gordonia polyisoprenivorans VH2 [378716047]':0.204130[& !color = #fdae61 ])0:0.000000[& !name = "Corynebacterineae" , !color = #fdae61 ])0:0.000000[& !name = "Actinobacteria" , !color = #fdae61 ],'[Cu] Stackebrandtia nassauensis DSM 44728 [291303282]':0.115050[& !color = #fdae61 ])0:0.000000[& !name = "Actinobacteria" , !color = #fdae61 ],'[Cu] Corynebacterium ulcerans 809 [384516632]':0.192360[& !color = #fdae61 ])0:0.000000[& !name = "Actinobacteria" , !color = #fdae61 ],'[Cu] Frankia sp. EuI1c [312200100]':0.175610[& !color = #fdae61 ])0:0.000000[& !name = "Actinobacteria" , !color = #fdae61 ],(('[Cu] Segniliparus rotundus DSM 44985 [296392600]':0.299740[& !color = #fdae61 ],'[Cu] Gordonia polyisoprenivorans VH2 [378719123]':0.239550[& !color = #fdae61 ])1:0.183240[& !name = "Corynebacterineae" , !color = #fdae61 ],'[Cu] Propionibacterium acnes KPA171202 [50842178]':0.448970[& !color = #fdae61 ])0.66:0.078910[& !name = "Actinomycetales" , !color = #fdae61 ])0:0.000000[& !name = "Actinobacteria" , !color = #fdae61 ],'Mobiluncus curtisii ATCC 43063 [298345863]':0.388180[& !color = #fdae61 ])0:0.000000[& !name = "Actinobacteria" , !color = #fdae61 ],'[Cu] Isoptericola variabilis 225 [334338300]':0.158970[& !color = #fdae61 ])0:0.000000[& !name = "Actinobacteria" , !color = #fdae61 ],(('[Cu] Propionibacterium acnes KPA171202 [50843675]':0.325460[& !color = #fdae61 ],'[Cu] Propionibacterium propionicum F0230a [397669076]':0.202310[& !color = #fdae61 ])0.98:0.098310[& !name = "Propionibacterium" , !color = #fdae61 ],'[Cu] Rothia mucilaginosa DY-18 [283457179]':0.216700[& !color = #fdae61 ])0.7:0.043610[& !name = "Actinomycetales" , !color = #fdae61 ])0:0.000000[& !name = "Actinobacteria" , !color = #fdae61 ],'[Cu] Mycobacterium massiliense str. GO 06 [397680416]':0.202120[& !color = #fdae61 ])0:0.000000[& !name = "Actinobacteria" , !color = #fdae61 ],'[Cu] Clavibacter michiganensis subsp. michiganensis NCPPB 382 [148272217]':0.181350[& !color = #fdae61 ])0.51:0.072540[& !name = "Actinobacteria" , !color = #fdae61 ],'Intrasporangium calvum DSM 43043 [317123377]':1.364590[& !color = #fdae61 ])0.5:0.103860[& !name = "Actinobacteria" , !color = #fdae61 ],'[Cu] Arcanobacterium haemolyticum DSM 20595 [297570741]':0.456070[& !color = #fdae61 ])0.51:0.134090[& !name = "Actinobacteria" , !color = #fdae61 , !collapse = {"collapsed",1.12349} ])0:0.000000[& !name = "cellular organisms" , !color = #000000 ],(((((((((('[Cu] Haliscomenobacter hydrossis DSM 1100 [332661852]':0.016380[& !color = #fee08b ],'[Cu] Haliscomenobacter hydrossis DSM 1100 [332663763]':0.026420[& !color = #fee08b ])1:0.195510[& !name = "Haliscomenobacter hydrossis DSM 1100" , !color = #fee08b ],'[Cu] Cyclobacterium marinum DSM 745 [343087165]':0.145580[& !color = #fee08b ])0.56:0.046680[& !name = "Bacteroidetes" , !color = #fee08b ],'[Cu] Leadbetterella byssophila DSM 17132 [312129326]':0.324450[& !color = #fee08b ])0.84:0.045010[& !name = "Bacteroidetes" , !color = #fee08b ],('[Cu] Owenweeksia hongkongensis DSM 17368 [375011164]':0.209850[& !color = #fee08b ],'[Cu] Cyclobacterium marinum DSM 745 [343086951]':0.169820[& !color = #fee08b ])0.93:0.071660[& !name = "Bacteroidetes" , !color = #fee08b ])0.97:0.048170[& !name = "Bacteroidetes" , !color = #fee08b , !collapse = {"collapsed",1.88619} ],('[Cu] Halanaerobium praevalens DSM 2228 [385800299]':0.220580[& !color = #d53e4f ],'[Cu] Spirochaeta smaragdinae DSM 11293 [302339759]':0.212450[& !color = #ffffbf ])0.78:0.054940[& !name = "Bacteria" , !color = #000000 ])1:0.082940[& !name = "Bacteria" , !color = #000000 ],(('[Cu] Hippea maritima DSM 10411 [327398905]':0.323850[& !color = #9e0142 ],'[Cu] Petrotoga mobilis SJ95 [160903304]':0.227090[& !color = #9e0142 ])0:0.000000[& !name = "Bacteria" , !color = #000000 ],('[Cu] Methanosalsum zhilinae DSM 4017 [336477932]':0.257370[& !color = #e6f598 ],'[Cu] Bdellovibrio bacteriovorus HD100 [42523748]':0.167570[& !color = #9e0142 ])0.74:0.061110[& !name = "cellular organisms" , !color = #000000 ])0:0.000000[& !name = "cellular organisms" , !color = #000000 ])0:0.000000[& !name = "cellular organisms" , !color = #000000 ],('[Cu] Aquifex aeolicus VF5 [15606387]':0.374680[& !color = #66c2a5 ],'[Cu] Archaeoglobus fulgidus DSM 4304 [11497769]':0.109350[& !color = #e6f598 ])0.73:0.059320[& !name = "cellular organisms" , !color = #000000 ])0:0.000000[& !name = "cellular organisms" , !color = #000000 ],((((((('[Cu] Oenococcus oeni PSU-1 [116491618]':0.282700[& !color = #d53e4f ],'[Cu] Macrococcus caseolyticus JCSC5402 [222150493]':0.268540[& !color = #d53e4f ])0.82:0.100750[& !name = "Bacilli" , !color = #d53e4f ],'[Cu] Melissococcus plutonius DAT561 [379727015]':0.297210[& !color = #d53e4f ])0:0.000000[& !name = "Bacilli" , !color = #d53e4f ],'[Cu] Lactobacillus helveticus DPC 4571 [161508113]':0.249030[& !color = #d53e4f ])0:0.000000[& !name = "Bacilli" , !color = #d53e4f ],'[Cu] Lactobacillus rhamnosus GG [385828457]':0.214810[& !color = #d53e4f ])0.5:0.095210[& !name = "Bacilli" , !color = #d53e4f , !collapse = {"collapsed",1.54576} ],((('[Cu] Anaerococcus prevotii DSM 20548 [257066072]':0.033780[& !color = #d53e4f ],'[Cu] Streptococcus dysgalactiae subsp. equisimilis RE378 [408400984]':0.005990[& !color = #d53e4f ])0.67:0.006040[& !name = "Firmicutes" , !color = #d53e4f ],'[Cu] Streptococcus salivarius JIM8777 [387783233]':0.004130[& !color = #d53e4f ])1:0.172700[& !name = "Firmicutes" , !color = #d53e4f , !collapse = {"collapsed",1.53654} ],'[Cu] Acholeplasma laidlawii PG-8A [162448095]':0.268440[& !color = #d53e4f ])0.97:0.275360[& !name = "Bacteria" , !color = #000000 ])0.63:0.086350[& !name = "Bacteria" , !color = #000000 ],(('[Cu] Weissella koreensis KACC 15510 [339635258]':0.010150[& !color = #d53e4f ],'[Cu|ref] Streptococcus thermophilus LMG 18311 [55820888]':0.012390[& !color = #d53e4f ])1:0.140220[& !name = "Lactobacillales" , !color = #d53e4f ],'[Cu] Lactococcus garvieae Lg2 [385833016]':0.170280[& !color = #d53e4f ])1:0.370610[& !name = "Lactobacillales" , !color = #d53e4f , !collapse = {"collapsed",1.56988} ])0.67:0.146900[& !name = "Bacteria" , !color = #000000 ],'[Cu] Aerococcus urinae ACS-120-V-Col10a [326802691]':0.417630[& !color = #d53e4f ])0.51:0.129090[& !name = "Bacteria" , !color = #000000 ])0.5:0.079020[& !name = "cellular organisms" , !color = #000000 ],((((('[Cu] Acidithiobacillus ferrooxidans ATCC 53993 [198284166]':0.016070[& !color = #9e0142 ],'[Cu] Acidithiobacillus ferrooxidans ATCC 53993 [198284487]':0.004170[& !color = #9e0142 ])0.97:0.020070[& !name = "Acidithiobacillus ferrooxidans ATCC 53993" , !color = #9e0142 ],'[Cu] Acidithiobacillus ferrooxidans ATCC 53993 [198282313]':0.031880[& !color = #9e0142 ])1:0.129880[& !name = "Acidithiobacillus ferrooxidans ATCC 53993" , !color = #9e0142 ],'[Cu] Desulfococcus oleovorans Hxd3 [158522811]':0.224500[& !color = #9e0142 ])1:0.058230[& !name = "Proteobacteria" , !color = #9e0142 , !collapse = {"collapsed",2.18305} ],'[Cu] Rhodothermus marinus DSM 4252 [268317091]':0.121500[& !color = #fee08b ])0:0.000000[& !name = "Bacteria" , !color = #000000 ],'[Cu] Exiguobacterium sp. AT1b [229916988]':0.332990[& !color = #d53e4f ])0:0.000000[& !name = "Bacteria" , !color = #000000 ])0.51:0.086500[& !name = "cellular organisms" , !color = #000000 ],(((((((('[Cu] Gemmatimonas aurantiaca T-27 [226226732]':0.142980[& !color = #9e0142 ],'[Cu] Pelagibacterium halotolerans B2 [357386878]':0.197780[& !color = #9e0142 ])0.99:0.080960[& !name = "Bacteria" , !color = #000000 ],'[Cu] Thiomicrospira crunogena XCL-2 [78485287]':0.222320[& !color = #9e0142 ])0.98:0.098210[& !name = "Bacteria" , !color = #000000 ],('[Cu] Caldilinea aerophila DSM 14535 = NBRC 104270 [383762402]':0.223500[& !color = #66c2a5 ],'[Cu] Desulfomonile tiedjei DSM 6799 [392413243]':0.212690[& !color = #9e0142 ])0.96:0.085050[& !name = "Bacteria" , !color = #000000 ])0.64:0.045790[& !name = "Bacteria" , !color = #000000 ],(('[Cu] Chloroflexus aurantiacus J-10-fl [163846555]':0.176660[& !color = #66c2a5 ],'Gloeobacter violaceus PCC 7421 [37521566]':0.295180[& !color = #f46d43 ])0.77:0.072130[& !name = "Bacteria" , !color = #000000 ],'[Cu] Thermobaculum terrenum ATCC BAA-798 [269839603]':0.190870[& !color = #fdae61 ])0.89:0.046470[& !name = "Bacteria" , !color = #000000 ])0.88:0.055390[& !name = "Bacteria" , !color = #000000 ],(((('[Cu] Isoptericola variabilis 225 [334338389]':0.097780[& !color = #fdae61 ],'[Cu] Brachybacterium faecium DSM 4810 [257070235]':0.129050[& !color = #fdae61 ])0.74:0.027750[& !name = "Micrococcineae" , !color = #fdae61 ],'[Cu] Microlunatus phosphovorus NM-1 [336119953]':0.103780[& !color = #fdae61 ])0.62:0.021050[& !name = "Actinomycetales" , !color = #fdae61 ],('[Cu] Mycobacterium massiliense str. GO 06 [397678473]':0.111030[& !color = #fdae61 ],'[Cu] Gordonia polyisoprenivorans VH2 [378716779]':0.127060[& !color = #fdae61 ])1:0.041530[& !name = "Corynebacterineae" , !color = #fdae61 ])1:0.076290[& !name = "Actinomycetales" , !color = #fdae61 , !collapse = {"collapsed",2.05816} ],('[Cu] Corynebacterium jeikeium K411 [68536515]':0.240380[& !color = #fdae61 ],'[Cu] Sphaerobacter thermophilus DSM 20745 [269929243]':0.145020[& !color = #66c2a5 ])0.69:0.051230[& !name = "Bacteria" , !color = #000000 ])1:0.141300[& !name = "Bacteria" , !color = #000000 ])0.95:0.098680[& !name = "Bacteria" , !color = #000000 ],(('[Cu] Thermaerobacter marianensis DSM 12885 [317122417]':0.114800[& !color = #d53e4f ],'[Cu] Truepera radiovictrix DSM 17093 [297624305]':0.094280[& !color = #ffffbf ])1:0.054420[& !name = "Bacteria" , !color = #000000 ],'[Cu] Marinithermus hydrothermalis DSM 14884 [328951630]':0.117080[& !color = #ffffbf ])1:0.216510[& !name = "Bacteria" , !color = #000000 ])0:0.000000[& !name = "Bacteria" , !color = #000000 ],'[Cu] Candidatus Korarchaeum cryptofilum OPF8 [170290133]':0.505410[& !color = #5e4fa2 ])0:0.000000[& !name = "cellular organisms" , !color = #000000 ],'[Cu] Parvibaculum lavamentivorans DS-1 [154250806]':0.259290[& !color = #9e0142 ])0:0.000000[& !name = "cellular organisms" , !color = #000000 ])0.56:0.173750[& !name = "cellular organisms" , !color = #000000 ])0:0.000000[& !name = "cellular organisms" , !color = #000000 ],((((((('[Cu] Natranaerobius thermophilus JW/NM-WN-LF [188587068]':0.087590[& !color = #d53e4f ],'[Cu] Natranaerobius thermophilus JW/NM-WN-LF [188586486]':0.160570[& !color = #d53e4f ])0.99:0.051180[& !name = "Natranaerobius thermophilus JW/NM-WN-LF" , !color = #d53e4f , !collapse = {"collapsed",2.1714} ],'[Cu] Methanosalsum zhilinae DSM 4017 [336476177]':0.169910[& !color = #e6f598 ])0.95:0.052620[& !name = "cellular organisms" , !color = #000000 ],('[Cu] Halanaerobium praevalens DSM 2228 [385800297]':0.083230[& !color = #d53e4f ],'[Cu] Acetohalobium arabaticum DSM 5501 [302392697]':0.070070[& !color = #d53e4f ])1:0.094720[& !name = "Halanaerobiales" , !color = #d53e4f , !collapse = {"collapsed",2.25782} ])0.66:0.047780[& !name = "cellular organisms" , !color = #000000 ],'[Cu] Spirochaeta africana DSM 8902 [383790261]':0.231660[& !color = #ffffbf ])0.74:0.062040[& !name = "cellular organisms" , !color = #000000 ],('[Cu] Desulfurispirillum indicum S5 [317050240]':0.311480[& !color = #fdae61 ],'[Cu] Thioalkalivibrio sp. K90mix [289209086]':0.164430[& !color = #9e0142 ])1:0.077770[& !name = "Bacteria" , !color = #000000 ])0.97:0.071830[& !name = "cellular organisms" , !color = #000000 ],('[Cu] Candidatus Cloacamonas acidaminovorans str. Evry [218960903]':0.366360[& !color = #fdae61 ],'[Cu] Spirochaeta thermophila DSM 6578 [386346468]':0.280900[& !color = #ffffbf ])0:0.000000[& !name = "Bacteria" , !color = #000000 ])0:0.000000[& !name = "cellular organisms" , !color = #000000 ],(((('[Cu] Thermovirga lienii DSM 17291 [357420194]':0.232320[& !color = #e6f598 ],'[Cu] Fervidobacterium nodosum Rt17-B1 [154250026]':0.236440[& !color = #9e0142 ])0.7:0.047920[& !name = "Bacteria" , !color = #000000 ],('[Cu] Thermotoga lettingae TMO [157364303]':0.179790[& !color = #9e0142 ],'[Cu] Thermodesulfobacterium sp. OPB45 [337288269]':0.246630[& !color = #3288bd ])0.64:0.064520[& !name = "Bacteria" , !color = #000000 ])0.58:0.131170[& !name = "Bacteria" , !color = #000000 ],('[Cu] Petrotoga mobilis SJ95 [160902182]':0.331100[& !color = #9e0142 ],'[Cu] Spirochaeta smaragdinae DSM 11293 [302339582]':0.378300[& !color = #ffffbf ])0:0.000000[& !name = "Bacteria" , !color = #000000 ])0.51:0.155490[& !name = "Bacteria" , !color = #000000 ],('[Cu] Thermodesulfobium narugense DSM 14796 [332295286]':0.405400[& !color = #d53e4f ],'[Cu] Caldisericum exile AZM16c01 [383787852]':0.288320[& !color = #fee08b ])0:0.000000[& !name = "Bacteria" , !color = #000000 ])0.51:0.086790[& !name = "Bacteria" , !color = #000000 ])0.51:0.108610[& !name = "cellular organisms" , !color = #000000 ])0:0.000000[& !name = "cellular organisms" , !color = #000000 ],((((((((((((((((((((((((((((((((((((((('[HM] Melissococcus plutonius DAT561 [379727503]':0.358030[& !color = #d53e4f ],'[HM] Lactococcus garvieae Lg2 [385832536]':0.383280[& !color = #d53e4f ])0:0.000000[& !name = "Lactobacillales" , !color = #d53e4f ],'[HM] Clostridium lentocellum DSM 5427 [326792732]':0.385720[& !color = #d53e4f ])0:0.000000[& !name = "Firmicutes" , !color = #d53e4f , !collapse = {"collapsed",1.7132} ],'[HM] Acholeplasma laidlawii PG-8A [162448101]':0.214200[& !color = #d53e4f ])0:0.000000[& !name = "Bacteria" , !color = #000000 ],('[HM] Desulfitobacterium hafniense Y51 [89897377]':0.048000[& !color = #d53e4f ],'[HM] Desulfitobacterium hafniense Y51 [89897147]':0.041760[& !color = #d53e4f ])1:0.211180[& !name = "Desulfitobacterium hafniense Y51" , !color = #d53e4f , !collapse = {"collapsed",1.83974} ])0:0.000000[& !name = "Bacteria" , !color = #000000 ],'[HM] Clostridium tetani E88 [28211582]':0.205390[& !color = #d53e4f ])0:0.000000[& !name = "Bacteria" , !color = #000000 ],((((('[HM] Synechocystis sp. PCC 6803 [384437972]':0.002980[& !color = #f46d43 ],'[HM] Synechocystis sp. PCC 6803 substr. PCC-N [383492704]':0.003150[& !color = #f46d43 ])0:0.000000[& !name = "Synechocystis sp. PCC 6803" , !color = #f46d43 ],'[HM] Synechocystis sp. PCC 6803 substr. PCC-P [383326820]':0.003200[& !color = #f46d43 ])0:0.000000[& !name = "Synechocystis sp. PCC 6803" , !color = #f46d43 ],'[HM] Synechocystis sp. PCC 6803 substr. GT-I [383323651]':0.002790[& !color = #f46d43 ])1:0.140920[& !name = "Synechocystis sp. PCC 6803" , !color = #f46d43 ],'[HM] Nostoc punctiforme PCC 73102 [186682112]':0.163570[& !color = #f46d43 ])0.98:0.051940[& !name = "Cyanobacteria" , !color = #f46d43 ],'[HM] Cyanothece sp. PCC 7822 [307150036]':0.158590[& !color = #f46d43 ])0.9:0.108680[& !name = "Cyanobacteria" , !color = #f46d43 , !collapse = {"collapsed",1.77473} ])0:0.000000[& !name = "Bacteria" , !color = #000000 ],('[HM] Acetohalobium arabaticum DSM 5501 [302391874]':0.265020[& !color = #d53e4f ],'[HM] Halanaerobium praevalens DSM 2228 [385800154]':0.226420[& !color = #d53e4f ])0.98:0.080160[& !name = "Halanaerobiales" , !color = #d53e4f , !collapse = {"collapsed",1.75374} ])0:0.000000[& !name = "Bacteria" , !color = #000000 ],('[HM] Methanococcus aeolicus Nankai-3 [150400770]':0.225410[& !color = #e6f598 ],'[HM] Pyrococcus abyssi GE5 [14521140]':0.072460[& !color = #e6f598 ])1:0.132780[& !name = "Euryarchaeota" , !color = #e6f598 , !collapse = {"collapsed",1.74073} ])0:0.000000[& !name = "cellular organisms" , !color = #000000 ],(((('[HM] Clostridium botulinum A str. Hall [153937186]':0.266070[& !color = #d53e4f ],'[HM] Clostridium difficile CD196 [260682095]':0.170620[& !color = #d53e4f ])0.87:0.058740[& !name = "Clostridiales" , !color = #d53e4f ],'[HM] Alkaliphilus oremlandii OhILAs [158321187]':0.132420[& !color = #d53e4f ])0.62:0.033110[& !name = "Clostridiales" , !color = #d53e4f ],'[HM] Clostridium thermocellum DSM 1313 [385779318]':0.173620[& !color = #d53e4f ])0.97:0.053250[& !name = "Clostridiales" , !color = #d53e4f , !collapse = {"collapsed",1.64728} ],((('[HM] Mahella australiensis 50-1 BON [332983304]':0.027640[& !color = #d53e4f ],'[HM] Petrotoga mobilis SJ95 [160901913]':0.026430[& !color = #9e0142 ])1:0.074920[& !name = "Bacteria" , !color = #000000 ],'[HM] Desulfitobacterium hafniense Y51 [89893575]':0.054150[& !color = #d53e4f ])1:0.039800[& !name = "Bacteria" , !color = #000000 ],'[HM] Alkaliphilus oremlandii OhILAs [158320122]':0.072360[& !color = #d53e4f ])1:0.047210[& !name = "Bacteria" , !color = #000000 ])0.97:0.040470[& !name = "Bacteria" , !color = #000000 ])0:0.000000[& !name = "cellular organisms" , !color = #000000 ],'[HM] Flexistipes sinusarabici DSM 4947 [336323533]':0.842480[& !color = #f46d43 ])0:0.000000[& !name = "cellular organisms" , !color = #000000 ],'[HM] Erysipelothrix rhusiopathiae str. Fujisawa [336066543]':0.465420[& !color = #d53e4f ])0:0.000000[& !name = "cellular organisms" , !color = #000000 ],'[HM] Brachyspira pilosicoli 95/1000 [300871866]':0.554670[& !color = #ffffbf ])0:0.000000[& !name = "cellular organisms" , !color = #000000 ],'[HM] Akkermansia muciniphila ATCC BAA-835 [187735590]':0.498240[& !color = #3288bd ])0:0.000000[& !name = "cellular organisms" , !color = #000000 ],'[HM] Candidatus Cloacamonas acidaminovorans str. Evry [218961059]':0.700540[& !color = #fdae61 ])0:0.000000[& !name = "cellular organisms" , !color = #000000 ],'[HM] Caldicellulosiruptor obsidiansis OB47 [302870976]':0.747480[& !color = #d53e4f ])0:0.000000[& !name = "cellular organisms" , !color = #000000 ],(('[HM] Finegoldia magna ATCC 29328 [169823752]':0.284050[& !color = #d53e4f ],'[HM] Candidatus Arthromitus sp. SFB-rat-Yit [347542534]':0.264810[& !color = #d53e4f ])0:0.000000[& !name = "Clostridiales" , !color = #d53e4f ],'[HM] Anaerococcus prevotii DSM 20548 [257066898]':0.686130[& !color = #d53e4f ])0.51:0.077040[& !name = "Clostridiales" , !color = #d53e4f , !collapse = {"collapsed",1.33575} ])0:0.000000[& !name = "cellular organisms" , !color = #000000 ],'[HM] Helicobacter pylori 52 [384887564]':0.612740[& !color = #9e0142 ])0:0.000000[& !name = "cellular organisms" , !color = #000000 ],('[HM] Treponema denticola ATCC 35405 [42526892]':0.346680[& !color = #ffffbf ],'[HM] Spirochaeta caldaria DSM 7334 [339500848]':0.526890[& !color = #ffffbf ])0.75:0.180920[& !name = "Treponema" , !color = #ffffbf , !collapse = {"collapsed",1.39111} ])0:0.000000[& !name = "cellular organisms" , !color = #000000 ],('Streptobacillus moniliformis DSM 12112 [269123997]':0.584160[& !color = #abdda4 ],'[HM] Thermotoga lettingae TMO [157364188]':0.453150[& !color = #9e0142 ])0.75:0.105480[& !name = "Bacteria" , !color = #000000 ])0:0.000000[& !name = "cellular organisms" , !color = #000000 ],'[HM] Acetobacterium woodii DSM 1030 [379010709]':0.409720[& !color = #d53e4f ])0:0.000000[& !name = "cellular organisms" , !color = #000000 ],('[HM] Lawsonia intracellularis PHE/MN1-00 [94987040]':0.501710[& !color = #9e0142 ],'[HM] Thermovirga lienii DSM 17291 [357419328]':0.311580[& !color = #e6f598 ])0.97:0.111690[& !name = "Bacteria" , !color = #000000 ])0:0.000000[& !name = "cellular organisms" , !color = #000000 ],('[HM|ref] Symbiobacterium thermophilum IAM 14863 [51892763]':0.246570[& !color = #d53e4f ],'[HM] Thermaerobacter marianensis DSM 12885 [317122858]':0.171560[& !color = #d53e4f ])0.98:0.093590[& !name = "Clostridiales incertae sedis" , !color = #d53e4f , !collapse = {"collapsed",1.75876} ])0:0.000000[& !name = "cellular organisms" , !color = #000000 ],'[HM] Arcobacter butzleri ED-1 [384156402]':0.375880[& !color = #9e0142 ])0:0.000000[& !name = "cellular organisms" , !color = #000000 ],'[HM] Spirochaeta smaragdinae DSM 11293 [302339963]':0.303640[& !color = #ffffbf ])0:0.000000[& !name = "cellular organisms" , !color = #000000 ],((('[HM] Ilyobacter polytropus DSM 2926 [310779149]':0.239220[& !color = #abdda4 ],'[HM] Wolinella succinogenes DSM 1740 [34557497]':0.311380[& !color = #9e0142 ])1:0.075890[& !name = "Bacteria" , !color = #000000 ],Clostridium_sticklandii_1511@310657877:0.236520[& !color = #d53e4f ])0.97:0.048320[& !name = "Bacteria" , !color = #000000 ],'[HM] Marinitoga piezophila KA3 [374339576]':0.280160[& !color = #9e0142 ])0.81:0.024720[& !name = "Bacteria" , !color = #000000 ])0:0.000000[& !name = "cellular organisms" , !color = #000000 ],'[HM] Desulfococcus oleovorans Hxd3 [158520438]':0.346350[& !color = #9e0142 ])0:0.000000[& !name = "cellular organisms" , !color = #000000 ],(('[HM] Natranaerobius thermophilus JW/NM-WN-LF [188587070]':0.327880[& !color = #d53e4f ],'[HM] Tepidanaerobacter acetatoxydans Re1 [332798349]':0.283860[& !color = #d53e4f ])0.96:0.063700[& !name = "Clostridia" , !color = #d53e4f ],'[HM] Moorella thermoacetica ATCC 39073 [83591026]':0.161520[& !color = #d53e4f ])0.96:0.048880[& !name = "Clostridia" , !color = #d53e4f , !collapse = {"collapsed",1.65846} ])0:0.000000[& !name = "cellular organisms" , !color = #000000 ],((((('[HM] Weeksella virosa DSM 16922 [325955386]':0.208140[& !color = #fee08b ],'[HM] Leadbetterella byssophila DSM 17132 [312132257]':0.235630[& !color = #fee08b ])0.85:0.070990[& !name = "Bacteroidetes" , !color = #fee08b ],('[HM] Haliscomenobacter hydrossis DSM 1100 [332661832]':0.084450[& !color = #fee08b ],'[HM] Weeksella virosa DSM 16922 [325953700]':0.079610[& !color = #fee08b ])0.72:0.058640[& !name = "Bacteroidetes" , !color = #fee08b ])1:0.111680[& !name = "Bacteroidetes" , !color = #fee08b ],(('[HM] Pedobacter heparinus DSM 2366 [255532577]':0.123080[& !color = #fee08b ],'[HM] Fluviicola taffensis DSM 16823 [327402461]':0.119700[& !color = #fee08b ])1:0.053070[& !name = "Bacteroidetes" , !color = #fee08b ],('[HM] Cytophaga hutchinsonii ATCC 33406 [110637914]':0.022670[& !color = #fee08b ],'[HM] Cytophaga hutchinsonii ATCC 33406 [110637474]':0.046600[& !color = #fee08b ])1:0.051360[& !name = "Cytophaga hutchinsonii ATCC 33406" , !color = #fee08b ])1:0.081610[& !name = "Bacteroidetes" , !color = #fee08b ])1:0.095520[& !name = "Bacteroidetes" , !color = #fee08b ],('[HM] Cyclobacterium marinum DSM 745 [343084520]':0.405020[& !color = #fee08b ],'[HM] Lacinutrix sp. 5H-3-7-4 [336171454]':0.243010[& !color = #fee08b ])0.73:0.053830[& !name = "Bacteroidetes" , !color = #fee08b ])0.6:0.046080[& !name = "Bacteroidetes" , !color = #fee08b ],(('[HM] Odoribacter splanchnicus DSM 20712 [325280711]':0.127950[& !color = #fee08b ],'[HM] Parabacteroides distasonis ATCC 8503 [150006883]':0.096930[& !color = #fee08b ])1:0.214490[& !name = "Porphyromonadaceae" , !color = #fee08b ],'[HM] Bacteroides thetaiotaomicron VPI-5482 [29347922]':0.136620[& !color = #fee08b ])1:0.194790[& !name = "Bacteroidales" , !color = #fee08b ])0.98:0.152970[& !name = "Bacteroidetes" , !color = #fee08b , !collapse = {"collapsed",1.38605} ])0:0.000000[& !name = "cellular organisms" , !color = #000000 ],'[HM] Exiguobacterium sp. AT1b [229918003]':0.539580[& !color = #d53e4f ])0:0.000000[& !name = "cellular organisms" , !color = #000000 ],(('[HM] Bacillus amyloliquefaciens FZB42 [154687468]':0.189560[& !color = #d53e4f ],'[HM] Treponema brennaborense DSM 12168 [332298693]':0.285350[& !color = #ffffbf ])1:0.065090[& !name = "Bacteria" , !color = #000000 ],'[HM] Mahella australiensis 50-1 BON [332982503]':0.252070[& !color = #d53e4f ])0.98:0.047600[& !name = "Bacteria" , !color = #000000 ])0:0.000000[& !name = "cellular organisms" , !color = #000000 ],((((((('[HM] Butyrivibrio proteoclasticus B316 [302670888]':0.340650[& !color = #d53e4f ],'[HM] Ruminococcus albus 7 [317055760]':0.167260[& !color = #d53e4f ])0.77:0.067600[& !name = "Clostridiales" , !color = #d53e4f ],'[HM] Oscillibacter valericigenes Sjm18-20 [350268431]':0.214180[& !color = #d53e4f ])0:0.000000[& !name = "Clostridiales" , !color = #d53e4f , !collapse = {"collapsed",1.49859} ],(('[HM] Porphyromonas asaccharolytica DSM 20707 [332300141]':0.279150[& !color = #fee08b ],'[HM] Prevotella ruminicola 23 [294673035]':0.166490[& !color = #fee08b ])1:0.093110[& !name = "Bacteroidales" , !color = #fee08b , !collapse = {"collapsed",1.45534} ],'[HM] Streptococcus pasteurianus ATCC 43144 [336063852]':0.353850[& !color = #d53e4f ])1:0.079240[& !name = "Bacteria" , !color = #000000 ])0:0.000000[& !name = "Bacteria" , !color = #000000 ],(('[HM] Cryptobacterium curtum DSM 15641 [256827772]':0.162000[& !color = #fdae61 ],'[HM] Coriobacterium glomerans PW2 [328955228]':0.207130[& !color = #fdae61 ])0.71:0.039010[& !name = "Coriobacteriaceae" , !color = #fdae61 , !collapse = {"collapsed",1.58849} ],'[HM] Methanocorpusculum labreanum Z [124485885]':0.291440[& !color = #e6f598 ])0.97:0.072210[& !name = "cellular organisms" , !color = #000000 ])0.78:0.038130[& !name = "cellular organisms" , !color = #000000 ],(('Megasphaera elsdenii DSM 20460 [348027453]':0.272490[& !color = #d53e4f ],'[HM] Selenomonas sputigena ATCC 35185 [330839970]':0.127710[& !color = #d53e4f ])0.99:0.085640[& !name = "Veillonellaceae" , !color = #d53e4f ],'[HM] Acidaminococcus fermentans DSM 20731 [284048239]':0.168450[& !color = #d53e4f ])1:0.102950[& !name = "Selenomonadales" , !color = #d53e4f , !collapse = {"collapsed",1.48389} ])0.96:0.058620[& !name = "cellular organisms" , !color = #000000 ],'[HM] Clostridium phytofermentans ISDg [160878281]':0.217070[& !color = #d53e4f ])0.63:0.046400[& !name = "cellular organisms" , !color = #000000 ],'Desulfitobacterium hafniense Y51 [89897374]':0.327910[& !color = #d53e4f ])0.55:0.048930[& !name = "cellular organisms" , !color = #000000 ])0.5:0.050420[& !name = "cellular organisms" , !color = #000000 ],'[HM] Spirochaeta africana DSM 8902 [383791405]':0.281380[& !color = #ffffbf ])0.54:0.044360[& !name = "cellular organisms" , !color = #000000 ],((('[HM] Veillonella parvula DSM 2008 [269798732]':0.442820[& !color = #d53e4f ],'[HM] Megasphaera elsdenii DSM 20460 [348025993]':0.252830[& !color = #d53e4f ])1:0.331140[& !name = "Veillonellaceae" , !color = #d53e4f , !collapse = {"collapsed",1.27972} ],'[HM] Sphaerochaeta coccoides DSM 17374 [330836639]':0.386980[& !color = #ffffbf ])0.81:0.053660[& !name = "Bacteria" , !color = #000000 ],'[HM] Ethanoligenens harbinense YUAN-3 [317133635]':0.341960[& !color = #d53e4f ])0.98:0.086360[& !name = "Bacteria" , !color = #000000 ])0.59:0.078100[& !name = "cellular organisms" , !color = #000000 ],('[HM] Thermanaerovibrio acidaminovorans DSM 6589 [269793116]':0.643520[& !color = #e6f598 ],'[HM] Spirochaeta thermophila DSM 6578 [386346525]':0.501940[& !color = #ffffbf ])0.56:0.077270[& !name = "Bacteria" , !color = #000000 ])0.54:0.091920[& !name = "cellular organisms" , !color = #000000 ],'[HM] Clostridiales genomosp. BVAB3 str. UPII9-5 [289450645]':0.868630[& !color = #d53e4f ])0.96:0.149740[& !name = "cellular organisms" , !color = #000000 ],((((((((('Isosphaera pallida ATCC 43644 [320102902]':0.149730[& !color = #5e4fa2 ],'Planctomyces limnophilus DSM 3776 [296121198]':0.241130[& !color = #5e4fa2 ])0:0.000000[& !name = "Planctomycetaceae" , !color = #5e4fa2 , !collapse = {"collapsed",1.29082} ],'Legionella longbeachae NSW150 [289166295]':0.316640[& !color = #9e0142 ])0:0.000000[& !name = "Bacteria" , !color = #000000 ],('Rhodopirellula baltica SH 1 [32473383]':0.223650[& !color = #5e4fa2 ],'Planctomyces brasiliensis DSM 5305 [325109579]':0.181690[& !color = #5e4fa2 ])0.74:0.057180[& !name = "Planctomycetaceae" , !color = #5e4fa2 , !collapse = {"collapsed",1.25112} ])0:0.000000[& !name = "Bacteria" , !color = #000000 ],'Methylacidiphilum infernorum V4 [189219327]':0.341190[& !color = #3288bd ])0:0.000000[& !name = "Bacteria" , !color = #000000 ],'Pirellula staleyi DSM 6068 [283781773]':0.247770[& !color = #5e4fa2 ])1:0.536020[& !name = "Bacteria" , !color = #000000 ],'Bifidobacterium adolescentis ATCC 15703 [119025076]':0.552880[& !color = #fdae61 ])0.88:0.108600[& !name = "Bacteria" , !color = #000000 ],((('[FUPA25_Cu-like] Nakamurella multipartita DSM 44233 [258654385]':0.199090[& !color = #fdae61 ],'[FUPA25_Cu-like] Acidothermus cellulolyticus 11B [117927237]':0.251440[& !color = #fdae61 ])1:0.126390[& !name = "Frankineae" , !color = #fdae61 ],('[FUPA25_Cu-like] Salinispora tropica CNB-440 [145594127]':0.277130[& !color = #fdae61 ],'[FUPA25_Cu-like] Thermobispora bispora DSM 43833 [296269623]':0.252060[& !color = #fdae61 ])1:0.072540[& !name = "Actinomycetales" , !color = #fdae61 ])0.92:0.082130[& !name = "Actinomycetales" , !color = #fdae61 , !collapse = {"collapsed",1.54338} ],(('[FUPA25_Cu-like] Azorhizobium caulinodans ORS 571 [158423267]':0.310710[& !color = #9e0142 ],'[FUPA25_Cu-like] Thiomicrospira crunogena XCL-2 [78485067]':0.369700[& !color = #9e0142 ])0.96:0.098640[& !name = "Proteobacteria" , !color = #9e0142 ],'[FUPA25_Cu-like] Rhodomicrobium vannielii ATCC 17100 [312114766]':0.305840[& !color = #9e0142 ])0.77:0.068120[& !name = "Proteobacteria" , !color = #9e0142 , !collapse = {"collapsed",1.46688} ])1:0.173230[& !name = "Bacteria" , !color = #000000 ])0.57:0.040330[& !name = "Bacteria" , !color = #000000 ],((('[FUPA25_Cu-like] Lactobacillus rhamnosus GG [385829417]':0.307730[& !color = #d53e4f ],'[FUPA25_Cu-like] Lactobacillus helveticus DPC 4571 [161508189]':0.357140[& !color = #d53e4f ])0:0.000000[& !name = "Lactobacillus" , !color = #d53e4f ],('[FUPA25_Cu-like] Streptococcus pasteurianus ATCC 43144 [336065075]':0.378790[& !color = #d53e4f ],'[FUPA25_Cu-like] Aerococcus urinae ACS-120-V-Col10a [326804322]':0.222130[& !color = #d53e4f ])0.94:0.095940[& !name = "Lactobacillales" , !color = #d53e4f ])0.98:0.158950[& !name = "Lactobacillales" , !color = #d53e4f ],'[FUPA25_Cu-like] Lactococcus garvieae Lg2 [385832021]':0.555730[& !color = #d53e4f ])1:0.250750[& !name = "Lactobacillales" , !color = #d53e4f , !collapse = {"collapsed",1.33247} ])0.99:0.178740[& !name = "Bacteria" , !color = #000000 ],(('[HM] Waddlia chondrophila WSU 86-1044 [297621848]':0.270320[& !color = #3288bd ],'[HM] Simkania negevensis Z [338732433]':0.310560[& !color = #3288bd ])0.83:0.107410[& !name = "Chlamydiales" , !color = #3288bd ],'Chlamydophila psittaci RD1 [392377044]':0.423420[& !color = #3288bd ])1:0.423850[& !name = "Chlamydiales" , !color = #3288bd , !collapse = {"collapsed",1.54837} ])0.87:0.117820[& !name = "Bacteria" , !color = #000000 ])0.62:0.067190[& !name = "cellular organisms" , !color = #000000 ],(((('[HM] Brachybacterium faecium DSM 4810 [257069419]':0.036610[& !color = #fdae61 ],'[HM] Microlunatus phosphovorus NM-1 [336119378]':0.045340[& !color = #fdae61 ])1:0.076180[& !name = "Actinomycetales" , !color = #fdae61 ],'[HM] Corynebacterium jeikeium K411 [68536524]':0.114690[& !color = #fdae61 ])1:0.197210[& !name = "Actinomycetales" , !color = #fdae61 ],(('[HM] Nocardioides sp. JS614 [119716436]':0.121240[& !color = #fdae61 ],'[HM] Saccharomonospora viridis DSM 43017 [257055977]':0.077890[& !color = #fdae61 ])1:0.048030[& !name = "Actinomycetales" , !color = #fdae61 ],'[HM] Mycobacterium massiliense str. GO 06 [397680835]':0.096220[& !color = #fdae61 ])1:0.125640[& !name = "Actinomycetales" , !color = #fdae61 ])0:0.000000[& !name = "Actinomycetales" , !color = #fdae61 ],('[HM] Microlunatus phosphovorus NM-1 [336120885]':0.120250[& !color = #fdae61 ],'[HM] Microlunatus phosphovorus NM-1 [336120857]':0.018680[& !color = #fdae61 ])1:0.167840[& !name = "Microlunatus phosphovorus NM-1" , !color = #fdae61 ])1:0.263690[& !name = "Actinomycetales" , !color = #fdae61 , !collapse = {"collapsed",1.99823} ])0.51:0.046930[& !name = "cellular organisms" , !color = #000000 ],((((((((((((((('[HM] Streptococcus mutans NN2025 [290581326]':0.193270[& !color = #d53e4f ],'[HM] Streptococcus intermedius JTH08 [392429537]':0.186070[& !color = #d53e4f ])1:0.207760[& !name = "Streptococcus" , !color = #d53e4f , !collapse = {"collapsed",1.19456} ],'[HM] Candidatus Phytoplasma mali [194246623]':0.550310[& !color = #d53e4f ])0:0.000000[& !name = "Bacteria" , !color = #000000 ],'[HM] Amphibacillus xylanus NBRC 15112 [408357520]':0.349070[& !color = #d53e4f ])0:0.000000[& !name = "Bacteria" , !color = #000000 ],'[HM] Lactobacillus rhamnosus GG [385826855]':0.335710[& !color = #d53e4f ])1:0.125590[& !name = "Bacteria" , !color = #000000 ],'[HM] Amphibacillus xylanus NBRC 15112 [408357500]':0.556170[& !color = #d53e4f ])0.98:0.084310[& !name = "Bacteria" , !color = #000000 ],('[HM] Streptococcus dysgalactiae subsp. equisimilis RE378 [408402012]':0.609010[& !color = #d53e4f ],'[HM] Melissococcus plutonius DAT561 [379727264]':0.359250[& !color = #d53e4f ])0.96:0.086580[& !name = "Lactobacillales" , !color = #d53e4f , !collapse = {"collapsed",1.1099} ])1:0.124570[& !name = "Bacteria" , !color = #000000 ],('[HM] Listeria ivanovii subsp. ivanovii PAM 55 [347548063]':0.357490[& !color = #d53e4f ],'[HM] Erysipelothrix rhusiopathiae str. Fujisawa [336065316]':0.445070[& !color = #d53e4f ])0:0.000000[& !name = "Firmicutes" , !color = #d53e4f , !collapse = {"collapsed",1.48499} ])1:0.099460[& !name = "Bacteria" , !color = #000000 ],'[HM] Exiguobacterium sp. AT1b [229918101]':0.329410[& !color = #d53e4f ])0.96:0.064720[& !name = "Bacteria" , !color = #000000 ],('[HM] Bacillus clausii KSM-K16 [56965111]':0.333850[& !color = #d53e4f ],'[HM] Bacillus amyloliquefaciens FZB42 [154685795]':0.324990[& !color = #d53e4f ])0.73:0.061170[& !name = "Bacillus" , !color = #d53e4f , !collapse = {"collapsed",1.69922} ])0.98:0.139070[& !name = "Bacteria" , !color = #000000 ],'[HM] Acholeplasma laidlawii PG-8A [162447316]':0.686240[& !color = #d53e4f ])0.63:0.080960[& !name = "Bacteria" , !color = #000000 ],((((('[HM] Anabaena variabilis ATCC 29413 [75910063]':0.017240[& !color = #f46d43 ],'[HM] Nostoc sp. PCC 7120 [17230653]':0.023200[& !color = #f46d43 ])1:0.080670[& !name = "Nostocaceae" , !color = #f46d43 ],'[HM] Nostoc punctiforme PCC 73102 [186684143]':0.072580[& !color = #f46d43 ])1:0.087620[& !name = "Nostocaceae" , !color = #f46d43 ],'[HM] Cyanothece sp. PCC 7425 [220907335]':0.171000[& !color = #f46d43 ])1:0.058130[& !name = "Cyanobacteria" , !color = #f46d43 ],'[HM] Microcystis aeruginosa NIES-843 [166362916]':0.290320[& !color = #f46d43 ])0.6:0.043220[& !name = "Cyanobacteria" , !color = #f46d43 ],((('[HM] Synechocystis sp. PCC 6803 [384437969]':0.002920[& !color = #f46d43 ],'[HM] Synechocystis sp. PCC 6803 substr. PCC-N [383492701]':0.003360[& !color = #f46d43 ])0:0.000000[& !name = "Synechocystis sp. PCC 6803" , !color = #f46d43 ],'[HM] Synechocystis sp. PCC 6803 substr. PCC-P [383326817]':0.003100[& !color = #f46d43 ])0:0.000000[& !name = "Synechocystis sp. PCC 6803" , !color = #f46d43 ],'[HM] Synechocystis sp. PCC 6803 substr. GT-I [383323648]':0.002600[& !color = #f46d43 ])1:0.123500[& !name = "Synechocystis sp. PCC 6803" , !color = #f46d43 ])1:0.248710[& !name = "Cyanobacteria" , !color = #f46d43 , !collapse = {"collapsed",1.73202} ])1:0.134560[& !name = "Bacteria" , !color = #000000 ],('[HM] Coraliomargarita akajimensis DSM 45221 [294055086]':0.295150[& !color = #3288bd ],'[HM] Opitutus terrae PB90-1 [182415296]':0.139520[& !color = #3288bd ])1:0.431530[& !name = "Opitutae" , !color = #3288bd , !collapse = {"collapsed",1.72215} ])0.93:0.089250[& !name = "Bacteria" , !color = #000000 ],((((('[HM] Rhodothermus marinus DSM 4252 [268316093]':0.218600[& !color = #fee08b ],'[HM] Spirochaeta africana DSM 8902 [383789951]':0.373680[& !color = #ffffbf ])0.97:0.088860[& !name = "Bacteria" , !color = #000000 ],'[HM] Chloroflexus aurantiacus J-10-fl [163849270]':0.258410[& !color = #66c2a5 ])1:0.087140[& !name = "Bacteria" , !color = #000000 ],'[HM|ref] Symbiobacterium thermophilum IAM 14863 [51894011]':0.323700[& !color = #d53e4f ])0.93:0.080140[& !name = "Bacteria" , !color = #000000 ],'[HM] Sphaerobacter thermophilus DSM 20745 [269838297]':0.376300[& !color = #66c2a5 ])0.89:0.045310[& !name = "Bacteria" , !color = #000000 ],((('[HM] Gordonia polyisoprenivorans VH2 [378720626]':0.269300[& !color = #fdae61 ],'[HM] Salinispora tropica CNB-440 [145594547]':0.248880[& !color = #fdae61 ])1:0.285890[& !name = "Actinomycetales" , !color = #fdae61 , !collapse = {"collapsed",1.80263} ],'[HM] Herpetosiphon aurantiacus DSM 785 [159899537]':0.326520[& !color = #66c2a5 ])0.68:0.071410[& !name = "Bacteria" , !color = #000000 ],'[HM] Thermaerobacter marianensis DSM 12885 [317121449]':0.266980[& !color = #d53e4f ])0.89:0.076440[& !name = "Bacteria" , !color = #000000 ])0.52:0.032410[& !name = "Bacteria" , !color = #000000 ])0.68:0.029350[& !name = "Bacteria" , !color = #000000 ],(((((((('[HM] Hirschia baltica ATCC 49814 [254293089]':0.202970[& !color = #9e0142 ],'[HM] Phycisphaera mikurensis NBRC 102666 [383087818]':0.187710[& !color = #5e4fa2 ])0:0.000000[& !name = "Bacteria" , !color = #000000 ],('[HM] gamma proteobacterium HdN1 [304310141]':0.143550[& !color = #9e0142 ],'[HM] Parvibaculum lavamentivorans DS-1 [154253804]':0.142470[& !color = #9e0142 ])0.75:0.047750[& !name = "Proteobacteria" , !color = #9e0142 , !collapse = {"collapsed",1.84243} ])0.54:0.029030[& !name = "Bacteria" , !color = #000000 ],'[HM] Pirellula staleyi DSM 6068 [283778995]':0.101220[& !color = #5e4fa2 ])0:0.000000[& !name = "Bacteria" , !color = #000000 ],('[HM] Chitinophaga pinensis DSM 2588 [256421721]':0.196570[& !color = #fee08b ],'[HM] Cyclobacterium marinum DSM 745 [343087138]':0.134400[& !color = #fee08b ])1:0.143290[& !name = "Bacteroidetes" , !color = #fee08b , !collapse = {"collapsed",1.7229} ])0.6:0.071860[& !name = "Bacteria" , !color = #000000 ],'[HM] Phenylobacterium zucineum HLK1 [197103384]':0.151070[& !color = #9e0142 ])1:0.143120[& !name = "Bacteria" , !color = #000000 ],'[HM] Corallococcus coralloides DSM 2259 [383458613]':0.332020[& !color = #9e0142 ])0.86:0.078730[& !name = "Bacteria" , !color = #000000 ],'[HM] Gemmatimonas aurantiaca T-27 [226226713]':0.315830[& !color = #9e0142 ])1:0.151290[& !name = "Bacteria" , !color = #000000 ],(('[HM] Micavibrio aeruginosavorus ARL-13 [347758749]':0.126820[& !color = #9e0142 ],'[HM] Polymorphum gilvum SL003B-26A1 [328545631]':0.057250[& !color = #9e0142 ])1:0.411150[& !name = "unclassified Alphaproteobacteria" , !color = #9e0142 , !collapse = {"collapsed",1.90778} ],'[HM] Caldilinea aerophila DSM 14535 = NBRC 104270 [383762020]':0.299210[& !color = #66c2a5 ])0.83:0.062010[& !name = "Bacteria" , !color = #000000 ])0.61:0.059670[& !name = "Bacteria" , !color = #000000 ])0.94:0.060150[& !name = "Bacteria" , !color = #000000 ],((((((((((((((('[HM] Amphibacillus xylanus NBRC 15112 [408355524]':0.088070[& !color = #d53e4f ],'[HM] Thermobaculum terrenum ATCC BAA-798 [269926252]':0.019260[& !color = #fdae61 ])1:0.093520[& !name = "Bacteria" , !color = #000000 ],'[HM] Bacillus clausii KSM-K16 [56962051]':0.145080[& !color = #d53e4f ])0.99:0.053830[& !name = "Bacteria" , !color = #000000 ],'[HM] Macrococcus caseolyticus JCSC5402 [222151922]':0.498810[& !color = #d53e4f ])0.85:0.062790[& !name = "Bacteria" , !color = #000000 ],'[HM] Paenibacillus sp. JDR-2 [251795164]':0.538120[& !color = #d53e4f ])0.94:0.088760[& !name = "Bacteria" , !color = #000000 ],'[HM] Brevibacillus brevis NBRC 100599 [226309923]':0.305640[& !color = #d53e4f ])0.65:0.041600[& !name = "Bacteria" , !color = #000000 ],'[HM] Desulfotomaculum reducens MI-1 [134299385]':0.227570[& !color = #d53e4f ])0.73:0.076340[& !name = "Bacteria" , !color = #000000 ],('[HM] Syntrophomonas wolfei subsp. wolfei str. Goettingen [114567595]':0.352060[& !color = #d53e4f ],'[HM] Methanocella conradii HZ254 [383320626]':0.322180[& !color = #e6f598 ])0.78:0.068280[& !name = "cellular organisms" , !color = #000000 ])0.95:0.083190[& !name = "cellular organisms" , !color = #000000 ],(((('[HM] Legionella pneumophila subsp. pneumophila ATCC 43290 [378777977]':0.209590[& !color = #9e0142 ],'[HM] Acidithiobacillus ferrooxidans ATCC 53993 [198282354]':0.095750[& !color = #9e0142 ])1:0.297670[& !name = "Gammaproteobacteria" , !color = #9e0142 , !collapse = {"collapsed",2.0776} ],'[HM] Kyrpidia tusciae DSM 2912 [295696681]':0.314850[& !color = #d53e4f ])0:0.000000[& !name = "Bacteria" , !color = #000000 ],'[HM] Thermobaculum terrenum ATCC BAA-798 [269926795]':0.380120[& !color = #fdae61 ])0:0.000000[& !name = "Bacteria" , !color = #000000 ],'[HM] Opitutus terrae PB90-1 [182416256]':0.289350[& !color = #3288bd ])0:0.000000[& !name = "Bacteria" , !color = #000000 ])0:0.000000[& !name = "cellular organisms" , !color = #000000 ],'[HM] Isosphaera pallida ATCC 43644 [320103771]':0.700780[& !color = #5e4fa2 ])0:0.000000[& !name = "cellular organisms" , !color = #000000 ],(((('[HM] Syntrophobacter fumaroxidans MPOB [116751190]':0.256240[& !color = #9e0142 ],'[HM] Francisella novicida U112 [118497001]':0.581800[& !color = #9e0142 ])0:0.000000[& !name = "Proteobacteria" , !color = #9e0142 , !collapse = {"collapsed",1.84962} ],'[HM] Simkania negevensis Z [338732193]':0.246430[& !color = #3288bd ])0:0.000000[& !name = "Bacteria" , !color = #000000 ],'[HM] Desulfovibrio vulgaris str. Miyazaki F [218887156]':0.306640[& !color = #9e0142 ])0.99:0.094570[& !name = "Bacteria" , !color = #000000 ],'[HM] Halorhabdus utahensis DSM 12940 [257052541]':0.346230[& !color = #e6f598 ])0.74:0.058870[& !name = "cellular organisms" , !color = #000000 ])0:0.000000[& !name = "cellular organisms" , !color = #000000 ],((('[HM] Nostoc sp. PCC 7120 [17158758]':0.041950[& !color = #f46d43 ],'[HM] Anabaena variabilis ATCC 29413 [75907348]':0.087750[& !color = #f46d43 ])1:0.399500[& !name = "Nostocaceae" , !color = #f46d43 , !collapse = {"collapsed",1.95523} ],'[HM] Rubrobacter xylanophilus DSM 9941 [108803439]':0.320390[& !color = #fdae61 ])0.91:0.063420[& !name = "Bacteria" , !color = #000000 ],'[HM] Sphaerobacter thermophilus DSM 20745 [269928913]':0.270540[& !color = #66c2a5 ])0.74:0.078960[& !name = "Bacteria" , !color = #000000 ])0:0.000000[& !name = "cellular organisms" , !color = #000000 ],'[HM] Conexibacter woesei DSM 14684 [284043938]':0.448770[& !color = #fdae61 ])0:0.000000[& !name = "cellular organisms" , !color = #000000 ],'[HM] Waddlia chondrophila WSU 86-1044 [297620979]':0.778970[& !color = #3288bd ])0:0.000000[& !name = "cellular organisms" , !color = #000000 ],((((('[HM] Parvibaculum lavamentivorans DS-1 [154253826]':0.003370[& !color = #9e0142 ],'[HM] Tistrella mobilis KA081020-065 [389874319]':0.003200[& !color = #9e0142 ])1:0.061120[& !name = "Alphaproteobacteria" , !color = #9e0142 ],'[HM] Polynucleobacter necessarius subsp. asymbioticus QLW-P1DMWA-1 [145589857]':0.191360[& !color = #9e0142 ])0.99:0.083420[& !name = "Proteobacteria" , !color = #9e0142 ],('[HM] Pseudomonas aeruginosa PAO1 [15598886]':0.142790[& !color = #9e0142 ],'[HM] Burkholderia pseudomallei 1710b [76809636]':0.151430[& !color = #9e0142 ])0.51:0.034590[& !name = "Proteobacteria" , !color = #9e0142 ])0:0.000000[& !name = "Proteobacteria" , !color = #9e0142 ],('[HM] Desulfovibrio magneticus RS-1 [239905913]':0.311390[& !color = #9e0142 ],'[HM] Bordetella pertussis 18323 [408415385]':0.185230[& !color = #9e0142 ])0.93:0.071650[& !name = "Proteobacteria" , !color = #9e0142 ])1:0.109370[& !name = "Proteobacteria" , !color = #9e0142 ],'[HM] Legionella pneumophila subsp. pneumophila ATCC 43290 [378777980]':0.344300[& !color = #9e0142 ])1:0.145640[& !name = "Proteobacteria" , !color = #9e0142 , !collapse = {"collapsed",1.94681} ])0:0.000000[& !name = "cellular organisms" , !color = #000000 ],(('[HM] Chloroflexus aurantiacus J-10-fl [163846446]':0.283200[& !color = #66c2a5 ],'[HM] Heliobacterium modesticaldum Ice1 [167630833]':0.401690[& !color = #d53e4f ])0.72:0.057650[& !name = "Bacteria" , !color = #000000 ],'[HM] Anaerolinea thermophila UNI-1 [320160161]':0.392840[& !color = #66c2a5 ])0.88:0.088770[& !name = "Bacteria" , !color = #000000 ])0.73:0.042720[& !name = "cellular organisms" , !color = #000000 ])0:0.000000[& !name = "cellular organisms" , !color = #000000 ])0.52:0.047090[& !name = "cellular organisms" , !color = #000000 ],((((((('[HM] Micavibrio aeruginosavorus ARL-13 [347758959]':0.175130[& !color = #9e0142 ],'[HM] Pelagibacterium halotolerans B2 [357385822]':0.149960[& !color = #9e0142 ])0.85:0.039450[& !name = "Alphaproteobacteria" , !color = #9e0142 ],'[HM] Azospirillum sp. B510 [288960504]':0.151510[& !color = #9e0142 ])1:0.064110[& !name = "Alphaproteobacteria" , !color = #9e0142 ],'[HM] Azorhizobium caulinodans ORS 571 [158423080]':0.138850[& !color = #9e0142 ])1:0.062620[& !name = "Alphaproteobacteria" , !color = #9e0142 ],'[HM] Tistrella mobilis KA081020-065 [389874911]':0.224420[& !color = #9e0142 ])1:0.060840[& !name = "Alphaproteobacteria" , !color = #9e0142 , !collapse = {"collapsed",2.04298} ],(((('[HM] Truepera radiovictrix DSM 17093 [297623810]':0.390940[& !color = #ffffbf ],'[HM] Deinococcus geothermalis DSM 11300 [94972219]':0.088260[& !color = #ffffbf ])0.56:0.097640[& !name = "Deinococcales" , !color = #ffffbf ],'[HM] Marinithermus hydrothermalis DSM 14884 [328949930]':0.349880[& !color = #ffffbf ])0.71:0.053860[& !name = "Deinococci" , !color = #ffffbf ],'[HM] Deinococcus geothermalis DSM 11300 [94972049]':0.172070[& !color = #ffffbf ])0.98:0.080660[& !name = "Deinococci" , !color = #ffffbf , !collapse = {"collapsed",1.75176} ],'[HM] Psychrobacter cryohalolentis K5 [93006175]':0.274800[& !color = #9e0142 ])0.94:0.070270[& !name = "Bacteria" , !color = #000000 ])0:0.000000[& !name = "Bacteria" , !color = #000000 ],(('[HM] Rhodopseudomonas palustris CGA009 [39936323]':0.149450[& !color = #9e0142 ],'[HM] Parvibaculum lavamentivorans DS-1 [154253899]':0.141830[& !color = #9e0142 ])1:0.145570[& !name = "Rhizobiales" , !color = #9e0142 ],'[HM] Phaeobacter gallaeciensis 2.10 [400755634]':0.229490[& !color = #9e0142 ])0.98:0.070490[& !name = "Alphaproteobacteria" , !color = #9e0142 , !collapse = {"collapsed",2.07962} ])0.7:0.047500[& !name = "Bacteria" , !color = #000000 ],(((('[HM] Proteus mirabilis HI4320 [197287403]':0.212100[& !color = #9e0142 ],'[HM] Edwardsiella tarda FL6-60 [387866255]':0.134760[& !color = #9e0142 ])0.53:0.041980[& !name = "Enterobacteriaceae" , !color = #9e0142 ],'[HM] Aeromonas hydrophila subsp. hydrophila ATCC 7966 [117621449]':0.272240[& !color = #9e0142 ])0.84:0.026140[& !name = "Gammaproteobacteria" , !color = #9e0142 ],('[HM] Pantoea ananatis AJ13355 [386017532]':0.221400[& !color = #9e0142 ],'[HM] Escherichia coli ATCC 8739 [170018299]':0.125320[& !color = #9e0142 ])0.99:0.052560[& !name = "Enterobacteriaceae" , !color = #9e0142 ])1:0.082850[& !name = "Gammaproteobacteria" , !color = #9e0142 ],'[HM] Vibrio sp. EJY3 [375264919]':0.245570[& !color = #9e0142 ])1:0.280070[& !name = "Gammaproteobacteria" , !color = #9e0142 , !collapse = {"collapsed",1.83133} ])1:0.182040[& !name = "Bacteria" , !color = #000000 ])0.58:0.051360[& !name = "cellular organisms" , !color = #000000 ])1:0.313520[& !name = "cellular organisms" , !color = #000000 ],(((((((((((((((((((((((((((((((('[Ca] Lactococcus garvieae Lg2 [385832788]':0.110540[& !color = #d53e4f ],'[Ca] Listeria ivanovii subsp. ivanovii PAM 55 [347548246]':0.078150[& !color = #d53e4f ])1:0.054140[& !name = "Bacilli" , !color = #d53e4f ],'[Ca] Amphibacillus xylanus NBRC 15112 [408357241]':0.114780[& !color = #d53e4f ])1:0.098280[& !name = "Bacilli" , !color = #d53e4f ],'[Ca] Clostridium difficile CD196 [260684083]':0.081700[& !color = #d53e4f ])1:0.124440[& !name = "Firmicutes" , !color = #d53e4f ],(((Clostridium_sticklandii_1511@310658908:0.166450[& !color = #d53e4f ],'[Ca] Clostridium botulinum A str. Hall [153937578]':0.123510[& !color = #d53e4f ])0.83:0.044930[& !name = "Clostridiales" , !color = #d53e4f ],'[Ca] Clostridium lentocellum DSM 5427 [326789331]':0.094460[& !color = #d53e4f ])1:0.093180[& !name = "Clostridiales" , !color = #d53e4f ],'[Ca] Oscillibacter valericigenes Sjm18-20 [350269444]':0.207330[& !color = #d53e4f ])1:0.087630[& !name = "Clostridiales" , !color = #d53e4f ])1:0.135350[& !name = "Firmicutes" , !color = #d53e4f , !collapse = {"collapsed",1.81468} ],(((('[Ca] Caldisericum exile AZM16c01 [383788419]':0.123770[& !color = #fee08b ],'[Ca] Coprothermobacter proteolyticus DSM 5265 [206896255]':0.145390[& !color = #d53e4f ])1:0.229260[& !name = "Bacteria" , !color = #000000 ],'[Ca] Moorella thermoacetica ATCC 39073 [83589738]':0.231530[& !color = #d53e4f ])0:0.000000[& !name = "Bacteria" , !color = #000000 ],'[Ca|ref] Symbiobacterium thermophilum IAM 14863 [51893751]':0.233920[& !color = #d53e4f ])0:0.000000[& !name = "Bacteria" , !color = #000000 ],'[Ca] Halorhabdus utahensis DSM 12940 [257053396]':0.404720[& !color = #e6f598 ])0:0.000000[& !name = "cellular organisms" , !color = #000000 ])0:0.000000[& !name = "cellular organisms" , !color = #000000 ],(((('[Ca] Chloroflexus aurantiacus J-10-fl [163846786]':0.109620[& !color = #66c2a5 ],'[Ca] Candidatus Methylomirabilis oxyfera [392375329]':0.101520[& !color = #fdae61 ])0.91:0.049050[& !name = "Bacteria" , !color = #000000 ],'[Ca] Caldilinea aerophila DSM 14535 = NBRC 104270 [383765008]':0.131440[& !color = #66c2a5 ])0.83:0.046370[& !name = "Bacteria" , !color = #000000 ],'[Ca] Anaeromyxobacter dehalogenans 2CP-C [86156896]':0.189620[& !color = #9e0142 ])0.99:0.065710[& !name = "Bacteria" , !color = #000000 ],'[Ca] Chlorobium phaeovibrioides DSM 265 [145219793]':0.238790[& !color = #fee08b ])0.79:0.068340[& !name = "Bacteria" , !color = #000000 ])0:0.000000[& !name = "cellular organisms" , !color = #000000 ],(('[Ca] Lactococcus garvieae Lg2 [385832852]':0.230890[& !color = #d53e4f ],'[Ca] Lactobacillus rhamnosus GG [385827160]':0.193260[& !color = #d53e4f ])1:0.270230[& !name = "Lactobacillales" , !color = #d53e4f , !collapse = {"collapsed",1.70686} ],'[Ca] Thiomicrospira crunogena XCL-2 [78486262]':0.297930[& !color = #9e0142 ])0.93:0.134240[& !name = "Bacteria" , !color = #000000 ])0:0.000000[& !name = "cellular organisms" , !color = #000000 ],('[Ca] Thermoanaerobacter wiegelii Rt8.B1 [345018498]':0.186270[& !color = #d53e4f ],'[Ca] Simkania negevensis Z [338731813]':0.336610[& !color = #3288bd ])0.52:0.047560[& !name = "Bacteria" , !color = #000000 ])0:0.000000[& !name = "cellular organisms" , !color = #000000 ],'Lactococcus garvieae Lg2 [385833915]':0.463690[& !color = #d53e4f ])0:0.000000[& !name = "cellular organisms" , !color = #000000 ],'Clostridium phytofermentans ISDg [160881070]':0.309900[& !color = #d53e4f ])0:0.000000[& !name = "cellular organisms" , !color = #000000 ],'[Ca] Acetohalobium arabaticum DSM 5501 [302391734]':0.257920[& !color = #d53e4f ])0:0.000000[& !name = "cellular organisms" , !color = #000000 ],((((((((('Prevotella ruminicola 23 [294674666]':0.238930[& !color = #fee08b ],'[Ca] Porphyromonas asaccharolytica DSM 20707 [332299826]':0.126660[& !color = #fee08b ])1:0.095610[& !name = "Bacteroidales" , !color = #fee08b , !collapse = {"collapsed",1.06331} ],'[Ca] Akkermansia muciniphila ATCC BAA-835 [187734730]':0.149850[& !color = #3288bd ])1:0.058560[& !name = "Bacteria" , !color = #000000 ],'[Ca] Parabacteroides distasonis ATCC 8503 [150008808]':0.064690[& !color = #fee08b ])1:0.053720[& !name = "Bacteria" , !color = #000000 ],'[Ca] Odoribacter splanchnicus DSM 20712 [325279451]':0.103590[& !color = #fee08b ])0.88:0.032640[& !name = "Bacteria" , !color = #000000 ],'[Ca] Bacteroides thetaiotaomicron VPI-5482 [29347951]':0.116400[& !color = #fee08b ])0.99:0.082820[& !name = "Bacteria" , !color = #000000 ],'[Ca] Alistipes finegoldii DSM 17242 [390947218]':0.161020[& !color = #fee08b ])0.97:0.090620[& !name = "Bacteria" , !color = #000000 ],((('Synechococcus sp. PCC 7002 [170078709]':0.112550[& !color = #f46d43 ],'Nostoc punctiforme PCC 73102 [186686018]':0.142000[& !color = #f46d43 ])0.72:0.044870[& !name = "Cyanobacteria" , !color = #f46d43 ],'Cyanothece sp. ATCC 51142 [172035065]':0.185760[& !color = #f46d43 ])1:0.119520[& !name = "Cyanobacteria" , !color = #f46d43 ],'Trichodesmium erythraeum IMS101 [113478169]':0.267810[& !color = #f46d43 ])0.83:0.070080[& !name = "Cyanobacteria" , !color = #f46d43 , !collapse = {"collapsed",1.33974} ])1:0.321590[& !name = "Bacteria" , !color = #000000 ],(((('[Ca] Clostridium lentocellum DSM 5427 [326790308]':0.140940[& !color = #d53e4f ],'[Ca] Clostridium difficile CD196 [260683302]':0.047670[& !color = #d53e4f ])0.93:0.040200[& !name = "Clostridiales" , !color = #d53e4f ],'[Ca] Clostridium difficile CD196 [260684410]':0.093250[& !color = #d53e4f ])1:0.065140[& !name = "Clostridiales" , !color = #d53e4f ],'[Ca] Clostridium lentocellum DSM 5427 [326791561]':0.182460[& !color = #d53e4f ])1:0.232300[& !name = "Clostridiales" , !color = #d53e4f , !collapse = {"collapsed",1.45549} ],('[Ca] Brachyspira pilosicoli 95/1000 [300869769]':0.206530[& !color = #ffffbf ],'Clostridium phytofermentans ISDg [160879942]':0.157070[& !color = #d53e4f ])0.97:0.106520[& !name = "Bacteria" , !color = #000000 ])0.97:0.103730[& !name = "Bacteria" , !color = #000000 ])0.74:0.059140[& !name = "Bacteria" , !color = #000000 ],(((('[Ca] Ethanoligenens harbinense YUAN-3 [317131693]':0.144870[& !color = #d53e4f ],'[Ca] Selenomonas sputigena ATCC 35185 [330837953]':0.103130[& !color = #d53e4f ])1:0.098520[& !name = "Firmicutes" , !color = #d53e4f ],('[Ca] Streptococcus salivarius JIM8777 [387784315]':0.008390[& !color = #d53e4f ],'[Ca|ref] Streptococcus thermophilus LMG 18311 [55820834]':0.027100[& !color = #d53e4f ])1:0.442790[& !name = "Streptococcus" , !color = #d53e4f ])0.78:0.053570[& !name = "Firmicutes" , !color = #d53e4f ],('[Ca] Ruminococcus albus 7 [317057010]':0.319890[& !color = #d53e4f ],'[Ca] Alkaliphilus oremlandii OhILAs [158321078]':0.120360[& !color = #d53e4f ])0.5:0.058710[& !name = "Clostridiales" , !color = #d53e4f ])0.54:0.106120[& !name = "Firmicutes" , !color = #d53e4f , !collapse = {"collapsed",0.994680000000001} ],'[Ca] Allochromatium vinosum DSM 180 [288940703]':0.330460[& !color = #9e0142 ])1:0.472680[& !name = "Bacteria" , !color = #000000 ])1:0.245280[& !name = "Bacteria" , !color = #000000 ])0:0.000000[& !name = "cellular organisms" , !color = #000000 ],((((((((('[Ca] Mycoplasma agalactiae [291320386]':0.199770[& !color = #d53e4f ],'[Ca] Mycoplasma fermentans JER [308190071]':0.142560[& !color = #d53e4f ])1:0.152330[& !name = "Mycoplasma" , !color = #d53e4f ],'[Ca] Mycoplasma synoviae 53 [71894582]':0.431560[& !color = #d53e4f ])0.98:0.115960[& !name = "Mycoplasma" , !color = #d53e4f ],'[Ca] Mycoplasma arthritidis 158L3-1 [193216455]':0.288780[& !color = #d53e4f ])0.6:0.057720[& !name = "Mycoplasma" , !color = #d53e4f ],((('[Ca] Mycoplasma genitalium G37 [12044923]':0.649350[& !color = #d53e4f ],'[Ca] Mycoplasma gallisepticum str. R(high) [385325342]':0.250450[& !color = #d53e4f ])0.86:0.114630[& !name = "Mycoplasma" , !color = #d53e4f ],'[Ca] Mycoplasma penetrans HF-2 [26553780]':0.308060[& !color = #d53e4f ])0.67:0.050910[& !name = "Mycoplasma" , !color = #d53e4f ],'[Ca] Mycoplasma pulmonis UAB CTIP [15828626]':0.316260[& !color = #d53e4f ])0.55:0.054400[& !name = "Mycoplasma" , !color = #d53e4f ])0.94:0.088980[& !name = "Mycoplasma" , !color = #d53e4f ],(('[Ca] Mycoplasma hyopneumoniae 7448 [72080607]':0.256910[& !color = #d53e4f ],'[Ca] Mycoplasma conjunctivae HRC/581 [240047643]':0.298690[& !color = #d53e4f ])1:0.104710[& !name = "Mycoplasma" , !color = #d53e4f ],'[Ca] Mycoplasma hyorhinis HUB-1 [304373054]':0.228750[& !color = #d53e4f ])1:0.408660[& !name = "Mycoplasma" , !color = #d53e4f ])0:0.000000[& !name = "Mycoplasma" , !color = #d53e4f ],'[Ca] Ureaplasma urealyticum serovar 10 str. ATCC 33699 [209554004]':0.282090[& !color = #d53e4f ])0.64:0.050520[& !name = "Mycoplasmataceae" , !color = #d53e4f ],'[Ca] Mycoplasma penetrans HF-2 [26553666]':0.312750[& !color = #d53e4f ])0.94:0.089580[& !name = "Mycoplasmataceae" , !color = #d53e4f , !collapse = {"collapsed",1.16575} ],((('[Ca] Lactococcus garvieae Lg2 [385833916]':0.353410[& !color = #d53e4f ],'[Ca] Listeria ivanovii subsp. ivanovii PAM 55 [347548226]':0.155590[& !color = #d53e4f ])0.97:0.058400[& !name = "Bacilli" , !color = #d53e4f ],('[Ca] Melissococcus plutonius DAT561 [379727009]':0.226490[& !color = #d53e4f ],'[Ca] Lactobacillus rhamnosus GG [385827390]':0.294440[& !color = #d53e4f ])0.97:0.076710[& !name = "Lactobacillales" , !color = #d53e4f ])0.99:0.161010[& !name = "Bacilli" , !color = #d53e4f , !collapse = {"collapsed",1.63398} ],('[Ca] Sphaerochaeta coccoides DSM 17374 [330837576]':0.139110[& !color = #ffffbf ],'[Ca] Syntrophomonas wolfei subsp. wolfei str. Goettingen [114566169]':0.124750[& !color = #d53e4f ])1:0.087760[& !name = "Bacteria" , !color = #000000 ])0.86:0.057320[& !name = "Bacteria" , !color = #000000 ])0.62:0.036190[& !name = "Bacteria" , !color = #000000 ],'[Ca] Clostridium phytofermentans ISDg [160881126]':0.123490[& !color = #d53e4f ])0.65:0.041910[& !name = "Bacteria" , !color = #000000 ])0:0.000000[& !name = "cellular organisms" , !color = #000000 ],'[Ca] Dehalogenimonas lykanthroporepellens BL-DC-9 [300088032]':0.346870[& !color = #66c2a5 ])0:0.000000[& !name = "cellular organisms" , !color = #000000 ],((('[Ca] Sorangium cellulosum So ce56 [162453749]':0.285380[& !color = #9e0142 ],'[Ca] Methanosaeta thermophila PT [116753694]':0.284020[& !color = #e6f598 ])0.76:0.041840[& !name = "cellular organisms" , !color = #000000 ],'[Ca] Candidatus Nitrospira defluvii [302039026]':0.248790[& !color = #fee08b ])0.98:0.056070[& !name = "cellular organisms" , !color = #000000 ],('[Ca] Thermaerobacter marianensis DSM 12885 [317121746]':0.185670[& !color = #d53e4f ],'[Ca] Legionella pneumophila subsp. pneumophila ATCC 43290 [378777000]':0.348710[& !color = #9e0142 ])0.98:0.064370[& !name = "Bacteria" , !color = #000000 ])0.65:0.027450[& !name = "cellular organisms" , !color = #000000 ])0:0.000000[& !name = "cellular organisms" , !color = #000000 ],((((((((('[Ca] Clostridium tetani E88 [28211664]':0.738820[& !color = #d53e4f ],'[Ca] Clostridium botulinum A str. Hall [153937064]':0.458910[& !color = #d53e4f ])1:0.996490[& !name = "Clostridium" , !color = #d53e4f ],'[Ca] Candidatus Arthromitus sp. SFB-rat-Yit [347542154]':0.052550[& !color = #d53e4f ])1:0.204880[& !name = "Clostridiaceae" , !color = #d53e4f , !collapse = {"collapsed",0.0787600000000004} ],'[Ca] Petrotoga mobilis SJ95 [160902455]':0.099600[& !color = #9e0142 ])0.55:0.052950[& !name = "Bacteria" , !color = #000000 ],'[Ca] Clostridium botulinum A str. Hall [153937287]':0.055470[& !color = #d53e4f ])0.55:0.044670[& !name = "Bacteria" , !color = #000000 ],'[Ca] Clostridium tetani E88 [28210388]':0.080340[& !color = #d53e4f ])0.84:0.054330[& !name = "Bacteria" , !color = #000000 ],(('[Ca] Desulfitobacterium hafniense Y51 [89894026]':0.101900[& !color = #d53e4f ],Clostridium_sticklandii_1511@310658901:0.091470[& !color = #d53e4f ])0.98:0.054920[& !name = "Clostridiales" , !color = #d53e4f , !collapse = {"collapsed",1.94331} ],'[Ca] Streptobacillus moniliformis DSM 12112 [269123182]':0.157870[& !color = #abdda4 ])0.98:0.070770[& !name = "Bacteria" , !color = #000000 ])0.97:0.048330[& !name = "Bacteria" , !color = #000000 ],('[Ca] Ruminococcus albus 7 [317056227]':0.255960[& !color = #d53e4f ],'[Ca] Ethanoligenens harbinense YUAN-3 [317133112]':0.195410[& !color = #d53e4f ])0.97:0.043700[& !name = "Ruminococcaceae" , !color = #d53e4f , !collapse = {"collapsed",1.91957} ])0.55:0.021640[& !name = "Bacteria" , !color = #000000 ],'[Ca] Mycoplasma mycoides subsp. capri LC str. 95010 [331703272]':0.446590[& !color = #d53e4f ])0.98:0.058450[& !name = "Bacteria" , !color = #000000 ],('[Ca] Acholeplasma laidlawii PG-8A [162447662]':0.146150[& !color = #d53e4f ],'[Ca] Candidatus Phytoplasma mali [194246616]':0.660140[& !color = #d53e4f ])1:0.130820[& !name = "Acholeplasmataceae" , !color = #d53e4f , !collapse = {"collapsed",1.50836} ])0.94:0.042900[& !name = "Bacteria" , !color = #000000 ])0:0.000000[& !name = "cellular organisms" , !color = #000000 ],((((('[Ca] Clostridium botulinum A str. Hall [153935129]':0.132950[& !color = #d53e4f ],'[Ca] Clostridium tetani E88 [28211306]':0.138360[& !color = #d53e4f ])0.94:0.061660[& !name = "Clostridium" , !color = #d53e4f ],'[Ca] Candidatus Arthromitus sp. SFB-rat-Yit [347542360]':0.199620[& !color = #d53e4f ])1:0.123360[& !name = "Clostridiaceae" , !color = #d53e4f ],'[Ca] Thermoanaerobacter wiegelii Rt8.B1 [345017228]':0.166780[& !color = #d53e4f ])0.99:0.042210[& !name = "Clostridia" , !color = #d53e4f ],('[Ca] Ethanoligenens harbinense YUAN-3 [317132293]':0.179980[& !color = #d53e4f ],'[Ca] Clostridium thermocellum DSM 1313 [385779878]':0.096880[& !color = #d53e4f ])1:0.061100[& !name = "Clostridiales" , !color = #d53e4f ])0.97:0.032240[& !name = "Clostridia" , !color = #d53e4f ],(('[Ca] Coprothermobacter proteolyticus DSM 5265 [206895196]':0.139130[& !color = #d53e4f ],'[Ca] Tepidanaerobacter acetatoxydans Re1 [332799857]':0.157170[& !color = #d53e4f ])1:0.077650[& !name = "Thermoanaerobacterales" , !color = #d53e4f ],'[Ca] Caldicellulosiruptor obsidiansis OB47 [302871681]':0.337370[& !color = #d53e4f ])0.97:0.043390[& !name = "Thermoanaerobacterales" , !color = #d53e4f ])0.99:0.059110[& !name = "Clostridia" , !color = #d53e4f , !collapse = {"collapsed",1.88528} ])0:0.000000[& !name = "cellular organisms" , !color = #000000 ],(((('[Ca] Intrasporangium calvum DSM 43043 [317126627]':0.122700[& !color = #fdae61 ],'[Ca] Propionibacterium propionicum F0230a [397669415]':0.108830[& !color = #fdae61 ])1:0.110650[& !name = "Actinomycetales" , !color = #fdae61 ],'[Ca] Bifidobacterium adolescentis ATCC 15703 [119026599]':0.210750[& !color = #fdae61 ])1:0.151190[& !name = "Actinobacteridae" , !color = #fdae61 , !collapse = {"collapsed",1.81325} ],('[Ca] Rubrobacter xylanophilus DSM 9941 [108805860]':0.157870[& !color = #fdae61 ],'[Ca] Herpetosiphon aurantiacus DSM 785 [159901697]':0.195630[& !color = #66c2a5 ])0.97:0.053010[& !name = "Bacteria" , !color = #000000 ])0.53:0.027930[& !name = "Bacteria" , !color = #000000 ],'[Ca] Anaeromyxobacter dehalogenans 2CP-C [86159599]':0.168050[& !color = #9e0142 ])1:0.116500[& !name = "Bacteria" , !color = #000000 ])0:0.000000[& !name = "cellular organisms" , !color = #000000 ],((('[Ca] Anaerococcus prevotii DSM 20548 [257065626]':0.253900[& !color = #d53e4f ],'[Ca] Finegoldia magna ATCC 29328 [169825260]':0.090960[& !color = #d53e4f ])1:0.131180[& !name = "Clostridiales Family XI. Incertae Sedis" , !color = #d53e4f ],'[Ca] Clostridiales genomosp. BVAB3 str. UPII9-5 [289450297]':0.189380[& !color = #d53e4f ])0.98:0.046740[& !name = "Clostridiales" , !color = #d53e4f ],('[Ca] Tepidanaerobacter acetatoxydans Re1 [332799379]':0.077280[& !color = #d53e4f ],'[Ca] Thermoanaerobacter wiegelii Rt8.B1 [345018046]':0.119580[& !color = #d53e4f ])0.98:0.082580[& !name = "Thermoanaerobacteraceae" , !color = #d53e4f ])0.97:0.060260[& !name = "Clostridia" , !color = #d53e4f , !collapse = {"collapsed",1.85014} ])0:0.000000[& !name = "cellular organisms" , !color = #000000 ],'[Ca] Thermofilum pendens Hrk 5 [119719115]':0.289740[& !color = #abdda4 ])0:0.000000[& !name = "cellular organisms" , !color = #000000 ],('[Ca] Desulfovibrio vulgaris str. Miyazaki F [218888076]':0.249640[& !color = #9e0142 ],'[Ca] Desulfobacca acetoxidans DSM 11109 [328952856]':0.299800[& !color = #9e0142 ])0.64:0.045550[& !name = "Deltaproteobacteria" , !color = #9e0142 , !collapse = {"collapsed",1.99687} ])0:0.000000[& !name = "cellular organisms" , !color = #000000 ],(((((((((((((('[Ca] Lactobacillus rhamnosus GG [385829043]':0.487200[& !color = #d53e4f ],'[Ca] Exiguobacterium sp. AT1b [229915909]':0.249800[& !color = #d53e4f ])0.59:0.087190[& !name = "Bacilli" , !color = #d53e4f ],'[Ca] Bacillus clausii KSM-K16 [56965130]':0.145430[& !color = #d53e4f ])0.64:0.074980[& !name = "Bacilli" , !color = #d53e4f , !collapse = {"collapsed",1.25681} ],'[Ca] Elusimicrobium minutum Pei191 [187250900]':0.245640[& !color = #d53e4f ])0.65:0.089170[& !name = "Bacteria" , !color = #000000 ],'[Ca] Spirochaeta africana DSM 8902 [383789589]':0.236410[& !color = #ffffbf ])0.65:0.083240[& !name = "Bacteria" , !color = #000000 ],('[Ca] Hahella chejuensis KCTC 2396 [83647825]':0.388440[& !color = #9e0142 ],'[Ca] Nitrosococcus oceani ATCC 19707 [77164900]':0.136460[& !color = #9e0142 ])0:0.000000[& !name = "Gammaproteobacteria" , !color = #9e0142 , !collapse = {"collapsed",1.69015} ])0:0.000000[& !name = "Bacteria" , !color = #000000 ],('[Ca] Legionella longbeachae NSW150 [289164306]':0.208350[& !color = #9e0142 ],'[Ca] Vibrio sp. EJY3 [375263245]':0.232020[& !color = #9e0142 ])0.85:0.049320[& !name = "Gammaproteobacteria" , !color = #9e0142 , !collapse = {"collapsed",1.79725} ])0:0.000000[& !name = "Bacteria" , !color = #000000 ],'[Ca] Desulfurispirillum indicum S5 [317051434]':0.129060[& !color = #fdae61 ])0.63:0.051220[& !name = "Bacteria" , !color = #000000 ],('[Ca] Pseudomonas aeruginosa PAO1 [15596626]':0.135760[& !color = #9e0142 ],'[Ca] Truepera radiovictrix DSM 17093 [297623023]':0.166810[& !color = #ffffbf ])1:0.047830[& !name = "Bacteria" , !color = #000000 ])0.52:0.020860[& !name = "Bacteria" , !color = #000000 ],'[Ca] Azoarcus sp. BH72 [119899439]':0.153330[& !color = #9e0142 ])0.65:0.037050[& !name = "Bacteria" , !color = #000000 ],(((('[Ca] Thioalkalivibrio sp. K90mix [289207705]':0.041520[& !color = #9e0142 ],'[Ca] Desulfurivibrio alkaliphilus AHT2 [297568075]':0.077270[& !color = #9e0142 ])1:0.036930[& !name = "Proteobacteria" , !color = #9e0142 ],'[Ca] Halorhodospira halophila SL1 [121998640]':0.125910[& !color = #9e0142 ])1:0.059770[& !name = "Proteobacteria" , !color = #9e0142 ],('[Ca] Thioalkalivibrio sp. K90mix [289208068]':0.075970[& !color = #9e0142 ],'[Ca] Desulfurivibrio alkaliphilus AHT2 [297568074]':0.099000[& !color = #9e0142 ])1:0.065950[& !name = "Proteobacteria" , !color = #9e0142 ])0.99:0.036120[& !name = "Proteobacteria" , !color = #9e0142 ],'[Ca] Halorhodospira halophila SL1 [121997263]':0.112130[& !color = #9e0142 ])1:0.039040[& !name = "Proteobacteria" , !color = #9e0142 , !collapse = {"collapsed",1.92688} ])0.61:0.023950[& !name = "Bacteria" , !color = #000000 ],((((((('[Ca] Psychromonas ingrahamii 37 [119946011]':0.143140[& !color = #9e0142 ],'[Ca] Kangiella koreensis DSM 16069 [256821342]':0.180610[& !color = #9e0142 ])0.98:0.056270[& !name = "Gammaproteobacteria" , !color = #9e0142 ],'[Ca] Polymorphum gilvum SL003B-26A1 [328544714]':0.078970[& !color = #9e0142 ])0.72:0.018070[& !name = "Proteobacteria" , !color = #9e0142 ],(('[Ca] Cycloclasticus sp. P1 [407716055]':0.086730[& !color = #9e0142 ],'[Ca] Marinobacter aquaeolei VT8 [120537107]':0.036980[& !color = #9e0142 ])0.98:0.027070[& !name = "Gammaproteobacteria" , !color = #9e0142 ],'[Ca] Hahella chejuensis KCTC 2396 [83649465]':0.054500[& !color = #9e0142 ])0.99:0.034780[& !name = "Gammaproteobacteria" , !color = #9e0142 ])0.52:0.017320[& !name = "Proteobacteria" , !color = #9e0142 ],'[Ca] Legionella longbeachae NSW150 [308051550]':0.144480[& !color = #9e0142 ])0.99:0.061030[& !name = "Proteobacteria" , !color = #9e0142 ],'[Ca] Marinobacter aquaeolei VT8 [120556513]':0.244960[& !color = #9e0142 ])1:0.058830[& !name = "Proteobacteria" , !color = #9e0142 ],'[Ca] Phenylobacterium zucineum HLK1 [197103270]':0.264800[& !color = #9e0142 ])0.97:0.038160[& !name = "Proteobacteria" , !color = #9e0142 ],((('[Ca] Chromohalobacter salexigens DSM 3043 [92113220]':0.164030[& !color = #9e0142 ],'[Ca] Rhodopseudomonas palustris CGA009 [39934334]':0.145970[& !color = #9e0142 ])1:0.082900[& !name = "Proteobacteria" , !color = #9e0142 ],'[Ca] Parvibaculum lavamentivorans DS-1 [154253132]':0.131280[& !color = #9e0142 ])0.98:0.037450[& !name = "Proteobacteria" , !color = #9e0142 ],'[Ca] Tistrella mobilis KA081020-065 [389878574]':0.169210[& !color = #9e0142 ])0.98:0.034600[& !name = "Proteobacteria" , !color = #9e0142 ])1:0.039790[& !name = "Proteobacteria" , !color = #9e0142 , !collapse = {"collapsed",1.74159} ])0.65:0.082920[& !name = "Bacteria" , !color = #000000 ],((((('[Ca] Corallococcus coralloides DSM 2259 [383458694]':0.123110[& !color = #9e0142 ],'[Ca] Desulfobulbus propionicus DSM 2032 [320354219]':0.163540[& !color = #9e0142 ])0.63:0.050680[& !name = "Deltaproteobacteria" , !color = #9e0142 ],'[Ca] Sorangium cellulosum So ce56 [162450757]':0.098290[& !color = #9e0142 ])1:0.084510[& !name = "Deltaproteobacteria" , !color = #9e0142 , !collapse = {"collapsed",1.92127} ],'[Ca] Haliscomenobacter hydrossis DSM 1100 [332666420]':0.332060[& !color = #fee08b ])0.59:0.074590[& !name = "Bacteria" , !color = #000000 ],'[Ca] Allochromatium vinosum DSM 180 [288942142]':0.367640[& !color = #9e0142 ])0:0.000000[& !name = "Bacteria" , !color = #000000 ],'[Ca] Methanosalsum zhilinae DSM 4017 [336476590]':0.252840[& !color = #e6f598 ])0:0.000000[& !name = "cellular organisms" , !color = #000000 ])0:0.000000[& !name = "cellular organisms" , !color = #000000 ],((((('[Ca] Methanosaeta thermophila PT [116754316]':0.227560[& !color = #e6f598 ],'Caldilinea aerophila DSM 14535 = NBRC 104270 [383764235]':0.170270[& !color = #66c2a5 ])0.77:0.079920[& !name = "cellular organisms" , !color = #000000 ],'[Ca] Candidatus Chloracidobacterium thermophilum B [347756537]':0.242470[& !color = #f46d43 ])0.72:0.101260[& !name = "cellular organisms" , !color = #000000 ],'Caldilinea aerophila DSM 14535 = NBRC 104270 [383764236]':0.561690[& !color = #66c2a5 ])1:0.154300[& !name = "cellular organisms" , !color = #000000 ],'[Ca] Sphaerobacter thermophilus DSM 20745 [269837380]':0.218270[& !color = #66c2a5 ])0.88:0.073430[& !name = "cellular organisms" , !color = #000000 ],(('[Ca] Thermodesulfovibrio yellowstonii DSM 11347 [206890204]':0.146380[& !color = #fee08b ],'[Ca] Desulfobacca acetoxidans DSM 11109 [328953749]':0.150350[& !color = #9e0142 ])1:0.126000[& !name = "Bacteria" , !color = #000000 ],'[Ca] Methanocella conradii HZ254 [383318495]':0.266390[& !color = #e6f598 ])0.83:0.061300[& !name = "cellular organisms" , !color = #000000 ])1:0.074060[& !name = "cellular organisms" , !color = #000000 ])0:0.000000[& !name = "cellular organisms" , !color = #000000 ],((((((((((((((('[Ca] Synechocystis sp. PCC 6803 [384436550]':0.002630[& !color = #f46d43 ],'[Ca] Synechocystis sp. PCC 6803 substr. PCC-N [383491283]':0.003030[& !color = #f46d43 ])0:0.000000[& !name = "Synechocystis sp. PCC 6803" , !color = #f46d43 ],'[Ca] Synechocystis sp. PCC 6803 substr. PCC-P [383325399]':0.003180[& !color = #f46d43 ])0:0.000000[& !name = "Synechocystis sp. PCC 6803" , !color = #f46d43 ],'[Ca] Synechocystis sp. PCC 6803 substr. GT-I [383322230]':0.003080[& !color = #f46d43 ])1:0.073030[& !name = "Synechocystis sp. PCC 6803" , !color = #f46d43 ],'[Ca] Synechococcus sp. PCC 7002 [170078265]':0.039330[& !color = #f46d43 ])1:0.036100[& !name = "Chroococcales" , !color = #f46d43 ],('[Ca] Microcystis aeruginosa NIES-843 [166363568]':0.032480[& !color = #f46d43 ],'[Ca] Cyanothece sp. ATCC 51142 [172035304]':0.109570[& !color = #f46d43 ])1:0.027010[& !name = "Chroococcales" , !color = #f46d43 ])0.95:0.021160[& !name = "Chroococcales" , !color = #f46d43 ],'[Ca] Acaryochloris marina MBIC11017 [158339407]':0.081250[& !color = #f46d43 ])1:0.069100[& !name = "Chroococcales" , !color = #f46d43 ],((('[Ca] Anabaena variabilis ATCC 29413 [75909762]':0.003410[& !color = #f46d43 ],'[Ca] Nostoc sp. PCC 7120 [17231215]':0.003140[& !color = #f46d43 ])1:0.066370[& !name = "Nostocaceae" , !color = #f46d43 ],'[Ca] Cyanothece sp. PCC 7424 [218440835]':0.114920[& !color = #f46d43 ])0.95:0.041000[& !name = "Cyanobacteria" , !color = #f46d43 ],'[Ca] Anabaena variabilis ATCC 29413 [75909770]':0.113850[& !color = #f46d43 ])0.8:0.029660[& !name = "Cyanobacteria" , !color = #f46d43 ])0.82:0.032590[& !name = "Cyanobacteria" , !color = #f46d43 ],('[Ca] Synechococcus sp. JA-2-3Ba(2-13) [86608249]':0.036440[& !color = #f46d43 ],'[Ca] Synechococcus sp. JA-3-3Ab [86607362]':0.037080[& !color = #f46d43 ])1:0.095290[& !name = "Synechococcus" , !color = #f46d43 ])1:0.091060[& !name = "Cyanobacteria" , !color = #f46d43 , !collapse = {"collapsed",1.66171} ],'[Ca] Planctomyces limnophilus DSM 3776 [296120535]':0.233570[& !color = #5e4fa2 ])0.98:0.055850[& !name = "Bacteria" , !color = #000000 ],'[Ca] Isosphaera pallida ATCC 43644 [320101831]':0.149960[& !color = #5e4fa2 ])0.96:0.030750[& !name = "Bacteria" , !color = #000000 ],'[Ca] Desulfovibrio magneticus RS-1 [239908186]':0.207030[& !color = #9e0142 ])0.61:0.028030[& !name = "Bacteria" , !color = #000000 ],'[Ca] Pirellula staleyi DSM 6068 [283779031]':0.231720[& !color = #5e4fa2 ])0.55:0.028370[& !name = "Bacteria" , !color = #000000 ],('[Ca] Syntrophobacter fumaroxidans MPOB [116748560]':0.117070[& !color = #9e0142 ],'[Ca] Syntrophus aciditrophicus SB [85860653]':0.102620[& !color = #9e0142 ])1:0.047270[& !name = "Syntrophobacterales" , !color = #9e0142 , !collapse = {"collapsed",1.99086} ])0.55:0.032840[& !name = "Bacteria" , !color = #000000 ],((('[Ca] Desulfococcus oleovorans Hxd3 [158522711]':0.026030[& !color = #9e0142 ],'[Ca] Desulfatibacillum alkenivorans AK-01 [218780765]':0.080180[& !color = #9e0142 ])1:0.048190[& !name = "Desulfobacteraceae" , !color = #9e0142 , !collapse = {"collapsed",1.98264} ],'[Ca] Cyanothece sp. PCC 7822 [307152882]':0.150280[& !color = #f46d43 ])0.95:0.033050[& !name = "Bacteria" , !color = #000000 ],'[Ca] Pelobacter carbinolicus DSM 2380 [404492967]':0.149540[& !color = #9e0142 ])1:0.043980[& !name = "Bacteria" , !color = #000000 ])0.99:0.046860[& !name = "Bacteria" , !color = #000000 ],('[Ca] Thermobispora bispora DSM 43833 [296269844]':0.161170[& !color = #fdae61 ],'[Ca] Salinispora tropica CNB-440 [145593763]':0.161840[& !color = #fdae61 ])1:0.122300[& !name = "Actinomycetales" , !color = #fdae61 , !collapse = {"collapsed",1.95076} ])1:0.059690[& !name = "Bacteria" , !color = #000000 ])0.66:0.047630[& !name = "cellular organisms" , !color = #000000 ])0:0.000000[& !name = "cellular organisms" , !color = #000000 ],'[Ca] Thermotoga lettingae TMO [157363137]':0.282850[& !color = #9e0142 ])0:0.000000[& !name = "cellular organisms" , !color = #000000 ],(((((((((((((((((((('[Mg] Thermodesulfobacterium sp. OPB45 [337289017]':0.092550[& !color = #3288bd ],'[Mg] Sulfurihydrogenibium sp. YO3AOP1 [188996731]':0.137040[& !color = #66c2a5 ])1:0.325010[& !name = "Bacteria" , !color = #000000 ],('[Mg] Emticicia oligotrophica DSM 17448 [408671739]':0.429900[& !color = #fee08b ],'[Mg] Finegoldia magna ATCC 29328 [169824018]':0.350180[& !color = #d53e4f ])1:0.086380[& !name = "Bacteria" , !color = #000000 ])0.98:0.081700[& !name = "Bacteria" , !color = #000000 ],'[Mg] Methanosaeta thermophila PT [116754240]':0.233620[& !color = #e6f598 ])0.93:0.058560[& !name = "cellular organisms" , !color = #000000 ],(('[Mg] Candidatus Nitrospira defluvii [302039033]':0.203210[& !color = #fee08b ],'[Mg] Caldilinea aerophila DSM 14535 = NBRC 104270 [383763063]':0.155990[& !color = #66c2a5 ])0.95:0.052470[& !name = "Bacteria" , !color = #000000 ],('[Mg] Anabaena sp. 90 [414079496]':0.187560[& !color = #f46d43 ],'[Mg] Methanocella conradii HZ254 [383320587]':0.200800[& !color = #e6f598 ])0.98:0.057100[& !name = "cellular organisms" , !color = #000000 ])1:0.069630[& !name = "cellular organisms" , !color = #000000 ])0.98:0.056290[& !name = "cellular organisms" , !color = #000000 ],'[Mg] Anaerolinea thermophila UNI-1 [320160144]':0.198490[& !color = #66c2a5 ])1:0.139550[& !name = "cellular organisms" , !color = #000000 ],((('[Mg] Azorhizobium caulinodans ORS 571 [158424607]':0.442360[& !color = #9e0142 ],'[Mg] Azospirillum sp. B510 [288962641]':0.194380[& !color = #9e0142 ])0.95:0.056790[& !name = "Alphaproteobacteria" , !color = #9e0142 ],('[Mg] Acidithiobacillus ferrooxidans ATCC 53993 [198284068]':0.133000[& !color = #9e0142 ],'[Mg] Syntrophus aciditrophicus SB [85858739]':0.142540[& !color = #9e0142 ])1:0.045970[& !name = "Proteobacteria" , !color = #9e0142 ])1:0.129390[& !name = "Proteobacteria" , !color = #9e0142 , !collapse = {"collapsed",0.223840000000001} ],(('[Mg] Legionella pneumophila subsp. pneumophila ATCC 43290 [378778278]':0.202910[& !color = #9e0142 ],'[Mg] Legionella longbeachae NSW150 [289163778]':0.134550[& !color = #9e0142 ])1:0.204110[& !name = "Legionella" , !color = #9e0142 , !collapse = {"collapsed",0.334540000000001} ],'[Mg] Thermobaculum terrenum ATCC BAA-798 [269839583]':0.328190[& !color = #fdae61 ])1:0.110820[& !name = "Bacteria" , !color = #000000 ])0:0.000000[& !name = "Bacteria" , !color = #000000 ])0.51:0.174700[& !name = "cellular organisms" , !color = #000000 ],('[Mg] Desulfovibrio vulgaris str. Miyazaki F [218885541]':0.257630[& !color = #9e0142 ],'[Mg] Leptospirillum ferrooxidans C2-3 [383785409]':0.184490[& !color = #fee08b ])0.66:0.056950[& !name = "Bacteria" , !color = #000000 ])0:0.000000[& !name = "cellular organisms" , !color = #000000 ],('[Mg] Desulfovibrio magneticus RS-1 [239906441]':0.249540[& !color = #9e0142 ],'[Mg] Spirochaeta caldaria DSM 7334 [339500765]':0.312680[& !color = #ffffbf ])0.7:0.058920[& !name = "Bacteria" , !color = #000000 ])0:0.000000[& !name = "cellular organisms" , !color = #000000 ],('[Mg] Escherichia coli ATCC 8739 [170021747]':0.164190[& !color = #9e0142 ],'[Mg] Acinetobacter baumannii ATCC 17978 [126642115]':0.182270[& !color = #9e0142 ])1:0.117390[& !name = "Gammaproteobacteria" , !color = #9e0142 , !collapse = {"collapsed",0.72742} ])0:0.000000[& !name = "cellular organisms" , !color = #000000 ],((((((('[Mg] Pantoea ananatis AJ13355 [386016834]':0.178680[& !color = #9e0142 ],'[Mg] Edwardsiella tarda FL6-60 [387869159]':0.058120[& !color = #9e0142 ])0.77:0.028790[& !name = "Enterobacteriaceae" , !color = #9e0142 ],'[Mg] Candidatus Hamiltonella defensa 5AT (Acyrthosiphon pisum) [238898406]':0.077960[& !color = #9e0142 ])0.8:0.044480[& !name = "Enterobacteriaceae" , !color = #9e0142 ],('[Mg] Azorhizobium caulinodans ORS 571 [158421816]':0.084390[& !color = #9e0142 ],'[Mg] Pseudomonas aeruginosa PAO1 [15600018]':0.038370[& !color = #9e0142 ])0.87:0.031480[& !name = "Proteobacteria" , !color = #9e0142 ])0.79:0.035680[& !name = "Proteobacteria" , !color = #9e0142 ],('[Mg] Aeromonas hydrophila subsp. hydrophila ATCC 7966 [117620884]':0.064530[& !color = #9e0142 ],'[Mg] Burkholderia pseudomallei 1710b [76819326]':0.064130[& !color = #9e0142 ])1:0.057700[& !name = "Proteobacteria" , !color = #9e0142 ])1:0.106600[& !name = "Proteobacteria" , !color = #9e0142 , !collapse = {"collapsed",0.54377} ],'[Mg] Methylacidiphilum infernorum V4 [189218674]':0.268310[& !color = #3288bd ])0.56:0.034260[& !name = "Bacteria" , !color = #000000 ],'[Mg] Anabaena variabilis ATCC 29413 [75908125]':0.173740[& !color = #f46d43 ])0:0.000000[& !name = "Bacteria" , !color = #000000 ],('[Mg] Isosphaera pallida ATCC 43644 [320104340]':0.098200[& !color = #5e4fa2 ],'[Mg] Streptomyces sp. SirexAA-E [345000588]':0.683620[& !color = #fdae61 ])0.97:0.068870[& !name = "Bacteria" , !color = #000000 ])0.63:0.054820[& !name = "Bacteria" , !color = #000000 ])0.51:0.074810[& !name = "cellular organisms" , !color = #000000 ],(((((((('[Mg] Streptococcus intermedius JTH08 [392428324]':0.044250[& !color = #d53e4f ],'[Mg] Streptococcus salivarius JIM8777 [387783654]':0.039900[& !color = #d53e4f ])1:0.266680[& !name = "Streptococcus" , !color = #d53e4f , !collapse = {"collapsed",0.503700000000001} ],'[Mg] Coriobacterium glomerans PW2 [328955041]':0.177050[& !color = #fdae61 ])0.8:0.035940[& !name = "Bacteria" , !color = #000000 ],'[Mg] Coriobacterium glomerans PW2 [328954740]':0.291470[& !color = #fdae61 ])0.76:0.049350[& !name = "Bacteria" , !color = #000000 ],('[Mg] Mycoplasma arthritidis 158L3-1 [193216514]':0.176540[& !color = #d53e4f ],'[Mg] Mycoplasma agalactiae [291320744]':0.133980[& !color = #d53e4f ])1:0.137370[& !name = "Mycoplasma" , !color = #d53e4f , !collapse = {"collapsed",0.58601} ])0.51:0.025840[& !name = "Bacteria" , !color = #000000 ],(('[Mg] Clostridiales genomosp. BVAB3 str. UPII9-5 [289449467]':0.105430[& !color = #d53e4f ],'[Mg] Acidaminococcus fermentans DSM 20731 [284048136]':0.154150[& !color = #d53e4f ])1:0.050820[& !name = "Firmicutes" , !color = #d53e4f ],'[Mg] Clostridium phytofermentans ISDg [160878701]':0.076660[& !color = #d53e4f ])1:0.048570[& !name = "Firmicutes" , !color = #d53e4f , !collapse = {"collapsed",0.67222} ])0.59:0.058520[& !name = "Bacteria" , !color = #000000 ],'[Mg] Elusimicrobium minutum Pei191 [187251467]':0.172460[& !color = #d53e4f ])0.6:0.068890[& !name = "Bacteria" , !color = #000000 ],(('[Mg] Lactobacillus helveticus DPC 4571 [161506811]':0.371080[& !color = #d53e4f ],'[Mg] Lactobacillus helveticus DPC 4571 [161506916]':0.175640[& !color = #d53e4f ])1:0.203740[& !name = "Lactobacillus helveticus DPC 4571" , !color = #d53e4f ],('[Mg] Aerococcus urinae ACS-120-V-Col10a [326804013]':0.178410[& !color = #d53e4f ],'[Mg] Melissococcus plutonius DAT561 [379727600]':0.151450[& !color = #d53e4f ])1:0.088940[& !name = "Lactobacillales" , !color = #d53e4f ])0.98:0.075820[& !name = "Lactobacillales" , !color = #d53e4f , !collapse = {"collapsed",0.40253} ])0.52:0.048720[& !name = "Bacteria" , !color = #000000 ],((('[Mg] Methanothermus fervidus DSM 2088 [312136239]':0.285380[& !color = #e6f598 ],'[Mg] Thermoanaerobacter wiegelii Rt8.B1 [345018782]':0.080200[& !color = #d53e4f ])0.96:0.060090[& !name = "cellular organisms" , !color = #000000 ],'[Mg] Clostridium botulinum A str. Hall [153937389]':0.149160[& !color = #d53e4f ])0.96:0.062450[& !name = "cellular organisms" , !color = #000000 ],'[Mg] Bacteroides thetaiotaomicron VPI-5482 [29346398]':0.262260[& !color = #fee08b ])0.55:0.056940[& !name = "cellular organisms" , !color = #000000 ])0:0.000000[& !name = "cellular organisms" , !color = #000000 ])0.51:0.049940[& !name = "cellular organisms" , !color = #000000 ],(((('[Mg] Lactococcus garvieae Lg2 [385832007]':0.219300[& !color = #d53e4f ],'[Mg] Melissococcus plutonius DAT561 [379727539]':0.164680[& !color = #d53e4f ])0.81:0.049240[& !name = "Lactobacillales" , !color = #d53e4f ],'[Mg] Lactobacillus rhamnosus GG [385828921]':0.265660[& !color = #d53e4f ])1:0.087040[& !name = "Lactobacillales" , !color = #d53e4f ],'[Mg] Listeria ivanovii subsp. ivanovii PAM 55 [347549995]':0.287410[& !color = #d53e4f ])1:0.153850[& !name = "Bacilli" , !color = #d53e4f , !collapse = {"collapsed",0.6424} ],(('[Mg] Sphaerochaeta coccoides DSM 17374 [330837323]':0.125220[& !color = #ffffbf ],'[Mg] Acholeplasma laidlawii PG-8A [162448120]':0.149650[& !color = #d53e4f ])1:0.139770[& !name = "Bacteria" , !color = #000000 ],'[Mg] Erysipelothrix rhusiopathiae str. Fujisawa [336066313]':0.283630[& !color = #d53e4f ])0.99:0.080920[& !name = "Bacteria" , !color = #000000 ])0:0.000000[& !name = "Bacteria" , !color = #000000 ])0.51:0.115570[& !name = "cellular organisms" , !color = #000000 ],'[Mg] Mycoplasma mycoides subsp. capri LC str. 95010 [331703814]':0.346540[& !color = #d53e4f ])0.5:0.070850[& !name = "cellular organisms" , !color = #000000 ],'[Mg] Candidatus Phytoplasma mali [194246705]':0.585120[& !color = #d53e4f ])0.51:0.141750[& !name = "cellular organisms" , !color = #000000 ],'[Mg] Mycoplasma mycoides subsp. capri LC str. 95010 [331703903]':0.778490[& !color = #d53e4f ])1:0.221360[& !name = "cellular organisms" , !color = #000000 ],'[Mg] Clostridium phytofermentans ISDg [160879944]':0.573350[& !color = #d53e4f ])1:0.164230[& !name = "cellular organisms" , !color = #000000 ],((((((((((('[H+] Halothiobacillus neapolitanus c2 [261856000]':0.100550[& !color = #9e0142 ],'[H+] Halothiobacillus neapolitanus c2 [261855573]':0.054800[& !color = #9e0142 ])0.71:0.022410[& !name = "Halothiobacillus neapolitanus c2" , !color = #9e0142 ],('[H+] Desulfobacca acetoxidans DSM 11109 [328952891]':0.130270[& !color = #9e0142 ],'[H+] Azorhizobium caulinodans ORS 571 [158421815]':0.269530[& !color = #9e0142 ])1:0.075130[& !name = "Proteobacteria" , !color = #9e0142 ])1:0.102810[& !name = "Proteobacteria" , !color = #9e0142 , !collapse = {"collapsed",0.55867} ],('[H+] Acidithiobacillus ferrooxidans ATCC 53993 [198283092]':0.169990[& !color = #9e0142 ],'[H+] Simkania negevensis Z [338733186]':0.299340[& !color = #3288bd ])0.75:0.042420[& !name = "Bacteria" , !color = #000000 ])0.9:0.077730[& !name = "Bacteria" , !color = #000000 ],((('[H+] Acetobacterium woodii DSM 1030 [379012570]':0.115230[& !color = #d53e4f ],'[H+] Desulfomonile tiedjei DSM 6799 [392410296]':0.147220[& !color = #9e0142 ])0.55:0.035960[& !name = "Bacteria" , !color = #000000 ],'[H+] Cyanothece sp. ATCC 51142 [172035762]':0.341290[& !color = #f46d43 ])0.74:0.050380[& !name = "Bacteria" , !color = #000000 ],'[H+] Geobacter metallireducens GS-15 [404498337]':0.188040[& !color = #9e0142 ])1:0.093600[& !name = "Bacteria" , !color = #000000 ])0.97:0.061710[& !name = "Bacteria" , !color = #000000 ],'[H+] Aciduliprofundum boonei T469 [289596833]':0.259450[& !color = #e6f598 ])1:0.063890[& !name = "cellular organisms" , !color = #000000 ],'[H+] Methanococcus aeolicus Nankai-3 [150401231]':0.306670[& !color = #e6f598 ])0.62:0.058050[& !name = "cellular organisms" , !color = #000000 ],(('[H+] Nitratiruptor sp. SB155-2 [152990676]':0.080200[& !color = #9e0142 ],'[H+] Nautilia profundicola AmH [224372799]':0.097480[& !color = #9e0142 ])0.97:0.049300[& !name = "Epsilonproteobacteria" , !color = #9e0142 ],'[H+] Hippea maritima DSM 10411 [327398302]':0.170000[& !color = #9e0142 ])1:0.157790[& !name = "delta/epsilon subdivisions" , !color = #9e0142 , !collapse = {"collapsed",0.93973} ])1:0.190620[& !name = "cellular organisms" , !color = #000000 ],(((('[H+] Thermoplasma acidophilum DSM 1728 [16082076]':0.257160[& !color = #e6f598 ],'[H+] Metallosphaera sedula DSM 5348 [146303288]':0.205200[& !color = #abdda4 ])0.86:0.070580[& !name = "Archaea" , !color = #000000 ],('[H+] Caldisericum exile AZM16c01 [383787802]':0.431990[& !color = #fee08b ],'[H+] Desulfurococcus mucosus DSM 2162 [320100366]':0.326170[& !color = #abdda4 ])1:0.188830[& !name = "cellular organisms" , !color = #000000 ])0:0.000000[& !name = "cellular organisms" , !color = #000000 ],((('[H+] Candidatus Korarchaeum cryptofilum OPF8 [170290012]':0.218100[& !color = #5e4fa2 ],'[H+] Fervidicoccus fontis Kam940 [385805763]':0.184520[& !color = #abdda4 ])1:0.100100[& !name = "Archaea" , !color = #000000 ],'[H+] Thermofilum pendens Hrk 5 [119720332]':0.185030[& !color = #abdda4 ])1:0.076860[& !name = "Archaea" , !color = #000000 ],'[H+] Acetobacterium woodii DSM 1030 [379010338]':0.285030[& !color = #d53e4f ])1:0.106570[& !name = "cellular organisms" , !color = #000000 ])0:0.000000[& !name = "cellular organisms" , !color = #000000 ],'Lactobacillus helveticus DPC 4571 [161507666]':0.803640[& !color = #d53e4f ])0:0.000000[& !name = "cellular organisms" , !color = #000000 ])0:0.000000[& !name = "cellular organisms" , !color = #000000 ],((('[H+] Acidithiobacillus ferrooxidans ATCC 53993 [198284766]':0.279670[& !color = #9e0142 ],'[H+] Acidimicrobium ferrooxidans DSM 10331 [256371109]':0.266210[& !color = #fdae61 ])0.87:0.098990[& !name = "Bacteria" , !color = #000000 ],'[H+] Anaerolinea thermophila UNI-1 [320160146]':0.172410[& !color = #66c2a5 ])0.69:0.074130[& !name = "Bacteria" , !color = #000000 ],'Leptospirillum ferrooxidans C2-3 [383784986]':0.477300[& !color = #fee08b ])0.84:0.143890[& !name = "Bacteria" , !color = #000000 ])0.51:0.088060[& !name = "cellular organisms" , !color = #000000 ],'[H+] Sulfurihydrogenibium sp. YO3AOP1 [188996082]':0.335740[& !color = #66c2a5 ])0.5:0.080890[& !name = "cellular organisms" , !color = #000000 ],'[H+] Methylacidiphilum infernorum V4 [189218755]':0.520500[& !color = #3288bd ])1:0.238500[& !name = "cellular organisms" , !color = #000000 ])1:0.202870[& !name = "cellular organisms" , !color = #000000 ],('[Ca] Sulfurihydrogenibium sp. YO3AOP1 [188996061]':0.219120[& !color = #66c2a5 ],'[Ca] Aquifex aeolicus VF5 [15606121]':0.190470[& !color = #66c2a5 ])1:0.256470[& !name = "Aquificales" , !color = #66c2a5 , !collapse = {"collapsed",1.59287} ])0.58:0.112490[& !name = "cellular organisms" , !color = #000000 ],'[Ca] Dictyoglomus turgidum DSM 6724 [217967281]':0.350190[& !color = #ffffbf ])0.58:0.100480[& !name = "cellular organisms" , !color = #000000 ],(((('[Ca] Acetohalobium arabaticum DSM 5501 [302392743]':0.108280[& !color = #d53e4f ],'[Ca] Halanaerobium praevalens DSM 2228 [385800386]':0.109140[& !color = #d53e4f ])1:0.137490[& !name = "Halanaerobiales" , !color = #d53e4f , !collapse = {"collapsed",1.63589} ],'[Ca] Thermovirga lienii DSM 17291 [357419105]':0.107690[& !color = #e6f598 ])1:0.137160[& !name = "Bacteria" , !color = #000000 ],'[Ca] Turneriella parva DSM 21527 [392402282]':0.504450[& !color = #ffffbf ])1:0.201580[& !name = "Bacteria" , !color = #000000 ],('[Ca] Methanothermus fervidus DSM 2088 [312136526]':0.193760[& !color = #e6f598 ],'[Ca] Methanococcus aeolicus Nankai-3 [150401324]':0.372000[& !color = #e6f598 ])0.84:0.112900[& !name = "Euryarchaeota" , !color = #e6f598 , !collapse = {"collapsed",1.73636} ])0.64:0.060170[& !name = "cellular organisms" , !color = #000000 ])0.52:0.060790[& !name = "cellular organisms" , !color = #000000 ])0:0.000000[& !name = "cellular organisms" , !color = #000000 ],'[Ca] Syntrophomonas wolfei subsp. wolfei str. Goettingen [114566766]':0.278280[& !color = #d53e4f ])0:0.000000[& !name = "cellular organisms" , !color = #000000 ],(((((((((((('[NaK|ref] Synechocystis sp. PCC 6803 [384435955]':0.003220[& !color = #f46d43 ],'[NaK|ref] Synechocystis sp. PCC 6803 substr. PCC-N [383490688]':0.003410[& !color = #f46d43 ])0:0.000000[& !name = "Synechocystis sp. PCC 6803" , !color = #f46d43 ],'[NaK|ref] Synechocystis sp. PCC 6803 substr. PCC-P [383324804]':0.002900[& !color = #f46d43 ])0:0.000000[& !name = "Synechocystis sp. PCC 6803" , !color = #f46d43 ],'[NaK|ref] Synechocystis sp. PCC 6803 substr. GT-I [383321635]':0.003100[& !color = #f46d43 ])1:0.072060[& !name = "Synechocystis sp. PCC 6803" , !color = #f46d43 ],(('[NaK] Cyanothece sp. PCC 7425 [220909518]':0.051720[& !color = #f46d43 ],'[NaK|ref] Anabaena variabilis ATCC 29413 [75910286]':0.047710[& !color = #f46d43 ])1:0.028570[& !name = "Cyanobacteria" , !color = #f46d43 ],'[NaK] Synechococcus sp. PCC 7002 [170076482]':0.069340[& !color = #f46d43 ])1:0.049200[& !name = "Cyanobacteria" , !color = #f46d43 ])0:0.000000[& !name = "Cyanobacteria" , !color = #f46d43 ],(('[NaK] Cyanothece sp. PCC 7424 [218441956]':0.132280[& !color = #f46d43 ],'[NaK] Cyanothece sp. ATCC 51142 [172037200]':0.059580[& !color = #f46d43 ])0.63:0.022430[& !name = "Cyanothece" , !color = #f46d43 ],Nostoc_azollae_551115@298501445:0.198370[& !color = #f46d43 ])0.51:0.022880[& !name = "Cyanobacteria" , !color = #f46d43 ])1:0.121780[& !name = "Cyanobacteria" , !color = #f46d43 , !collapse = {"collapsed",1.65419} ],'[NaK] Anaeromyxobacter dehalogenans 2CP-C [86158681]':0.314850[& !color = #9e0142 ])0.63:0.081590[& !name = "Bacteria" , !color = #000000 ],'[Ca] Candidatus Phytoplasma mali [194246617]':0.662330[& !color = #d53e4f ])0.64:0.079110[& !name = "Bacteria" , !color = #000000 ],('[NaK] Turneriella parva DSM 21527 [392404028]':0.257710[& !color = #ffffbf ],'[Ca] Desulfobacca acetoxidans DSM 11109 [328953045]':0.261410[& !color = #9e0142 ])0.83:0.064050[& !name = "Bacteria" , !color = #000000 ])0.61:0.033450[& !name = "Bacteria" , !color = #000000 ],'[NaK] Rubrobacter xylanophilus DSM 9941 [108805859]':0.304910[& !color = #fdae61 ])0:0.000000[& !name = "Bacteria" , !color = #000000 ],(('[NaK] Cycloclasticus sp. P1 [407716875]':0.332640[& !color = #9e0142 ],'[NaK] Methanosalsum zhilinae DSM 4017 [336477760]':0.182730[& !color = #e6f598 ])1:0.183780[& !name = "cellular organisms" , !color = #000000 ],'[NaK|ref] Thiomicrospira crunogena XCL-2 [78485409]':0.352940[& !color = #9e0142 ])0.88:0.063980[& !name = "cellular organisms" , !color = #000000 ])0:0.000000[& !name = "cellular organisms" , !color = #000000 ],(((('[NaK] Pelobacter carbinolicus DSM 2380 [404493928]':0.171720[& !color = #9e0142 ],'[NaK] Desulfobulbus propionicus DSM 2032 [320354215]':0.182790[& !color = #9e0142 ])0.88:0.049940[& !name = "Deltaproteobacteria" , !color = #9e0142 ],'[NaK] Allochromatium vinosum DSM 180 [288941070]':0.223050[& !color = #9e0142 ])1:0.296660[& !name = "Proteobacteria" , !color = #9e0142 , !collapse = {"collapsed",1.541} ],('[NaK] Candidatus Nitrospira defluvii [302039065]':0.250070[& !color = #fee08b ],'[NaK] Candidatus Methylomirabilis oxyfera [392374059]':0.223740[& !color = #fdae61 ])0.96:0.075820[& !name = "Bacteria" , !color = #000000 ])0.73:0.046110[& !name = "Bacteria" , !color = #000000 ],((('[NaK] Thermodesulfobacterium sp. OPB45 [337288577]':0.033080[& !color = #3288bd ],'[NaK] Sulfurihydrogenibium sp. YO3AOP1 [188996643]':0.105360[& !color = #66c2a5 ])0.98:0.043330[& !name = "Bacteria" , !color = #000000 ],'[NaK] Thermodesulfovibrio yellowstonii DSM 11347 [206889440]':0.053610[& !color = #fee08b ])1:0.182350[& !name = "Bacteria" , !color = #000000 ],'[NaK] Syntrophus aciditrophicus SB [85858735]':0.205170[& !color = #9e0142 ])1:0.093400[& !name = "Bacteria" , !color = #000000 ])0.71:0.074870[& !name = "Bacteria" , !color = #000000 ])0:0.000000[& !name = "cellular organisms" , !color = #000000 ],(((((('[Ca] Lactobacillus rhamnosus GG [385827653]':0.110710[& !color = #d53e4f ],'[Ca] Lactobacillus helveticus DPC 4571 [161507182]':0.162070[& !color = #d53e4f ])1:0.066050[& !name = "Lactobacillus" , !color = #d53e4f ],'[Ca] Oenococcus oeni PSU-1 [116491395]':0.137870[& !color = #d53e4f ])1:0.245530[& !name = "Lactobacillales" , !color = #d53e4f ],'[Ca] Lactobacillus fermentum CECT 5716 [385812707]':0.236960[& !color = #d53e4f ])0.5:0.041290[& !name = "Lactobacillales" , !color = #d53e4f ],'[Ca] Ethanoligenens harbinense YUAN-3 [317132324]':0.115590[& !color = #d53e4f ])0:0.000000[& !name = "Firmicutes" , !color = #d53e4f ],(('[Ca] Streptococcus salivarius JIM8777 [387783428]':0.110250[& !color = #d53e4f ],'[Ca] Streptococcus pasteurianus ATCC 43144 [336064080]':0.015740[& !color = #d53e4f ])1:0.090300[& !name = "Streptococcus" , !color = #d53e4f ],'[Ca] Streptococcus mutans NN2025 [290580073]':0.073310[& !color = #d53e4f ])1:0.076630[& !name = "Streptococcus" , !color = #d53e4f ])0.72:0.058560[& !name = "Firmicutes" , !color = #d53e4f , !collapse = {"collapsed",1.52249} ],'[Ca] Truepera radiovictrix DSM 17093 [297624184]':0.176930[& !color = #ffffbf ])1:0.095380[& !name = "Bacteria" , !color = #000000 ])0.51:0.150850[& !name = "cellular organisms" , !color = #000000 ])0:0.000000[& !name = "cellular organisms" , !color = #000000 ],((((((((((((('[Ca] Cyanothece sp. PCC 8802 [257061508]':0.003410[& !color = #f46d43 ],'[Ca] Cyanothece sp. PCC 8801 [218248440]':0.003420[& !color = #f46d43 ])1:0.065770[& !name = "Cyanothece" , !color = #f46d43 ],'[Ca] Cyanothece sp. ATCC 51142 [172038829]':0.082150[& !color = #f46d43 ])0.97:0.030780[& !name = "Cyanothece" , !color = #f46d43 ],('[Ca] Synechococcus sp. PCC 7002 [170076874]':0.116200[& !color = #f46d43 ],'[Ca] Microcystis aeruginosa NIES-843 [166366488]':0.133280[& !color = #f46d43 ])0.83:0.025550[& !name = "Chroococcales" , !color = #f46d43 ])0.84:0.024800[& !name = "Chroococcales" , !color = #f46d43 ],('[Ca] Cyanothece sp. PCC 7424 [218442161]':0.050620[& !color = #f46d43 ],'[Ca] Cyanothece sp. PCC 7822 [307150125]':0.048110[& !color = #f46d43 ])1:0.033280[& !name = "Cyanothece" , !color = #f46d43 ])0.75:0.039400[& !name = "Chroococcales" , !color = #f46d43 ],((('[Ca] Synechocystis sp. PCC 6803 [384436792]':0.002970[& !color = #f46d43 ],'[Ca] Synechocystis sp. PCC 6803 substr. PCC-N [383491525]':0.003600[& !color = #f46d43 ])0:0.000000[& !name = "Synechocystis sp. PCC 6803" , !color = #f46d43 ],'[Ca] Synechocystis sp. PCC 6803 substr. PCC-P [383325641]':0.002880[& !color = #f46d43 ])0:0.000000[& !name = "Synechocystis sp. PCC 6803" , !color = #f46d43 ],'[Ca] Synechocystis sp. PCC 6803 substr. GT-I [383322472]':0.003290[& !color = #f46d43 ])1:0.160020[& !name = "Synechocystis sp. PCC 6803" , !color = #f46d43 ])0.99:0.040160[& !name = "Chroococcales" , !color = #f46d43 ],((((('[Ca] Cyanothece sp. PCC 8802 [257059115]':0.003300[& !color = #f46d43 ],'[Ca] Cyanothece sp. PCC 8801 [218246065]':0.002580[& !color = #f46d43 ])1:0.032300[& !name = "Cyanothece" , !color = #f46d43 ],'[Ca] Cyanothece sp. ATCC 51142 [172034984]':0.029780[& !color = #f46d43 ])1:0.056200[& !name = "Cyanothece" , !color = #f46d43 ],'[Ca] Microcystis aeruginosa NIES-843 [166364036]':0.053810[& !color = #f46d43 ])0.71:0.010450[& !name = "Chroococcales" , !color = #f46d43 ],('[Ca] Cyanothece sp. PCC 7424 [218440322]':0.031250[& !color = #f46d43 ],'[Ca] Cyanothece sp. PCC 7822 [307154112]':0.011060[& !color = #f46d43 ])1:0.025420[& !name = "Cyanothece" , !color = #f46d43 ])1:0.052540[& !name = "Chroococcales" , !color = #f46d43 ],(((Nostoc_azollae_551115@298490843:0.039710[& !color = #f46d43 ],'[Ca] Nostoc punctiforme PCC 73102 [186686203]':0.035100[& !color = #f46d43 ])0.56:0.012910[& !name = "Nostocaceae" , !color = #f46d43 ],'[Ca] Anabaena sp. 90 [414079228]':0.044920[& !color = #f46d43 ])0.59:0.011310[& !name = "Nostocaceae" , !color = #f46d43 ],('[Ca] Nostoc sp. PCC 7120 [17230867]':0.006280[& !color = #f46d43 ],'[Ca] Anabaena variabilis ATCC 29413 [75909598]':0.002590[& !color = #f46d43 ])1:0.023430[& !name = "Nostocaceae" , !color = #f46d43 ])1:0.055930[& !name = "Nostocaceae" , !color = #f46d43 ])0.86:0.025620[& !name = "Cyanobacteria" , !color = #f46d43 ])1:0.047210[& !name = "Cyanobacteria" , !color = #f46d43 ],'[Ca] Cyanothece sp. PCC 7425 [220907658]':0.064510[& !color = #f46d43 ])0.68:0.024870[& !name = "Cyanobacteria" , !color = #f46d43 ],(((('[Ca] Synechocystis sp. PCC 6803 [384438009]':0.003440[& !color = #f46d43 ],'[Ca] Synechocystis sp. PCC 6803 substr. PCC-N [383492741]':0.003500[& !color = #f46d43 ])0:0.000000[& !name = "Synechocystis sp. PCC 6803" , !color = #f46d43 ],'[Ca] Synechocystis sp. PCC 6803 substr. PCC-P [383326857]':0.003190[& !color = #f46d43 ])0:0.000000[& !name = "Synechocystis sp. PCC 6803" , !color = #f46d43 ],'[Ca] Synechocystis sp. PCC 6803 substr. GT-I [383323688]':0.003000[& !color = #f46d43 ])1:0.112950[& !name = "Synechocystis sp. PCC 6803" , !color = #f46d43 ],'[Ca] Anabaena variabilis ATCC 29413 [75812388]':0.061140[& !color = #f46d43 ])0.9:0.030000[& !name = "Cyanobacteria" , !color = #f46d43 ])0.98:0.050100[& !name = "Cyanobacteria" , !color = #f46d43 ],'[Ca] Thermosynechococcus elongatus BP-1 [22298767]':0.118520[& !color = #f46d43 ])0.57:0.045080[& !name = "Cyanobacteria" , !color = #f46d43 ],(('[Ca] Synechococcus elongatus PCC 6301 [56750476]':0.005950[& !color = #f46d43 ],'[Ca] Synechococcus elongatus PCC 7942 [81299891]':0.002900[& !color = #f46d43 ])1:0.155290[& !name = "Synechococcus elongatus" , !color = #f46d43 ],('[Ca] Synechococcus sp. JA-3-3Ab [86606314]':0.012690[& !color = #f46d43 ],'[Ca] Synechococcus sp. JA-2-3Ba(2-13) [86609103]':0.029800[& !color = #f46d43 ])1:0.110640[& !name = "Synechococcus" , !color = #f46d43 ])0.77:0.044540[& !name = "Synechococcus" , !color = #f46d43 ])1:0.135550[& !name = "Cyanobacteria" , !color = #f46d43 , !collapse = {"collapsed",1.69607} ],((((('[Ca] Cyanothece sp. PCC 8802 [257062046]':0.064860[& !color = #f46d43 ],'[Ca] Cyanothece sp. ATCC 51142 [172055287]':0.052580[& !color = #f46d43 ])1:0.154800[& !name = "Cyanothece" , !color = #f46d43 ],'[Ca] Anabaena variabilis ATCC 29413 [75908122]':0.240220[& !color = #f46d43 ])0.51:0.038030[& !name = "Cyanobacteria" , !color = #f46d43 ],('[Ca] Gloeobacter violaceus PCC 7421 [37523784]':0.148820[& !color = #f46d43 ],'[Ca] Acaryochloris marina MBIC11017 [158334135]':0.236720[& !color = #f46d43 ])0.93:0.047180[& !name = "Cyanobacteria" , !color = #f46d43 ])0.67:0.026750[& !name = "Cyanobacteria" , !color = #f46d43 , !collapse = {"collapsed",1.86089} ],'[Ca] Thermobaculum terrenum ATCC BAA-798 [269839562]':0.215290[& !color = #fdae61 ])0.98:0.038990[& !name = "Bacteria" , !color = #000000 ],'[Ca] Anaerolinea thermophila UNI-1 [320159568]':0.154180[& !color = #66c2a5 ])1:0.051540[& !name = "Bacteria" , !color = #000000 ])0.89:0.040640[& !name = "Bacteria" , !color = #000000 ],((((('[Ca] Haliscomenobacter hydrossis DSM 1100 [332662863]':0.268110[& !color = #fee08b ],'[Ca] Cyclobacterium marinum DSM 745 [343085195]':0.185980[& !color = #fee08b ])1:0.104870[& !name = "Bacteroidetes" , !color = #fee08b , !collapse = {"collapsed",1.7563} ],'[Ca] Syntrophus aciditrophicus SB [85858990]':0.168220[& !color = #9e0142 ])0:0.000000[& !name = "Bacteria" , !color = #000000 ],'[Ca] Geobacter metallireducens GS-15 [404496475]':0.136260[& !color = #9e0142 ])0.51:0.052340[& !name = "Bacteria" , !color = #000000 ],('[Ca] Nitrosococcus oceani ATCC 19707 [77165595]':0.116430[& !color = #9e0142 ],'[Ca] Leptothrix cholodnii SP-6 [171059967]':0.285280[& !color = #9e0142 ])1:0.096840[& !name = "Proteobacteria" , !color = #9e0142 , !collapse = {"collapsed",1.7995} ])1:0.121090[& !name = "Bacteria" , !color = #000000 ],('[Ca] Anaerolinea thermophila UNI-1 [320162526]':0.121200[& !color = #66c2a5 ],'[Ca] Desulfomonile tiedjei DSM 6799 [392409446]':0.123660[& !color = #9e0142 ])0.99:0.145880[& !name = "Bacteria" , !color = #000000 ])0:0.000000[& !name = "Bacteria" , !color = #000000 ])0.52:0.039510[& !name = "Bacteria" , !color = #000000 ],((((((((((('[Ca] Streptococcus salivarius JIM8777 [387784066]':0.012260[& !color = #d53e4f ],'[Ca|ref] Streptococcus thermophilus LMG 18311 [55821161]':0.015460[& !color = #d53e4f ])1:0.025410[& !name = "Streptococcus" , !color = #d53e4f ],'[Ca] Streptococcus pasteurianus ATCC 43144 [336064665]':0.027940[& !color = #d53e4f ])1:0.021330[& !name = "Streptococcus" , !color = #d53e4f ],('[Ca] Streptococcus dysgalactiae subsp. equisimilis RE378 [408401306]':0.031810[& !color = #d53e4f ],'[Ca] Streptococcus mutans NN2025 [290580801]':0.032190[& !color = #d53e4f ])0.78:0.012480[& !name = "Streptococcus" , !color = #d53e4f ])1:0.030480[& !name = "Streptococcus" , !color = #d53e4f ],'[Ca] Streptococcus intermedius JTH08 [392428425]':0.061670[& !color = #d53e4f ])1:0.091310[& !name = "Streptococcus" , !color = #d53e4f ],'[Ca] Aerococcus urinae ACS-120-V-Col10a [326803412]':0.216050[& !color = #d53e4f ])0.53:0.030620[& !name = "Lactobacillales" , !color = #d53e4f ],(('[Ca] Oenococcus oeni PSU-1 [116491350]':0.114840[& !color = #d53e4f ],'[Ca] Weissella koreensis KACC 15510 [339634904]':0.126180[& !color = #d53e4f ])0.98:0.059540[& !name = "Leuconostocaceae" , !color = #d53e4f ],'[Ca] Lactobacillus rhamnosus GG [385828507]':0.104280[& !color = #d53e4f ])0:0.000000[& !name = "Lactobacillales" , !color = #d53e4f ])0.71:0.034440[& !name = "Lactobacillales" , !color = #d53e4f ],'[Ca] Melissococcus plutonius DAT561 [379727584]':0.111530[& !color = #d53e4f ])0.97:0.119330[& !name = "Lactobacillales" , !color = #d53e4f , !collapse = {"collapsed",1.84142} ],(((('[Ca] Clostridium phytofermentans ISDg [160878790]':0.064270[& !color = #d53e4f ],'[Ca] Clostridium phytofermentans ISDg [160881806]':0.083250[& !color = #d53e4f ])0.98:0.035090[& !name = "Clostridium phytofermentans ISDg" , !color = #d53e4f ],'[Ca] Acetobacterium woodii DSM 1030 [379011403]':0.132940[& !color = #d53e4f ])1:0.059450[& !name = "Clostridiales" , !color = #d53e4f , !collapse = {"collapsed",1.84276} ],'[Ca] Coriobacterium glomerans PW2 [328954936]':0.170170[& !color = #fdae61 ])1:0.089220[& !name = "Bacteria" , !color = #000000 ],'[Ca] Clostridium thermocellum DSM 1313 [385777635]':0.103900[& !color = #d53e4f ])0.87:0.117490[& !name = "Bacteria" , !color = #000000 ])0.77:0.053820[& !name = "Bacteria" , !color = #000000 ],(('[Ca] Erysipelothrix rhusiopathiae str. Fujisawa [336066637]':0.292400[& !color = #d53e4f ],'[Ca] Clostridium difficile CD196 [260683483]':0.240130[& !color = #d53e4f ])0:0.000000[& !name = "Firmicutes" , !color = #d53e4f ],'Acetohalobium arabaticum DSM 5501 [302392305]':0.381140[& !color = #d53e4f ])0.98:0.083860[& !name = "Firmicutes" , !color = #d53e4f , !collapse = {"collapsed",1.83068} ])0:0.000000[& !name = "Bacteria" , !color = #000000 ],'[Ca] Mahella australiensis 50-1 BON [332981942]':0.177410[& !color = #d53e4f ])0.57:0.046540[& !name = "Bacteria" , !color = #000000 ],((((((((('[Ca] Bacillus amyloliquefaciens FZB42 [154685981]':0.173650[& !color = #d53e4f ],'[Ca] Bacillus clausii KSM-K16 [56964089]':0.144000[& !color = #d53e4f ])0.86:0.071930[& !name = "Bacillus" , !color = #d53e4f ],'[Ca] Amphibacillus xylanus NBRC 15112 [408356916]':0.375170[& !color = #d53e4f ])0.98:0.078070[& !name = "Bacillaceae" , !color = #d53e4f ],'[Ca] Paenibacillus sp. JDR-2 [251797754]':0.134420[& !color = #d53e4f ])1:0.053900[& !name = "Bacillales" , !color = #d53e4f ],'[Ca] Natranaerobius thermophilus JW/NM-WN-LF [188585952]':0.378830[& !color = #d53e4f ])0.62:0.035290[& !name = "Firmicutes" , !color = #d53e4f ],'[Ca] Brevibacillus brevis NBRC 100599 [226309983]':0.170170[& !color = #d53e4f ])0.97:0.044780[& !name = "Firmicutes" , !color = #d53e4f ],('[Ca] Kyrpidia tusciae DSM 2912 [295696032]':0.114330[& !color = #d53e4f ],'[Ca] Alicyclobacillus acidocaldarius subsp. acidocaldarius DSM 446 [258511298]':0.154310[& !color = #d53e4f ])0.96:0.036660[& !name = "Alicyclobacillaceae" , !color = #d53e4f ])1:0.081460[& !name = "Firmicutes" , !color = #d53e4f ],('[Ca] Heliobacterium modesticaldum Ice1 [167630191]':0.127120[& !color = #d53e4f ],'[Ca] Sulfobacillus acidophilus DSM 10332 [379008205]':0.229870[& !color = #d53e4f ])1:0.066080[& !name = "Clostridiales" , !color = #d53e4f ])0:0.000000[& !name = "Firmicutes" , !color = #d53e4f ],('[Ca] Desulfitobacterium hafniense Y51 [89895495]':0.144320[& !color = #d53e4f ],'[Ca] Desulfotomaculum reducens MI-1 [134299548]':0.156680[& !color = #d53e4f ])1:0.070360[& !name = "Peptococcaceae" , !color = #d53e4f ])0.75:0.035730[& !name = "Firmicutes" , !color = #d53e4f ],'[Ca|ref] Symbiobacterium thermophilum IAM 14863 [51892473]':0.132480[& !color = #d53e4f ])1:0.042020[& !name = "Firmicutes" , !color = #d53e4f , !collapse = {"collapsed",1.5958} ])0:0.000000[& !name = "Bacteria" , !color = #000000 ])0:0.000000[& !name = "Bacteria" , !color = #000000 ])0.5:0.040730[& !name = "cellular organisms" , !color = #000000 ],((((('[Ca] Polymorphum gilvum SL003B-26A1 [328544248]':0.231140[& !color = #9e0142 ],'[Ca] Psychromonas ingrahamii 37 [119946302]':0.356170[& !color = #9e0142 ])0.86:0.067210[& !name = "Proteobacteria" , !color = #9e0142 , !collapse = {"collapsed",1.64488} ],('[Ca] Cyanothece sp. ATCC 51142 [172038168]':0.114570[& !color = #f46d43 ],'[Ca] Cyanothece sp. PCC 7424 [218438903]':0.123660[& !color = #f46d43 ])1:0.108260[& !name = "Cyanothece" , !color = #f46d43 , !collapse = {"collapsed",1.83634} ])0.87:0.082850[& !name = "Bacteria" , !color = #000000 ],('[Ca] Haliangium ochraceum DSM 14365 [262195959]':0.310890[& !color = #9e0142 ],'[Ca] Cytophaga hutchinsonii ATCC 33406 [110637819]':0.469460[& !color = #fee08b ])0.63:0.062880[& !name = "Bacteria" , !color = #000000 ])0.93:0.081060[& !name = "Bacteria" , !color = #000000 ],('[Ca] Methanocorpusculum labreanum Z [124485548]':0.336610[& !color = #e6f598 ],'[Ca] Pelobacter carbinolicus DSM 2380 [404492505]':0.213660[& !color = #9e0142 ])0.98:0.083100[& !name = "cellular organisms" , !color = #000000 ])0.97:0.101380[& !name = "cellular organisms" , !color = #000000 ],('[Ca] Nakamurella multipartita DSM 44233 [258654243]':0.499020[& !color = #fdae61 ],'[Ca] Legionella longbeachae NSW150 [289163375]':0.269750[& !color = #9e0142 ])1:0.155490[& !name = "Bacteria" , !color = #000000 ])0.83:0.049400[& !name = "cellular organisms" , !color = #000000 ])0.51:0.059000[& !name = "cellular organisms" , !color = #000000 ],'[Ca] Acidithiobacillus ferrooxidans ATCC 53993 [198283765]':0.371160[& !color = #9e0142 ])0.51:0.058580[& !name = "cellular organisms" , !color = #000000 ],((((((((((((('[Ca] Anabaena variabilis ATCC 29413 [75910290]':0.016780[& !color = #f46d43 ],'[Ca] Anabaena sp. 90 [414076666]':0.029050[& !color = #f46d43 ])1:0.046960[& !name = "Anabaena" , !color = #f46d43 ],'[Ca] Cyanothece sp. PCC 7425 [220906087]':0.148180[& !color = #f46d43 ])1:0.052680[& !name = "Cyanobacteria" , !color = #f46d43 ],'[Ca] Microcystis aeruginosa NIES-843 [166366720]':0.041780[& !color = #f46d43 ])1:0.111280[& !name = "Cyanobacteria" , !color = #f46d43 , !collapse = {"collapsed",1.73987} ],'[Ca] Syntrophus aciditrophicus SB [85857966]':0.111080[& !color = #9e0142 ])1:0.056550[& !name = "Bacteria" , !color = #000000 ],'[Ca] Methanosaeta thermophila PT [116754767]':0.261690[& !color = #e6f598 ])1:0.061960[& !name = "cellular organisms" , !color = #000000 ],('[Ca] Rhodopseudomonas palustris CGA009 [39935958]':0.196020[& !color = #9e0142 ],'[Ca] Methanocella conradii HZ254 [383318658]':0.224600[& !color = #e6f598 ])0:0.000000[& !name = "cellular organisms" , !color = #000000 ])0:0.000000[& !name = "cellular organisms" , !color = #000000 ],'[Ca] Candidatus Cloacamonas acidaminovorans str. Evry [218961068]':0.247260[& !color = #fdae61 ])0.95:0.080620[& !name = "cellular organisms" , !color = #000000 ],((((('[Ca] Haliscomenobacter hydrossis DSM 1100 [332662902]':0.069120[& !color = #fee08b ],'[Ca] Emticicia oligotrophica DSM 17448 [408672852]':0.056300[& !color = #fee08b ])0.74:0.032480[& !name = "Bacteroidetes" , !color = #fee08b ],'[Ca] Fluviicola taffensis DSM 16823 [327405167]':0.101720[& !color = #fee08b ])1:0.154550[& !name = "Bacteroidetes" , !color = #fee08b ],('[Ca] Leadbetterella byssophila DSM 17132 [312131210]':0.140990[& !color = #fee08b ],'[Ca] Weeksella virosa DSM 16922 [325953733]':0.118440[& !color = #fee08b ])1:0.161550[& !name = "Bacteroidetes" , !color = #fee08b ])1:0.490660[& !name = "Bacteroidetes" , !color = #fee08b , !collapse = {"collapsed",1.35184} ],'[Ca] Leptothrix cholodnii SP-6 [171058719]':0.285350[& !color = #9e0142 ])0.6:0.047230[& !name = "Bacteria" , !color = #000000 ],('[Ca] Burkholderia pseudomallei 1710b [76818782]':0.312380[& !color = #9e0142 ],'[Ca] Acidithiobacillus ferrooxidans ATCC 53993 [198284636]':0.234740[& !color = #9e0142 ])0.95:0.061990[& !name = "Proteobacteria" , !color = #9e0142 , !collapse = {"collapsed",1.8179} ])0.93:0.058870[& !name = "Bacteria" , !color = #000000 ])1:0.072870[& !name = "cellular organisms" , !color = #000000 ],('[Ca] Phenylobacterium zucineum HLK1 [197103924]':0.216950[& !color = #9e0142 ],'[Ca] Azorhizobium caulinodans ORS 571 [158423448]':0.218320[& !color = #9e0142 ])1:0.147330[& !name = "Alphaproteobacteria" , !color = #9e0142 , !collapse = {"collapsed",1.95836} ])0.71:0.049020[& !name = "cellular organisms" , !color = #000000 ],((('[Ca] Oscillibacter valericigenes Sjm18-20 [350269467]':0.086980[& !color = #d53e4f ],'[Ca] Clostridium phytofermentans ISDg [160880269]':0.052290[& !color = #d53e4f ])0.98:0.033410[& !name = "Clostridiales" , !color = #d53e4f ],'[Ca] Acetobacterium woodii DSM 1030 [379010774]':0.070290[& !color = #d53e4f ])0.89:0.059700[& !name = "Clostridiales" , !color = #d53e4f ],'[Ca] Ethanoligenens harbinense YUAN-3 [317131768]':0.102730[& !color = #d53e4f ])1:0.403640[& !name = "Clostridiales" , !color = #d53e4f , !collapse = {"collapsed",1.7893} ])0:0.000000[& !name = "cellular organisms" , !color = #000000 ],((('[Ca] Methanocella conradii HZ254 [383318666]':0.222830[& !color = #e6f598 ],'[Ca] Caldisericum exile AZM16c01 [383787691]':0.352940[& !color = #fee08b ])1:0.198590[& !name = "cellular organisms" , !color = #000000 ],'[Ca] Methanocorpusculum labreanum Z [124485805]':0.449420[& !color = #e6f598 ])1:0.178780[& !name = "cellular organisms" , !color = #000000 ],'Bdellovibrio bacteriovorus HD100 [42522486]':0.641200[& !color = #9e0142 ])0.58:0.120410[& !name = "cellular organisms" , !color = #000000 ])0.58:0.127500[& !name = "cellular organisms" , !color = #000000 ],(((((((((('[Ca] Cyanothece sp. PCC 8802 [257060904]':0.006540[& !color = #f46d43 ],'[Ca] Cyanothece sp. PCC 8801 [218247775]':0.006960[& !color = #f46d43 ])1:0.071160[& !name = "Cyanothece" , !color = #f46d43 ],'[Ca] Cyanothece sp. ATCC 51142 [172037519]':0.058050[& !color = #f46d43 ])0.51:0.017430[& !name = "Cyanothece" , !color = #f46d43 ],'[Ca] Cyanothece sp. ATCC 51142 [172055289]':0.050180[& !color = #f46d43 ])1:0.087350[& !name = "Cyanothece" , !color = #f46d43 ],('[Ca] Cyanothece sp. PCC 7822 [307154175]':0.062780[& !color = #f46d43 ],'[Ca] Cyanothece sp. PCC 7424 [218440131]':0.034310[& !color = #f46d43 ])1:0.113430[& !name = "Cyanothece" , !color = #f46d43 ])0.99:0.062880[& !name = "Cyanothece" , !color = #f46d43 ],((('[Ca] Nostoc sp. PCC 7120 [17230737]':0.010280[& !color = #f46d43 ],'[Ca] Anabaena variabilis ATCC 29413 [75911096]':0.005040[& !color = #f46d43 ])1:0.065660[& !name = "Nostocaceae" , !color = #f46d43 ],Nostoc_azollae_551115@298490525:0.159680[& !color = #f46d43 ])1:0.077330[& !name = "Nostocaceae" , !color = #f46d43 ],'[Ca] Cyanothece sp. PCC 7425 [220909081]':0.235050[& !color = #f46d43 ])1:0.074850[& !name = "Cyanobacteria" , !color = #f46d43 ])0.97:0.057070[& !name = "Cyanobacteria" , !color = #f46d43 , !collapse = {"collapsed",1.57952} ],('[Ca] Candidatus Methylomirabilis oxyfera [392374173]':0.149380[& !color = #fdae61 ],'[Ca] Desulfobacca acetoxidans DSM 11109 [328951947]':0.228310[& !color = #9e0142 ])0:0.000000[& !name = "Bacteria" , !color = #000000 ])0.97:0.074720[& !name = "Bacteria" , !color = #000000 ],('[Ca] Desulfomonile tiedjei DSM 6799 [392408607]':0.172250[& !color = #9e0142 ],'[Ca] Desulfomonile tiedjei DSM 6799 [392409387]':0.156210[& !color = #9e0142 ])1:0.082990[& !name = "Desulfomonile tiedjei DSM 6799" , !color = #9e0142 , !collapse = {"collapsed",1.76793} ])1:0.157740[& !name = "Bacteria" , !color = #000000 ],'[Ca] Polymorphum gilvum SL003B-26A1 [328542619]':0.410710[& !color = #9e0142 ])1:0.151840[& !name = "Bacteria" , !color = #000000 ],('[Ca] Sorangium cellulosum So ce56 [162450667]':0.264320[& !color = #9e0142 ],'[Ca] Corallococcus coralloides DSM 2259 [383455157]':0.439390[& !color = #9e0142 ])1:0.198350[& !name = "Myxococcales" , !color = #9e0142 , !collapse = {"collapsed",1.69501} ])1:0.167780[& !name = "Bacteria" , !color = #000000 ],('[Ca] Stackebrandtia nassauensis DSM 44728 [291301133]':0.296780[& !color = #fdae61 ],'[Ca] Nocardioides sp. JS614 [119715241]':0.144340[& !color = #fdae61 ])1:0.145580[& !name = "Actinomycetales" , !color = #fdae61 , !collapse = {"collapsed",2.05817} ])0:0.000000[& !name = "Bacteria" , !color = #000000 ])0:0.000000[& !name = "cellular organisms" , !color = #000000 ],((((('[Ca] Hahella chejuensis KCTC 2396 [83643329]':0.365250[& !color = #9e0142 ],'[Ca] Haliangium ochraceum DSM 14365 [262193822]':0.257610[& !color = #9e0142 ])1:0.115220[& !name = "Proteobacteria" , !color = #9e0142 , !collapse = {"collapsed",1.46515} ],'[Ca] Salinispora tropica CNB-440 [145592583]':0.224030[& !color = #fdae61 ])0.89:0.061160[& !name = "Bacteria" , !color = #000000 ],'[Ca] Thermobispora bispora DSM 43833 [296268139]':0.244010[& !color = #fdae61 ])0.99:0.109870[& !name = "Bacteria" , !color = #000000 ],'Geodermatophilus obscurus DSM 43160 [284990784]':0.384070[& !color = #fdae61 ])1:0.288000[& !name = "Bacteria" , !color = #000000 ],'[Ca] Thermobispora bispora DSM 43833 [296269630]':0.473120[& !color = #fdae61 ])0.6:0.095880[& !name = "Bacteria" , !color = #000000 ])0:0.000000[& !name = "cellular organisms" , !color = #000000 ])0.51:0.076510[& !name = "cellular organisms" , !color = #000000 ],(('[NaK] Thermobispora bispora DSM 43833 [296269829]':0.175280[& !color = #fdae61 ],'[Ca] Stackebrandtia nassauensis DSM 44728 [291300928]':0.239110[& !color = #fdae61 ])1:0.197770[& !name = "Actinomycetales" , !color = #fdae61 , !collapse = {"collapsed",2.14016} ],'[NaK] Sorangium cellulosum So ce56 [162452843]':0.478220[& !color = #9e0142 ])0:0.000000[& !name = "Bacteria" , !color = #000000 ])0.8:0.139170[& !name = "cellular organisms" , !color = #000000 ],(((((((((((((('[FUPA23] Streptococcus salivarius JIM8777 [387784711]':0.003040[& !color = #d53e4f ],'[FUPA23|ref] Streptococcus thermophilus LMG 18311 [55821572]':0.015740[& !color = #d53e4f ])1:0.115740[& !name = "Streptococcus" , !color = #d53e4f ],'[FUPA23] Streptococcus intermedius JTH08 [392428473]':0.152590[& !color = #d53e4f ])1:0.183530[& !name = "Streptococcus" , !color = #d53e4f ],'[FUPA23] Melissococcus plutonius DAT561 [379727355]':0.225340[& !color = #d53e4f ])1:0.136270[& !name = "Lactobacillales" , !color = #d53e4f ],(('[FUPA23] Clostridium phytofermentans ISDg [160878835]':0.254350[& !color = #d53e4f ],'[FUPA23] Clostridium lentocellum DSM 5427 [326792373]':0.286630[& !color = #d53e4f ])0.74:0.051200[& !name = "Clostridiales" , !color = #d53e4f ],'[FUPA23] Ethanoligenens harbinense YUAN-3 [317132865]':0.281840[& !color = #d53e4f ])0.99:0.063870[& !name = "Clostridiales" , !color = #d53e4f ])0.62:0.051630[& !name = "Firmicutes" , !color = #d53e4f ],'[FUPA23] Erysipelothrix rhusiopathiae str. Fujisawa [336066437]':0.493020[& !color = #d53e4f ])0.88:0.066600[& !name = "Firmicutes" , !color = #d53e4f ],((('[FUPA23] Butyrivibrio proteoclasticus B316 [302670760]':0.253070[& !color = #d53e4f ],'[FUPA23] Lactobacillus helveticus DPC 4571 [161507387]':0.221420[& !color = #d53e4f ])0.56:0.094680[& !name = "Firmicutes" , !color = #d53e4f ],'[FUPA23] Streptococcus intermedius JTH08 [392428376]':0.279940[& !color = #d53e4f ])1:0.208970[& !name = "Firmicutes" , !color = #d53e4f ],'[FUPA23] Lactococcus garvieae Lg2 [385832073]':0.399470[& !color = #d53e4f ])0.86:0.090810[& !name = "Firmicutes" , !color = #d53e4f ])0.88:0.045730[& !name = "Firmicutes" , !color = #d53e4f , !collapse = {"collapsed",0.78634} ],((('[FUPA23] Acetobacterium woodii DSM 1030 [379012481]':0.220170[& !color = #d53e4f ],'[FUPA23] Clostridium difficile CD196 [260683324]':0.298140[& !color = #d53e4f ])0.72:0.112130[& !name = "Clostridiales" , !color = #d53e4f , !collapse = {"collapsed",1.06933} ],'[FUPA23] Coriobacterium glomerans PW2 [328955445]':0.408630[& !color = #fdae61 ])0:0.000000[& !name = "Bacteria" , !color = #000000 ],('[FUPA23] Clostridium phytofermentans ISDg [160879711]':0.521490[& !color = #d53e4f ],'[FUPA23] Acholeplasma laidlawii PG-8A [162447015]':0.295790[& !color = #d53e4f ])0.65:0.118220[& !name = "Bacteria" , !color = #000000 ])0:0.000000[& !name = "Bacteria" , !color = #000000 ])1:0.085760[& !name = "Bacteria" , !color = #000000 ],(('[FUPA23] Ethanoligenens harbinense YUAN-3 [317132098]':0.206330[& !color = #d53e4f ],'[FUPA23] Melissococcus plutonius DAT561 [379727050]':0.317830[& !color = #d53e4f ])1:0.099860[& !name = "Firmicutes" , !color = #d53e4f ],('[FUPA23] Lactobacillus rhamnosus GG [385827433]':0.357400[& !color = #d53e4f ],'[FUPA23] Listeria ivanovii subsp. ivanovii PAM 55 [347548135]':0.272330[& !color = #d53e4f ])1:0.060490[& !name = "Bacilli" , !color = #d53e4f ])1:0.093530[& !name = "Firmicutes" , !color = #d53e4f , !collapse = {"collapsed",1.05394} ])0.99:0.084010[& !name = "Bacteria" , !color = #000000 ],'[FUPA23] Clostridium botulinum A str. Hall [153937819]':0.390670[& !color = #d53e4f ])0.98:0.102850[& !name = "Bacteria" , !color = #000000 ],'[FUPA23] Clostridiales genomosp. BVAB3 str. UPII9-5 [289450011]':0.353860[& !color = #d53e4f ])1:0.157400[& !name = "Bacteria" , !color = #000000 ],(((((('[FUPA23] Mycobacterium massiliense str. GO 06 [397678748]':0.088860[& !color = #fdae61 ],'[FUPA23] Gordonia polyisoprenivorans VH2 [378719393]':0.088760[& !color = #fdae61 ])0.99:0.070860[& !name = "Corynebacterineae" , !color = #fdae61 ],('[FUPA23] Corynebacterium jeikeium K411 [68535338]':0.411850[& !color = #fdae61 ],'[FUPA23] Arcanobacterium haemolyticum DSM 20595 [297572265]':0.116080[& !color = #fdae61 ])0.91:0.087420[& !name = "Actinomycetales" , !color = #fdae61 ])0.72:0.043750[& !name = "Actinomycetales" , !color = #fdae61 ],'[FUPA23] Propionibacterium propionicum F0230a [397670735]':0.130710[& !color = #fdae61 ])0.96:0.051690[& !name = "Actinomycetales" , !color = #fdae61 ],('[FUPA23] Streptomyces sp. SirexAA-E [345001302]':0.109050[& !color = #fdae61 ],'[FUPA23] Frankia sp. EuI1c [312196552]':0.133380[& !color = #fdae61 ])0.61:0.036960[& !name = "Actinomycetales" , !color = #fdae61 ])0.57:0.033550[& !name = "Actinomycetales" , !color = #fdae61 ],'[FUPA23] Catenulispora acidiphila DSM 44928 [256397926]':0.168700[& !color = #fdae61 ])1:0.130630[& !name = "Actinomycetales" , !color = #fdae61 ],'[FUPA23] Acidothermus cellulolyticus 11B [117928752]':0.257160[& !color = #fdae61 ])0.66:0.069690[& !name = "Actinomycetales" , !color = #fdae61 , !collapse = {"collapsed",1.08104} ])0.63:0.052030[& !name = "Bacteria" , !color = #000000 ],(('[FUPA23] Intrasporangium calvum DSM 43043 [317123744]':0.164490[& !color = #fdae61 ],'[FUPA23] Nakamurella multipartita DSM 44233 [258653108]':0.081930[& !color = #fdae61 ])1:0.200860[& !name = "Actinomycetales" , !color = #fdae61 ],('[FUPA23] Bifidobacterium adolescentis ATCC 15703 [119026071]':0.473880[& !color = #fdae61 ],'[FUPA23] Rothia mucilaginosa DY-18 [283458796]':0.452930[& !color = #fdae61 ])0.88:0.074760[& !name = "Actinobacteridae" , !color = #fdae61 ])1:0.095700[& !name = "Actinobacteridae" , !color = #fdae61 , !collapse = {"collapsed",1.31731} ])1:0.215960[& !name = "Bacteria" , !color = #000000 ],(((('Trichodesmium erythraeum IMS101 [113477109]':0.230530[& !color = #f46d43 ],'[FUPA23] Thermosynechococcus elongatus BP-1 [22297697]':0.337250[& !color = #f46d43 ])1:0.104050[& !name = "Oscillatoriophycideae" , !color = #f46d43 ],'Cyanothece sp. PCC 7425 [220909497]':0.260280[& !color = #f46d43 ])1:0.104120[& !name = "Oscillatoriophycideae" , !color = #f46d43 , !collapse = {"collapsed",1.32647} ],'[FUPA23] Sphaerobacter thermophilus DSM 20745 [269929146]':0.191460[& !color = #66c2a5 ])0.97:0.104130[& !name = "Bacteria" , !color = #000000 ],'Geodermatophilus obscurus DSM 43160 [284991236]':0.326970[& !color = #fdae61 ])1:0.201590[& !name = "Bacteria" , !color = #000000 ])0.66:0.119910[& !name = "Bacteria" , !color = #000000 ],'Conexibacter woesei DSM 14684 [284043185]':0.385360[& !color = #fdae61 ])1:0.418690[& !name = "Bacteria" , !color = #000000 ])1:0.323340[& !name = "cellular organisms" , !color = #000000 ])0:0.150850[& !name = "cellular organisms" , !color = #000000 ],((((((((((((((((((('[K] Pantoea ananatis AJ13355 [386017587]':0.020980[& !color = #9e0142 ],'[K] Escherichia coli ATCC 8739 [170020958]':0.025960[& !color = #9e0142 ])1:0.024810[& !name = "Enterobacteriaceae" , !color = #9e0142 ],'[K] Edwardsiella tarda FL6-60 [387868468]':0.030600[& !color = #9e0142 ])1:0.061050[& !name = "Enterobacteriaceae" , !color = #9e0142 ],'[K] Polynucleobacter necessarius subsp. asymbioticus QLW-P1DMWA-1 [145589849]':0.089320[& !color = #9e0142 ])0.96:0.025940[& !name = "Proteobacteria" , !color = #9e0142 ],'[K] Burkholderia pseudomallei 1710b [76808958]':0.051390[& !color = #9e0142 ])0.93:0.021360[& !name = "Proteobacteria" , !color = #9e0142 ],'[K] Bordetella pertussis 18323 [408415475]':0.157020[& !color = #9e0142 ])1:0.041720[& !name = "Proteobacteria" , !color = #9e0142 , !collapse = {"collapsed",1.73659} ],((('[K] Legionella longbeachae NSW150 [289165790]':0.113210[& !color = #9e0142 ],'[K] Desulfovibrio magneticus RS-1 [239905565]':0.108650[& !color = #9e0142 ])0.99:0.036280[& !name = "Proteobacteria" , !color = #9e0142 ],'[K] Anaeromyxobacter dehalogenans 2CP-C [86157321]':0.092120[& !color = #9e0142 ])0:0.000000[& !name = "Proteobacteria" , !color = #9e0142 , !collapse = {"collapsed",1.78794} ],('[K] Sorangium cellulosum So ce56 [162449624]':0.066390[& !color = #9e0142 ],'[K] Herpetosiphon aurantiacus DSM 785 [159898797]':0.065550[& !color = #66c2a5 ])0.9:0.020800[& !name = "Bacteria" , !color = #000000 ])0:0.000000[& !name = "Bacteria" , !color = #000000 ])0:0.000000[& !name = "Bacteria" , !color = #000000 ],(((('[K] Listeria ivanovii subsp. ivanovii PAM 55 [347549988]':0.048500[& !color = #d53e4f ],'[K] Streptococcus pasteurianus ATCC 43144 [336064022]':0.103970[& !color = #d53e4f ])0.89:0.026280[& !name = "Bacilli" , !color = #d53e4f ],'[K] Acetobacterium woodii DSM 1030 [379010438]':0.274690[& !color = #d53e4f ])1:0.090220[& !name = "Firmicutes" , !color = #d53e4f , !collapse = {"collapsed",1.50439} ],('[K] Pirellula staleyi DSM 6068 [283781854]':0.048360[& !color = #5e4fa2 ],'[K] Planctomyces limnophilus DSM 3776 [296122123]':0.017990[& !color = #5e4fa2 ])1:0.056170[& !name = "Planctomycetaceae" , !color = #5e4fa2 , !collapse = {"collapsed",1.76477} ])0.98:0.049110[& !name = "Bacteria" , !color = #000000 ],(('[K] Acidithiobacillus ferrooxidans ATCC 53993 [198284196]':0.009570[& !color = #9e0142 ],'[K] Acidithiobacillus ferrooxidans ATCC 53993 [198283993]':0.003550[& !color = #9e0142 ])1:0.184290[& !name = "Acidithiobacillus ferrooxidans ATCC 53993" , !color = #9e0142 , !collapse = {"collapsed",1.66365} ],('[K] Geobacter metallireducens GS-15 [404497289]':0.109390[& !color = #9e0142 ],'[K] Thermodesulfobium narugense DSM 14796 [332295674]':0.097550[& !color = #d53e4f ])1:0.119330[& !name = "Bacteria" , !color = #000000 ])1:0.060900[& !name = "Bacteria" , !color = #000000 ])0.97:0.019020[& !name = "Bacteria" , !color = #000000 ])1:0.044190[& !name = "Bacteria" , !color = #000000 ],(((((((('[K] Nakamurella multipartita DSM 44233 [258655137]':0.054560[& !color = #fdae61 ],'[K] Frankia sp. EuI1c [312196881]':0.060890[& !color = #fdae61 ])0.83:0.024100[& !name = "Frankineae" , !color = #fdae61 ],'[K] Streptomyces sp. SirexAA-E [345002541]':0.075130[& !color = #fdae61 ])0.71:0.025750[& !name = "Actinomycetales" , !color = #fdae61 ],(('[K] Propionibacterium acnes KPA171202 [50841607]':0.093980[& !color = #fdae61 ],'[K] Clavibacter michiganensis subsp. michiganensis NCPPB 382 [148273936]':0.061450[& !color = #fdae61 ])1:0.040560[& !name = "Actinomycetales" , !color = #fdae61 ],'[K] Corynebacterium jeikeium K411 [68536351]':0.151960[& !color = #fdae61 ])0.95:0.027960[& !name = "Actinomycetales" , !color = #fdae61 ])0:0.000000[& !name = "Actinomycetales" , !color = #fdae61 ],('[K] Microlunatus phosphovorus NM-1 [336118464]':0.146910[& !color = #fdae61 ],'[K] Conexibacter woesei DSM 14684 [284042192]':0.126630[& !color = #fdae61 ])0.67:0.040830[& !name = "Actinobacteria" , !color = #fdae61 ])0:0.000000[& !name = "Actinobacteria" , !color = #fdae61 ],((('[K] Gordonia polyisoprenivorans VH2 [378719893]':0.091040[& !color = #fdae61 ],'[K] Segniliparus rotundus DSM 44985 [296393292]':0.062050[& !color = #fdae61 ])0.98:0.030970[& !name = "Corynebacterineae" , !color = #fdae61 ],'[K] Mycobacterium massiliense str. GO 06 [397679992]':0.049700[& !color = #fdae61 ])1:0.043380[& !name = "Corynebacterineae" , !color = #fdae61 ],'[K] Kineococcus radiotolerans SRS30216 [152964985]':0.069840[& !color = #fdae61 ])0.67:0.021730[& !name = "Actinomycetales" , !color = #fdae61 ])1:0.026490[& !name = "Actinobacteria" , !color = #fdae61 ],'[K] Stackebrandtia nassauensis DSM 44728 [291298960]':0.069390[& !color = #fdae61 ])1:0.029150[& !name = "Actinobacteria" , !color = #fdae61 , !collapse = {"collapsed",1.68747} ],(('[K] Candidatus Koribacter versatilis Ellin345 [94967542]':0.037640[& !color = #f46d43 ],'[K] Terriglobus saanensis SP1PR4 [320109404]':0.061490[& !color = #f46d43 ])1:0.041140[& !name = "Acidobacteria" , !color = #f46d43 ],'[K] Candidatus Solibacter usitatus Ellin6076 [116619219]':0.074340[& !color = #f46d43 ])1:0.031870[& !name = "Acidobacteria" , !color = #f46d43 , !collapse = {"collapsed",1.79635} ])1:0.027710[& !name = "Bacteria" , !color = #000000 ],'[K] Gemmatimonas aurantiaca T-27 [226228297]':0.112240[& !color = #9e0142 ])0.5:0.023060[& !name = "Bacteria" , !color = #000000 ])1:0.025860[& !name = "Bacteria" , !color = #000000 ],'[K] Desulfomonile tiedjei DSM 6799 [392410233]':0.140640[& !color = #9e0142 ])0.64:0.012250[& !name = "Bacteria" , !color = #000000 ],((((('[K] Aeromonas hydrophila subsp. hydrophila ATCC 7966 [117618415]':0.110500[& !color = #9e0142 ],'[K] Pseudomonas aeruginosa PAO1 [15596831]':0.119360[& !color = #9e0142 ])1:0.079490[& !name = "Gammaproteobacteria" , !color = #9e0142 ],'[K] Tistrella mobilis KA081020-065 [389876307]':0.129540[& !color = #9e0142 ])0.99:0.053260[& !name = "Proteobacteria" , !color = #9e0142 ],'[K] Azospirillum sp. B510 [288961140]':0.096200[& !color = #9e0142 ])0.98:0.040460[& !name = "Proteobacteria" , !color = #9e0142 ],'[K] Azorhizobium caulinodans ORS 571 [158423190]':0.131990[& !color = #9e0142 ])0.66:0.040750[& !name = "Proteobacteria" , !color = #9e0142 ],((('[K] Granulibacter bethesdensis CGDNIH1 [114326847]':0.050160[& !color = #9e0142 ],'[K] Rhodomicrobium vannielii ATCC 17100 [312115980]':0.068160[& !color = #9e0142 ])0.96:0.034370[& !name = "Alphaproteobacteria" , !color = #9e0142 ],'[K] Francisella novicida U112 [118498278]':0.301500[& !color = #9e0142 ])0:0.000000[& !name = "Proteobacteria" , !color = #9e0142 ],('[K] Rhodopseudomonas palustris CGA009 [39936068]':0.056540[& !color = #9e0142 ],'[K] Parvibaculum lavamentivorans DS-1 [154251469]':0.036870[& !color = #9e0142 ])1:0.041050[& !name = "Rhizobiales" , !color = #9e0142 ])0.51:0.012950[& !name = "Proteobacteria" , !color = #9e0142 ])1:0.027670[& !name = "Proteobacteria" , !color = #9e0142 , !collapse = {"collapsed",1.65874} ])0.98:0.023590[& !name = "Bacteria" , !color = #000000 ],'[K] Ammonifex degensii KC4 [260893329]':0.144140[& !color = #d53e4f ])0.93:0.012990[& !name = "Bacteria" , !color = #000000 ],(((('[K] Akkermansia muciniphila ATCC BAA-835 [187735333]':0.090630[& !color = #3288bd ],'[K] Methylacidiphilum infernorum V4 [189218051]':0.124900[& !color = #3288bd ])0.99:0.030440[& !name = "Verrucomicrobia" , !color = #3288bd , !collapse = {"collapsed",1.83157} ],'[K] Turneriella parva DSM 21527 [392401902]':0.125820[& !color = #ffffbf ])0.99:0.029180[& !name = "Bacteria" , !color = #000000 ],'[K] Desulfovibrio vulgaris str. Miyazaki F [218887662]':0.179120[& !color = #9e0142 ])0.87:0.018970[& !name = "Bacteria" , !color = #000000 ],('[K] Corallococcus coralloides DSM 2259 [383459826]':0.108280[& !color = #9e0142 ],'[K] Acidimicrobium ferrooxidans DSM 10331 [256371958]':0.121380[& !color = #fdae61 ])0.63:0.024080[& !name = "Bacteria" , !color = #000000 ])0.73:0.021250[& !name = "Bacteria" , !color = #000000 ])0.71:0.029390[& !name = "Bacteria" , !color = #000000 ],'[K] Kyrpidia tusciae DSM 2912 [295695237]':0.094150[& !color = #d53e4f ])0.74:0.046860[& !name = "Bacteria" , !color = #000000 ],(((((((((('[K] Anabaena variabilis ATCC 29413 [75910052]':0.003080[& !color = #f46d43 ],'[K] Nostoc sp. PCC 7120 [17230645]':0.003220[& !color = #f46d43 ])1:0.064630[& !name = "Nostocaceae" , !color = #f46d43 ],'[K] Anabaena variabilis ATCC 29413 [75812488]':0.014990[& !color = #f46d43 ])0.99:0.016610[& !name = "Nostocaceae" , !color = #f46d43 ],'[K] Nostoc punctiforme PCC 73102 [186681218]':0.036540[& !color = #f46d43 ])1:0.027170[& !name = "Nostocaceae" , !color = #f46d43 ],'[K] Microcystis aeruginosa NIES-843 [166368723]':0.055520[& !color = #f46d43 ])1:0.048190[& !name = "Cyanobacteria" , !color = #f46d43 ],((('[K] Nostoc sp. PCC 7120 [17231737]':0.006690[& !color = #f46d43 ],'[K] Anabaena variabilis ATCC 29413 [75907417]':0.006640[& !color = #f46d43 ])1:0.032450[& !name = "Nostocaceae" , !color = #f46d43 ],'[K] Nostoc punctiforme PCC 73102 [186680833]':0.065040[& !color = #f46d43 ])0.96:0.013790[& !name = "Nostocaceae" , !color = #f46d43 ],(Nostoc_azollae_551115@298492409:0.076810[& !color = #f46d43 ],'[K] Anabaena sp. 90 [414076565]':0.042520[& !color = #f46d43 ])0.73:0.013110[& !name = "Nostocaceae" , !color = #f46d43 ])1:0.043630[& !name = "Nostocaceae" , !color = #f46d43 ])0:0.000000[& !name = "Cyanobacteria" , !color = #f46d43 ],(((((('[K] Synechocystis sp. PCC 6803 [384436582]':0.002940[& !color = #f46d43 ],'[K] Synechocystis sp. PCC 6803 substr. PCC-N [383491315]':0.003050[& !color = #f46d43 ])0:0.000000[& !name = "Synechocystis sp. PCC 6803" , !color = #f46d43 ],'[K] Synechocystis sp. PCC 6803 substr. PCC-P [383325431]':0.003030[& !color = #f46d43 ])0:0.000000[& !name = "Synechocystis sp. PCC 6803" , !color = #f46d43 ],'[K] Synechocystis sp. PCC 6803 substr. GT-I [383322262]':0.003780[& !color = #f46d43 ])1:0.046080[& !name = "Synechocystis sp. PCC 6803" , !color = #f46d43 ],(('[K] Cyanothece sp. PCC 8802 [257059795]':0.003100[& !color = #f46d43 ],'[K] Cyanothece sp. PCC 8801 [218246753]':0.004010[& !color = #f46d43 ])1:0.017300[& !name = "Cyanothece" , !color = #f46d43 ],'[K] Cyanothece sp. ATCC 51142 [172038804]':0.039660[& !color = #f46d43 ])1:0.049970[& !name = "Cyanothece" , !color = #f46d43 ])0.95:0.020160[& !name = "Chroococcales" , !color = #f46d43 ],'[K] Synechococcus sp. PCC 7002 [170076529]':0.029470[& !color = #f46d43 ])0.97:0.027420[& !name = "Chroococcales" , !color = #f46d43 ],('[K] Anabaena sp. 90 [414077155]':0.077310[& !color = #f46d43 ],'[K] Cyanothece sp. PCC 7822 [307153138]':0.025690[& !color = #f46d43 ])0.87:0.032360[& !name = "Cyanobacteria" , !color = #f46d43 ])0.87:0.023130[& !name = "Cyanobacteria" , !color = #f46d43 ])1:0.039200[& !name = "Cyanobacteria" , !color = #f46d43 ],('[K] Synechococcus elongatus PCC 7942 [81300478]':0.003360[& !color = #f46d43 ],'[K] Synechococcus elongatus PCC 6301 [56752429]':0.003040[& !color = #f46d43 ])1:0.071290[& !name = "Synechococcus elongatus" , !color = #f46d43 ])1:0.048270[& !name = "Cyanobacteria" , !color = #f46d43 ],'[K] Gloeobacter violaceus PCC 7421 [37520143]':0.075470[& !color = #f46d43 ])1:0.089950[& !name = "Cyanobacteria" , !color = #f46d43 , !collapse = {"collapsed",1.69243} ],('[K] Alicyclobacillus acidocaldarius subsp. acidocaldarius DSM 446 [258510269]':0.104600[& !color = #d53e4f ],'[K] Sulfobacillus acidophilus DSM 10332 [379006205]':0.171590[& !color = #d53e4f ])0.63:0.048390[& !name = "Firmicutes" , !color = #d53e4f , !collapse = {"collapsed",1.81021} ])0.92:0.057020[& !name = "Bacteria" , !color = #000000 ],(((('[K] Exiguobacterium sp. AT1b [229916975]':0.143200[& !color = #d53e4f ],'[K] Thermoanaerobacter wiegelii Rt8.B1 [345018317]':0.135110[& !color = #d53e4f ])0:0.000000[& !name = "Firmicutes" , !color = #d53e4f ],('[K] Paenibacillus sp. JDR-2 [251799950]':0.080830[& !color = #d53e4f ],'[K] Brevibacillus brevis NBRC 100599 [226309970]':0.081810[& !color = #d53e4f ])0.96:0.039110[& !name = "Paenibacillaceae" , !color = #d53e4f ])0.87:0.032030[& !name = "Firmicutes" , !color = #d53e4f , !collapse = {"collapsed",1.83306} ],(('[K] Campylobacter jejuni subsp. jejuni ICDCCJ07001 [315124181]':0.162100[& !color = #9e0142 ],'[K] Clostridium difficile CD196 [260683257]':0.067180[& !color = #d53e4f ])0.97:0.058570[& !name = "Bacteria" , !color = #000000 ],'[K] Ethanoligenens harbinense YUAN-3 [317132699]':0.073640[& !color = #d53e4f ])1:0.066600[& !name = "Bacteria" , !color = #000000 ])0.99:0.045890[& !name = "Bacteria" , !color = #000000 ],'[K] Thermobaculum terrenum ATCC BAA-798 [269839123]':0.202560[& !color = #fdae61 ])0.86:0.033030[& !name = "Bacteria" , !color = #000000 ])0.99:0.045350[& !name = "Bacteria" , !color = #000000 ])0.73:0.038930[& !name = "Bacteria" , !color = #000000 ],((((((('[K] Cytophaga hutchinsonii ATCC 33406 [110638382]':0.031430[& !color = #fee08b ],'[K] Fluviicola taffensis DSM 16823 [327402550]':0.038360[& !color = #fee08b ])0.89:0.015790[& !name = "Bacteroidetes" , !color = #fee08b ],('[K] Pedobacter heparinus DSM 2366 [255532401]':0.033410[& !color = #fee08b ],'[K] Haliscomenobacter hydrossis DSM 1100 [332668381]':0.065370[& !color = #fee08b ])0.95:0.020850[& !name = "Sphingobacteriales" , !color = #fee08b ])0.99:0.024600[& !name = "Bacteroidetes" , !color = #fee08b ],'[K] Chitinophaga pinensis DSM 2588 [256422625]':0.051850[& !color = #fee08b ])0.8:0.016570[& !name = "Bacteroidetes" , !color = #fee08b ],('[K] Bacteroides thetaiotaomicron VPI-5482 [29347834]':0.031860[& !color = #fee08b ],'[K] Parabacteroides distasonis ATCC 8503 [150010490]':0.024060[& !color = #fee08b ])0.97:0.015180[& !name = "Bacteroidales" , !color = #fee08b ])0.91:0.031430[& !name = "Bacteroidetes" , !color = #fee08b , !collapse = {"collapsed",1.81882} ],'[K] Akkermansia muciniphila ATCC BAA-835 [187735646]':0.048670[& !color = #3288bd ])1:0.121930[& !name = "Bacteria" , !color = #000000 ],((('[K] Acinetobacter baumannii ATCC 17978 [126642185]':0.075600[& !color = #9e0142 ],'[K] gamma proteobacterium HdN1 [304313215]':0.051260[& !color = #9e0142 ])1:0.059870[& !name = "Gammaproteobacteria" , !color = #9e0142 ],'[K] Allochromatium vinosum DSM 180 [288940890]':0.126700[& !color = #9e0142 ])1:0.077600[& !name = "Gammaproteobacteria" , !color = #9e0142 , !collapse = {"collapsed",1.84873} ],('[K] Syntrophobacter fumaroxidans MPOB [116750045]':0.180780[& !color = #9e0142 ],'[K] Deinococcus geothermalis DSM 11300 [94972312]':0.063210[& !color = #ffffbf ])0.82:0.029640[& !name = "Bacteria" , !color = #000000 ])0.95:0.037770[& !name = "Bacteria" , !color = #000000 ])0.91:0.030980[& !name = "Bacteria" , !color = #000000 ],'[K] Leptospirillum ferrooxidans C2-3 [383784430]':0.181080[& !color = #fee08b ])1:0.040940[& !name = "Bacteria" , !color = #000000 ])0.74:0.068110[& !name = "Bacteria" , !color = #000000 ],'[K] Methanocella conradii HZ254 [383320847]':0.285320[& !color = #e6f598 ])0.71:0.081230[& !name = "cellular organisms" , !color = #000000 ],'[K] Methanothermus fervidus DSM 2088 [312136277]':0.309930[& !color = #e6f598 ])0.69:0.089340[& !name = "cellular organisms" , !color = #000000 ],'[K] Thermoplasma acidophilum DSM 1728 [16082298]':0.418070[& !color = #e6f598 ])0.73:0.146610[& !name = "cellular organisms" , !color = #000000 ],('[K] Fervidicoccus fontis Kam940 [385805141]':0.235580[& !color = #abdda4 ],'[K] Thermofilum pendens Hrk 5 [119720385]':0.190620[& !color = #abdda4 ])0.86:0.122420[& !name = "Thermoprotei" , !color = #abdda4 , !collapse = {"collapsed",2.19878} ])0:0.633620[& !name = "cellular organisms" , !color = #000000 ])1[& !name = "cellular organisms" , !color = #000000 ];
end;
