# Supplementary material for: Origin and evolution of metal P-type ATPases in Plantae (Archaeplastida)
Source: Front Plant Sci. 2014 Jan 7;4:544. doi: 10.3389/fpls.2013.00544 (PMC3922081; doi:10.3389/fpls.2013.00544)
Supplement: File S2 — Phylogenetic tree of IB metal ATPases in prokaryotes (NEXUS file). [file FileS2.ZIP › file_s2.nex]

#NEXUS

begin trees;
    tree tree_1 = [&R] (((((((((((((((((((((((((((((((((((((((((('[Cu] Saccharophagus degradans 2-40 [90021597]':0.378000[& !color = #9e0142 ],'[Cu] Nitrosococcus oceani ATCC 19707 [77163740]':0.256060[& !color = #9e0142 ])0:0.000000[& !name = "Gammaproteobacteria" , !color = #9e0142 , !collapse = {"collapsed",2.84226} ],'[Cu] Lactococcus garvieae Lg2 [385832691]':0.657820[& !color = #d53e4f ])0:0.000000[& !name = "Bacteria" , !color = #000000 ],'[Cu] Leptospirillum ferrooxidans C2-3 [383783689]':0.943840[& !color = #fee08b ])0:0.000000[& !name = "Bacteria" , !color = #000000 ],'[Cu] Saprospira grandis str. Lewin [379730898]':0.548190[& !color = #fee08b ])0:0.000000[& !name = "Bacteria" , !color = #000000 ],'[Cu] Sulfobacillus acidophilus DSM 10332 [379007026]':0.379440[& !color = #d53e4f ])0:0.000000[& !name = "Bacteria" , !color = #000000 ],'[Cu] Sulfobacillus acidophilus DSM 10332 [379006699]':0.559240[& !color = #d53e4f ])0:0.000000[& !name = "Bacteria" , !color = #000000 ],'[Cu] Bacteriovorax marinus SJ [374287722]':0.685550[& !color = #9e0142 ])0:0.000000[& !name = "Bacteria" , !color = #000000 ],'[Cu] Coriobacterium glomerans PW2 [328955072]':0.637770[& !color = #fdae61 ])0:0.000000[& !name = "Bacteria" , !color = #000000 ],'[Cu] Polymorphum gilvum SL003B-26A1 [328542389]':0.283660[& !color = #9e0142 ])0:0.000000[& !name = "Bacteria" , !color = #000000 ],('[Cu] Porphyromonas asaccharolytica DSM 20707 [332299429]':0.694640[& !color = #fee08b ],'[Cu] Isosphaera pallida ATCC 43644 [320101981]':0.341440[& !color = #5e4fa2 ])0.98:0.214250[& !name = "Bacteria" , !color = #000000 ])0:0.000000[& !name = "Bacteria" , !color = #000000 ],'[Cu] Ethanoligenens harbinense YUAN-3 [317131963]':0.625650[& !color = #d53e4f ])0:0.000000[& !name = "Bacteria" , !color = #000000 ],(((((('[Cu] Haemophilus influenzae R2846 [386265315]':0.146730[& !color = #9e0142 ],'[Cu] Neisseria meningitidis FAM18 [121635036]':0.101920[& !color = #9e0142 ])0.5:0.118490[& !name = "Proteobacteria" , !color = #9e0142 ],'[Cu] Psychrobacter cryohalolentis K5 [93006695]':0.382290[& !color = #9e0142 ])1:0.558920[& !name = "Proteobacteria" , !color = #9e0142 ],'[Cu] Bdellovibrio bacteriovorus HD100 [42523682]':0.302770[& !color = #9e0142 ])0.59:0.052270[& !name = "Proteobacteria" , !color = #9e0142 ],(('[Cu] Gluconobacter oxydans 621H [58039131]':0.232790[& !color = #9e0142 ],'[Cu] Zymomonas mobilis subsp. mobilis ZM4 [56551811]':0.350730[& !color = #9e0142 ])1:0.112360[& !name = "Alphaproteobacteria" , !color = #9e0142 ],'[Cu] Azoarcus sp. BH72 [119897646]':0.252530[& !color = #9e0142 ])0.81:0.039700[& !name = "Proteobacteria" , !color = #9e0142 ])0.78:0.063310[& !name = "Proteobacteria" , !color = #9e0142 , !collapse = {"collapsed",2.05} ],('[Cu] Simkania negevensis Z [338731990]':0.527380[& !color = #3288bd ],'[Cu] Waddlia chondrophila WSU 86-1044 [297621922]':0.393370[& !color = #3288bd ])0.63:0.057450[& !name = "Chlamydiales" , !color = #3288bd , !collapse = {"collapsed",2.52196} ])0.63:0.039750[& !name = "Bacteria" , !color = #000000 ],'[Cu] Frateuria aurantia DSM 6220 [383316948]':0.407560[& !color = #9e0142 ])0.78:0.073720[& !name = "Bacteria" , !color = #000000 ])0:0.000000[& !name = "Bacteria" , !color = #000000 ],('[Cu] Desulfurispirillum indicum S5 [317052311]':0.435360[& !color = #fdae61 ],'[Cu] Desulfurivibrio alkaliphilus AHT2 [297568167]':0.383530[& !color = #9e0142 ])1:0.152670[& !name = "Bacteria" , !color = #000000 ])0:0.000000[& !name = "Bacteria" , !color = #000000 ],'[Cu] Tropheryma whipplei TW08/27 [28572954]':0.625170[& !color = #fdae61 ])0:0.000000[& !name = "Bacteria" , !color = #000000 ],'[Cu] Pirellula staleyi DSM 6068 [283781294]':0.884570[& !color = #5e4fa2 ])0:0.000000[& !name = "Bacteria" , !color = #000000 ],'[Cu] Thermobaculum terrenum ATCC BAA-798 [269926835]':0.302970[& !color = #fdae61 ])0:0.000000[& !name = "Bacteria" , !color = #000000 ],(('[Cu] Thermaerobacter marianensis DSM 12885 [317122435]':0.353880[& !color = #d53e4f ],'[Cu] Sphaerobacter thermophilus DSM 20745 [269928887]':0.185390[& !color = #66c2a5 ])0.79:0.067530[& !name = "Bacteria" , !color = #000000 ],('[Cu] Marinithermus hydrothermalis DSM 14884 [328950076]':0.221790[& !color = #ffffbf ],'[Cu] Thermobaculum terrenum ATCC BAA-798 [269839488]':0.300880[& !color = #fdae61 ])0.95:0.088680[& !name = "Bacteria" , !color = #000000 ])1:0.457720[& !name = "Bacteria" , !color = #000000 ])0:0.000000[& !name = "Bacteria" , !color = #000000 ],(('[Cu] Nocardioides sp. JS614 [119717968]':0.140320[& !color = #fdae61 ],'[Cu] Geodermatophilus obscurus DSM 43160 [284992274]':0.141110[& !color = #fdae61 ])1:0.188590[& !name = "Actinomycetales" , !color = #fdae61 , !collapse = {"collapsed",2.84139} ],'[Cu] Sphaerobacter thermophilus DSM 20745 [269837843]':0.161260[& !color = #66c2a5 ])0.73:0.049170[& !name = "Bacteria" , !color = #000000 ])0:0.000000[& !name = "Bacteria" , !color = #000000 ],'[Cu] Rhodothermus marinus DSM 4252 [268318000]':0.227240[& !color = #fee08b ])0:0.000000[& !name = "Bacteria" , !color = #000000 ],'[Cu] Ammonifex degensii KC4 [260893605]':0.502670[& !color = #d53e4f ])0:0.000000[& !name = "Bacteria" , !color = #000000 ],((('[Cu] Psychromonas ingrahamii 37 [119945084]':0.346100[& !color = #9e0142 ],'[Cu] Aeromonas hydrophila subsp. hydrophila ATCC 7966 [117620940]':0.181770[& !color = #9e0142 ])1:0.128870[& !name = "Gammaproteobacteria" , !color = #9e0142 ],'[Cu] Polynucleobacter necessarius subsp. asymbioticus QLW-P1DMWA-1 [145589588]':0.278210[& !color = #9e0142 ])0.9:0.042110[& !name = "Proteobacteria" , !color = #9e0142 ],'[Cu] Shewanella amazonensis SB2B [119774921]':0.385440[& !color = #9e0142 ])1:0.074330[& !name = "Proteobacteria" , !color = #9e0142 , !collapse = {"collapsed",2.62885} ])0:0.000000[& !name = "Bacteria" , !color = #000000 ],'[Cu] Paenibacillus sp. JDR-2 [251797346]':0.697230[& !color = #d53e4f ])0:0.000000[& !name = "Bacteria" , !color = #000000 ],((('[Cu] Syntrophus aciditrophicus SB [85860597]':0.134580[& !color = #9e0142 ],'[Cu] Desulfomonile tiedjei DSM 6799 [392412586]':0.158060[& !color = #9e0142 ])0.99:0.056390[& !name = "Syntrophaceae" , !color = #9e0142 ],'[Cu] Syntrophobacter fumaroxidans MPOB [116750644]':0.213520[& !color = #9e0142 ])1:0.112730[& !name = "Syntrophobacterales" , !color = #9e0142 ],'[Cu] Desulfobacca acetoxidans DSM 11109 [328952369]':0.356940[& !color = #9e0142 ])0.94:0.069260[& !name = "Syntrophobacterales" , !color = #9e0142 , !collapse = {"collapsed",2.79406} ])0:0.000000[& !name = "Bacteria" , !color = #000000 ],'[Cu] Candidatus Solibacter usitatus Ellin6076 [116622615]':0.707770[& !color = #f46d43 ])0:0.000000[& !name = "Bacteria" , !color = #000000 ],'[Cu] Thermodesulfovibrio yellowstonii DSM 11347 [206890935]':0.440220[& !color = #fee08b ])0:0.000000[& !name = "Bacteria" , !color = #000000 ],(((((('[Cu] Arcobacter butzleri ED-1 [384155232]':0.326450[& !color = #9e0142 ],'[Cu] Wolinella succinogenes DSM 1740 [34558447]':0.525730[& !color = #9e0142 ])0.55:0.081770[& !name = "Campylobacterales" , !color = #9e0142 ],'[Cu] Sulfurimonas denitrificans DSM 1251 [78776775]':0.313910[& !color = #9e0142 ])0:0.000000[& !name = "Campylobacterales" , !color = #9e0142 ],(('Helicobacter pylori 52 [384888348]':1.176540[& !color = #9e0142 ],'[Cu] Campylobacter fetus subsp. fetus 82-40 [118475762]':0.225520[& !color = #9e0142 ])0.99:0.154580[& !name = "Campylobacterales" , !color = #9e0142 ],'[Cu] Campylobacter jejuni subsp. jejuni ICDCCJ07001 [315124627]':0.657150[& !color = #9e0142 ])0.92:0.105610[& !name = "Campylobacterales" , !color = #9e0142 ])0.7:0.121980[& !name = "Campylobacterales" , !color = #9e0142 ],'[Cu] Nitratiruptor sp. SB155-2 [152991194]':0.424300[& !color = #9e0142 ])1:0.407470[& !name = "Epsilonproteobacteria" , !color = #9e0142 , !collapse = {"collapsed",1.01491} ],((('Weissella koreensis KACC 15510 [339634907]':2.135630[& !color = #d53e4f ],'Mycoplasma conjunctivae HRC/581 [240047827]':0.549690[& !color = #d53e4f ])1:0.353120[& !name = "Bacteria" , !color = #000000 ],'[Cu] Mycoplasma penetrans HF-2 [26554325]':0.664730[& !color = #d53e4f ])0:0.000000[& !name = "Bacteria" , !color = #000000 ],'[Cu] Ureaplasma urealyticum serovar 10 str. ATCC 33699 [209554173]':0.522940[& !color = #d53e4f ])1:0.492340[& !name = "Bacteria" , !color = #000000 ])0:0.000000[& !name = "Bacteria" , !color = #000000 ],'[Cu] Leptospira borgpetersenii serovar Hardjo-bovis str. JB197 [116331093]':0.875570[& !color = #ffffbf ])0.67:0.239170[& !name = "Bacteria" , !color = #000000 ])0:0.000000[& !name = "Bacteria" , !color = #000000 ],(((((((('[Cu] Tistrella mobilis KA081020-065 [389878095]':0.058130[& !color = #9e0142 ],'[Cu] Pelagibacterium halotolerans B2 [357386882]':0.164280[& !color = #9e0142 ])0.97:0.041320[& !name = "Alphaproteobacteria" , !color = #9e0142 ],('[Cu] Phaeobacter gallaeciensis 2.10 [400753109]':0.299680[& !color = #9e0142 ],'[Cu] Pelagibacterium halotolerans B2 [357383878]':0.151710[& !color = #9e0142 ])1:0.094990[& !name = "Alphaproteobacteria" , !color = #9e0142 ])0:0.000000[& !name = "Alphaproteobacteria" , !color = #9e0142 ],(('[Cu] Bordetella pertussis 18323 [408416855]':0.100560[& !color = #9e0142 ],'[Cu] Acinetobacter baumannii ATCC 17978 [126641265]':0.153430[& !color = #9e0142 ])0.53:0.040370[& !name = "Proteobacteria" , !color = #9e0142 ],('[Cu] Idiomarina loihiensis L2TR [56459705]':0.266000[& !color = #9e0142 ],'[Cu] gamma proteobacterium HdN1 [304312117]':0.242990[& !color = #9e0142 ])0.8:0.068980[& !name = "Gammaproteobacteria" , !color = #9e0142 ])0.53:0.029660[& !name = "Proteobacteria" , !color = #9e0142 ])0:0.000000[& !name = "Proteobacteria" , !color = #9e0142 ],('[Cu] Phenylobacterium zucineum HLK1 [197104934]':0.094920[& !color = #9e0142 ],'[Cu] Phenylobacterium zucineum HLK1 [197103351]':0.086420[& !color = #9e0142 ])1:0.154590[& !name = "Phenylobacterium zucineum HLK1" , !color = #9e0142 ])0.76:0.040270[& !name = "Proteobacteria" , !color = #9e0142 , !collapse = {"collapsed",2.54835} ],(('[Cu] Pelobacter carbinolicus DSM 2380 [404493217]':0.182700[& !color = #9e0142 ],'[Cu] Desulfurispirillum indicum S5 [317051092]':0.151690[& !color = #fdae61 ])0.5:0.045950[& !name = "Bacteria" , !color = #000000 ],'[Cu] Truepera radiovictrix DSM 17093 [297624306]':0.128670[& !color = #ffffbf ])0:0.000000[& !name = "Bacteria" , !color = #000000 ])1:0.073080[& !name = "Bacteria" , !color = #000000 ],(((('[Cu] Deinococcus geothermalis DSM 11300 [94972060]':0.073820[& !color = #ffffbf ],'[Cu] Deinococcus geothermalis DSM 11300 [94972021]':0.017830[& !color = #ffffbf ])0.67:0.018360[& !name = "Deinococcus geothermalis DSM 11300" , !color = #ffffbf ],'[Cu] Deinococcus geothermalis DSM 11300 [94984197]':0.014110[& !color = #ffffbf ])1:0.104760[& !name = "Deinococcus geothermalis DSM 11300" , !color = #ffffbf , !collapse = {"collapsed",2.79115} ],'[Cu] Gloeobacter violaceus PCC 7421 [37523616]':0.205360[& !color = #f46d43 ])0.69:0.068280[& !name = "Bacteria" , !color = #000000 ],'[Cu] Marinithermus hydrothermalis DSM 14884 [328951697]':0.176070[& !color = #ffffbf ])0:0.000000[& !name = "Bacteria" , !color = #000000 ])0.57:0.070390[& !name = "Bacteria" , !color = #000000 ],(('[Cu] Halothiobacillus neapolitanus c2 [261855530]':0.155530[& !color = #9e0142 ],'[Cu] Acidithiobacillus ferrooxidans ATCC 53993 [198283794]':0.223680[& !color = #9e0142 ])1:0.232190[& !name = "Gammaproteobacteria" , !color = #9e0142 , !collapse = {"collapsed",2.67089} ],'[Cu] Candidatus Chloracidobacterium thermophilum B [347756510]':0.336530[& !color = #f46d43 ])0:0.000000[& !name = "Bacteria" , !color = #000000 ])0.61:0.042200[& !name = "Bacteria" , !color = #000000 ],('[Cu] Halorhodospira halophila SL1 [121998964]':0.264560[& !color = #9e0142 ],'[Cu] Allochromatium vinosum DSM 180 [288941534]':0.259590[& !color = #9e0142 ])1:0.099580[& !name = "Chromatiales" , !color = #9e0142 , !collapse = {"collapsed",2.80482} ])1:0.051300[& !name = "Bacteria" , !color = #000000 ])0:0.000000[& !name = "Bacteria" , !color = #000000 ],(((((('[Cu] Candidatus Vesicomyosocius okutanii HA [148245059]':0.680540[& !color = #9e0142 ],'[Cu] Thiomicrospira crunogena XCL-2 [78486299]':0.409220[& !color = #9e0142 ])0:0.000000[& !name = "Gammaproteobacteria" , !color = #9e0142 ],'[Cu] Methylophaga sp. JAM7 [387129423]':0.395810[& !color = #9e0142 ])0.74:0.075850[& !name = "Gammaproteobacteria" , !color = #9e0142 ],'[Cu] Allochromatium vinosum DSM 180 [288940526]':0.223610[& !color = #9e0142 ])1:0.146970[& !name = "Gammaproteobacteria" , !color = #9e0142 ],'[Cu] Magnetococcus marinus MC-1 [117925649]':0.464820[& !color = #9e0142 ])1:0.236760[& !name = "Proteobacteria" , !color = #9e0142 ],'[Cu] Anaeromyxobacter dehalogenans 2CP-C [86157603]':0.473010[& !color = #9e0142 ])0:0.000000[& !name = "Proteobacteria" , !color = #9e0142 , !collapse = {"collapsed",2.00762} ],(('[Cu] Haliscomenobacter hydrossis DSM 1100 [332662179]':0.431160[& !color = #fee08b ],'[Cu] Chitinophaga pinensis DSM 2588 [256420307]':0.346450[& !color = #fee08b ])1:0.391150[& !name = "Sphingobacteriales" , !color = #fee08b , !collapse = {"collapsed",2.133} ],'[Cu] Methylacidiphilum infernorum V4 [189219470]':0.582200[& !color = #3288bd ])1:0.192430[& !name = "Bacteria" , !color = #000000 ])0.6:0.072520[& !name = "Bacteria" , !color = #000000 ])0:0.000000[& !name = "Bacteria" , !color = #000000 ],(('[Cu] Wolinella succinogenes DSM 1740 [34556850]':0.561700[& !color = #9e0142 ],'Campylobacter jejuni subsp. jejuni ICDCCJ07001 [315124631]':0.891930[& !color = #9e0142 ])0.78:0.170590[& !name = "Campylobacterales" , !color = #9e0142 , !collapse = {"collapsed",1.89513} ],'[Cu] Sulfurihydrogenibium sp. YO3AOP1 [188997147]':0.392090[& !color = #66c2a5 ])1:0.262610[& !name = "Bacteria" , !color = #000000 ])0:0.000000[& !name = "Bacteria" , !color = #000000 ],((('[Cu] Anaeromyxobacter dehalogenans 2CP-C [86159914]':0.184550[& !color = #9e0142 ],'[Cu] Gemmatimonas aurantiaca T-27 [226228309]':0.194990[& !color = #9e0142 ])1:0.147060[& !name = "Bacteria" , !color = #000000 ],'[Cu] Candidatus Solibacter usitatus Ellin6076 [116624685]':0.336880[& !color = #f46d43 ])0.71:0.045130[& !name = "Bacteria" , !color = #000000 ],'[Cu] Sorangium cellulosum So ce56 [162452286]':0.390770[& !color = #9e0142 ])0.72:0.049370[& !name = "Bacteria" , !color = #000000 ])0:0.000000[& !name = "Bacteria" , !color = #000000 ],'[Cu] Thermoplasma acidophilum DSM 1728 [16082160]':1.066980[& !color = #e6f598 ])0:0.000000[& !name = "cellular organisms" , !color = #000000 ],('[Cu] Tistrella mobilis KA081020-065 [389877615]':0.412240[& !color = #9e0142 ],'[Cu] Granulibacter bethesdensis CGDNIH1 [114328753]':0.353840[& !color = #9e0142 ])0.63:0.096510[& !name = "Rhodospirillales" , !color = #9e0142 , !collapse = {"collapsed",2.71151} ])0:0.000000[& !name = "cellular organisms" , !color = #000000 ],((((((((((('[Cu] Synechocystis sp. PCC 6803 [384437274]':0.002560[& !color = #f46d43 ],'[Cu] Synechocystis sp. PCC 6803 substr. PCC-N [383492006]':0.002960[& !color = #f46d43 ])0:0.000000[& !name = "Synechocystis sp. PCC 6803" , !color = #f46d43 ],'[Cu] Synechocystis sp. PCC 6803 substr. PCC-P [383326122]':0.002390[& !color = #f46d43 ])0:0.000000[& !name = "Synechocystis sp. PCC 6803" , !color = #f46d43 ],'[Cu] Synechocystis sp. PCC 6803 substr. GT-I [383322953]':0.002720[& !color = #f46d43 ])1:0.407090[& !name = "Synechocystis sp. PCC 6803" , !color = #f46d43 ],(('[Cu] Cyanothece sp. PCC 8802 [257059434]':0.002440[& !color = #f46d43 ],'[Cu] Cyanothece sp. PCC 8801 [218246391]':0.002960[& !color = #f46d43 ])1:0.076260[& !name = "Cyanothece" , !color = #f46d43 ],('cyanobacterium UCYN-A [284929543]':0.319370[& !color = #f46d43 ],'[Cu] Cyanothece sp. ATCC 51142 [172039298]':0.131420[& !color = #f46d43 ])0.96:0.063580[& !name = "Chroococcales" , !color = #f46d43 ])0.77:0.041810[& !name = "Chroococcales" , !color = #f46d43 ])0.74:0.057530[& !name = "Chroococcales" , !color = #f46d43 ],('[Cu] Cyanothece sp. PCC 7822 [307153826]':0.137030[& !color = #f46d43 ],'[Cu] Cyanothece sp. PCC 7424 [218440102]':0.089600[& !color = #f46d43 ])1:0.067270[& !name = "Cyanothece" , !color = #f46d43 ])0.73:0.060240[& !name = "Chroococcales" , !color = #f46d43 ],'[Cu] Synechococcus sp. PCC 7002 [170079204]':0.416070[& !color = #f46d43 ])0:0.000000[& !name = "Chroococcales" , !color = #f46d43 ],'[Cu] Microcystis aeruginosa NIES-843 [166367885]':0.226600[& !color = #f46d43 ])0.86:0.075860[& !name = "Chroococcales" , !color = #f46d43 ],(((('[Cu] Anabaena sp. 90 [414077734]':0.066660[& !color = #f46d43 ],Nostoc_azollae_551115@298490874:0.089120[& !color = #f46d43 ])1:0.031010[& !name = "Nostocaceae" , !color = #f46d43 ],'[Cu] Nostoc punctiforme PCC 73102 [186681031]':0.051820[& !color = #f46d43 ])1:0.035210[& !name = "Nostocaceae" , !color = #f46d43 ],('[Cu] Anabaena variabilis ATCC 29413 [75907770]':0.011140[& !color = #f46d43 ],'[Cu] Nostoc sp. PCC 7120 [17231274]':0.005710[& !color = #f46d43 ])1:0.031860[& !name = "Nostocaceae" , !color = #f46d43 ])1:0.112560[& !name = "Nostocaceae" , !color = #f46d43 ],'[Cu] Trichodesmium erythraeum IMS101 [113475254]':0.276190[& !color = #f46d43 ])0.93:0.033650[& !name = "Cyanobacteria" , !color = #f46d43 ])0.86:0.083330[& !name = "Cyanobacteria" , !color = #f46d43 ],('[Cu] Synechococcus sp. JA-2-3Ba(2-13) [86608948]':0.055550[& !color = #f46d43 ],'[Cu] Synechococcus sp. JA-3-3Ab [86607471]':0.022280[& !color = #f46d43 ])1:0.179090[& !name = "Synechococcus" , !color = #f46d43 ])0.89:0.062390[& !name = "Cyanobacteria" , !color = #f46d43 ],(('[Cu] Thermosynechococcus elongatus BP-1 [22299463]':0.537970[& !color = #f46d43 ],'[Cu] Cyanothece sp. PCC 7425 [220906426]':0.187620[& !color = #f46d43 ])0.94:0.080910[& !name = "Chroococcales" , !color = #f46d43 ],'[Cu] Acaryochloris marina MBIC11017 [158334993]':0.222790[& !color = #f46d43 ])0.98:0.064070[& !name = "Chroococcales" , !color = #f46d43 ])1:0.095700[& !name = "Cyanobacteria" , !color = #f46d43 ],(((((((((((('[Cu] Prochlorococcus marinus str. MIT 9301 [126695488]':0.018080[& !color = #f46d43 ],'[Cu] Prochlorococcus marinus str. AS9601 [123967685]':0.023920[& !color = #f46d43 ])0.78:0.011890[& !name = "Prochlorococcus marinus" , !color = #f46d43 ],'[Cu] Prochlorococcus marinus str. MIT 9215 [157412487]':0.024430[& !color = #f46d43 ])0.97:0.017930[& !name = "Prochlorococcus marinus" , !color = #f46d43 ],'[Cu] Prochlorococcus marinus str. MIT 9312 [78778519]':0.031720[& !color = #f46d43 ])1:0.085680[& !name = "Prochlorococcus marinus" , !color = #f46d43 ],('[Cu] Prochlorococcus marinus str. MIT 9515 [123965394]':0.044010[& !color = #f46d43 ],'[Cu] Prochlorococcus marinus subsp. pastoris str. CCMP1986 [33860691]':0.044570[& !color = #f46d43 ])1:0.075450[& !name = "Prochlorococcus marinus" , !color = #f46d43 ])1:0.425220[& !name = "Prochlorococcus marinus" , !color = #f46d43 ],'[Cu] Prochlorococcus marinus str. MIT 9211 [159902686]':0.088520[& !color = #f46d43 ])0.5:0.040420[& !name = "Prochlorococcus marinus" , !color = #f46d43 ],'[Cu] Prochlorococcus marinus subsp. marinus str. CCMP1375 [33239605]':0.225000[& !color = #f46d43 ])0.93:0.069360[& !name = "Prochlorococcus marinus" , !color = #f46d43 ],('[Cu] Prochlorococcus marinus str. NATL2A [72383333]':0.004350[& !color = #f46d43 ],'[Cu] Prochlorococcus marinus str. NATL1A [124024916]':0.014930[& !color = #f46d43 ])1:0.206620[& !name = "Prochlorococcus marinus" , !color = #f46d43 ])1:0.122420[& !name = "Prochlorococcus marinus" , !color = #f46d43 ],(('[Cu] Prochlorococcus marinus str. MIT 9303 [124024338]':0.005270[& !color = #f46d43 ],'[Cu] Prochlorococcus marinus str. MIT 9313 [33864256]':0.005240[& !color = #f46d43 ])1:0.069990[& !name = "Prochlorococcus marinus" , !color = #f46d43 ],('[Cu] Synechococcus sp. WH 7803 [148240581]':0.082630[& !color = #f46d43 ],'[Cu] Synechococcus sp. CC9311 [113954784]':0.101120[& !color = #f46d43 ])1:0.071090[& !name = "Synechococcus" , !color = #f46d43 ])0.77:0.031960[& !name = "Cyanobacteria" , !color = #f46d43 ])0.97:0.069290[& !name = "Cyanobacteria" , !color = #f46d43 ],'[Cu] Synechococcus sp. CC9605 [78213889]':0.037640[& !color = #f46d43 ])0.72:0.026980[& !name = "Cyanobacteria" , !color = #f46d43 ],('[Cu] Synechococcus sp. CC9902 [78183893]':0.069900[& !color = #f46d43 ],'[Cu] Synechococcus sp. WH 8102 [33866769]':0.053280[& !color = #f46d43 ])0:0.000000[& !name = "Synechococcus" , !color = #f46d43 ])1:0.141080[& !name = "Cyanobacteria" , !color = #f46d43 ],'[Cu] Synechococcus sp. RCC307 [148241352]':0.241790[& !color = #f46d43 ])1:0.309360[& !name = "Cyanobacteria" , !color = #f46d43 ],('[Cu] Synechococcus elongatus PCC 7942 [81301126]':0.003770[& !color = #f46d43 ],'[Cu] Synechococcus elongatus PCC 6301 [56751794]':0.004850[& !color = #f46d43 ])1:0.337560[& !name = "Synechococcus elongatus" , !color = #f46d43 ])1:0.121300[& !name = "Cyanobacteria" , !color = #f46d43 ])1:0.168050[& !name = "Cyanobacteria" , !color = #f46d43 , !collapse = {"collapsed",1.58736} ])0:0.000000[& !name = "cellular organisms" , !color = #000000 ],((((((((((('[Cu] Salinispora tropica CNB-440 [145593014]':0.072080[& !color = #fdae61 ],'[Cu] Geodermatophilus obscurus DSM 43160 [284992008]':0.096910[& !color = #fdae61 ])0.99:0.037240[& !name = "Actinomycetales" , !color = #fdae61 ],('[Cu] Streptomyces sp. SirexAA-E [344999752]':0.133680[& !color = #fdae61 ],'[Cu] Catenulispora acidiphila DSM 44928 [256397934]':0.091060[& !color = #fdae61 ])1:0.053130[& !name = "Actinomycetales" , !color = #fdae61 ])0.53:0.015170[& !name = "Actinomycetales" , !color = #fdae61 ],(('[Cu] Intrasporangium calvum DSM 43043 [317123381]':0.108580[& !color = #fdae61 ],'[Cu] Stackebrandtia nassauensis DSM 44728 [291303282]':0.150160[& !color = #fdae61 ])0:0.000000[& !name = "Actinomycetales" , !color = #fdae61 ],'[Cu] Saccharomonospora viridis DSM 43017 [257057619]':0.084820[& !color = #fdae61 ])0:0.000000[& !name = "Actinomycetales" , !color = #fdae61 ])0.92:0.017430[& !name = "Actinomycetales" , !color = #fdae61 ],(((('[Cu] Kineococcus radiotolerans SRS30216 [152964749]':0.098650[& !color = #fdae61 ],'[Cu] Microlunatus phosphovorus NM-1 [336119956]':0.067180[& !color = #fdae61 ])0.65:0.012740[& !name = "Actinomycetales" , !color = #fdae61 ],'[Cu] Brachybacterium faecium DSM 4810 [257069126]':0.095170[& !color = #fdae61 ])1:0.038430[& !name = "Actinomycetales" , !color = #fdae61 ],'[Cu] Nocardioides sp. JS614 [119718010]':0.126590[& !color = #fdae61 ])0.83:0.020450[& !name = "Actinomycetales" , !color = #fdae61 ],('[Cu] Corynebacterium jeikeium K411 [68535710]':0.275750[& !color = #fdae61 ],'[Cu] Thermobispora bispora DSM 43833 [296268011]':0.070910[& !color = #fdae61 ])0.83:0.037380[& !name = "Actinomycetales" , !color = #fdae61 ])0.56:0.012310[& !name = "Actinomycetales" , !color = #fdae61 ])0.82:0.023280[& !name = "Actinomycetales" , !color = #fdae61 ],(('[Cu] Conexibacter woesei DSM 14684 [284041940]':0.114560[& !color = #fdae61 ],'[Cu] Acidothermus cellulolyticus 11B [117928859]':0.108310[& !color = #fdae61 ])1:0.032780[& !name = "Actinobacteria" , !color = #fdae61 ],('[Cu] Nakamurella multipartita DSM 44233 [258651965]':0.069600[& !color = #fdae61 ],'[Cu] Kineococcus radiotolerans SRS30216 [157283904]':0.130350[& !color = #fdae61 ])0.96:0.018480[& !name = "Actinomycetales" , !color = #fdae61 ])0.8:0.008940[& !name = "Actinobacteria" , !color = #fdae61 ])0.81:0.039830[& !name = "Actinobacteria" , !color = #fdae61 ],'[Cu] Frankia sp. EuI1c [312200100]':0.183800[& !color = #fdae61 ])0.68:0.030640[& !name = "Actinobacteria" , !color = #fdae61 ],((((('[Cu] Gordonia polyisoprenivorans VH2 [378719123]':0.201190[& !color = #fdae61 ],'[Cu] Segniliparus rotundus DSM 44985 [296392600]':0.271890[& !color = #fdae61 ])1:0.123460[& !name = "Corynebacterineae" , !color = #fdae61 ],'[Cu] Propionibacterium acnes KPA171202 [50842178]':0.417970[& !color = #fdae61 ])1:0.076720[& !name = "Actinomycetales" , !color = #fdae61 ],'[Cu] Gordonia polyisoprenivorans VH2 [378716047]':0.190620[& !color = #fdae61 ])1:0.054220[& !name = "Actinomycetales" , !color = #fdae61 ],'[Cu] Mycobacterium massiliense str. GO 06 [397680416]':0.223930[& !color = #fdae61 ])0.76:0.027000[& !name = "Actinomycetales" , !color = #fdae61 ],'[Cu] Clavibacter michiganensis subsp. michiganensis NCPPB 382 [148272217]':0.186560[& !color = #fdae61 ])0.86:0.036310[& !name = "Actinomycetales" , !color = #fdae61 ])0.92:0.038310[& !name = "Actinobacteria" , !color = #fdae61 ],'[Cu] Isoptericola variabilis 225 [334338300]':0.180390[& !color = #fdae61 ])0.92:0.042650[& !name = "Actinobacteria" , !color = #fdae61 ],'[Cu] Corynebacterium ulcerans 809 [384516632]':0.216100[& !color = #fdae61 ])0.92:0.043400[& !name = "Actinobacteria" , !color = #fdae61 ],(('[Cu] Propionibacterium acnes KPA171202 [50843675]':0.349180[& !color = #fdae61 ],'[Cu] Propionibacterium propionicum F0230a [397669076]':0.226000[& !color = #fdae61 ])0.94:0.050770[& !name = "Propionibacterium" , !color = #fdae61 ],'[Cu] Rothia mucilaginosa DY-18 [283457179]':0.250340[& !color = #fdae61 ])0.93:0.048380[& !name = "Actinomycetales" , !color = #fdae61 ])1:0.099750[& !name = "Actinobacteria" , !color = #fdae61 ],('Mobiluncus curtisii ATCC 43063 [298345863]':0.340590[& !color = #fdae61 ],'[Cu] Arcanobacterium haemolyticum DSM 20595 [297570741]':0.501310[& !color = #fdae61 ])0.57:0.069340[& !name = "Actinomycetaceae" , !color = #fdae61 ])0.52:0.138150[& !name = "Actinobacteria" , !color = #fdae61 , !collapse = {"collapsed",2.24578} ])0:0.000000[& !name = "cellular organisms" , !color = #000000 ],((((((('Legionella pneumophila subsp. pneumophila ATCC 43290 [378776191]':0.102590[& !color = #9e0142 ],'Legionella longbeachae NSW150 [289164054]':0.071130[& !color = #9e0142 ])1:0.277790[& !name = "Legionella" , !color = #9e0142 ],('Legionella pneumophila subsp. pneumophila ATCC 43290 [378778586]':0.231960[& !color = #9e0142 ],'Legionella longbeachae NSW150 [289163704]':0.300680[& !color = #9e0142 ])1:0.321850[& !name = "Legionella" , !color = #9e0142 ])1:0.767330[& !name = "Legionella" , !color = #9e0142 , !collapse = {"collapsed",1.25618} ],('Selenomonas sputigena ATCC 35185 [330839477]':1.738280[& !color = #d53e4f ],'Elusimicrobium minutum Pei191 [187251548]':1.309840[& !color = #d53e4f ])0.99:0.331810[& !name = "Bacteria" , !color = #000000 ])0.97:0.294310[& !name = "Bacteria" , !color = #000000 ],('[Cu] Metallosphaera sedula DSM 5348 [146303275]':0.412770[& !color = #abdda4 ],'[Cu] Acidilobus saccharovorans 345-15 [302348378]':0.261920[& !color = #abdda4 ])1:0.229290[& !name = "Thermoprotei" , !color = #abdda4 , !collapse = {"collapsed",2.29829} ])0.83:0.108860[& !name = "cellular organisms" , !color = #000000 ],('[Cu] Pyrobaculum calidifontis JCM 11548 [126459341]':0.400210[& !color = #abdda4 ],'[Cu] Aeropyrum pernix K1 [118431463]':0.434910[& !color = #abdda4 ])0:0.000000[& !name = "Thermoprotei" , !color = #abdda4 , !collapse = {"collapsed",2.6143} ])0:0.000000[& !name = "cellular organisms" , !color = #000000 ],'[Cu] Caldivirga maquilingensis IC-167 [159041816]':0.428500[& !color = #abdda4 ])0:0.000000[& !name = "cellular organisms" , !color = #000000 ],(('[Cu] Desulfurococcus mucosus DSM 2162 [320100305]':0.418710[& !color = #abdda4 ],'[Cu] Ignisphaera aggregans DSM 17230 [305663754]':0.324680[& !color = #abdda4 ])1:0.436330[& !name = "Desulfurococcaceae" , !color = #abdda4 , !collapse = {"collapsed",2.01421} ],'[Cu] Aquifex aeolicus VF5 [15606617]':0.699080[& !color = #66c2a5 ])0.57:0.179960[& !name = "cellular organisms" , !color = #000000 ])0.57:0.171050[& !name = "cellular organisms" , !color = #000000 ])0:0.000000[& !name = "cellular organisms" , !color = #000000 ],((('[Cu] Burkholderia pseudomallei 1710b [76818179]':0.172760[& !color = #9e0142 ],'[Cu] Leptothrix cholodnii SP-6 [171058518]':0.122200[& !color = #9e0142 ])1:0.067710[& !name = "Burkholderiales" , !color = #9e0142 ],'[Cu] Azospirillum sp. B510 [288960120]':0.242660[& !color = #9e0142 ])0.85:0.036860[& !name = "Proteobacteria" , !color = #9e0142 ],'[Cu] Pseudomonas aeruginosa PAO1 [15599115]':0.181520[& !color = #9e0142 ])0.99:0.054170[& !name = "Proteobacteria" , !color = #9e0142 , !collapse = {"collapsed",2.88657} ])0:0.000000[& !name = "cellular organisms" , !color = #000000 ],((((((((((((((('Fluviicola taffensis DSM 16823 [327405105]':0.601060[& !color = #fee08b ],'Cytophaga hutchinsonii ATCC 33406 [110637541]':0.497120[& !color = #fee08b ])0.99:0.132210[& !name = "Bacteroidetes" , !color = #fee08b ],('Weeksella virosa DSM 16922 [325954463]':0.251660[& !color = #fee08b ],'Blattabacterium sp. (Periplaneta americana) str. BPLAN [261749310]':0.530060[& !color = #fee08b ])1:0.162060[& !name = "Flavobacteriales" , !color = #fee08b ])0.95:0.057490[& !name = "Bacteroidetes" , !color = #fee08b ],('Emticicia oligotrophica DSM 17448 [408671806]':0.227270[& !color = #fee08b ],'Leadbetterella byssophila DSM 17132 [312131427]':0.338600[& !color = #fee08b ])1:0.248440[& !name = "Cytophagaceae" , !color = #fee08b ])0.63:0.056290[& !name = "Bacteroidetes" , !color = #fee08b , !collapse = {"collapsed",0.22221} ],(('Cyclobacterium marinum DSM 745 [343087558]':0.440130[& !color = #fee08b ],'Pedobacter heparinus DSM 2366 [255532376]':0.396750[& !color = #fee08b ])0.77:0.085060[& !name = "Bacteroidetes" , !color = #fee08b , !collapse = {"collapsed",0.50199} ],'Melioribacter roseus P3M [397690507]':0.341970[& !color = #fee08b ])0.53:0.042080[& !name = "Bacteroidetes/Chlorobi group" , !color = #fee08b ])1:0.100640[& !name = "Bacteroidetes/Chlorobi group" , !color = #fee08b ],'Chitinophaga pinensis DSM 2588 [256419725]':0.528000[& !color = #fee08b ])0.89:0.073360[& !name = "Bacteroidetes/Chlorobi group" , !color = #fee08b ],'Haliscomenobacter hydrossis DSM 1100 [332668399]':0.351850[& !color = #fee08b ])1:0.113760[& !name = "Bacteroidetes/Chlorobi group" , !color = #fee08b ],'Flexibacter litoralis DSM 6794 [392396712]':0.431430[& !color = #fee08b ])0.95:0.128250[& !name = "Bacteroidetes/Chlorobi group" , !color = #fee08b ],'Owenweeksia hongkongensis DSM 17368 [375012711]':0.448860[& !color = #fee08b ])1:0.387080[& !name = "Bacteroidetes/Chlorobi group" , !color = #fee08b ],'Turneriella parva DSM 21527 [392405586]':0.511270[& !color = #ffffbf ])1:0.532990[& !name = "Bacteria" , !color = #000000 ],('Coraliomargarita akajimensis DSM 45221 [294054999]':0.591060[& !color = #3288bd ],'Opitutus terrae PB90-1 [182415890]':0.541160[& !color = #3288bd ])1:0.870970[& !name = "Opitutae" , !color = #3288bd , !collapse = {"collapsed",0.94331} ])0.94:0.237740[& !name = "Bacteria" , !color = #000000 ],((('Planctomyces brasiliensis DSM 5305 [325109597]':0.541250[& !color = #5e4fa2 ],'[Cu] Rhodopirellula baltica SH 1 [32474211]':0.493460[& !color = #5e4fa2 ])0.99:0.210940[& !name = "Planctomycetaceae" , !color = #5e4fa2 , !collapse = {"collapsed",1.58615} ],'Gemmatimonas aurantiaca T-27 [226229187]':0.591400[& !color = #9e0142 ])0.82:0.140620[& !name = "Bacteria" , !color = #000000 ],('Bdellovibrio bacteriovorus HD100 [42524029]':0.805280[& !color = #9e0142 ],'Bacteriovorax marinus SJ [374288149]':1.056850[& !color = #9e0142 ])0.99:0.334650[& !name = "Bdellovibrionales" , !color = #9e0142 , !collapse = {"collapsed",1.08746} ])0.98:0.164120[& !name = "Bacteria" , !color = #000000 ])1:0.236130[& !name = "Bacteria" , !color = #000000 ],((((('Tistrella mobilis KA081020-065 [389875155]':0.406890[& !color = #9e0142 ],'Rhodomicrobium vannielii ATCC 17100 [312115629]':0.376010[& !color = #9e0142 ])0.61:0.043080[& !name = "Alphaproteobacteria" , !color = #9e0142 ],('[Cu] Azospirillum sp. B510 [288957181]':0.196520[& !color = #9e0142 ],'[Cu] Parvibaculum lavamentivorans DS-1 [154251978]':0.324590[& !color = #9e0142 ])0.99:0.114460[& !name = "Alphaproteobacteria" , !color = #9e0142 ])1:0.051890[& !name = "Alphaproteobacteria" , !color = #9e0142 ],(('[Cu] Rhodopseudomonas palustris CGA009 [39933093]':0.300210[& !color = #9e0142 ],'Polymorphum gilvum SL003B-26A1 [328544823]':0.222920[& !color = #9e0142 ])0.9:0.069030[& !name = "Alphaproteobacteria" , !color = #9e0142 ],'Azorhizobium caulinodans ORS 571 [158426153]':0.300000[& !color = #9e0142 ])1:0.116530[& !name = "Alphaproteobacteria" , !color = #9e0142 ])0.9:0.040340[& !name = "Alphaproteobacteria" , !color = #9e0142 ],((('Hirschia baltica ATCC 49814 [254294039]':0.509120[& !color = #9e0142 ],'[Cu] Maricaulis maris MCS10 [114569706]':0.316020[& !color = #9e0142 ])0.96:0.073460[& !name = "Hyphomonadaceae" , !color = #9e0142 ],'Phenylobacterium zucineum HLK1 [197106269]':0.302160[& !color = #9e0142 ])0.9:0.065360[& !name = "Alphaproteobacteria" , !color = #9e0142 ],'[Cu] Phaeobacter gallaeciensis 2.10 [400755648]':0.535740[& !color = #9e0142 ])0.96:0.052180[& !name = "Alphaproteobacteria" , !color = #9e0142 ])1:0.134400[& !name = "Alphaproteobacteria" , !color = #9e0142 ],'Candidatus Midichloria mitochondrii IricVA [339320136]':0.813470[& !color = #9e0142 ])1:0.183850[& !name = "Alphaproteobacteria" , !color = #9e0142 , !collapse = {"collapsed",1.86084} ])0.99:0.132130[& !name = "Bacteria" , !color = #000000 ],((((((((('[Cu] Vibrio sp. EJY3 [375265494]':0.385600[& !color = #9e0142 ],'[Cu] Aeromonas hydrophila subsp. hydrophila ATCC 7966 [117619681]':0.291130[& !color = #9e0142 ])0.51:0.074070[& !name = "Gammaproteobacteria" , !color = #9e0142 ],'[Cu] Psychromonas ingrahamii 37 [119944695]':0.555720[& !color = #9e0142 ])0.99:0.115850[& !name = "Gammaproteobacteria" , !color = #9e0142 ],'[Cu] Shewanella amazonensis SB2B [119774931]':0.473030[& !color = #9e0142 ])1:0.140980[& !name = "Gammaproteobacteria" , !color = #9e0142 ],(('[Cu] Idiomarina loihiensis L2TR [56460410]':0.535210[& !color = #9e0142 ],'[Cu] Kangiella koreensis DSM 16069 [256821765]':0.613200[& !color = #9e0142 ])0.91:0.146380[& !name = "Gammaproteobacteria" , !color = #9e0142 ],'Psychrobacter cryohalolentis K5 [93006469]':0.598410[& !color = #9e0142 ])0.87:0.131990[& !name = "Gammaproteobacteria" , !color = #9e0142 ])0.83:0.090120[& !name = "Gammaproteobacteria" , !color = #9e0142 ],(('[Cu] Hahella chejuensis KCTC 2396 [83645085]':0.537710[& !color = #9e0142 ],'[Cu] Marinobacter aquaeolei VT8 [120554708]':0.321000[& !color = #9e0142 ])0.69:0.096040[& !name = "Gammaproteobacteria" , !color = #9e0142 ],'[Cu] gamma proteobacterium HdN1 [304310831]':0.451760[& !color = #9e0142 ])0.66:0.072640[& !name = "Gammaproteobacteria" , !color = #9e0142 ])0.8:0.073980[& !name = "Gammaproteobacteria" , !color = #9e0142 ],('[Cu] Saccharophagus degradans 2-40 [90022061]':0.480890[& !color = #9e0142 ],'Alcanivorax borkumensis SK2 [110834206]':1.059600[& !color = #9e0142 ])0.62:0.206700[& !name = "Gammaproteobacteria" , !color = #9e0142 ])0.6:0.092040[& !name = "Gammaproteobacteria" , !color = #9e0142 ],('Polynucleobacter necessarius subsp. asymbioticus QLW-P1DMWA-1 [145588638]':0.502690[& !color = #9e0142 ],'[Cu] Cycloclasticus sp. P1 [407716016]':0.759060[& !color = #9e0142 ])0.98:0.170950[& !name = "Proteobacteria" , !color = #9e0142 ])0:0.000000[& !name = "Proteobacteria" , !color = #9e0142 ],(((('[Cu] Neisseria meningitidis FAM18 [121634958]':0.455830[& !color = #9e0142 ],'[Cu] Halothiobacillus neapolitanus c2 [261856460]':0.565500[& !color = #9e0142 ])1:0.137290[& !name = "Proteobacteria" , !color = #9e0142 ],'[Cu] Azoarcus sp. BH72 [119897630]':0.423010[& !color = #9e0142 ])0.88:0.098190[& !name = "Proteobacteria" , !color = #9e0142 ],'[Cu] Thioalkalivibrio sp. K90mix [289207350]':0.363580[& !color = #9e0142 ])0:0.000000[& !name = "Proteobacteria" , !color = #9e0142 ],'[Cu] Pseudomonas aeruginosa PAO1 [15596746]':0.338900[& !color = #9e0142 ])0.5:0.075770[& !name = "Proteobacteria" , !color = #9e0142 ])0.99:0.110350[& !name = "Proteobacteria" , !color = #9e0142 ],'Leptothrix cholodnii SP-6 [171059462]':0.599900[& !color = #9e0142 ])1:0.070560[& !name = "Proteobacteria" , !color = #9e0142 , !collapse = {"collapsed",1.47209} ])0.99:0.088080[& !name = "Bacteria" , !color = #000000 ],'Acidimicrobium ferrooxidans DSM 10331 [256371946]':0.746640[& !color = #fdae61 ])0.68:0.054330[& !name = "Bacteria" , !color = #000000 ],(((('Corynebacterium jeikeium K411 [68536990]':0.471230[& !color = #fdae61 ],'Corynebacterium ulcerans 809 [384514862]':0.548960[& !color = #fdae61 ])1:1.026350[& !name = "Corynebacterium" , !color = #fdae61 , !collapse = {"collapsed",1.19603} ],('Isosphaera pallida ATCC 43644 [320101952]':0.711560[& !color = #5e4fa2 ],'Coraliomargarita akajimensis DSM 45221 [294053556]':0.902630[& !color = #3288bd ])0.9:0.175360[& !name = "Bacteria" , !color = #000000 ])0.99:0.187170[& !name = "Bacteria" , !color = #000000 ],('Isosphaera pallida ATCC 43644 [320102116]':0.585130[& !color = #5e4fa2 ],'Pirellula staleyi DSM 6068 [283781275]':0.517600[& !color = #5e4fa2 ])1:0.180260[& !name = "Planctomycetaceae" , !color = #5e4fa2 , !collapse = {"collapsed",2.19312} ])0.51:0.068060[& !name = "Bacteria" , !color = #000000 ],('Waddlia chondrophila WSU 86-1044 [297621377]':1.044310[& !color = #3288bd ],'[Cu] Sulfurihydrogenibium sp. YO3AOP1 [188996650]':0.793580[& !color = #66c2a5 ])0.92:0.217380[& !name = "Bacteria" , !color = #000000 ])0.95:0.127180[& !name = "Bacteria" , !color = #000000 ])0.6:0.066510[& !name = "Bacteria" , !color = #000000 ])0:0.000000[& !name = "cellular organisms" , !color = #000000 ],(((((((((((((((((('[Cu] Owenweeksia hongkongensis DSM 17368 [375011164]':0.195540[& !color = #fee08b ],'[Cu] Cyclobacterium marinum DSM 745 [343086951]':0.169190[& !color = #fee08b ])0.99:0.065670[& !name = "Bacteroidetes" , !color = #fee08b ],'[Cu] Cyclobacterium marinum DSM 745 [343087165]':0.149270[& !color = #fee08b ])0.64:0.044180[& !name = "Bacteroidetes" , !color = #fee08b ],(('[Cu] Haliscomenobacter hydrossis DSM 1100 [332663763]':0.018830[& !color = #fee08b ],'[Cu] Haliscomenobacter hydrossis DSM 1100 [332661852]':0.024680[& !color = #fee08b ])1:0.198780[& !name = "Haliscomenobacter hydrossis DSM 1100" , !color = #fee08b ],'[Cu] Leadbetterella byssophila DSM 17132 [312129326]':0.275250[& !color = #fee08b ])0.96:0.050850[& !name = "Bacteroidetes" , !color = #fee08b ])1:0.082760[& !name = "Bacteroidetes" , !color = #fee08b , !collapse = {"collapsed",1.7562} ],'[Cu] Halanaerobium praevalens DSM 2228 [385800299]':0.226300[& !color = #d53e4f ])0:0.000000[& !name = "Bacteria" , !color = #000000 ],'[Cu] Spirochaeta smaragdinae DSM 11293 [302339759]':0.221050[& !color = #ffffbf ])1:0.117030[& !name = "Bacteria" , !color = #000000 ],('[Cu] Bdellovibrio bacteriovorus HD100 [42523748]':0.195170[& !color = #9e0142 ],'[Cu] Methanosalsum zhilinae DSM 4017 [336477932]':0.206540[& !color = #e6f598 ])0.98:0.053620[& !name = "cellular organisms" , !color = #000000 ])0.67:0.031490[& !name = "cellular organisms" , !color = #000000 ],'[Cu] Hippea maritima DSM 10411 [327398905]':0.293980[& !color = #9e0142 ])0.9:0.047540[& !name = "cellular organisms" , !color = #000000 ],'[Cu] Archaeoglobus fulgidus DSM 4304 [11497769]':0.140340[& !color = #e6f598 ])0:0.000000[& !name = "cellular organisms" , !color = #000000 ],'[Cu] Petrotoga mobilis SJ95 [160903304]':0.273990[& !color = #9e0142 ])0.83:0.054060[& !name = "cellular organisms" , !color = #000000 ],'[Cu] Desulfococcus oleovorans Hxd3 [158522811]':0.223120[& !color = #9e0142 ])0.88:0.034480[& !name = "cellular organisms" , !color = #000000 ],((('[Cu] Acidithiobacillus ferrooxidans ATCC 53993 [198284487]':0.003710[& !color = #9e0142 ],'[Cu] Acidithiobacillus ferrooxidans ATCC 53993 [198284166]':0.012840[& !color = #9e0142 ])1:0.025390[& !name = "Acidithiobacillus ferrooxidans ATCC 53993" , !color = #9e0142 ],'[Cu] Acidithiobacillus ferrooxidans ATCC 53993 [198282313]':0.026770[& !color = #9e0142 ])1:0.160120[& !name = "Acidithiobacillus ferrooxidans ATCC 53993" , !color = #9e0142 , !collapse = {"collapsed",2.21063} ],'[Cu] Rhodothermus marinus DSM 4252 [268317091]':0.123840[& !color = #fee08b ])0.96:0.040680[& !name = "Bacteria" , !color = #000000 ])1:0.067750[& !name = "cellular organisms" , !color = #000000 ],'[Cu] Exiguobacterium sp. AT1b [229916988]':0.259420[& !color = #d53e4f ])0.58:0.059570[& !name = "cellular organisms" , !color = #000000 ],(((((((('[Cu] Streptococcus dysgalactiae subsp. equisimilis RE378 [408400984]':0.007610[& !color = #d53e4f ],'[Cu] Anaerococcus prevotii DSM 20548 [257066072]':0.049330[& !color = #d53e4f ])0.8:0.008430[& !name = "Firmicutes" , !color = #d53e4f ],'[Cu] Streptococcus salivarius JIM8777 [387783233]':0.004300[& !color = #d53e4f ])1:0.192890[& !name = "Firmicutes" , !color = #d53e4f , !collapse = {"collapsed",1.4962} ],'[Cu] Acholeplasma laidlawii PG-8A [162448095]':0.233010[& !color = #d53e4f ])1:0.310690[& !name = "Bacteria" , !color = #000000 ],'[Cu] Lactobacillus helveticus DPC 4571 [161508113]':0.243910[& !color = #d53e4f ])0.9:0.095100[& !name = "Bacteria" , !color = #000000 ],'[Cu] Lactobacillus rhamnosus GG [385828457]':0.163150[& !color = #d53e4f ])0.72:0.049390[& !name = "Bacteria" , !color = #000000 ],(('[Cu] Macrococcus caseolyticus JCSC5402 [222150493]':0.272650[& !color = #d53e4f ],'[Cu] Oenococcus oeni PSU-1 [116491618]':0.293810[& !color = #d53e4f ])0.58:0.067190[& !name = "Bacilli" , !color = #d53e4f ],'[Cu] Melissococcus plutonius DAT561 [379727015]':0.285870[& !color = #d53e4f ])0.71:0.053820[& !name = "Bacilli" , !color = #d53e4f , !collapse = {"collapsed",1.78721} ])0.7:0.054000[& !name = "Bacteria" , !color = #000000 ],(('[Cu|ref] Streptococcus thermophilus LMG 18311 [55820888]':0.009560[& !color = #d53e4f ],'[Cu] Weissella koreensis KACC 15510 [339635258]':0.012980[& !color = #d53e4f ])1:0.093170[& !name = "Lactobacillales" , !color = #d53e4f ],'[Cu] Lactococcus garvieae Lg2 [385833016]':0.172620[& !color = #d53e4f ])1:0.422980[& !name = "Lactobacillales" , !color = #d53e4f , !collapse = {"collapsed",1.66043} ])1:0.169030[& !name = "Bacteria" , !color = #000000 ],'[Cu] Aerococcus urinae ACS-120-V-Col10a [326802691]':0.385480[& !color = #d53e4f ])1:0.151920[& !name = "Bacteria" , !color = #000000 ])0:0.000000[& !name = "cellular organisms" , !color = #000000 ],'[Cu] Parvibaculum lavamentivorans DS-1 [154250806]':0.316680[& !color = #9e0142 ])0.99:0.078450[& !name = "cellular organisms" , !color = #000000 ],((('[Cu] Thermaerobacter marianensis DSM 12885 [317122417]':0.129350[& !color = #d53e4f ],'[Cu] Truepera radiovictrix DSM 17093 [297624305]':0.083950[& !color = #ffffbf ])1:0.066630[& !name = "Bacteria" , !color = #000000 ],'[Cu] Marinithermus hydrothermalis DSM 14884 [328951630]':0.099580[& !color = #ffffbf ])1:0.213430[& !name = "Bacteria" , !color = #000000 ],('[Cu] Candidatus Korarchaeum cryptofilum OPF8 [170290133]':0.550460[& !color = #5e4fa2 ],'[Cu] Aquifex aeolicus VF5 [15606387]':0.288350[& !color = #66c2a5 ])1:0.115290[& !name = "cellular organisms" , !color = #000000 ])0.96:0.073480[& !name = "cellular organisms" , !color = #000000 ])0.75:0.055240[& !name = "cellular organisms" , !color = #000000 ],((((((((('[Cu] Mycobacterium massiliense str. GO 06 [397678473]':0.114630[& !color = #fdae61 ],'[Cu] Gordonia polyisoprenivorans VH2 [378716779]':0.094270[& !color = #fdae61 ])0.84:0.024730[& !name = "Corynebacterineae" , !color = #fdae61 ],'[Cu] Microlunatus phosphovorus NM-1 [336119953]':0.117810[& !color = #fdae61 ])0.85:0.028360[& !name = "Actinomycetales" , !color = #fdae61 ],'[Cu] Brachybacterium faecium DSM 4810 [257070235]':0.098130[& !color = #fdae61 ])0.82:0.031230[& !name = "Actinomycetales" , !color = #fdae61 ],'[Cu] Isoptericola variabilis 225 [334338389]':0.101750[& !color = #fdae61 ])1:0.082280[& !name = "Actinomycetales" , !color = #fdae61 ],'[Cu] Corynebacterium jeikeium K411 [68536515]':0.223570[& !color = #fdae61 ])0.96:0.071270[& !name = "Actinomycetales" , !color = #fdae61 , !collapse = {"collapsed",2.10774} ],'[Cu] Sphaerobacter thermophilus DSM 20745 [269929243]':0.146190[& !color = #66c2a5 ])1:0.121760[& !name = "Bacteria" , !color = #000000 ],('[Cu] Desulfomonile tiedjei DSM 6799 [392413243]':0.204770[& !color = #9e0142 ],'[Cu] Caldilinea aerophila DSM 14535 = NBRC 104270 [383762402]':0.219350[& !color = #66c2a5 ])1:0.106250[& !name = "Bacteria" , !color = #000000 ])0.72:0.041040[& !name = "Bacteria" , !color = #000000 ],(('Gloeobacter violaceus PCC 7421 [37521566]':0.226660[& !color = #f46d43 ],'[Cu] Chloroflexus aurantiacus J-10-fl [163846555]':0.176460[& !color = #66c2a5 ])1:0.098930[& !name = "Bacteria" , !color = #000000 ],'[Cu] Thermobaculum terrenum ATCC BAA-798 [269839603]':0.196510[& !color = #fdae61 ])1:0.078650[& !name = "Bacteria" , !color = #000000 ])0.58:0.039300[& !name = "Bacteria" , !color = #000000 ],(('[Cu] Pelagibacterium halotolerans B2 [357386878]':0.190340[& !color = #9e0142 ],'[Cu] Gemmatimonas aurantiaca T-27 [226226732]':0.109530[& !color = #9e0142 ])0.97:0.040180[& !name = "Bacteria" , !color = #000000 ],'[Cu] Thiomicrospira crunogena XCL-2 [78485287]':0.234060[& !color = #9e0142 ])1:0.068630[& !name = "Bacteria" , !color = #000000 ])0.97:0.048330[& !name = "Bacteria" , !color = #000000 ])1:0.273620[& !name = "cellular organisms" , !color = #000000 ],'[Cu] Deinococcus geothermalis DSM 11300 [94972043]':0.357250[& !color = #ffffbf ])0.57:0.040000[& !name = "cellular organisms" , !color = #000000 ],(((('[Cu] Nocardioides sp. JS614 [119714580]':0.123460[& !color = #fdae61 ],'[Cu] Nakamurella multipartita DSM 44233 [258651966]':0.090500[& !color = #fdae61 ])0.59:0.032920[& !name = "Actinomycetales" , !color = #fdae61 ],'[Cu] Intrasporangium calvum DSM 43043 [317123922]':0.110320[& !color = #fdae61 ])0.92:0.029150[& !name = "Actinomycetales" , !color = #fdae61 ],'[Cu] Microlunatus phosphovorus NM-1 [336119413]':0.130940[& !color = #fdae61 ])1:0.137690[& !name = "Actinomycetales" , !color = #fdae61 , !collapse = {"collapsed",2.63412} ],'[Cu] Phenylobacterium zucineum HLK1 [197103286]':0.311230[& !color = #9e0142 ])0.99:0.066950[& !name = "Bacteria" , !color = #000000 ])1:0.195970[& !name = "cellular organisms" , !color = #000000 ])0:0.000000[& !name = "cellular organisms" , !color = #000000 ],((((((((((((((((('[Cu] Intrasporangium calvum DSM 43043 [317126099]':0.053060[& !color = #fdae61 ],'[Cu] Nocardioides sp. JS614 [119717146]':0.049690[& !color = #fdae61 ])1:0.100470[& !name = "Actinomycetales" , !color = #fdae61 ],'[Cu] Bifidobacterium adolescentis ATCC 15703 [119026319]':0.412550[& !color = #fdae61 ])0.83:0.051620[& !name = "Actinobacteridae" , !color = #fdae61 ],'[Cu] Thermobispora bispora DSM 43833 [296270092]':0.220550[& !color = #fdae61 ])0.96:0.077970[& !name = "Actinobacteridae" , !color = #fdae61 , !collapse = {"collapsed",2.55922} ],('[Cu] Melioribacter roseus P3M [397689791]':0.149030[& !color = #fee08b ],'[Cu] Thermaerobacter marianensis DSM 12885 [317122394]':0.151970[& !color = #d53e4f ])0.55:0.060810[& !name = "Bacteria" , !color = #000000 ])0.5:0.055340[& !name = "Bacteria" , !color = #000000 ],((('[Cu] Desulfitobacterium hafniense Y51 [89895310]':0.237630[& !color = #d53e4f ],'[Cu] Geobacter metallireducens GS-15 [404497622]':0.234150[& !color = #9e0142 ])0.5:0.114870[& !name = "Bacteria" , !color = #000000 ],'[Cu] Methanocella conradii HZ254 [383320823]':0.203240[& !color = #e6f598 ])0:0.000000[& !name = "cellular organisms" , !color = #000000 ],('[Cu] Dehalococcoides sp. BAV1 [147669480]':0.328630[& !color = #66c2a5 ],'[Cu] Desulfurivibrio alkaliphilus AHT2 [297570084]':0.189690[& !color = #9e0142 ])0.5:0.055840[& !name = "Bacteria" , !color = #000000 ])0:0.000000[& !name = "cellular organisms" , !color = #000000 ])0:0.000000[& !name = "cellular organisms" , !color = #000000 ],((('[Cu] Alicyclobacillus acidocaldarius subsp. acidocaldarius DSM 446 [258511103]':0.109050[& !color = #d53e4f ],'[Cu] Alicyclobacillus acidocaldarius subsp. acidocaldarius DSM 446 [258510299]':0.136130[& !color = #d53e4f ])1:0.288900[& !name = "Alicyclobacillus acidocaldarius subsp. acidocaldarius DSM 446" , !color = #d53e4f , !collapse = {"collapsed",2.65215} ],('[Cu] Thermaerobacter marianensis DSM 12885 [317122414]':0.124860[& !color = #d53e4f ],'[Cu] Halorhabdus utahensis DSM 12940 [257052826]':0.422650[& !color = #e6f598 ])0.8:0.046020[& !name = "cellular organisms" , !color = #000000 ])0.89:0.046910[& !name = "cellular organisms" , !color = #000000 ],('[Cu|ref] Symbiobacterium thermophilum IAM 14863 [51893754]':0.159760[& !color = #d53e4f ],'[Cu] Desulfotomaculum reducens MI-1 [134299986]':0.182030[& !color = #d53e4f ])0.97:0.068000[& !name = "Clostridiales" , !color = #d53e4f , !collapse = {"collapsed",2.87406} ])0.96:0.032610[& !name = "cellular organisms" , !color = #000000 ])0:0.000000[& !name = "cellular organisms" , !color = #000000 ],(('[Cu] Listeria ivanovii subsp. ivanovii PAM 55 [347549249]':0.433730[& !color = #d53e4f ],'[Cu] Macrococcus caseolyticus JCSC5402 [222150513]':0.160120[& !color = #d53e4f ])0.96:0.064410[& !name = "Bacillales" , !color = #d53e4f ],'[Clostridium] sticklandii [310659354]':0.176630[& !color = #d53e4f ])1:0.110110[& !name = "Firmicutes" , !color = #d53e4f , !collapse = {"collapsed",2.54845} ])0:0.000000[& !name = "cellular organisms" , !color = #000000 ],((('[Cu|ref] Carboxydothermus hydrogenoformans Z-2901 [78044857]':0.378790[& !color = #d53e4f ],'[Cu] Dehalogenimonas lykanthroporepellens BL-DC-9 [300088297]':0.211810[& !color = #66c2a5 ])0.85:0.054810[& !name = "Bacteria" , !color = #000000 ],'[Cu] Moorella thermoacetica ATCC 39073 [83590824]':0.132430[& !color = #d53e4f ])1:0.117060[& !name = "Bacteria" , !color = #000000 ],(('[Cu] Methanococcus aeolicus Nankai-3 [150400731]':0.407980[& !color = #e6f598 ],'[Cu] Methanosaeta thermophila PT [116754215]':0.188400[& !color = #e6f598 ])1:0.112800[& !name = "Euryarchaeota" , !color = #e6f598 ],'[Cu] Archaeoglobus fulgidus DSM 4304 [11498084]':0.157080[& !color = #e6f598 ])1:0.188970[& !name = "Euryarchaeota" , !color = #e6f598 , !collapse = {"collapsed",2.40499} ])0.98:0.041960[& !name = "cellular organisms" , !color = #000000 ])0:0.000000[& !name = "cellular organisms" , !color = #000000 ],('[Cu] Methanocella conradii HZ254 [383320047]':0.210220[& !color = #e6f598 ],'[Cu] Nostoc sp. PCC 7120 [17158728]':0.245820[& !color = #f46d43 ])1:0.118360[& !name = "cellular organisms" , !color = #000000 ])0:0.000000[& !name = "cellular organisms" , !color = #000000 ],(('[Cu] Desulfotomaculum reducens MI-1 [134300814]':0.105180[& !color = #d53e4f ],'[Cu] Heliobacterium modesticaldum Ice1 [167629781]':0.166140[& !color = #d53e4f ])0.58:0.045410[& !name = "Clostridiales" , !color = #d53e4f , !collapse = {"collapsed",2.90187} ],'[Cu] Flexistipes sinusarabici DSM 4947 [336322927]':0.337180[& !color = #f46d43 ])0.5:0.043280[& !name = "Bacteria" , !color = #000000 ])0:0.000000[& !name = "cellular organisms" , !color = #000000 ],((('[Cu] Thermoanaerobacter wiegelii Rt8.B1 [345018135]':0.160450[& !color = #d53e4f ],'[Cu] Mahella australiensis 50-1 BON [332981818]':0.093650[& !color = #d53e4f ])0.78:0.031650[& !name = "Thermoanaerobacterales" , !color = #d53e4f ],'[Cu] Clostridium thermocellum DSM 1313 [385779830]':0.082910[& !color = #d53e4f ])0.84:0.055310[& !name = "Clostridia" , !color = #d53e4f ],('[Cu] Ethanoligenens harbinense YUAN-3 [317132037]':0.237630[& !color = #d53e4f ],'[Cu] Syntrophomonas wolfei subsp. wolfei str. Goettingen [114567213]':0.266610[& !color = #d53e4f ])0.72:0.043130[& !name = "Clostridiales" , !color = #d53e4f ])1:0.069120[& !name = "Clostridia" , !color = #d53e4f , !collapse = {"collapsed",2.77784} ])0:0.000000[& !name = "cellular organisms" , !color = #000000 ],(('[Cu] Lactobacillus fermentum CECT 5716 [385811875]':0.225880[& !color = #d53e4f ],'[Cu] Lactobacillus helveticus DPC 4571 [161508212]':0.076050[& !color = #d53e4f ])0.96:0.077710[& !name = "Lactobacillus" , !color = #d53e4f ],'[Cu] Weissella koreensis KACC 15510 [339633963]':0.290000[& !color = #d53e4f ])1:0.337960[& !name = "Lactobacillales" , !color = #d53e4f , !collapse = {"collapsed",2.51515} ])0:0.000000[& !name = "cellular organisms" , !color = #000000 ],(('[Cu] Chloroflexus aurantiacus J-10-fl [163846168]':0.205380[& !color = #66c2a5 ],'[Cu] Herpetosiphon aurantiacus DSM 785 [159900839]':0.214220[& !color = #66c2a5 ])1:0.086170[& !name = "Chloroflexi" , !color = #66c2a5 ],'[Cu] Caldilinea aerophila DSM 14535 = NBRC 104270 [383762189]':0.208000[& !color = #66c2a5 ])0.99:0.068340[& !name = "Chloroflexi" , !color = #66c2a5 , !collapse = {"collapsed",2.78797} ])0:0.000000[& !name = "cellular organisms" , !color = #000000 ],(((('[Cu] Desulfobacula toluolica Tol2 [408417594]':0.201800[& !color = #9e0142 ],'[Cu] Desulfatibacillum alkenivorans AK-01 [218780843]':0.194300[& !color = #9e0142 ])0.81:0.053670[& !name = "Desulfobacteraceae" , !color = #9e0142 ],'[Cu] Desulfococcus oleovorans Hxd3 [158521887]':0.274060[& !color = #9e0142 ])1:0.116140[& !name = "Desulfobacteraceae" , !color = #9e0142 ],'[Cu] Desulfarculus baarsii DSM 2075 [302343435]':0.345360[& !color = #9e0142 ])0.6:0.039170[& !name = "Deltaproteobacteria" , !color = #9e0142 , !collapse = {"collapsed",2.68563} ],('[Cu] Melioribacter roseus P3M [397689330]':0.426340[& !color = #fee08b ],'[Cu] Anaerolinea thermophila UNI-1 [320160669]':0.202520[& !color = #66c2a5 ])0:0.000000[& !name = "Bacteria" , !color = #000000 ])0.74:0.041700[& !name = "Bacteria" , !color = #000000 ])0:0.000000[& !name = "cellular organisms" , !color = #000000 ],(((('[Cu] Bacillus clausii KSM-K16 [56962006]':0.404900[& !color = #d53e4f ],'[Cu] Leptospira borgpetersenii serovar Hardjo-bovis str. JB197 [116330313]':0.404300[& !color = #ffffbf ])0.64:0.086240[& !name = "Bacteria" , !color = #000000 ],'[Cu] Bacillus clausii KSM-K16 [56964995]':0.219890[& !color = #d53e4f ])0:0.000000[& !name = "Bacteria" , !color = #000000 ],(('[Cu] Paenibacillus sp. JDR-2 [251796782]':0.158210[& !color = #d53e4f ],'[Cu] Brevibacillus brevis NBRC 100599 [226309961]':0.086140[& !color = #d53e4f ])0.99:0.035870[& !name = "Paenibacillaceae" , !color = #d53e4f ],'[Cu] Bacillus amyloliquefaciens FZB42 [154687469]':0.188540[& !color = #d53e4f ])0.83:0.046740[& !name = "Bacillales" , !color = #d53e4f , !collapse = {"collapsed",2.80409} ])0.89:0.042270[& !name = "Bacteria" , !color = #000000 ],((('[Cu] Turneriella parva DSM 21527 [392402183]':0.385390[& !color = #ffffbf ],'[Cu] Kyrpidia tusciae DSM 2912 [295697231]':0.105000[& !color = #d53e4f ])0.81:0.057570[& !name = "Bacteria" , !color = #000000 ],'[Cu] Kyrpidia tusciae DSM 2912 [295697156]':0.441510[& !color = #d53e4f ])0:0.000000[& !name = "Bacteria" , !color = #000000 ],'[Cu] Exiguobacterium sp. AT1b [229918191]':0.347070[& !color = #d53e4f ])0.96:0.080570[& !name = "Bacteria" , !color = #000000 ])1:0.069520[& !name = "Bacteria" , !color = #000000 ])0:0.000000[& !name = "cellular organisms" , !color = #000000 ],((((((('[Cu] Synechocystis sp. PCC 6803 [384435922]':0.003090[& !color = #f46d43 ],'[Cu] Synechocystis sp. PCC 6803 substr. PCC-N [383490655]':0.002670[& !color = #f46d43 ])0:0.000000[& !name = "Synechocystis sp. PCC 6803" , !color = #f46d43 ],'[Cu] Synechocystis sp. PCC 6803 substr. PCC-P [383324771]':0.002830[& !color = #f46d43 ])0:0.000000[& !name = "Synechocystis sp. PCC 6803" , !color = #f46d43 ],'[Cu] Synechocystis sp. PCC 6803 substr. GT-I [383321602]':0.002930[& !color = #f46d43 ])1:0.212560[& !name = "Synechocystis sp. PCC 6803" , !color = #f46d43 ],('[Cu] Synechococcus elongatus PCC 7942 [81300379]':0.003000[& !color = #f46d43 ],'[Cu] Synechococcus elongatus PCC 6301 [56750036]':0.005220[& !color = #f46d43 ])1:0.098140[& !name = "Synechococcus elongatus" , !color = #f46d43 ])1:0.057800[& !name = "Chroococcales" , !color = #f46d43 ],(((('[Cu] Synechococcus sp. JA-2-3Ba(2-13) [86609786]':0.042230[& !color = #f46d43 ],'[Cu] Synechococcus sp. JA-3-3Ab [86606998]':0.029930[& !color = #f46d43 ])1:0.192490[& !name = "Synechococcus" , !color = #f46d43 ],'[Cu] Synechococcus sp. PCC 7002 [170078913]':0.175600[& !color = #f46d43 ])0.56:0.035850[& !name = "Synechococcus" , !color = #f46d43 ],'[Cu] Microcystis aeruginosa NIES-843 [166365869]':0.223230[& !color = #f46d43 ])0.7:0.027700[& !name = "Chroococcales" , !color = #f46d43 ],'[Cu] Acaryochloris marina MBIC11017 [158334138]':0.127100[& !color = #f46d43 ])0.71:0.023520[& !name = "Chroococcales" , !color = #f46d43 ])0.92:0.036900[& !name = "Chroococcales" , !color = #f46d43 ],((((('[Cu] Anabaena variabilis ATCC 29413 [75910433]':0.021880[& !color = #f46d43 ],'[Cu] Nostoc sp. PCC 7120 [17229119]':0.010470[& !color = #f46d43 ])1:0.024110[& !name = "Nostocaceae" , !color = #f46d43 ],'[Cu] Nostoc sp. PCC 7120 [17158771]':0.032320[& !color = #f46d43 ])1:0.046640[& !name = "Nostocaceae" , !color = #f46d43 ],'[Cu] Cyanothece sp. PCC 7425 [220907409]':0.072610[& !color = #f46d43 ])0.54:0.021240[& !name = "Cyanobacteria" , !color = #f46d43 ],(('[Cu] Anabaena sp. 90 [414076199]':0.051250[& !color = #f46d43 ],Nostoc_azollae_551115@298492671:0.071420[& !color = #f46d43 ])1:0.037680[& !name = "Nostocaceae" , !color = #f46d43 ],'[Cu] Nostoc punctiforme PCC 73102 [186681895]':0.089730[& !color = #f46d43 ])1:0.028410[& !name = "Nostocaceae" , !color = #f46d43 ])0.99:0.033310[& !name = "Cyanobacteria" , !color = #f46d43 ],(('[Cu] Cyanothece sp. PCC 7822 [307151840]':0.099490[& !color = #f46d43 ],'[Cu] Cyanothece sp. PCC 7424 [218441281]':0.053490[& !color = #f46d43 ])1:0.070230[& !name = "Cyanothece" , !color = #f46d43 ],'[Cu] Trichodesmium erythraeum IMS101 [113475045]':0.175770[& !color = #f46d43 ])0.63:0.008770[& !name = "Oscillatoriophycideae" , !color = #f46d43 ])0.94:0.023530[& !name = "Cyanobacteria" , !color = #f46d43 ])0.92:0.029790[& !name = "Cyanobacteria" , !color = #f46d43 ],((('[Cu] Cyanothece sp. PCC 8802 [257060310]':0.002440[& !color = #f46d43 ],'[Cu] Cyanothece sp. PCC 8801 [218248366]':0.002840[& !color = #f46d43 ])1:0.083140[& !name = "Cyanothece" , !color = #f46d43 ],'[Cu] Cyanothece sp. ATCC 51142 [172036615]':0.078880[& !color = #f46d43 ])1:0.046910[& !name = "Cyanothece" , !color = #f46d43 ],('cyanobacterium UCYN-A [284929270]':0.237320[& !color = #f46d43 ],'[Cu] Cyanothece sp. ATCC 51142 [172036832]':0.083760[& !color = #f46d43 ])0.98:0.061240[& !name = "Chroococcales" , !color = #f46d43 ])0.93:0.039270[& !name = "Chroococcales" , !color = #f46d43 ])1:0.126480[& !name = "Cyanobacteria" , !color = #f46d43 , !collapse = {"collapsed",2.64174} ])0:0.000000[& !name = "cellular organisms" , !color = #000000 ],(((((((((((((('[Cu] Selenomonas sputigena ATCC 35185 [330839253]':0.242670[& !color = #d53e4f ],'[Cu] Butyrivibrio proteoclasticus B316 [302669174]':0.170310[& !color = #d53e4f ])0.72:0.055930[& !name = "Firmicutes" , !color = #d53e4f ],('[Cu] Ruminococcus albus 7 [319788729]':0.195410[& !color = #d53e4f ],'[Cu] Acidaminococcus fermentans DSM 20731 [284048933]':0.135990[& !color = #d53e4f ])0.92:0.054490[& !name = "Firmicutes" , !color = #d53e4f ])1:0.177530[& !name = "Firmicutes" , !color = #d53e4f ],('[Cu] Megasphaera elsdenii DSM 20460 [348025775]':0.208280[& !color = #d53e4f ],'[Cu] Tepidanaerobacter acetatoxydans Re1 [332799974]':0.201060[& !color = #d53e4f ])0.97:0.046810[& !name = "Firmicutes" , !color = #d53e4f ])0.97:0.041470[& !name = "Firmicutes" , !color = #d53e4f ],'[Cu] Anaerococcus prevotii DSM 20548 [257066480]':0.337270[& !color = #d53e4f ])0.56:0.029900[& !name = "Firmicutes" , !color = #d53e4f , !collapse = {"collapsed",2.3815} ],('[Cu] Methanocorpusculum labreanum Z [124486053]':0.322860[& !color = #e6f598 ],'[Cu] Coriobacterium glomerans PW2 [328955249]':0.352850[& !color = #fdae61 ])0.62:0.082290[& !name = "cellular organisms" , !color = #000000 ])0.84:0.043240[& !name = "cellular organisms" , !color = #000000 ],(('[Cu] Treponema denticola ATCC 35405 [42525527]':0.290570[& !color = #ffffbf ],'[Cu] Arcobacter butzleri ED-1 [384155168]':0.190440[& !color = #9e0142 ])0:0.000000[& !name = "Bacteria" , !color = #000000 ],'[Cu] Streptobacillus moniliformis DSM 12112 [269123571]':0.661050[& !color = #abdda4 ])0:0.000000[& !name = "Bacteria" , !color = #000000 ])0:0.000000[& !name = "cellular organisms" , !color = #000000 ],('[Cu] Clostridiales genomosp. BVAB3 str. UPII9-5 [289450665]':0.391260[& !color = #d53e4f ],'[Cu] Cryptobacterium curtum DSM 15641 [256827535]':0.375300[& !color = #fdae61 ])0.82:0.075400[& !name = "Bacteria" , !color = #000000 ])0:0.000000[& !name = "cellular organisms" , !color = #000000 ],('[Cu] Treponema pallidum subsp. pallidum str. Mexico A [408502882]':0.481820[& !color = #ffffbf ],'[Cu] Akkermansia muciniphila ATCC BAA-835 [187735378]':0.521280[& !color = #3288bd ])0.84:0.072950[& !name = "Bacteria" , !color = #000000 ])0.99:0.050070[& !name = "cellular organisms" , !color = #000000 ],'[Cu] Kosmotoga olearia TBF 19.5.1 [239617467]':0.282120[& !color = #9e0142 ])0.84:0.046870[& !name = "cellular organisms" , !color = #000000 ],((((((('[Cu|ref] Streptococcus thermophilus LMG 18311 [55821561]':0.012280[& !color = #d53e4f ],'[Cu] Streptococcus salivarius JIM8777 [387784698]':0.007670[& !color = #d53e4f ])1:0.128670[& !name = "Streptococcus" , !color = #d53e4f ],'[Cu] Streptococcus mutans NN2025 [290581061]':0.102360[& !color = #d53e4f ])1:0.080470[& !name = "Streptococcus" , !color = #d53e4f ],'[Cu] Streptococcus pasteurianus ATCC 43144 [336063688]':0.149590[& !color = #d53e4f ])0.84:0.064610[& !name = "Streptococcus" , !color = #d53e4f ],'[Cu] Streptococcus dysgalactiae subsp. equisimilis RE378 [408402245]':0.269010[& !color = #d53e4f ])1:0.181600[& !name = "Streptococcus" , !color = #d53e4f ],'[Cu] Melissococcus plutonius DAT561 [379726872]':0.192980[& !color = #d53e4f ])0.97:0.051460[& !name = "Lactobacillales" , !color = #d53e4f , !collapse = {"collapsed",2.5121} ],('[Cu] Streptococcus intermedius JTH08 [392427988]':0.323060[& !color = #d53e4f ],'[Cu] Sphaerochaeta coccoides DSM 17374 [330836341]':0.335720[& !color = #ffffbf ])0:0.000000[& !name = "Bacteria" , !color = #000000 ])0.5:0.037990[& !name = "Bacteria" , !color = #000000 ],((('[Cu] Helicobacter pylori 52 [384887393]':0.655630[& !color = #9e0142 ],'[Cu] Acetobacterium woodii DSM 1030 [379012248]':0.383000[& !color = #d53e4f ])0:0.000000[& !name = "Bacteria" , !color = #000000 ],('[Cu] Lawsonia intracellularis PHE/MN1-00 [94987567]':0.363110[& !color = #9e0142 ],'[Cu] Erysipelothrix rhusiopathiae str. Fujisawa [336066574]':0.383770[& !color = #d53e4f ])0.72:0.088620[& !name = "Bacteria" , !color = #000000 ])0:0.000000[& !name = "Bacteria" , !color = #000000 ],'[Cu] Brachyspira pilosicoli 95/1000 [300871496]':0.173990[& !color = #ffffbf ])0:0.000000[& !name = "Bacteria" , !color = #000000 ])0:0.000000[& !name = "Bacteria" , !color = #000000 ])0:0.000000[& !name = "cellular organisms" , !color = #000000 ],(('[Cu] Oscillibacter valericigenes Sjm18-20 [350270126]':0.214880[& !color = #d53e4f ],'[Cu] Treponema brennaborense DSM 12168 [332298487]':0.210360[& !color = #ffffbf ])1:0.123050[& !name = "Bacteria" , !color = #000000 ],'[Cu] Clostridium phytofermentans ISDg [160881995]':0.202650[& !color = #d53e4f ])1:0.116730[& !name = "Bacteria" , !color = #000000 ])0:0.000000[& !name = "cellular organisms" , !color = #000000 ],(((((('[Cu] Clostridium botulinum A str. Hall [153935481]':0.112380[& !color = #d53e4f ],'[Cu] Clostridium tetani E88 [28210589]':0.099780[& !color = #d53e4f ])0.98:0.038840[& !name = "Clostridium" , !color = #d53e4f , !collapse = {"collapsed",2.81904} ],('[Cu] Amphibacillus xylanus NBRC 15112 [408355912]':0.107140[& !color = #d53e4f ],'[Cu] Acholeplasma laidlawii PG-8A [162447985]':0.160640[& !color = #d53e4f ])1:0.039830[& !name = "Bacteria" , !color = #000000 ])0:0.000000[& !name = "Bacteria" , !color = #000000 ],('[Cu] Desulfitobacterium hafniense Y51 [89897256]':0.032220[& !color = #d53e4f ],'[Cu] Alkaliphilus oremlandii OhILAs [158320102]':0.074480[& !color = #d53e4f ])1:0.033370[& !name = "Clostridiales" , !color = #d53e4f , !collapse = {"collapsed",2.86241} ])0.58:0.037310[& !name = "Bacteria" , !color = #000000 ],('[Cu] Candidatus Arthromitus sp. SFB-rat-Yit [347542032]':0.323620[& !color = #d53e4f ],'[Cu] Clostridium lentocellum DSM 5427 [326793000]':0.092940[& !color = #d53e4f ])0:0.000000[& !name = "Clostridiales" , !color = #d53e4f , !collapse = {"collapsed",2.68395} ])0.52:0.028430[& !name = "Bacteria" , !color = #000000 ],(('[Cu] Spirochaeta caldaria DSM 7334 [339501095]':0.289970[& !color = #ffffbf ],'[Cu] Ilyobacter polytropus DSM 2926 [310779291]':0.171660[& !color = #abdda4 ])0:0.000000[& !name = "Bacteria" , !color = #000000 ],'[Cu] Caldicellulosiruptor obsidiansis OB47 [302872655]':0.195500[& !color = #d53e4f ])0:0.000000[& !name = "Bacteria" , !color = #000000 ])0:0.000000[& !name = "Bacteria" , !color = #000000 ],('[Cu] Clostridium difficile CD196 [260683715]':0.104340[& !color = #d53e4f ],'[Cu] Alkaliphilus oremlandii OhILAs [158319113]':0.117040[& !color = #d53e4f ])0.7:0.028680[& !name = "Clostridiales" , !color = #d53e4f , !collapse = {"collapsed",2.89028} ])0.5:0.033180[& !name = "Bacteria" , !color = #000000 ])0.5:0.050560[& !name = "cellular organisms" , !color = #000000 ],(((((('[Cu] Emticicia oligotrophica DSM 17448 [408674592]':0.152590[& !color = #fee08b ],'[Cu] Cytophaga hutchinsonii ATCC 33406 [110637903]':0.136950[& !color = #fee08b ])0.79:0.030350[& !name = "Cytophagaceae" , !color = #fee08b ],('[Cu] Fluviicola taffensis DSM 16823 [327405699]':0.072440[& !color = #fee08b ],'[Cu] Leadbetterella byssophila DSM 17132 [312132226]':0.230360[& !color = #fee08b ])0.98:0.057250[& !name = "Bacteroidetes" , !color = #fee08b ])1:0.058860[& !name = "Bacteroidetes" , !color = #fee08b ],(('[Cu] Owenweeksia hongkongensis DSM 17368 [375010750]':0.165980[& !color = #fee08b ],'[Cu] Cyclobacterium marinum DSM 745 [343087161]':0.114430[& !color = #fee08b ])1:0.046520[& !name = "Bacteroidetes" , !color = #fee08b ],('[Cu] Odoribacter splanchnicus DSM 20712 [325282030]':0.194910[& !color = #fee08b ],'[Cu] Chitinophaga pinensis DSM 2588 [256423931]':0.158540[& !color = #fee08b ])0.99:0.042520[& !name = "Bacteroidetes" , !color = #fee08b ])1:0.046070[& !name = "Bacteroidetes" , !color = #fee08b ])0.72:0.031120[& !name = "Bacteroidetes" , !color = #fee08b ],'[Cu] Pedobacter heparinus DSM 2366 [255532946]':0.151850[& !color = #fee08b ])0.96:0.039030[& !name = "Bacteroidetes" , !color = #fee08b ],('[Cu] Cyclobacterium marinum DSM 745 [343084054]':0.396650[& !color = #fee08b ],'[Cu] Odoribacter splanchnicus DSM 20712 [325281963]':0.216630[& !color = #fee08b ])0.99:0.079880[& !name = "Bacteroidetes" , !color = #fee08b ])1:0.077720[& !name = "Bacteroidetes" , !color = #fee08b ],('[Cu] Parabacteroides distasonis ATCC 8503 [150007562]':0.121690[& !color = #fee08b ],'[Cu] Bacteroides thetaiotaomicron VPI-5482 [29346501]':0.215280[& !color = #fee08b ])1:0.123680[& !name = "Bacteroidales" , !color = #fee08b ])1:0.199470[& !name = "Bacteroidetes" , !color = #fee08b , !collapse = {"collapsed",2.36602} ])0:0.000000[& !name = "cellular organisms" , !color = #000000 ],((((((('[Cu] Desulfurispirillum indicum S5 [317050240]':0.268440[& !color = #fdae61 ],'[Cu] Thioalkalivibrio sp. K90mix [289209086]':0.139230[& !color = #9e0142 ])1:0.163290[& !name = "Bacteria" , !color = #000000 ],'[Cu] Spirochaeta africana DSM 8902 [383790261]':0.189720[& !color = #ffffbf ])0.92:0.065880[& !name = "Bacteria" , !color = #000000 ],(('[Cu] Natranaerobius thermophilus JW/NM-WN-LF [188587068]':0.095180[& !color = #d53e4f ],'[Cu] Natranaerobius thermophilus JW/NM-WN-LF [188586486]':0.145410[& !color = #d53e4f ])1:0.076530[& !name = "Natranaerobius thermophilus JW/NM-WN-LF" , !color = #d53e4f , !collapse = {"collapsed",2.49099} ],'[Cu] Methanosalsum zhilinae DSM 4017 [336476177]':0.153440[& !color = #e6f598 ])1:0.044710[& !name = "cellular organisms" , !color = #000000 ])1:0.103060[& !name = "cellular organisms" , !color = #000000 ],('[Cu] Halanaerobium praevalens DSM 2228 [385800297]':0.063290[& !color = #d53e4f ],'[Cu] Acetohalobium arabaticum DSM 5501 [302392697]':0.064430[& !color = #d53e4f ])1:0.121100[& !name = "Halanaerobiales" , !color = #d53e4f , !collapse = {"collapsed",2.67517} ])0.87:0.046800[& !name = "cellular organisms" , !color = #000000 ],('[Cu] Spirochaeta thermophila DSM 6578 [386346468]':0.328190[& !color = #ffffbf ],'[Cu] Candidatus Cloacamonas acidaminovorans str. Evry [218960903]':0.378880[& !color = #fdae61 ])0.65:0.045040[& !name = "Bacteria" , !color = #000000 ])0:0.000000[& !name = "cellular organisms" , !color = #000000 ],((((((('[Cu] Thermovirga lienii DSM 17291 [357420194]':0.186420[& !color = #e6f598 ],'[Cu] Thermanaerovibrio acidaminovorans DSM 6589 [269792224]':0.681610[& !color = #e6f598 ])0.97:0.099940[& !name = "Synergistaceae" , !color = #e6f598 , !collapse = {"collapsed",1.60387} ],('[Cu] Thermotoga lettingae TMO [157364303]':0.167580[& !color = #9e0142 ],'[Cu] Fervidobacterium nodosum Rt17-B1 [154250026]':0.244890[& !color = #9e0142 ])0.84:0.042280[& !name = "Thermotogaceae" , !color = #9e0142 , !collapse = {"collapsed",2.09825} ])1:0.071880[& !name = "Bacteria" , !color = #000000 ],'[Cu] Thermodesulfobacterium sp. OPB45 [337288269]':0.238610[& !color = #3288bd ])0.99:0.060350[& !name = "Bacteria" , !color = #000000 ],('[Cu] Spirochaeta smaragdinae DSM 11293 [302339582]':0.368020[& !color = #ffffbf ],'[Cu] Petrotoga mobilis SJ95 [160902182]':0.357610[& !color = #9e0142 ])0.81:0.052200[& !name = "Bacteria" , !color = #000000 ])1:0.125840[& !name = "Bacteria" , !color = #000000 ],'[Cu] Coprothermobacter proteolyticus DSM 5265 [206896532]':0.523880[& !color = #d53e4f ])0.98:0.104760[& !name = "Bacteria" , !color = #000000 ],'[Cu] Caldisericum exile AZM16c01 [383787852]':0.262100[& !color = #fee08b ])0.97:0.069710[& !name = "Bacteria" , !color = #000000 ],'[Cu] Thermodesulfobium narugense DSM 14796 [332295286]':0.391340[& !color = #d53e4f ])0.99:0.089540[& !name = "Bacteria" , !color = #000000 ])1:0.176900[& !name = "cellular organisms" , !color = #000000 ],('[Cu] Veillonella parvula DSM 2008 [269797635]':0.394590[& !color = #d53e4f ],'[Cu] Finegoldia magna ATCC 29328 [169824096]':0.290060[& !color = #d53e4f ])1:0.068700[& !name = "Firmicutes" , !color = #d53e4f , !collapse = {"collapsed",2.62111} ])0.85:0.035340[& !name = "cellular organisms" , !color = #000000 ])0.5:0.036960[& !name = "cellular organisms" , !color = #000000 ])0.5:0.063560[& !name = "cellular organisms" , !color = #000000 ])0:0.000000[& !name = "cellular organisms" , !color = #000000 ],(((((((((((((((('[Cu] Lacinutrix sp. 5H-3-7-4 [336171446]':0.189750[& !color = #fee08b ],'[Cu] Weeksella virosa DSM 16922 [325955586]':0.361970[& !color = #fee08b ])1:0.130120[& !name = "Flavobacteriaceae" , !color = #fee08b , !collapse = {"collapsed",2.06394} ],'[Cu] Sulfurimonas denitrificans DSM 1251 [78777421]':0.217870[& !color = #9e0142 ])0.93:0.071770[& !name = "Bacteria" , !color = #000000 ],'[Cu] Thiomicrospira crunogena XCL-2 [78486448]':0.198820[& !color = #9e0142 ])0.91:0.054110[& !name = "Bacteria" , !color = #000000 ],('[Cu] Syntrophus aciditrophicus SB [85858341]':0.050700[& !color = #9e0142 ],'[Cu] Psychromonas ingrahamii 37 [119945703]':0.095630[& !color = #9e0142 ])0.96:0.047330[& !name = "Proteobacteria" , !color = #9e0142 , !collapse = {"collapsed",2.53895} ])0.94:0.074060[& !name = "Bacteria" , !color = #000000 ],((('[Cu] Acinetobacter baumannii ATCC 17978 [126642962]':0.113570[& !color = #9e0142 ],'[Cu] Tistrella mobilis KA081020-065 [389874245]':0.054460[& !color = #9e0142 ])1:0.055360[& !name = "Proteobacteria" , !color = #9e0142 ],('[Cu] Azoarcus sp. BH72 [119899246]':0.116280[& !color = #9e0142 ],'[Cu] Leptothrix cholodnii SP-6 [171056839]':0.089350[& !color = #9e0142 ])0.51:0.038940[& !name = "Betaproteobacteria" , !color = #9e0142 ])1:0.185000[& !name = "Proteobacteria" , !color = #9e0142 ],('[Cu] Pelobacter carbinolicus DSM 2380 [404493337]':0.101860[& !color = #9e0142 ],'[Cu] Haliangium ochraceum DSM 14365 [262194975]':0.163820[& !color = #9e0142 ])0.99:0.031040[& !name = "Deltaproteobacteria" , !color = #9e0142 ])0.92:0.029290[& !name = "Proteobacteria" , !color = #9e0142 , !collapse = {"collapsed",2.37275} ])0.91:0.040130[& !name = "Bacteria" , !color = #000000 ],'[Cu] Cycloclasticus sp. P1 [407717038]':0.284120[& !color = #9e0142 ])0.86:0.029410[& !name = "Bacteria" , !color = #000000 ],((('[Cu] Candidatus Nitrospira defluvii [302036052]':0.173280[& !color = #fee08b ],'[Cu] Sorangium cellulosum So ce56 [162456389]':0.118170[& !color = #9e0142 ])0.98:0.043660[& !name = "Bacteria" , !color = #000000 ],'[Cu] Corallococcus coralloides DSM 2259 [383452942]':0.155310[& !color = #9e0142 ])0.9:0.035260[& !name = "Bacteria" , !color = #000000 ],'[Cu] Burkholderia pseudomallei 1710b [76812024]':0.259530[& !color = #9e0142 ])0.71:0.032840[& !name = "Bacteria" , !color = #000000 ])0.54:0.020680[& !name = "Bacteria" , !color = #000000 ],((((((('[Cu] Legionella pneumophila subsp. pneumophila ATCC 43290 [378777488]':0.096690[& !color = #9e0142 ],'[Cu] Legionella longbeachae NSW150 [289164067]':0.177360[& !color = #9e0142 ])1:0.172620[& !name = "Legionella" , !color = #9e0142 ],('[Cu] Tistrella mobilis KA081020-065 [389877312]':0.109840[& !color = #9e0142 ],'[Cu] Escherichia coli ATCC 8739 [170021410]':0.155590[& !color = #9e0142 ])0.97:0.038110[& !name = "Proteobacteria" , !color = #9e0142 ])0.9:0.028950[& !name = "Proteobacteria" , !color = #9e0142 ],'[Cu] Polymorphum gilvum SL003B-26A1 [328545411]':0.079320[& !color = #9e0142 ])0:0.000000[& !name = "Proteobacteria" , !color = #9e0142 ],((('[Cu] Phenylobacterium zucineum HLK1 [197104937]':0.064770[& !color = #9e0142 ],'[Cu] Phenylobacterium zucineum HLK1 [197104521]':0.067770[& !color = #9e0142 ])1:0.064890[& !name = "Phenylobacterium zucineum HLK1" , !color = #9e0142 ],'[Cu] Rhodomicrobium vannielii ATCC 17100 [312113541]':0.123960[& !color = #9e0142 ])0.56:0.023340[& !name = "Alphaproteobacteria" , !color = #9e0142 ],('[Cu] Rhodopseudomonas palustris CGA009 [39934730]':0.129160[& !color = #9e0142 ],'[Cu] Azorhizobium caulinodans ORS 571 [158425918]':0.143710[& !color = #9e0142 ])0.99:0.049760[& !name = "Rhizobiales" , !color = #9e0142 ])0.61:0.020800[& !name = "Alphaproteobacteria" , !color = #9e0142 ])0.53:0.029360[& !name = "Proteobacteria" , !color = #9e0142 ],((('[Cu] Marinobacter aquaeolei VT8 [120553074]':0.006920[& !color = #9e0142 ],'[Cu] Desulfobulbus propionicus DSM 2032 [320352285]':0.063900[& !color = #9e0142 ])0.72:0.012850[& !name = "Proteobacteria" , !color = #9e0142 ],'[Cu] Alcanivorax borkumensis SK2 [110834221]':0.025200[& !color = #9e0142 ])1:0.151520[& !name = "Proteobacteria" , !color = #9e0142 ],'[Cu] Micavibrio aeruginosavorus ARL-13 [347758021]':0.133990[& !color = #9e0142 ])0.73:0.040470[& !name = "Proteobacteria" , !color = #9e0142 ])0.74:0.035750[& !name = "Proteobacteria" , !color = #9e0142 ],'[Cu] Nitrosococcus oceani ATCC 19707 [77165022]':0.197130[& !color = #9e0142 ])0.75:0.031710[& !name = "Proteobacteria" , !color = #9e0142 , !collapse = {"collapsed",2.3294} ],('[Cu] Candidatus Koribacter versatilis Ellin345 [94969241]':0.185510[& !color = #f46d43 ],'[Cu] Parvibaculum lavamentivorans DS-1 [154250841]':0.179610[& !color = #9e0142 ])0.8:0.044090[& !name = "Bacteria" , !color = #000000 ])0.84:0.041040[& !name = "Bacteria" , !color = #000000 ])0.74:0.030710[& !name = "Bacteria" , !color = #000000 ],((('[Cu] Psychrobacter cryohalolentis K5 [93006601]':0.178350[& !color = #9e0142 ],'[Cu] Parvularcula bermudensis HTCC2503 [304322307]':0.151130[& !color = #9e0142 ])0.7:0.023160[& !name = "Proteobacteria" , !color = #9e0142 ],('[Cu] Parvularcula bermudensis HTCC2503 [304322004]':0.125100[& !color = #9e0142 ],'[Cu] Hirschia baltica ATCC 49814 [254293082]':0.141910[& !color = #9e0142 ])0.87:0.019350[& !name = "Alphaproteobacteria" , !color = #9e0142 ])0.87:0.054860[& !name = "Proteobacteria" , !color = #9e0142 , !collapse = {"collapsed",2.58826} ],'[Cu] Phycisphaera mikurensis NBRC 102666 [383087811]':0.252890[& !color = #5e4fa2 ])0.76:0.032270[& !name = "Bacteria" , !color = #000000 ])0.67:0.026030[& !name = "Bacteria" , !color = #000000 ],('[Cu] Saccharophagus degradans 2-40 [90021580]':0.098200[& !color = #9e0142 ],'[Cu] Maricaulis maris MCS10 [114568734]':0.068670[& !color = #9e0142 ])1:0.116010[& !name = "Proteobacteria" , !color = #9e0142 , !collapse = {"collapsed",2.68872} ])0.79:0.036770[& !name = "Bacteria" , !color = #000000 ],(('[Cu] Rhodopirellula baltica SH 1 [32470852]':0.300760[& !color = #5e4fa2 ],'[Cu] Opitutus terrae PB90-1 [182416199]':0.113290[& !color = #3288bd ])0.59:0.038890[& !name = "Bacteria" , !color = #000000 ],'[Cu] Propionibacterium propionicum F0230a [397669485]':0.344790[& !color = #fdae61 ])0.75:0.058770[& !name = "Bacteria" , !color = #000000 ])0.56:0.045110[& !name = "Bacteria" , !color = #000000 ],'[Cu] Opitutus terrae PB90-1 [182413547]':0.336750[& !color = #3288bd ])0.53:0.079380[& !name = "Bacteria" , !color = #000000 ],'[Cu] Planctomyces limnophilus DSM 3776 [296120361]':0.454770[& !color = #5e4fa2 ])1:0.108710[& !name = "Bacteria" , !color = #000000 ],(('[Cu] Desulfovibrio magneticus RS-1 [239907986]':0.318510[& !color = #9e0142 ],'[Cu] Desulfovibrio vulgaris str. Miyazaki F [218888253]':0.161350[& !color = #9e0142 ])1:0.095870[& !name = "Desulfovibrio" , !color = #9e0142 ],'[Cu] Magnetococcus marinus MC-1 [117924310]':0.438810[& !color = #9e0142 ])0:0.000000[& !name = "Proteobacteria" , !color = #9e0142 , !collapse = {"collapsed",2.73409} ])0:0.000000[& !name = "Bacteria" , !color = #000000 ],((((((((('[Cu] Cycloclasticus sp. P1 [407716545]':0.060230[& !color = #9e0142 ],'[Cu] Psychromonas ingrahamii 37 [119945120]':0.091330[& !color = #9e0142 ])0.99:0.037700[& !name = "Gammaproteobacteria" , !color = #9e0142 ],'[Cu] Kangiella koreensis DSM 16069 [256822525]':0.029830[& !color = #9e0142 ])0.6:0.018690[& !name = "Gammaproteobacteria" , !color = #9e0142 ],'[Cu] Idiomarina loihiensis L2TR [56460326]':0.048970[& !color = #9e0142 ])1:0.066570[& !name = "Gammaproteobacteria" , !color = #9e0142 ],'[Cu] Kangiella koreensis DSM 16069 [256822574]':0.054310[& !color = #9e0142 ])1:0.092300[& !name = "Gammaproteobacteria" , !color = #9e0142 ],(('[Cu] Chromohalobacter salexigens DSM 3043 [92115121]':0.253130[& !color = #9e0142 ],'[Cu] Marinomonas posidonica IVIA-Po-181 [333908077]':0.436860[& !color = #9e0142 ])0.99:0.097640[& !name = "Oceanospirillales" , !color = #9e0142 ],'[Cu] Hahella chejuensis KCTC 2396 [83649351]':0.172400[& !color = #9e0142 ])0:0.000000[& !name = "Oceanospirillales" , !color = #9e0142 ])0:0.000000[& !name = "Gammaproteobacteria" , !color = #9e0142 ],'[Cu] Coxiella burnetii Dugway 5J108-111 [209363803]':0.200230[& !color = #9e0142 ])0:0.000000[& !name = "Gammaproteobacteria" , !color = #9e0142 ],('[Cu] Marinobacter aquaeolei VT8 [120556694]':0.161920[& !color = #9e0142 ],'[Cu] Alcanivorax borkumensis SK2 [110835214]':0.145330[& !color = #9e0142 ])0.93:0.061800[& !name = "Gammaproteobacteria" , !color = #9e0142 ])0.5:0.080410[& !name = "Gammaproteobacteria" , !color = #9e0142 ],(((('[Cu] Proteus mirabilis HI4320 [197286020]':0.095010[& !color = #9e0142 ],'[Cu] Escherichia coli ATCC 8739 [170021128]':0.076830[& !color = #9e0142 ])0.95:0.031860[& !name = "Enterobacteriaceae" , !color = #9e0142 ],'[Cu] Edwardsiella tarda FL6-60 [387867109]':0.066860[& !color = #9e0142 ])0.75:0.037010[& !name = "Enterobacteriaceae" , !color = #9e0142 ],'[Cu] Pantoea ananatis AJ13355 [386014965]':0.223590[& !color = #9e0142 ])1:0.161590[& !name = "Enterobacteriaceae" , !color = #9e0142 ],'[Cu] Vibrio sp. EJY3 [375264727]':0.312140[& !color = #9e0142 ])1:0.127420[& !name = "Gammaproteobacteria" , !color = #9e0142 ])0.51:0.047090[& !name = "Gammaproteobacteria" , !color = #9e0142 ],'[Cu] Desulfobulbus propionicus DSM 2032 [320354785]':0.340870[& !color = #9e0142 ])1:0.122960[& !name = "Proteobacteria" , !color = #9e0142 , !collapse = {"collapsed",2.38794} ])0.5:0.047360[& !name = "Bacteria" , !color = #000000 ],('[Cu] Rubrobacter xylanophilus DSM 9941 [108802987]':0.179470[& !color = #fdae61 ],'[Cu] Candidatus Methylomirabilis oxyfera [392373172]':0.209300[& !color = #fdae61 ])0.97:0.053120[& !name = "Bacteria" , !color = #000000 ])0:0.000000[& !name = "Bacteria" , !color = #000000 ])0.69:0.095090[& !name = "cellular organisms" , !color = #000000 ],('Desulfobacula toluolica Tol2 [408420729]':0.254740[& !color = #9e0142 ],'Desulfobacca acetoxidans DSM 11109 [328954494]':0.027460[& !color = #9e0142 ])1:1.072160[& !name = "Deltaproteobacteria" , !color = #9e0142 , !collapse = {"collapsed",1.98845} ])0:0.073460[& !name = "cellular organisms" , !color = #000000 ],(((((((((((((((((('[HM] Amphibacillus xylanus NBRC 15112 [408355524]':0.082110[& !color = #d53e4f ],'[HM] Thermobaculum terrenum ATCC BAA-798 [269926252]':0.054750[& !color = #fdae61 ])1:0.103830[& !name = "Bacteria" , !color = #000000 ],'[HM] Bacillus clausii KSM-K16 [56962051]':0.165490[& !color = #d53e4f ])0.97:0.063750[& !name = "Bacteria" , !color = #000000 ],('[HM] Waddlia chondrophila WSU 86-1044 [297620979]':0.768500[& !color = #3288bd ],'[HM] Paenibacillus sp. JDR-2 [251795164]':0.499340[& !color = #d53e4f ])0.57:0.116000[& !name = "Bacteria" , !color = #000000 ])0:0.000000[& !name = "Bacteria" , !color = #000000 ],'[HM] Macrococcus caseolyticus JCSC5402 [222151922]':0.353120[& !color = #d53e4f ])0.55:0.093270[& !name = "Bacteria" , !color = #000000 ],'[HM] Kyrpidia tusciae DSM 2912 [295696681]':0.342840[& !color = #d53e4f ])0.54:0.058840[& !name = "Bacteria" , !color = #000000 ],((((('[HM] Desulfotomaculum reducens MI-1 [134299385]':0.210700[& !color = #d53e4f ],'[HM] Methanocella conradii HZ254 [383320626]':0.340640[& !color = #e6f598 ])1:0.099860[& !name = "cellular organisms" , !color = #000000 ],'[HM] Conexibacter woesei DSM 14684 [284043938]':0.477040[& !color = #fdae61 ])0:0.000000[& !name = "cellular organisms" , !color = #000000 ],'[HM] Sphaerobacter thermophilus DSM 20745 [269928913]':0.329030[& !color = #66c2a5 ])0:0.000000[& !name = "cellular organisms" , !color = #000000 ],'[HM] Thermobaculum terrenum ATCC BAA-798 [269926795]':0.396210[& !color = #fdae61 ])0:0.000000[& !name = "cellular organisms" , !color = #000000 ],'[HM] Halorhabdus utahensis DSM 12940 [257052541]':0.385420[& !color = #e6f598 ])0:0.000000[& !name = "cellular organisms" , !color = #000000 ])0:0.000000[& !name = "cellular organisms" , !color = #000000 ],(((('[HM] Simkania negevensis Z [338732193]':0.209650[& !color = #3288bd ],'[HM] Francisella novicida U112 [118497001]':0.512470[& !color = #9e0142 ])0.99:0.081370[& !name = "Bacteria" , !color = #000000 ],'[HM] Desulfovibrio vulgaris str. Miyazaki F [218887156]':0.307410[& !color = #9e0142 ])0.77:0.051280[& !name = "Bacteria" , !color = #000000 ],'[HM] Syntrophobacter fumaroxidans MPOB [116751190]':0.257940[& !color = #9e0142 ])1:0.154270[& !name = "Bacteria" , !color = #000000 ],('[HM] Isosphaera pallida ATCC 43644 [320103771]':0.688530[& !color = #5e4fa2 ],'[HM] Opitutus terrae PB90-1 [182416256]':0.286240[& !color = #3288bd ])0.59:0.083920[& !name = "Bacteria" , !color = #000000 ])0.53:0.063170[& !name = "Bacteria" , !color = #000000 ])0:0.000000[& !name = "cellular organisms" , !color = #000000 ],(('[HM] Anabaena variabilis ATCC 29413 [75907348]':0.077560[& !color = #f46d43 ],'[HM] Nostoc sp. PCC 7120 [17158758]':0.039940[& !color = #f46d43 ])1:0.382500[& !name = "Nostocaceae" , !color = #f46d43 , !collapse = {"collapsed",2.55035} ],'[HM] Rubrobacter xylanophilus DSM 9941 [108803439]':0.407950[& !color = #fdae61 ])0.77:0.116680[& !name = "Bacteria" , !color = #000000 ])0:0.000000[& !name = "cellular organisms" , !color = #000000 ],('[HM] Brevibacillus brevis NBRC 100599 [226309923]':0.274510[& !color = #d53e4f ],'[HM] Heliobacterium modesticaldum Ice1 [167630833]':0.379240[& !color = #d53e4f ])0.93:0.131030[& !name = "Firmicutes" , !color = #d53e4f , !collapse = {"collapsed",2.61682} ])0:0.000000[& !name = "cellular organisms" , !color = #000000 ],('[HM] Anaerolinea thermophila UNI-1 [320160161]':0.349140[& !color = #66c2a5 ],'[HM] Chloroflexus aurantiacus J-10-fl [163846446]':0.324900[& !color = #66c2a5 ])0.99:0.093880[& !name = "Chloroflexi" , !color = #66c2a5 , !collapse = {"collapsed",2.68407} ])0:0.000000[& !name = "cellular organisms" , !color = #000000 ],'[HM] Syntrophomonas wolfei subsp. wolfei str. Goettingen [114567595]':0.339280[& !color = #d53e4f ])0:0.000000[& !name = "cellular organisms" , !color = #000000 ],((((('[HM] Burkholderia pseudomallei 1710b [76809636]':0.155340[& !color = #9e0142 ],'[HM] Pseudomonas aeruginosa PAO1 [15598886]':0.124390[& !color = #9e0142 ])0.83:0.033830[& !name = "Proteobacteria" , !color = #9e0142 ],'[HM] Desulfovibrio magneticus RS-1 [239905913]':0.338040[& !color = #9e0142 ])0.56:0.023460[& !name = "Proteobacteria" , !color = #9e0142 ],(('[HM] Tistrella mobilis KA081020-065 [389874319]':0.002610[& !color = #9e0142 ],'[HM] Parvibaculum lavamentivorans DS-1 [154253826]':0.002670[& !color = #9e0142 ])1:0.062820[& !name = "Alphaproteobacteria" , !color = #9e0142 ],'[HM] Polynucleobacter necessarius subsp. asymbioticus QLW-P1DMWA-1 [145589857]':0.185490[& !color = #9e0142 ])1:0.057060[& !name = "Proteobacteria" , !color = #9e0142 ])0.7:0.047500[& !name = "Proteobacteria" , !color = #9e0142 ],'[HM] Bordetella pertussis 18323 [408415385]':0.210910[& !color = #9e0142 ])1:0.111950[& !name = "Proteobacteria" , !color = #9e0142 ],'[HM] Legionella pneumophila subsp. pneumophila ATCC 43290 [378777980]':0.392930[& !color = #9e0142 ])1:0.156170[& !name = "Proteobacteria" , !color = #9e0142 , !collapse = {"collapsed",2.44997} ])0.53:0.053000[& !name = "cellular organisms" , !color = #000000 ],((((((('[HM] Deinococcus geothermalis DSM 11300 [94972219]':0.105710[& !color = #ffffbf ],'[HM] Truepera radiovictrix DSM 17093 [297623810]':0.351710[& !color = #ffffbf ])0.9:0.084630[& !name = "Deinococcales" , !color = #ffffbf ],'[HM] Deinococcus geothermalis DSM 11300 [94972049]':0.164390[& !color = #ffffbf ])0.8:0.062110[& !name = "Deinococcales" , !color = #ffffbf , !collapse = {"collapsed",2.34164} ],'[HM] Psychrobacter cryohalolentis K5 [93006175]':0.301140[& !color = #9e0142 ])0.76:0.060140[& !name = "Bacteria" , !color = #000000 ],'[HM] Phaeobacter gallaeciensis 2.10 [400755634]':0.273070[& !color = #9e0142 ])0:0.000000[& !name = "Bacteria" , !color = #000000 ],('[HM] Rhodopseudomonas palustris CGA009 [39936323]':0.138890[& !color = #9e0142 ],'[HM] Parvibaculum lavamentivorans DS-1 [154253899]':0.139820[& !color = #9e0142 ])1:0.136790[& !name = "Rhizobiales" , !color = #9e0142 , !collapse = {"collapsed",2.62362} ])0.7:0.033010[& !name = "Bacteria" , !color = #000000 ],(((('[HM] Pelagibacterium halotolerans B2 [357385822]':0.110390[& !color = #9e0142 ],'[HM] Micavibrio aeruginosavorus ARL-13 [347758959]':0.209000[& !color = #9e0142 ])0.99:0.052980[& !name = "Alphaproteobacteria" , !color = #9e0142 ],'[HM] Azospirillum sp. B510 [288960504]':0.135790[& !color = #9e0142 ])1:0.059850[& !name = "Alphaproteobacteria" , !color = #9e0142 ],'[HM] Azorhizobium caulinodans ORS 571 [158423080]':0.121750[& !color = #9e0142 ])1:0.065590[& !name = "Alphaproteobacteria" , !color = #9e0142 ],'[HM] Tistrella mobilis KA081020-065 [389874911]':0.255700[& !color = #9e0142 ])1:0.035820[& !name = "Alphaproteobacteria" , !color = #9e0142 , !collapse = {"collapsed",2.51} ])0.78:0.053710[& !name = "Bacteria" , !color = #000000 ],((((('[HM] Vibrio sp. EJY3 [375264919]':0.245980[& !color = #9e0142 ],'[HM] Proteus mirabilis HI4320 [197287403]':0.183770[& !color = #9e0142 ])0.92:0.056840[& !name = "Gammaproteobacteria" , !color = #9e0142 ],'[HM] Edwardsiella tarda FL6-60 [387866255]':0.127690[& !color = #9e0142 ])0.84:0.031050[& !name = "Gammaproteobacteria" , !color = #9e0142 ],'[HM] Aeromonas hydrophila subsp. hydrophila ATCC 7966 [117621449]':0.215030[& !color = #9e0142 ])0.68:0.025110[& !name = "Gammaproteobacteria" , !color = #9e0142 ],('[HM] Pantoea ananatis AJ13355 [386017532]':0.227030[& !color = #9e0142 ],'[HM] Escherichia coli ATCC 8739 [170018299]':0.104720[& !color = #9e0142 ])1:0.053270[& !name = "Enterobacteriaceae" , !color = #9e0142 ])1:0.252800[& !name = "Gammaproteobacteria" , !color = #9e0142 , !collapse = {"collapsed",2.31077} ],'[HM] Marinithermus hydrothermalis DSM 14884 [328949930]':0.316490[& !color = #ffffbf ])0.85:0.064400[& !name = "Bacteria" , !color = #000000 ])1:0.193140[& !name = "Bacteria" , !color = #000000 ])0.78:0.045540[& !name = "cellular organisms" , !color = #000000 ],((((((((('[HM] Weissella koreensis KACC 15510 [339635240]':0.002710[& !color = #d53e4f ],'[HM] Weissella koreensis KACC 15510 [339633924]':0.002710[& !color = #d53e4f ])1:0.421300[& !name = "Weissella koreensis KACC 15510" , !color = #d53e4f ],'[HM] Lactobacillus rhamnosus GG [385826802]':0.527360[& !color = #d53e4f ])0.99:0.144560[& !name = "Lactobacillales" , !color = #d53e4f ],'Lactobacillus fermentum CECT 5716 [385812749]':0.461130[& !color = #d53e4f ])0.9:0.123180[& !name = "Lactobacillales" , !color = #d53e4f , !collapse = {"collapsed",1.51349} ],((('[HM] Amphibacillus xylanus NBRC 15112 [408356058]':0.112520[& !color = #d53e4f ],'[HM] Erysipelothrix rhusiopathiae str. Fujisawa [336066519]':0.250630[& !color = #d53e4f ])0.51:0.047360[& !name = "Firmicutes" , !color = #d53e4f , !collapse = {"collapsed",1.83481} ],'[HM] Acholeplasma laidlawii PG-8A [162447293]':0.199430[& !color = #d53e4f ])0.98:0.071360[& !name = "Bacteria" , !color = #000000 ],'[HM] Lactobacillus fermentum CECT 5716 [385812615]':0.177090[& !color = #d53e4f ])1:0.104430[& !name = "Bacteria" , !color = #000000 ])0.96:0.095230[& !name = "Bacteria" , !color = #000000 ],'[HM] Oenococcus oeni PSU-1 [116490441]':0.266480[& !color = #d53e4f ])1:0.175290[& !name = "Bacteria" , !color = #000000 ],'[HM] Macrococcus caseolyticus JCSC5402 [222150534]':0.436050[& !color = #d53e4f ])1:0.152420[& !name = "Bacteria" , !color = #000000 ],'[HM] Alkaliphilus oremlandii OhILAs [158321073]':0.312410[& !color = #d53e4f ])0.99:0.143840[& !name = "Bacteria" , !color = #000000 ],'[HM] Methanocella conradii HZ254 [383320275]':0.368600[& !color = #e6f598 ])0.75:0.104440[& !name = "cellular organisms" , !color = #000000 ],((('[HM] Polymorphum gilvum SL003B-26A1 [328545635]':0.249560[& !color = #9e0142 ],'[HM] Sphaerobacter thermophilus DSM 20745 [269929300]':0.082100[& !color = #66c2a5 ])0.98:0.051250[& !name = "Bacteria" , !color = #000000 ],'[HM] Rubrobacter xylanophilus DSM 9941 [108804635]':0.232720[& !color = #fdae61 ])1:0.057540[& !name = "Bacteria" , !color = #000000 ],('[HM] Nocardioides sp. JS614 [119715897]':0.147560[& !color = #fdae61 ],'[HM] Brachybacterium faecium DSM 4810 [257069572]':0.120270[& !color = #fdae61 ])1:0.190120[& !name = "Actinomycetales" , !color = #fdae61 , !collapse = {"collapsed",2.57032} ])0.87:0.071810[& !name = "Bacteria" , !color = #000000 ])1:0.245820[& !name = "cellular organisms" , !color = #000000 ])0:0.000000[& !name = "cellular organisms" , !color = #000000 ],((((((((((((((((('[HM] Streptococcus intermedius JTH08 [392429537]':0.232720[& !color = #d53e4f ],'[HM] Streptococcus mutans NN2025 [290581326]':0.218840[& !color = #d53e4f ])1:0.235920[& !name = "Streptococcus" , !color = #d53e4f ],'[HM] Lactobacillus rhamnosus GG [385826855]':0.351950[& !color = #d53e4f ])0.77:0.086920[& !name = "Lactobacillales" , !color = #d53e4f ],'[HM] Amphibacillus xylanus NBRC 15112 [408357520]':0.438480[& !color = #d53e4f ])0.83:0.061170[& !name = "Bacilli" , !color = #d53e4f , !collapse = {"collapsed",1.45019} ],'[HM] Candidatus Phytoplasma mali [194246623]':0.569760[& !color = #d53e4f ])1:0.135730[& !name = "Bacteria" , !color = #000000 ],'[HM] Amphibacillus xylanus NBRC 15112 [408357500]':0.560980[& !color = #d53e4f ])0.98:0.092940[& !name = "Bacteria" , !color = #000000 ],('[HM] Streptococcus dysgalactiae subsp. equisimilis RE378 [408402012]':0.492950[& !color = #d53e4f ],'[HM] Melissococcus plutonius DAT561 [379727264]':0.342390[& !color = #d53e4f ])0.99:0.117300[& !name = "Lactobacillales" , !color = #d53e4f , !collapse = {"collapsed",1.68534} ])0.94:0.072290[& !name = "Bacteria" , !color = #000000 ],('[HM] Listeria ivanovii subsp. ivanovii PAM 55 [347548063]':0.286710[& !color = #d53e4f ],'[HM] Erysipelothrix rhusiopathiae str. Fujisawa [336065316]':0.438150[& !color = #d53e4f ])0:0.000000[& !name = "Firmicutes" , !color = #d53e4f , !collapse = {"collapsed",1.92973} ])0.99:0.090690[& !name = "Bacteria" , !color = #000000 ],'[HM] Exiguobacterium sp. AT1b [229918101]':0.370880[& !color = #d53e4f ])0.99:0.050170[& !name = "Bacteria" , !color = #000000 ],('[HM] Bacillus clausii KSM-K16 [56965111]':0.326520[& !color = #d53e4f ],'[HM] Bacillus amyloliquefaciens FZB42 [154685795]':0.292320[& !color = #d53e4f ])0.88:0.054710[& !name = "Bacillus" , !color = #d53e4f , !collapse = {"collapsed",2.12751} ])0.99:0.120730[& !name = "Bacteria" , !color = #000000 ],'[HM] Acholeplasma laidlawii PG-8A [162447316]':0.810420[& !color = #d53e4f ])0.79:0.096260[& !name = "Bacteria" , !color = #000000 ],((((('[HM] Synechocystis sp. PCC 6803 [384437969]':0.002700[& !color = #f46d43 ],'[HM] Synechocystis sp. PCC 6803 substr. PCC-N [383492701]':0.002790[& !color = #f46d43 ])0:0.000000[& !name = "Synechocystis sp. PCC 6803" , !color = #f46d43 ],'[HM] Synechocystis sp. PCC 6803 substr. PCC-P [383326817]':0.002460[& !color = #f46d43 ])0:0.000000[& !name = "Synechocystis sp. PCC 6803" , !color = #f46d43 ],'[HM] Synechocystis sp. PCC 6803 substr. GT-I [383323648]':0.002650[& !color = #f46d43 ])1:0.124450[& !name = "Synechocystis sp. PCC 6803" , !color = #f46d43 ],'[HM] Microcystis aeruginosa NIES-843 [166362916]':0.254650[& !color = #f46d43 ])0.71:0.027980[& !name = "Chroococcales" , !color = #f46d43 ],((('[HM] Anabaena variabilis ATCC 29413 [75910063]':0.019130[& !color = #f46d43 ],'[HM] Nostoc sp. PCC 7120 [17230653]':0.031210[& !color = #f46d43 ])1:0.054490[& !name = "Nostocaceae" , !color = #f46d43 ],'[HM] Nostoc punctiforme PCC 73102 [186684143]':0.101090[& !color = #f46d43 ])1:0.091760[& !name = "Nostocaceae" , !color = #f46d43 ],'[HM] Cyanothece sp. PCC 7425 [220907335]':0.153450[& !color = #f46d43 ])0.52:0.030700[& !name = "Cyanobacteria" , !color = #f46d43 ])1:0.228010[& !name = "Cyanobacteria" , !color = #f46d43 , !collapse = {"collapsed",2.21509} ])1:0.163440[& !name = "Bacteria" , !color = #000000 ],'[HM] Herpetosiphon aurantiacus DSM 785 [159899537]':0.358400[& !color = #66c2a5 ])0.57:0.077090[& !name = "Bacteria" , !color = #000000 ],((((('[HM] Salinispora tropica CNB-440 [145594547]':0.208530[& !color = #fdae61 ],'[HM] Gordonia polyisoprenivorans VH2 [378720626]':0.265260[& !color = #fdae61 ])1:0.333310[& !name = "Actinomycetales" , !color = #fdae61 , !collapse = {"collapsed",2.30972} ],'[HM] Thermaerobacter marianensis DSM 12885 [317121449]':0.292290[& !color = #d53e4f ])0.59:0.057970[& !name = "Bacteria" , !color = #000000 ],'[HM|ref] Symbiobacterium thermophilum IAM 14863 [51894011]':0.444380[& !color = #d53e4f ])0:0.000000[& !name = "Bacteria" , !color = #000000 ],'[HM] Sphaerobacter thermophilus DSM 20745 [269838297]':0.374400[& !color = #66c2a5 ])0:0.000000[& !name = "Bacteria" , !color = #000000 ],(('[HM] Spirochaeta africana DSM 8902 [383789951]':0.354410[& !color = #ffffbf ],'[HM] Rhodothermus marinus DSM 4252 [268316093]':0.235550[& !color = #fee08b ])1:0.135830[& !name = "Bacteria" , !color = #000000 ],'[HM] Chloroflexus aurantiacus J-10-fl [163849270]':0.226300[& !color = #66c2a5 ])1:0.103900[& !name = "Bacteria" , !color = #000000 ])0:0.000000[& !name = "Bacteria" , !color = #000000 ])0.69:0.042520[& !name = "Bacteria" , !color = #000000 ],'[HM] Caldilinea aerophila DSM 14535 = NBRC 104270 [383762020]':0.291870[& !color = #66c2a5 ])0.54:0.053110[& !name = "Bacteria" , !color = #000000 ],(((('[HM] Simkania negevensis Z [338732433]':0.298120[& !color = #3288bd ],'[HM] Waddlia chondrophila WSU 86-1044 [297621848]':0.295210[& !color = #3288bd ])0.79:0.098670[& !name = "Chlamydiales" , !color = #3288bd ],'Chlamydophila psittaci RD1 [392377044]':0.432070[& !color = #3288bd ])1:0.600220[& !name = "Chlamydiales" , !color = #3288bd , !collapse = {"collapsed",2.0296} ],('[HM] Micavibrio aeruginosavorus ARL-13 [347758749]':0.120660[& !color = #9e0142 ],'[HM] Polymorphum gilvum SL003B-26A1 [328545631]':0.068710[& !color = #9e0142 ])1:0.434580[& !name = "unclassified Alphaproteobacteria" , !color = #9e0142 , !collapse = {"collapsed",2.50665} ])0:0.000000[& !name = "Bacteria" , !color = #000000 ],('[HM] Coraliomargarita akajimensis DSM 45221 [294055086]':0.324780[& !color = #3288bd ],'[HM] Opitutus terrae PB90-1 [182415296]':0.112050[& !color = #3288bd ])1:0.491020[& !name = "Opitutae" , !color = #3288bd , !collapse = {"collapsed",2.24609} ])0:0.000000[& !name = "Bacteria" , !color = #000000 ])0.62:0.050580[& !name = "Bacteria" , !color = #000000 ],((((((('[HM] Pirellula staleyi DSM 6068 [283778995]':0.120260[& !color = #5e4fa2 ],'[HM] Hirschia baltica ATCC 49814 [254293089]':0.216960[& !color = #9e0142 ])0:0.000000[& !name = "Bacteria" , !color = #000000 ],'[HM] Phenylobacterium zucineum HLK1 [197103384]':0.170180[& !color = #9e0142 ])0.77:0.036360[& !name = "Bacteria" , !color = #000000 ],('[HM] Cyclobacterium marinum DSM 745 [343087138]':0.166570[& !color = #fee08b ],'[HM] Chitinophaga pinensis DSM 2588 [256421721]':0.195810[& !color = #fee08b ])1:0.147250[& !name = "Bacteroidetes" , !color = #fee08b , !collapse = {"collapsed",2.28627} ])0.63:0.027130[& !name = "Bacteria" , !color = #000000 ],('[HM] gamma proteobacterium HdN1 [304310141]':0.127060[& !color = #9e0142 ],'[HM] Parvibaculum lavamentivorans DS-1 [154253804]':0.157570[& !color = #9e0142 ])0.87:0.033880[& !name = "Proteobacteria" , !color = #9e0142 , !collapse = {"collapsed",2.46501} ])0.91:0.051850[& !name = "Bacteria" , !color = #000000 ],'[HM] Phycisphaera mikurensis NBRC 102666 [383087818]':0.173860[& !color = #5e4fa2 ])1:0.119380[& !name = "Bacteria" , !color = #000000 ],'[HM] Corallococcus coralloides DSM 2259 [383458613]':0.458840[& !color = #9e0142 ])0.97:0.117110[& !name = "Bacteria" , !color = #000000 ],'[HM] Gemmatimonas aurantiaca T-27 [226226713]':0.308140[& !color = #9e0142 ])1:0.167670[& !name = "Bacteria" , !color = #000000 ])0.64:0.059050[& !name = "Bacteria" , !color = #000000 ],((((('[HM] Microlunatus phosphovorus NM-1 [336119378]':0.034950[& !color = #fdae61 ],'[HM] Brachybacterium faecium DSM 4810 [257069419]':0.035450[& !color = #fdae61 ])1:0.054120[& !name = "Actinomycetales" , !color = #fdae61 ],'[HM] Corynebacterium jeikeium K411 [68536524]':0.114690[& !color = #fdae61 ])1:0.228130[& !name = "Actinomycetales" , !color = #fdae61 ],(('[HM] Nocardioides sp. JS614 [119716436]':0.112610[& !color = #fdae61 ],'[HM] Saccharomonospora viridis DSM 43017 [257055977]':0.085240[& !color = #fdae61 ])1:0.041420[& !name = "Actinomycetales" , !color = #fdae61 ],'[HM] Mycobacterium massiliense str. GO 06 [397680835]':0.104230[& !color = #fdae61 ])1:0.140610[& !name = "Actinomycetales" , !color = #fdae61 ])0.84:0.047200[& !name = "Actinomycetales" , !color = #fdae61 ],('[HM] Microlunatus phosphovorus NM-1 [336120885]':0.128260[& !color = #fdae61 ],'[HM] Microlunatus phosphovorus NM-1 [336120857]':0.022470[& !color = #fdae61 ])1:0.144220[& !name = "Microlunatus phosphovorus NM-1" , !color = #fdae61 ])1:0.252210[& !name = "Actinomycetales" , !color = #fdae61 , !collapse = {"collapsed",2.41651} ],('[HM] Legionella pneumophila subsp. pneumophila ATCC 43290 [378777977]':0.227670[& !color = #9e0142 ],'[HM] Acidithiobacillus ferrooxidans ATCC 53993 [198282354]':0.070900[& !color = #9e0142 ])1:0.349260[& !name = "Gammaproteobacteria" , !color = #9e0142 , !collapse = {"collapsed",2.48181} ])1:0.112780[& !name = "Bacteria" , !color = #000000 ])0.63:0.054110[& !name = "Bacteria" , !color = #000000 ])0:0.000000[& !name = "cellular organisms" , !color = #000000 ],(((((((((((((((((((((('[HM] Desulfitobacterium hafniense Y51 [89897377]':0.056840[& !color = #d53e4f ],'[HM] Desulfitobacterium hafniense Y51 [89897147]':0.028930[& !color = #d53e4f ])1:0.276130[& !name = "Desulfitobacterium hafniense Y51" , !color = #d53e4f , !collapse = {"collapsed",2.57794} ],('[HM] Methanococcus aeolicus Nankai-3 [150400770]':0.250810[& !color = #e6f598 ],'[HM] Pyrococcus abyssi GE5 [14521140]':0.098950[& !color = #e6f598 ])1:0.156650[& !name = "Euryarchaeota" , !color = #e6f598 , !collapse = {"collapsed",2.50345} ])0:0.000000[& !name = "cellular organisms" , !color = #000000 ],'[HM] Treponema denticola ATCC 35405 [42526892]':0.396510[& !color = #ffffbf ])0:0.000000[& !name = "cellular organisms" , !color = #000000 ],'[HM] Lactococcus garvieae Lg2 [385832536]':0.395430[& !color = #d53e4f ])0:0.000000[& !name = "cellular organisms" , !color = #000000 ],'[HM] Wolinella succinogenes DSM 1740 [34557497]':0.303790[& !color = #9e0142 ])0:0.000000[& !name = "cellular organisms" , !color = #000000 ],'[HM] Mahella australiensis 50-1 BON [332982503]':0.291680[& !color = #d53e4f ])0:0.000000[& !name = "cellular organisms" , !color = #000000 ],'[HM] Tepidanaerobacter acetatoxydans Re1 [332798349]':0.271930[& !color = #d53e4f ])0:0.000000[& !name = "cellular organisms" , !color = #000000 ],('[HM|ref] Symbiobacterium thermophilum IAM 14863 [51892763]':0.242310[& !color = #d53e4f ],'[HM] Thermaerobacter marianensis DSM 12885 [317122858]':0.171190[& !color = #d53e4f ])1:0.081720[& !name = "Clostridiales incertae sedis" , !color = #d53e4f , !collapse = {"collapsed",2.58688} ])0:0.000000[& !name = "cellular organisms" , !color = #000000 ],'[Clostridium] sticklandii [310657877]':0.241810[& !color = #d53e4f ])0:0.000000[& !name = "cellular organisms" , !color = #000000 ],('[HM] Halanaerobium praevalens DSM 2228 [385800154]':0.266080[& !color = #d53e4f ],'[HM] Acetohalobium arabaticum DSM 5501 [302391874]':0.244760[& !color = #d53e4f ])0.55:0.065590[& !name = "Halanaerobiales" , !color = #d53e4f , !collapse = {"collapsed",2.57924} ])0:0.000000[& !name = "cellular organisms" , !color = #000000 ],'[HM] Spirochaeta smaragdinae DSM 11293 [302339963]':0.324030[& !color = #ffffbf ])0:0.000000[& !name = "cellular organisms" , !color = #000000 ],(('[HM] Melissococcus plutonius DAT561 [379727503]':0.334210[& !color = #d53e4f ],'[HM] Ilyobacter polytropus DSM 2926 [310779149]':0.275740[& !color = #abdda4 ])0:0.000000[& !name = "Bacteria" , !color = #000000 ],('[HM] Acetobacterium woodii DSM 1030 [379010709]':0.457450[& !color = #d53e4f ],'[HM] Brachyspira pilosicoli 95/1000 [300871866]':0.592680[& !color = #ffffbf ])0.5:0.099250[& !name = "Bacteria" , !color = #000000 ])0.5:0.061470[& !name = "Bacteria" , !color = #000000 ])0:0.000000[& !name = "cellular organisms" , !color = #000000 ],(((((('[HM] Haliscomenobacter hydrossis DSM 1100 [332661832]':0.093880[& !color = #fee08b ],'[HM] Weeksella virosa DSM 16922 [325953700]':0.053910[& !color = #fee08b ])1:0.063190[& !name = "Bacteroidetes" , !color = #fee08b ],('[HM] Weeksella virosa DSM 16922 [325955386]':0.162230[& !color = #fee08b ],'[HM] Leadbetterella byssophila DSM 17132 [312132257]':0.197330[& !color = #fee08b ])0.66:0.032770[& !name = "Bacteroidetes" , !color = #fee08b ])1:0.085940[& !name = "Bacteroidetes" , !color = #fee08b ],(('[HM] Cytophaga hutchinsonii ATCC 33406 [110637914]':0.010330[& !color = #fee08b ],'[HM] Cytophaga hutchinsonii ATCC 33406 [110637474]':0.039470[& !color = #fee08b ])1:0.083610[& !name = "Cytophaga hutchinsonii ATCC 33406" , !color = #fee08b ],('[HM] Fluviicola taffensis DSM 16823 [327402461]':0.125280[& !color = #fee08b ],'[HM] Pedobacter heparinus DSM 2366 [255532577]':0.115140[& !color = #fee08b ])1:0.064480[& !name = "Bacteroidetes" , !color = #fee08b ])1:0.085200[& !name = "Bacteroidetes" , !color = #fee08b ])1:0.052730[& !name = "Bacteroidetes" , !color = #fee08b ],(((('[HM] Parabacteroides distasonis ATCC 8503 [150006883]':0.118000[& !color = #fee08b ],'[HM] Odoribacter splanchnicus DSM 20712 [325280711]':0.130010[& !color = #fee08b ])1:0.185820[& !name = "Porphyromonadaceae" , !color = #fee08b ],'[HM] Bacteroides thetaiotaomicron VPI-5482 [29347922]':0.149400[& !color = #fee08b ])1:0.147090[& !name = "Bacteroidales" , !color = #fee08b ],'[HM] Lacinutrix sp. 5H-3-7-4 [336171454]':0.198540[& !color = #fee08b ])0.6:0.040840[& !name = "Bacteroidetes" , !color = #fee08b ],'[HM] Cyclobacterium marinum DSM 745 [343084520]':0.373220[& !color = #fee08b ])0.9:0.048880[& !name = "Bacteroidetes" , !color = #fee08b ])1:0.176360[& !name = "Bacteroidetes" , !color = #fee08b , !collapse = {"collapsed",2.04247} ],('[HM] Arcobacter butzleri ED-1 [384156402]':0.377960[& !color = #9e0142 ],'[HM] Erysipelothrix rhusiopathiae str. Fujisawa [336066543]':0.462530[& !color = #d53e4f ])0.99:0.067330[& !name = "Bacteria" , !color = #000000 ])1:0.108020[& !name = "Bacteria" , !color = #000000 ],('[HM] Helicobacter pylori 52 [384887564]':0.658130[& !color = #9e0142 ],'[HM] Marinitoga piezophila KA3 [374339576]':0.265750[& !color = #9e0142 ])0:0.000000[& !name = "Bacteria" , !color = #000000 ])0.5:0.031420[& !name = "Bacteria" , !color = #000000 ])0:0.000000[& !name = "cellular organisms" , !color = #000000 ],'[HM] Exiguobacterium sp. AT1b [229918003]':0.489100[& !color = #d53e4f ])0:0.000000[& !name = "cellular organisms" , !color = #000000 ],('[HM] Caldicellulosiruptor obsidiansis OB47 [302870976]':0.707720[& !color = #d53e4f ],'[HM] Candidatus Cloacamonas acidaminovorans str. Evry [218961059]':0.579330[& !color = #fdae61 ])0.6:0.142800[& !name = "Bacteria" , !color = #000000 ])0:0.000000[& !name = "cellular organisms" , !color = #000000 ],('[HM] Moorella thermoacetica ATCC 39073 [83591026]':0.226730[& !color = #d53e4f ],'[HM] Natranaerobius thermophilus JW/NM-WN-LF [188587070]':0.322700[& !color = #d53e4f ])0.88:0.060020[& !name = "Clostridia" , !color = #d53e4f , !collapse = {"collapsed",2.52819} ])0:0.000000[& !name = "cellular organisms" , !color = #000000 ],((((('[HM] Synechocystis sp. PCC 6803 [384437972]':0.003140[& !color = #f46d43 ],'[HM] Synechocystis sp. PCC 6803 substr. PCC-N [383492704]':0.002560[& !color = #f46d43 ])0:0.000000[& !name = "Synechocystis sp. PCC 6803" , !color = #f46d43 ],'[HM] Synechocystis sp. PCC 6803 substr. PCC-P [383326820]':0.002320[& !color = #f46d43 ])0:0.000000[& !name = "Synechocystis sp. PCC 6803" , !color = #f46d43 ],'[HM] Synechocystis sp. PCC 6803 substr. GT-I [383323651]':0.003030[& !color = #f46d43 ])1:0.151900[& !name = "Synechocystis sp. PCC 6803" , !color = #f46d43 ],'[HM] Nostoc punctiforme PCC 73102 [186682112]':0.160370[& !color = #f46d43 ])1:0.070940[& !name = "Cyanobacteria" , !color = #f46d43 ],'[HM] Cyanothece sp. PCC 7822 [307150036]':0.149520[& !color = #f46d43 ])1:0.106080[& !name = "Cyanobacteria" , !color = #f46d43 , !collapse = {"collapsed",2.57352} ])0:0.000000[& !name = "cellular organisms" , !color = #000000 ],(('[HM] Lawsonia intracellularis PHE/MN1-00 [94987040]':0.441370[& !color = #9e0142 ],'[HM] Thermovirga lienii DSM 17291 [357419328]':0.369770[& !color = #e6f598 ])0.64:0.086980[& !name = "Bacteria" , !color = #000000 ],'[HM] Desulfococcus oleovorans Hxd3 [158520438]':0.329420[& !color = #9e0142 ])0.55:0.091480[& !name = "Bacteria" , !color = #000000 ])0:0.000000[& !name = "cellular organisms" , !color = #000000 ],('Streptobacillus moniliformis DSM 12112 [269123997]':0.681750[& !color = #abdda4 ],'[HM] Thermotoga lettingae TMO [157364188]':0.450370[& !color = #9e0142 ])0.83:0.113880[& !name = "Bacteria" , !color = #000000 ])0:0.000000[& !name = "cellular organisms" , !color = #000000 ],(((((((((('[HM] Porphyromonas asaccharolytica DSM 20707 [332300141]':0.216940[& !color = #fee08b ],'[HM] Prevotella ruminicola 23 [294673035]':0.147430[& !color = #fee08b ])0.95:0.079640[& !name = "Bacteroidales" , !color = #fee08b , !collapse = {"collapsed",2.15299} ],'[HM] Streptococcus pasteurianus ATCC 43144 [336063852]':0.411570[& !color = #d53e4f ])1:0.108760[& !name = "Bacteria" , !color = #000000 ],'[HM] Oscillibacter valericigenes Sjm18-20 [350268431]':0.201740[& !color = #d53e4f ])0.86:0.041540[& !name = "Bacteria" , !color = #000000 ],(('[HM] Coriobacterium glomerans PW2 [328955228]':0.194500[& !color = #fdae61 ],'[HM] Cryptobacterium curtum DSM 15641 [256827772]':0.176840[& !color = #fdae61 ])0.97:0.055840[& !name = "Coriobacteriaceae" , !color = #fdae61 , !collapse = {"collapsed",2.30268} ],'[HM] Methanocorpusculum labreanum Z [124485885]':0.260820[& !color = #e6f598 ])0.9:0.046850[& !name = "cellular organisms" , !color = #000000 ])0.85:0.048900[& !name = "cellular organisms" , !color = #000000 ],(('Megasphaera elsdenii DSM 20460 [348027453]':0.529440[& !color = #d53e4f ],'[HM] Selenomonas sputigena ATCC 35185 [330839970]':0.102980[& !color = #d53e4f ])0.96:0.076290[& !name = "Veillonellaceae" , !color = #d53e4f ],'[HM] Acidaminococcus fermentans DSM 20731 [284048239]':0.220820[& !color = #d53e4f ])1:0.146620[& !name = "Selenomonadales" , !color = #d53e4f , !collapse = {"collapsed",1.89642} ])0.71:0.034390[& !name = "cellular organisms" , !color = #000000 ],('[HM] Ruminococcus albus 7 [317055760]':0.183980[& !color = #d53e4f ],'[HM] Butyrivibrio proteoclasticus B316 [302670888]':0.297670[& !color = #d53e4f ])0:0.000000[& !name = "Clostridiales" , !color = #d53e4f , !collapse = {"collapsed",2.38549} ])0.72:0.033300[& !name = "cellular organisms" , !color = #000000 ],'[HM] Clostridium phytofermentans ISDg [160878281]':0.235020[& !color = #d53e4f ])1:0.069340[& !name = "cellular organisms" , !color = #000000 ],((('[HM] Sphaerochaeta coccoides DSM 17374 [330836639]':0.450220[& !color = #ffffbf ],'[HM] Clostridium lentocellum DSM 5427 [326792732]':0.251670[& !color = #d53e4f ])1:0.097690[& !name = "Bacteria" , !color = #000000 ],'[HM] Treponema brennaborense DSM 12168 [332298693]':0.330800[& !color = #ffffbf ])0.53:0.050260[& !name = "Bacteria" , !color = #000000 ],(('[HM] Candidatus Arthromitus sp. SFB-rat-Yit [347542534]':0.349490[& !color = #d53e4f ],'[HM] Anaerococcus prevotii DSM 20548 [257066898]':0.703690[& !color = #d53e4f ])0:0.000000[& !name = "Clostridiales" , !color = #d53e4f ],'[HM] Finegoldia magna ATCC 29328 [169823752]':0.302200[& !color = #d53e4f ])1:0.063750[& !name = "Clostridiales" , !color = #d53e4f , !collapse = {"collapsed",1.96966} ])0.97:0.048700[& !name = "Bacteria" , !color = #000000 ])0.97:0.051270[& !name = "cellular organisms" , !color = #000000 ],('Desulfitobacterium hafniense Y51 [89897374]':0.227110[& !color = #d53e4f ],'[HM] Acholeplasma laidlawii PG-8A [162448101]':0.257220[& !color = #d53e4f ])0:0.000000[& !name = "Bacteria" , !color = #000000 ])0.54:0.023580[& !name = "cellular organisms" , !color = #000000 ],((((('[HM] Mahella australiensis 50-1 BON [332983304]':0.015840[& !color = #d53e4f ],'[HM] Petrotoga mobilis SJ95 [160901913]':0.028020[& !color = #9e0142 ])1:0.076880[& !name = "Bacteria" , !color = #000000 ],'[HM] Desulfitobacterium hafniense Y51 [89893575]':0.062570[& !color = #d53e4f ])1:0.053690[& !name = "Bacteria" , !color = #000000 ],'[HM] Alkaliphilus oremlandii OhILAs [158320122]':0.087000[& !color = #d53e4f ])0.92:0.037080[& !name = "Bacteria" , !color = #000000 ],('[HM] Clostridium tetani E88 [28211582]':0.246980[& !color = #d53e4f ],'[HM] Bacillus amyloliquefaciens FZB42 [154687468]':0.261560[& !color = #d53e4f ])0.88:0.050070[& !name = "Firmicutes" , !color = #d53e4f , !collapse = {"collapsed",2.49157} ])0.92:0.030270[& !name = "Bacteria" , !color = #000000 ],(('[HM] Clostridium thermocellum DSM 1313 [385779318]':0.177650[& !color = #d53e4f ],'[HM] Clostridium difficile CD196 [260682095]':0.195730[& !color = #d53e4f ])0:0.000000[& !name = "Clostridiales" , !color = #d53e4f ],('[HM] Alkaliphilus oremlandii OhILAs [158321187]':0.124820[& !color = #d53e4f ],'[HM] Clostridium botulinum A str. Hall [153937186]':0.321420[& !color = #d53e4f ])0.53:0.033060[& !name = "Clostridiaceae" , !color = #d53e4f ])0.82:0.051290[& !name = "Clostridiales" , !color = #d53e4f , !collapse = {"collapsed",2.4277} ])0.51:0.027180[& !name = "Bacteria" , !color = #000000 ])0.57:0.050260[& !name = "cellular organisms" , !color = #000000 ])0.69:0.060670[& !name = "cellular organisms" , !color = #000000 ],((((('[HM] Spirochaeta thermophila DSM 6578 [386346525]':0.569950[& !color = #ffffbf ],'[HM] Spirochaeta africana DSM 8902 [383791405]':0.319600[& !color = #ffffbf ])0.66:0.087690[& !name = "Spirochaeta" , !color = #ffffbf , !collapse = {"collapsed",2.31394} ],'[HM] Clostridiales genomosp. BVAB3 str. UPII9-5 [289450645]':0.767550[& !color = #d53e4f ])0:0.000000[& !name = "Bacteria" , !color = #000000 ],(('[HM] Megasphaera elsdenii DSM 20460 [348025993]':0.240550[& !color = #d53e4f ],'[HM] Veillonella parvula DSM 2008 [269798732]':0.440700[& !color = #d53e4f ])1:0.323110[& !name = "Veillonellaceae" , !color = #d53e4f ],'[HM] Ethanoligenens harbinense YUAN-3 [317133635]':0.297900[& !color = #d53e4f ])0.71:0.091230[& !name = "Firmicutes" , !color = #d53e4f , !collapse = {"collapsed",2.11654} ])0:0.000000[& !name = "Bacteria" , !color = #000000 ],('[HM] Flexistipes sinusarabici DSM 4947 [336323533]':0.812220[& !color = #f46d43 ],'[HM] Thermanaerovibrio acidaminovorans DSM 6589 [269793116]':0.518090[& !color = #e6f598 ])0.75:0.126260[& !name = "Bacteria" , !color = #000000 ])0:0.000000[& !name = "Bacteria" , !color = #000000 ],('[HM] Spirochaeta caldaria DSM 7334 [339500848]':0.452520[& !color = #ffffbf ],'[HM] Akkermansia muciniphila ATCC BAA-835 [187735590]':0.515340[& !color = #3288bd ])0.96:0.124280[& !name = "Bacteria" , !color = #000000 ])0:0.000000[& !name = "Bacteria" , !color = #000000 ])1:0.168240[& !name = "cellular organisms" , !color = #000000 ],((('Hyperthermus butylicus DSM 5456 [124027102]':0.641670[& !color = #abdda4 ],'Aeropyrum pernix K1 [118431927]':0.566900[& !color = #abdda4 ])1:0.454420[& !name = "Desulfurococcales" , !color = #abdda4 , !collapse = {"collapsed",1.52479} ],'Coprothermobacter proteolyticus DSM 5265 [206895631]':0.940520[& !color = #d53e4f ])1:0.387160[& !name = "cellular organisms" , !color = #000000 ],'[HM|ref] Carboxydothermus hydrogenoformans Z-2901 [78044655]':0.807540[& !color = #d53e4f ])0.8:0.131780[& !name = "cellular organisms" , !color = #000000 ])0.8:0.085810[& !name = "cellular organisms" , !color = #000000 ])0.99:0.094110[& !name = "cellular organisms" , !color = #000000 ],((((((((((((((((((('Thermosynechococcus elongatus BP-1 [22299753]':0.516480[& !color = #f46d43 ],'Cyanothece sp. PCC 7425 [220905987]':0.142920[& !color = #f46d43 ])1:0.247540[& !name = "Chroococcales" , !color = #f46d43 ],'Cyanothece sp. PCC 7425 [220908382]':0.368630[& !color = #f46d43 ])0.58:0.058270[& !name = "Chroococcales" , !color = #f46d43 ],'Cyanothece sp. PCC 7425 [220908390]':1.067130[& !color = #f46d43 ])1:0.131930[& !name = "Chroococcales" , !color = #f46d43 ],('Thermosynechococcus elongatus BP-1 [22298199]':0.082190[& !color = #f46d43 ],'Cyanothece sp. PCC 7425 [220908384]':0.143820[& !color = #f46d43 ])1:0.092860[& !name = "Chroococcales" , !color = #f46d43 ])0.9:0.045940[& !name = "Chroococcales" , !color = #f46d43 ],('Cyanothece sp. PCC 7822 [307592007]':0.022090[& !color = #f46d43 ],'Cyanothece sp. PCC 7424 [218437227]':0.006430[& !color = #f46d43 ])1:0.164700[& !name = "Cyanothece" , !color = #f46d43 ])0.98:0.081670[& !name = "Chroococcales" , !color = #f46d43 ],'Synechococcus sp. CC9605 [78213518]':0.678070[& !color = #f46d43 ])0.82:0.076060[& !name = "Chroococcales" , !color = #f46d43 ],(((('Anabaena variabilis ATCC 29413 [75911260]':0.007000[& !color = #f46d43 ],'Nostoc sp. PCC 7120 [17229496]':0.008860[& !color = #f46d43 ])1:0.094710[& !name = "Nostocaceae" , !color = #f46d43 ],'Nostoc punctiforme PCC 73102 [186681058]':0.064780[& !color = #f46d43 ])1:0.110470[& !name = "Nostocaceae" , !color = #f46d43 ],('Cyanothece sp. PCC 7822 [307154051]':0.057910[& !color = #f46d43 ],'Cyanothece sp. PCC 7424 [218440296]':0.027060[& !color = #f46d43 ])1:0.234820[& !name = "Cyanothece" , !color = #f46d43 ])0.52:0.043910[& !name = "Cyanobacteria" , !color = #f46d43 ],(('Anabaena variabilis ATCC 29413 [75907215]':0.012060[& !color = #f46d43 ],'Nostoc sp. PCC 7120 [17230400]':0.010110[& !color = #f46d43 ])1:0.126550[& !name = "Nostocaceae" , !color = #f46d43 ],('Cyanothece sp. PCC 7424 [218440511]':0.174730[& !color = #f46d43 ],'Cyanothece sp. ATCC 51142 [172035926]':0.263070[& !color = #f46d43 ])1:0.068220[& !name = "Cyanothece" , !color = #f46d43 ])1:0.171460[& !name = "Cyanobacteria" , !color = #f46d43 ])0.98:0.092760[& !name = "Cyanobacteria" , !color = #f46d43 ])1:0.332000[& !name = "Cyanobacteria" , !color = #f46d43 , !collapse = {"collapsed",0.24802} ],'Sorangium cellulosum So ce56 [162449524]':0.443520[& !color = #9e0142 ])0.99:0.151450[& !name = "Bacteria" , !color = #000000 ],'Sulfurihydrogenibium sp. YO3AOP1 [188997255]':0.581110[& !color = #66c2a5 ])1:0.373270[& !name = "Bacteria" , !color = #000000 ],((((((((('Ruminococcus albus 7 [317056755]':0.208490[& !color = #d53e4f ],'Acidaminococcus fermentans DSM 20731 [284049358]':0.236790[& !color = #d53e4f ])1:0.088300[& !name = "Firmicutes" , !color = #d53e4f ],'Clostridium difficile CD196 [260682289]':0.246830[& !color = #d53e4f ])1:0.087450[& !name = "Firmicutes" , !color = #d53e4f ],'Veillonella parvula DSM 2008 [269797698]':0.410010[& !color = #d53e4f ])0.99:0.088020[& !name = "Firmicutes" , !color = #d53e4f ],('Anaerococcus prevotii DSM 20548 [257065554]':0.103100[& !color = #d53e4f ],'Finegoldia magna ATCC 29328 [169824830]':0.083650[& !color = #d53e4f ])1:0.394580[& !name = "Clostridiales Family XI. Incertae Sedis" , !color = #d53e4f ])0.89:0.087150[& !name = "Firmicutes" , !color = #d53e4f , !collapse = {"collapsed",1.45753} ],((('Fibrobacter succinogenes subsp. succinogenes S85 [261416076]':0.274260[& !color = #f46d43 ],'Cryptobacterium curtum DSM 15641 [256827695]':0.342670[& !color = #fdae61 ])1:0.093270[& !name = "Bacteria" , !color = #000000 ],'Akkermansia muciniphila ATCC BAA-835 [187735578]':0.336060[& !color = #3288bd ])0.94:0.048800[& !name = "Bacteria" , !color = #000000 ],'Clostridiales genomosp. BVAB3 str. UPII9-5 [289449746]':0.501680[& !color = #d53e4f ])1:0.113890[& !name = "Bacteria" , !color = #000000 ])0.81:0.056850[& !name = "Bacteria" , !color = #000000 ],'Desulfitobacterium hafniense Y51 [89896222]':0.461370[& !color = #d53e4f ])0.89:0.075370[& !name = "Bacteria" , !color = #000000 ],('Treponema denticola ATCC 35405 [42525989]':0.395550[& !color = #ffffbf ],'Streptococcus intermedius JTH08 [392429260]':0.993690[& !color = #d53e4f ])0.7:0.092270[& !name = "Bacteria" , !color = #000000 ])0.76:0.071730[& !name = "Bacteria" , !color = #000000 ],'Desulfovibrio magneticus RS-1 [239907469]':0.404880[& !color = #9e0142 ])0.97:0.075630[& !name = "Bacteria" , !color = #000000 ],'Desulfovibrio vulgaris str. Miyazaki F [218886512]':0.317240[& !color = #9e0142 ])1:0.182650[& !name = "Bacteria" , !color = #000000 ])0.96:0.111870[& !name = "Bacteria" , !color = #000000 ],(((((('Arcobacter butzleri ED-1 [384155374]':0.186000[& !color = #9e0142 ],'Campylobacter fetus subsp. fetus 82-40 [118475026]':0.189280[& !color = #9e0142 ])1:0.136570[& !name = "Campylobacteraceae" , !color = #9e0142 ],'Wolinella succinogenes DSM 1740 [34557896]':0.161400[& !color = #9e0142 ])1:0.172480[& !name = "Campylobacterales" , !color = #9e0142 , !collapse = {"collapsed",1.62584} ],('Rhodopseudomonas palustris CGA009 [39935402]':0.310010[& !color = #9e0142 ],'Desulfurispirillum indicum S5 [317052193]':0.364030[& !color = #fdae61 ])0.81:0.078060[& !name = "Bacteria" , !color = #000000 ])1:0.143990[& !name = "Bacteria" , !color = #000000 ],('Rhodomicrobium vannielii ATCC 17100 [312113168]':0.423600[& !color = #9e0142 ],'Allochromatium vinosum DSM 180 [288941401]':0.384760[& !color = #9e0142 ])1:0.153140[& !name = "Proteobacteria" , !color = #9e0142 , !collapse = {"collapsed",1.69142} ])1:0.124080[& !name = "Bacteria" , !color = #000000 ],'Desulfarculus baarsii DSM 2075 [302341989]':0.514610[& !color = #9e0142 ])0.95:0.096780[& !name = "Bacteria" , !color = #000000 ],'Desulfobacca acetoxidans DSM 11109 [328952690]':0.676560[& !color = #9e0142 ])1:0.130320[& !name = "Bacteria" , !color = #000000 ])0.94:0.097390[& !name = "Bacteria" , !color = #000000 ],'Desulfomonile tiedjei DSM 6799 [392412487]':0.713550[& !color = #9e0142 ])0.7:0.091220[& !name = "Bacteria" , !color = #000000 ],('Megasphaera elsdenii DSM 20460 [348026710]':0.132860[& !color = #d53e4f ],'Selenomonas sputigena ATCC 35185 [330838414]':0.120330[& !color = #d53e4f ])1:0.550530[& !name = "Veillonellaceae" , !color = #d53e4f , !collapse = {"collapsed",2.12456} ])0.77:0.139050[& !name = "Bacteria" , !color = #000000 ],(('[Cu] Gordonia polyisoprenivorans VH2 [378718936]':0.191550[& !color = #fdae61 ],'[Cu] Nakamurella multipartita DSM 44233 [258653983]':0.118470[& !color = #fdae61 ])1:0.078730[& !name = "Actinomycetales" , !color = #fdae61 ],'[Cu] Kineococcus radiotolerans SRS30216 [152964260]':0.153630[& !color = #fdae61 ])1:0.288560[& !name = "Actinomycetales" , !color = #fdae61 , !collapse = {"collapsed",2.38816} ])0.52:0.069420[& !name = "Bacteria" , !color = #000000 ],(('Desulfobacca acetoxidans DSM 11109 [328952697]':0.640030[& !color = #9e0142 ],'Desulfarculus baarsii DSM 2075 [302341983]':0.395340[& !color = #9e0142 ])0.8:0.137230[& !name = "Deltaproteobacteria" , !color = #9e0142 ],'Desulfomonile tiedjei DSM 6799 [392412485]':0.358810[& !color = #9e0142 ])1:0.439210[& !name = "Deltaproteobacteria" , !color = #9e0142 , !collapse = {"collapsed",1.79995} ])0.99:0.129330[& !name = "Bacteria" , !color = #000000 ],('Corynebacterium ulcerans 809 [384516289]':0.367090[& !color = #fdae61 ],'[HM] Pelagibacterium halotolerans B2 [357383177]':0.397410[& !color = #9e0142 ])1:0.522770[& !name = "Bacteria" , !color = #000000 ])0.58:0.050500[& !name = "Bacteria" , !color = #000000 ],((('[Cu] Caldilinea aerophila DSM 14535 = NBRC 104270 [383763072]':0.143640[& !color = #66c2a5 ],'[Cu] Acidithiobacillus ferrooxidans ATCC 53993 [198282331]':0.207220[& !color = #9e0142 ])0.99:0.082500[& !name = "Bacteria" , !color = #000000 ],('[Cu] Caldilinea aerophila DSM 14535 = NBRC 104270 [383764614]':0.202020[& !color = #66c2a5 ],'[Cu] Herpetosiphon aurantiacus DSM 785 [159899799]':0.349900[& !color = #66c2a5 ])0.69:0.055840[& !name = "Chloroflexi" , !color = #66c2a5 , !collapse = {"collapsed",2.33829} ])0.98:0.114760[& !name = "Bacteria" , !color = #000000 ],'[Cu] Rhodothermus marinus DSM 4252 [268318010]':0.300040[& !color = #fee08b ])1:0.337460[& !name = "Bacteria" , !color = #000000 ])0.69:0.046850[& !name = "Bacteria" , !color = #000000 ],(((((('[HM] Desulfomonile tiedjei DSM 6799 [392408620]':0.210820[& !color = #9e0142 ],'[HM] Desulfobacca acetoxidans DSM 11109 [328954495]':0.296730[& !color = #9e0142 ])0:0.000000[& !name = "Syntrophaceae" , !color = #9e0142 ],'[HM] Desulfobulbus propionicus DSM 2032 [320354238]':0.324310[& !color = #9e0142 ])0:0.000000[& !name = "Deltaproteobacteria" , !color = #9e0142 ],('[HM] Desulfovibrio magneticus RS-1 [239907514]':0.276440[& !color = #9e0142 ],'Desulfovibrio vulgaris str. Miyazaki F [218887007]':0.311210[& !color = #9e0142 ])1:0.188450[& !name = "Desulfovibrio" , !color = #9e0142 ])0.93:0.105000[& !name = "Deltaproteobacteria" , !color = #9e0142 ],'[HM] Desulfarculus baarsii DSM 2075 [302342567]':0.162600[& !color = #9e0142 ])1:0.268030[& !name = "Deltaproteobacteria" , !color = #9e0142 , !collapse = {"collapsed",2.07986} ],((('[Cu] Selenomonas sputigena ATCC 35185 [330839669]':0.204000[& !color = #d53e4f ],'[Cu] Veillonella parvula DSM 2008 [269797318]':0.294100[& !color = #d53e4f ])1:0.085040[& !name = "Veillonellaceae" , !color = #d53e4f ],'[HM] Clostridium phytofermentans ISDg [160879512]':0.272170[& !color = #d53e4f ])1:0.187660[& !name = "Firmicutes" , !color = #d53e4f , !collapse = {"collapsed",1.97721} ],('[Cu] Desulfitobacterium hafniense Y51 [89892900]':0.220780[& !color = #d53e4f ],'[Cu] Akkermansia muciniphila ATCC BAA-835 [187736325]':0.203440[& !color = #3288bd ])1:0.177400[& !name = "Bacteria" , !color = #000000 ])1:0.408540[& !name = "Bacteria" , !color = #000000 ])0.96:0.119850[& !name = "Bacteria" , !color = #000000 ],'Phycisphaera mikurensis NBRC 102666 [383766191]':0.720380[& !color = #5e4fa2 ])0.64:0.170700[& !name = "Bacteria" , !color = #000000 ])0.64:0.076640[& !name = "Bacteria" , !color = #000000 ],(('Intrasporangium calvum DSM 43043 [317123377]':1.539330[& !color = #fdae61 ],'Sorangium cellulosum So ce56 [162448275]':1.506930[& !color = #9e0142 ])0.98:0.469680[& !name = "Bacteria" , !color = #000000 ],'Pseudomonas aeruginosa PAO1 [15597631]':0.712000[& !color = #9e0142 ])0.83:0.147130[& !name = "Bacteria" , !color = #000000 ])0:0.000000[& !name = "Bacteria" , !color = #000000 ])0.59:0.065200[& !name = "cellular organisms" , !color = #000000 ],((((((('Planctomyces brasiliensis DSM 5305 [325109579]':0.201540[& !color = #5e4fa2 ],'Rhodopirellula baltica SH 1 [32473383]':0.210610[& !color = #5e4fa2 ])0.83:0.077060[& !name = "Planctomycetaceae" , !color = #5e4fa2 ],'Planctomyces limnophilus DSM 3776 [296121198]':0.237940[& !color = #5e4fa2 ])0.5:0.056900[& !name = "Planctomycetaceae" , !color = #5e4fa2 , !collapse = {"collapsed",1.79104} ],('Legionella longbeachae NSW150 [289166295]':0.389410[& !color = #9e0142 ],'Pirellula staleyi DSM 6068 [283781773]':0.220180[& !color = #5e4fa2 ])0.5:0.055550[& !name = "Bacteria" , !color = #000000 ])0.88:0.050970[& !name = "Bacteria" , !color = #000000 ],'Isosphaera pallida ATCC 43644 [320102902]':0.141090[& !color = #5e4fa2 ])1:0.140680[& !name = "Bacteria" , !color = #000000 ],'Methylacidiphilum infernorum V4 [189219327]':0.269240[& !color = #3288bd ])1:0.621420[& !name = "Bacteria" , !color = #000000 ],(((('[FUPA25_Cu-like] Lactobacillus rhamnosus GG [385829417]':0.295480[& !color = #d53e4f ],'[FUPA25_Cu-like] Streptococcus pasteurianus ATCC 43144 [336065075]':0.358950[& !color = #d53e4f ])0.92:0.049570[& !name = "Lactobacillales" , !color = #d53e4f ],('[FUPA25_Cu-like] Aerococcus urinae ACS-120-V-Col10a [326804322]':0.271520[& !color = #d53e4f ],'[FUPA25_Cu-like] Lactobacillus helveticus DPC 4571 [161508189]':0.429360[& !color = #d53e4f ])0.58:0.069960[& !name = "Lactobacillales" , !color = #d53e4f ])0.58:0.123660[& !name = "Lactobacillales" , !color = #d53e4f ],'[FUPA25_Cu-like] Lactococcus garvieae Lg2 [385832021]':0.474600[& !color = #d53e4f ])1:0.274680[& !name = "Lactobacillales" , !color = #d53e4f , !collapse = {"collapsed",1.90131} ],'Bifidobacterium adolescentis ATCC 15703 [119025076]':0.604520[& !color = #fdae61 ])1:0.149710[& !name = "Bacteria" , !color = #000000 ])0.97:0.098600[& !name = "Bacteria" , !color = #000000 ],(((('[FUPA25_Cu-like] Rhodomicrobium vannielii ATCC 17100 [312114766]':0.293800[& !color = #9e0142 ],'[FUPA25_Cu-like] Azorhizobium caulinodans ORS 571 [158423267]':0.375290[& !color = #9e0142 ])0.99:0.090670[& !name = "Rhizobiales" , !color = #9e0142 ],'[FUPA25_Cu-like] Thiomicrospira crunogena XCL-2 [78485067]':0.394380[& !color = #9e0142 ])1:0.099920[& !name = "Proteobacteria" , !color = #9e0142 , !collapse = {"collapsed",2.26504} ],('[FUPA25_Cu-like] Acidothermus cellulolyticus 11B [117927237]':0.228250[& !color = #fdae61 ],'[FUPA25_Cu-like] Nakamurella multipartita DSM 44233 [258654385]':0.209920[& !color = #fdae61 ])1:0.108590[& !name = "Frankineae" , !color = #fdae61 , !collapse = {"collapsed",2.49408} ])0.98:0.046270[& !name = "Bacteria" , !color = #000000 ],('[FUPA25_Cu-like] Salinispora tropica CNB-440 [145594127]':0.242650[& !color = #fdae61 ],'[FUPA25_Cu-like] Thermobispora bispora DSM 43833 [296269623]':0.270330[& !color = #fdae61 ])0.99:0.051270[& !name = "Actinomycetales" , !color = #fdae61 , !collapse = {"collapsed",2.55559} ])1:0.170090[& !name = "Bacteria" , !color = #000000 ])1:0.337660[& !name = "Bacteria" , !color = #000000 ])0:0.003870[& !name = "cellular organisms" , !color = #000000 ])0.82[& !name = "cellular organisms" , !color = #000000 ];
end;
