# Supplementary material for: Origin and evolution of metal P-type ATPases in Plantae (Archaeplastida)
Source: Front Plant Sci. 2014 Jan 7;4:544. doi: 10.3389/fpls.2013.00544 (PMC3922081; doi:10.3389/fpls.2013.00544)
Supplement: File S3 — Phylogenetic tree of IB metal ATPases in prokaryotes and Eukaryotes (NEXUS file). [file FileS3.ZIP › file_s3.nex]

#NEXUS

begin trees;
    tree tree_1 = [&R] ((((((((((((((((((((((((((((((((((((((Myotis_lucifugus_59463@ENSMLUP00000018307:0.006680[& !color = #969696 ],Mustela_putorius_furo_9669@ENSMPUP00000000082:0.012950[& !color = #969696 ])0:0.000000[& !name = "Laurasiatheria" , !color = #969696 ],Mus_musculus_10090@ENSMUSP00000058840:0.001490[& !color = #969696 ])0:0.000000[& !name = "Eutheria" , !color = #969696 ],(Dasypus_novemcinctus_9361@ENSDNOP00000010671:0.109980[& !color = #969696 ],Macaca_mulatta_9544@ENSMMUP00000016909:0.093380[& !color = #969696 ])0.52:0.099280[& !name = "Eutheria" , !color = #969696 ])0:0.000000[& !name = "Eutheria" , !color = #969696 ],Loxodonta_africana_9785@ENSLAFP00000022785:0.006780[& !color = #969696 ])0:0.000000[& !name = "Eutheria" , !color = #969696 ],Spermophilus_tridecemlineatus_43179@ENSSTOP00000002370:0.008290[& !color = #969696 ])0:0.000000[& !name = "Eutheria" , !color = #969696 ],Equus_caballus_9796@ENSECAP00000015148:0.001380[& !color = #969696 ])0:0.000000[& !name = "Eutheria" , !color = #969696 ],Canis_lupus_familiaris_9615@ENSCAFP00000039150:0.007120[& !color = #969696 ])0:0.000000[& !name = "Eutheria" , !color = #969696 ],Callithrix_jacchus_9483@ENSCJAP00000007388:0.077650[& !color = #969696 ])0:0.000000[& !name = "Eutheria" , !color = #969696 ],Ailuropoda_melanoleuca_9646@ENSAMEP00000018628:0.001380[& !color = #969696 ])0:0.000000[& !name = "Eutheria" , !color = #969696 ],Vicugna_pacos_30538@ENSVPAP00000010734:0.012670[& !color = #969696 ])0:0.000000[& !name = "Eutheria" , !color = #969696 ],((Tursiops_truncatus_9739@ENSTTRP00000000994:0.013250[& !color = #969696 ],Bos_taurus_9913@ENSBTAP00000013214:0.001500[& !color = #969696 ])0.58:0.003050[& !name = "Cetartiodactyla" , !color = #969696 ],Felis_catus_9685@ENSFCAP00000017235:0.006390[& !color = #969696 ])0.71:0.003930[& !name = "Laurasiatheria" , !color = #969696 ])0:0.000000[& !name = "Eutheria" , !color = #969696 ],Sus_scrofa_9823@ENSSSCP00000013235:0.001290[& !color = #969696 ])0:0.000000[& !name = "Eutheria" , !color = #969696 ],Rattus_norvegicus_10116@ENSRNOP00000063702:0.006240[& !color = #969696 ])0:0.000000[& !name = "Eutheria" , !color = #969696 ],(((Ochotona_princeps_9978@ENSOPRP00000005431:0.009860[& !color = #969696 ],Tupaia_belangeri_37347@ENSTBEP00000006593:0.127970[& !color = #969696 ])0:0.000000[& !name = "Euarchontoglires" , !color = #969696 ],Tarsius_syrichta_9478@ENSTSYP00000001887:0.012990[& !color = #969696 ])0:0.000000[& !name = "Euarchontoglires" , !color = #969696 ],(Echinops_telfairi_9371@ENSETEP00000003363:0.022880[& !color = #969696 ],Pteropus_vampyrus_132908@ENSPVAP00000014257:0.007570[& !color = #969696 ])0.77:0.007300[& !name = "Eutheria" , !color = #969696 ])0.74:0.006750[& !name = "Eutheria" , !color = #969696 ])0:0.000000[& !name = "Eutheria" , !color = #969696 ],(((((Homo_sapiens_9606@ENSP00000470870:0.001320[& !color = #969696 ],Homo_sapiens_9606@ENSP00000345728:0.003900[& !color = #969696 ])0:0.000000[& !name = "Homo sapiens" , !color = #969696 ],Gorilla_gorilla_9593@ENSGGOP00000022254:0.001720[& !color = #969696 ])0:0.000000[& !name = "Homininae" , !color = #969696 ],Pan_troglodytes_9598@ENSPTRP00000043613:0.001380[& !color = #969696 ])0.98:0.006450[& !name = "Homininae" , !color = #969696 ],(Nomascus_leucogenys_61853@ENSNLEP00000001608:0.001250[& !color = #969696 ],Pongo_abelii_9601@ENSPPYP00000022942:0.001250[& !color = #969696 ])0:0.000000[& !name = "Hominoidea" , !color = #969696 ])0.84:0.004180[& !name = "Hominoidea" , !color = #969696 ],Cavia_porcellus_10141@ENSCPOP00000017865:0.009670[& !color = #969696 ])0.77:0.004150[& !name = "Euarchontoglires" , !color = #969696 ])0:0.000000[& !name = "Eutheria" , !color = #969696 ],Oryctolagus_cuniculus_9986@ENSOCUP00000012171:0.002870[& !color = #969696 ])0.68:0.006350[& !name = "Eutheria" , !color = #969696 ],((Monodelphis_domestica_13616@ENSMODP00000004937:0.006110[& !color = #969696 ],Sarcophilus_harrisii_9305@ENSSHAP00000014986:0.005970[& !color = #969696 ])0.6:0.006380[& !name = "Metatheria" , !color = #969696 ],Latimeria_chalumnae_7897@ENSLACP00000014077:0.868240[& !color = #969696 ])0:0.000000[& !name = "Sarcopterygii" , !color = #969696 ])0:0.000000[& !name = "Sarcopterygii" , !color = #969696 ],(((((Meleagris_gallopavo_9103@ENSMGAP00000006173:0.001520[& !color = #969696 ],Gallus_gallus_9031@ENSGALP00000012813:0.006760[& !color = #969696 ])1:0.012060[& !name = "Phasianidae" , !color = #969696 ],Taeniopygia_guttata_59729@ENSTGUP00000006210:0.015430[& !color = #969696 ])1:0.015270[& !name = "Neognathae" , !color = #969696 ],Pelodiscus_sinensis_13735@ENSPSIP00000009878:0.035820[& !color = #969696 ])0.93:0.007080[& !name = "Testudines + Archosauria group" , !color = #969696 ],Ornithorhynchus_anatinus_9258@ENSOANP00000003795:0.004800[& !color = #969696 ])0.95:0.009740[& !name = "Amniota" , !color = #969696 ],Anolis_carolinensis_28377@ENSACAP00000008362:0.126980[& !color = #969696 ])0.61:0.007940[& !name = "Amniota" , !color = #969696 ])0.71:0.028930[& !name = "Sarcopterygii" , !color = #969696 ],((((((Gasterosteus_aculeatus_69293@ENSGACP00000024000:0.004910[& !color = #969696 ],Gadus_morhua_8049@ENSGMOP00000017533:0.023210[& !color = #969696 ])0.78:0.005560[& !name = "Holacanthopterygii" , !color = #969696 ],Danio_rerio_7955@ENSDARP00000054976:0.019830[& !color = #969696 ])0:0.000000[& !name = "Clupeocephala" , !color = #969696 ],Xiphophorus_maculatus_8083@ENSXMAP00000009388:0.005750[& !color = #969696 ])0:0.000000[& !name = "Clupeocephala" , !color = #969696 ],(Tetraodon_nigroviridis_99883@ENSTNIP00000011785:0.007300[& !color = #969696 ],Takifugu_rubripes_31033@ENSTRUP00000008567:0.010700[& !color = #969696 ])1:0.015960[& !name = "Tetraodontidae" , !color = #969696 ])0:0.000000[& !name = "Clupeocephala" , !color = #969696 ],Oryzias_latipes_8090@ENSORLP00000007175:0.016860[& !color = #969696 ])0:0.000000[& !name = "Clupeocephala" , !color = #969696 ],Oreochromis_niloticus_8128@ENSONIP00000016265:0.002940[& !color = #969696 ])1:0.036060[& !name = "Clupeocephala" , !color = #969696 ])0.92:0.057550[& !name = "Euteleostomi" , !color = #969696 ],(((((Oryzias_latipes_8090@ENSORLP00000000076:0.044180[& !color = #969696 ],Xiphophorus_maculatus_8083@ENSXMAP00000008191:0.026690[& !color = #969696 ])0.97:0.007550[& !name = "Atherinomorpha" , !color = #969696 ],(Tetraodon_nigroviridis_99883@ENSTNIP00000002634:0.051300[& !color = #969696 ],Takifugu_rubripes_31033@ENSTRUP00000034454:0.014950[& !color = #969696 ])1:0.026500[& !name = "Tetraodontidae" , !color = #969696 ])0.92:0.005020[& !name = "Percomorpha" , !color = #969696 ],((Gasterosteus_aculeatus_69293@ENSGACP00000019725:0.035070[& !color = #969696 ],Gadus_morhua_8049@ENSGMOP00000005627:0.046160[& !color = #969696 ])0.68:0.007310[& !name = "Holacanthopterygii" , !color = #969696 ],Danio_rerio_7955@ENSDARP00000029666:0.048310[& !color = #969696 ])0.89:0.009410[& !name = "Clupeocephala" , !color = #969696 ])0:0.000000[& !name = "Clupeocephala" , !color = #969696 ],Oreochromis_niloticus_8128@ENSONIP00000015259:0.016950[& !color = #969696 ])1:0.027780[& !name = "Clupeocephala" , !color = #969696 ],Petromyzon_marinus_7757@ENSPMAP00000000162:0.141040[& !color = #969696 ])0.82:0.025810[& !name = "Vertebrata" , !color = #969696 ])0.59:0.010990[& !name = "Vertebrata" , !color = #969696 ],(((((((((((((((((Nomascus_leucogenys_61853@ENSNLEP00000004796:0.012070[& !color = #969696 ],Macaca_mulatta_9544@ENSMMUP00000016908:0.013080[& !color = #969696 ])0:0.000000[& !name = "Catarrhini" , !color = #969696 ],Homo_sapiens_9606@ENSP00000242839:0.001410[& !color = #969696 ])0:0.000000[& !name = "Catarrhini" , !color = #969696 ],Gorilla_gorilla_9593@ENSGGOP00000019222:0.001190[& !color = #969696 ])0:0.000000[& !name = "Catarrhini" , !color = #969696 ],Tarsius_syrichta_9478@ENSTSYP00000000427:0.040180[& !color = #969696 ])0:0.000000[& !name = "Haplorrhini" , !color = #969696 ],Callithrix_jacchus_9483@ENSCJAP00000015484:0.009320[& !color = #969696 ])0:0.000000[& !name = "Haplorrhini" , !color = #969696 ],Pongo_abelii_9601@ENSPPYP00000006131:0.001200[& !color = #969696 ])0:0.000000[& !name = "Haplorrhini" , !color = #969696 ],Pan_troglodytes_9598@ENSPTRP00000010023:0.001490[& !color = #969696 ])0.76:0.006390[& !name = "Haplorrhini" , !color = #969696 ],(Microcebus_murinus_30608@ENSMICP00000004792:0.030010[& !color = #969696 ],Otolemur_garnettii_30611@ENSOGAP00000005981:0.015160[& !color = #969696 ])0.98:0.017150[& !name = "Strepsirrhini" , !color = #969696 ])0.96:0.012730[& !name = "Primates" , !color = #969696 ],(((((Cavia_porcellus_10141@ENSCPOP00000001483:0.007570[& !color = #969696 ],Spermophilus_tridecemlineatus_43179@ENSSTOP00000014566:0.013820[& !color = #969696 ])0.86:0.006810[& !name = "Rodentia" , !color = #969696 ],Dipodomys_ordii_10020@ENSDORP00000003898:0.022070[& !color = #969696 ])0.97:0.009010[& !name = "Rodentia" , !color = #969696 ],(Mus_musculus_10090@ENSMUSP00000006742:0.004160[& !color = #969696 ],Rattus_norvegicus_10116@ENSRNOP00000054880:0.001150[& !color = #969696 ])1:0.011320[& !name = "Murinae" , !color = #969696 ])0.61:0.008060[& !name = "Rodentia" , !color = #969696 ],Tupaia_belangeri_37347@ENSTBEP00000003248:0.002940[& !color = #969696 ])0.5:0.005570[& !name = "Euarchontoglires" , !color = #969696 ],(Ochotona_princeps_9978@ENSOPRP00000012256:0.015000[& !color = #969696 ],Oryctolagus_cuniculus_9986@ENSOCUP00000003588:0.015220[& !color = #969696 ])0.9:0.005990[& !name = "Lagomorpha" , !color = #969696 ])0.75:0.010900[& !name = "Euarchontoglires" , !color = #969696 ])0.68:0.009880[& !name = "Euarchontoglires" , !color = #969696 ],Procavia_capensis_9813@ENSPCAP00000002518:0.022080[& !color = #969696 ])0:0.000000[& !name = "Eutheria" , !color = #969696 ],((((((((((((Myotis_lucifugus_59463@ENSMLUP00000011007:0.013920[& !color = #969696 ],Mustela_putorius_furo_9669@ENSMPUP00000017890:0.023070[& !color = #969696 ])0:0.000000[& !name = "Laurasiatheria" , !color = #969696 ],Echinops_telfairi_9371@ENSETEP00000015180:0.024920[& !color = #969696 ])0:0.000000[& !name = "Eutheria" , !color = #969696 ],Vicugna_pacos_30538@ENSVPAP00000006587:0.029020[& !color = #969696 ])0:0.000000[& !name = "Eutheria" , !color = #969696 ],Felis_catus_9685@ENSFCAP00000003418:0.012370[& !color = #969696 ])0:0.000000[& !name = "Eutheria" , !color = #969696 ],Equus_caballus_9796@ENSECAP00000018009:0.020240[& !color = #969696 ])0:0.000000[& !name = "Eutheria" , !color = #969696 ],Pteropus_vampyrus_132908@ENSPVAP00000009096:0.039510[& !color = #969696 ])0:0.000000[& !name = "Eutheria" , !color = #969696 ],Canis_lupus_familiaris_9615@ENSCAFP00000006351:0.008640[& !color = #969696 ])0:0.000000[& !name = "Eutheria" , !color = #969696 ],Erinaceus_europaeus_9365@ENSEEUP00000004915:0.007910[& !color = #969696 ])0:0.000000[& !name = "Eutheria" , !color = #969696 ],Tursiops_truncatus_9739@ENSTTRP00000011369:0.013870[& !color = #969696 ])0:0.000000[& !name = "Eutheria" , !color = #969696 ],Bos_taurus_9913@ENSBTAP00000013674:0.019790[& !color = #969696 ])0:0.000000[& !name = "Eutheria" , !color = #969696 ],((Ornithorhynchus_anatinus_9258@ENSOANP00000024458:0.182170[& !color = #969696 ],Sorex_araneus_42254@ENSSARP00000006773:0.005630[& !color = #969696 ])0:0.000000[& !name = "Mammalia" , !color = #969696 ],Ailuropoda_melanoleuca_9646@ENSAMEP00000012531:0.003610[& !color = #969696 ])0.61:0.006860[& !name = "Mammalia" , !color = #969696 ])0.5:0.004610[& !name = "Mammalia" , !color = #969696 ],Loxodonta_africana_9785@ENSLAFP00000010415:0.135580[& !color = #969696 ])0.65:0.004690[& !name = "Mammalia" , !color = #969696 ])0.98:0.018690[& !name = "Mammalia" , !color = #969696 ],Macropus_eugenii_9315@ENSMEUP00000011187:0.013140[& !color = #969696 ])0.5:0.003260[& !name = "Mammalia" , !color = #969696 ],(Monodelphis_domestica_13616@ENSMODP00000033101:0.006510[& !color = #969696 ],Sarcophilus_harrisii_9305@ENSSHAP00000013489:0.022870[& !color = #969696 ])0:0.000000[& !name = "Metatheria" , !color = #969696 ])1:0.027740[& !name = "Mammalia" , !color = #969696 ],(Anolis_carolinensis_28377@ENSACAP00000016613:0.032420[& !color = #969696 ],Pelodiscus_sinensis_13735@ENSPSIP00000003893:0.015050[& !color = #969696 ])0:0.000000[& !name = "Sauria" , !color = #969696 ])0.82:0.006830[& !name = "Amniota" , !color = #969696 ],(Meleagris_gallopavo_9103@ENSMGAP00000015937:0.001330[& !color = #969696 ],Gallus_gallus_9031@ENSGALP00000027449:0.004080[& !color = #969696 ])0.99:0.010270[& !name = "Phasianidae" , !color = #969696 ])0.75:0.008580[& !name = "Amniota" , !color = #969696 ],Taeniopygia_guttata_59729@ENSTGUP00000012431:0.018500[& !color = #969696 ])1:0.028230[& !name = "Amniota" , !color = #969696 ],'Xenopus_(Silurana)_tropicalis_8364@ENSXETP00000044753':0.023530[& !color = #000000 ])1:0.027050[& !name = "Amniota" , !color = #969696 ])0.69:0.014810[& !name = "Vertebrata" , !color = #969696 ],Latimeria_chalumnae_7897@ENSLACP00000006369:0.107650[& !color = #969696 ])0.92:0.060670[& !name = "Vertebrata" , !color = #969696 ],(Ciona_savignyi_51511@ENSCSAVP00000013525:0.038200[& !color = #969696 ],Ciona_intestinalis_7719@ENSCINP00000014894:0.004390[& !color = #969696 ])1:0.125620[& !name = "Ciona" , !color = #969696 ])0.86:0.018150[& !name = "Chordata" , !color = #969696 , !collapse = {"collapsed",1.39002} ],((((((((((((((((Drosophila_sechellia_7238@FBpp0194591:0.099850[& !color = #969696 ],Drosophila_simulans_7240@FBpp0215454:0.043380[& !color = #969696 ])0:0.000000[& !name = "melanogaster subgroup" , !color = #969696 ],Drosophila_yakuba_7245@FBpp0260680:0.001240[& !color = #969696 ])0:0.000000[& !name = "melanogaster subgroup" , !color = #969696 ],Drosophila_melanogaster_7227@FBpp0271765:0.001360[& !color = #969696 ])0:0.000000[& !name = "melanogaster subgroup" , !color = #969696 ],Drosophila_erecta_7220@FBpp0136994:0.001430[& !color = #969696 ])0.78:0.004160[& !name = "melanogaster subgroup" , !color = #969696 ],Drosophila_ananassae_7217@FBpp0122675:0.001230[& !color = #969696 ])0:0.000000[& !name = "melanogaster group" , !color = #969696 ],(Drosophila_persimilis_7234@FBpp0177004:0.025440[& !color = #969696 ],Drosophila_pseudoobscura_7237@FBpp0272696:0.001760[& !color = #969696 ])0.81:0.004150[& !name = "pseudoobscura subgroup" , !color = #969696 ])1:0.009140[& !name = "Sophophora" , !color = #969696 ],Drosophila_willistoni_7260@FBpp0243675:0.004060[& !color = #969696 ])0.96:0.004020[& !name = "Sophophora" , !color = #969696 ],Drosophila_virilis_7244@FBpp0230820:0.001150[& !color = #969696 ])0:0.000000[& !name = "Drosophila" , !color = #969696 ],Drosophila_grimshawi_7222@FBpp0158568:0.003410[& !color = #969696 ])0:0.000000[& !name = "Drosophila" , !color = #969696 ],Drosophila_mojavensis_7230@FBpp0165341:0.003600[& !color = #969696 ])1:0.086400[& !name = "Drosophila" , !color = #969696 ],((('Culex_quinquefasciatus_7176@CPIJ010121-PA':0.001260[& !color = #969696 ],'Culex_quinquefasciatus_7176@CPIJ019347-PA':0.001480[& !color = #969696 ])0.95:0.008230[& !name = "Culex quinquefasciatus" , !color = #969696 ],'Aedes_aegypti_7159@AAEL003433-PA':0.005660[& !color = #969696 ])1:0.020670[& !name = "Culicinae" , !color = #969696 ],(('Anopheles_darlingi_43151@ADAR006604-PA':0.004080[& !color = #969696 ],'Anopheles_darlingi_43151@ADAR009874-PA':0.001230[& !color = #969696 ])1:0.011620[& !name = "Anopheles darlingi" , !color = #969696 ],'Anopheles_gambiae_7165@AGAP011754-PA':0.006770[& !color = #969696 ])1:0.015430[& !name = "Anopheles" , !color = #969696 ])1:0.046330[& !name = "Culicidae" , !color = #969696 ])1:0.040660[& !name = "Diptera" , !color = #969696 ],(((((('Heliconius_melpomene_34740@HMEL012792-PA':0.120490[& !color = #969696 ],'Heliconius_melpomene_34740@HMEL008225-PA':0.010460[& !color = #969696 ])0.99:0.018970[& !name = "Heliconius melpomene" , !color = #969696 ],'Bombyx_mori_7091@BGIBMGA011235-TA':0.030370[& !color = #969696 ])0.57:0.019200[& !name = "Obtectomera" , !color = #969696 ],Danaus_plexippus_13037@EHJ70987:0.052510[& !color = #969696 ])1:0.100370[& !name = "Obtectomera" , !color = #969696 ],('Apis_mellifera_7460@GB10214-PA':0.022420[& !color = #969696 ],'Atta_cephalotes_12957@ACEP_00009332-PA':0.039180[& !color = #969696 ])1:0.035920[& !name = "Aculeata" , !color = #969696 ])0:0.000000[& !name = "Endopterygota" , !color = #969696 ],'Acyrthosiphon_pisum_7029@ACYPI000725-PA':0.140330[& !color = #969696 ])0:0.000000[& !name = "Neoptera" , !color = #969696 ],'Pediculus_humanus_121225@PHUM283310-PA':0.096940[& !color = #969696 ])0:0.000000[& !name = "Neoptera" , !color = #969696 ])0:0.000000[& !name = "Neoptera" , !color = #969696 ],'Tribolium_castaneum_7070@TCOGS2TC015818-PA':0.080790[& !color = #969696 ])1:0.041360[& !name = "Neoptera" , !color = #969696 ],Daphnia_pulex_6669@DappuP300029:0.102410[& !color = #969696 ])0.93:0.038750[& !name = "Pancrustacea" , !color = #969696 ],('Ixodes_scapularis_6945@ISCW018777-PA':0.188380[& !color = #969696 ],'Ixodes_scapularis_6945@ISCW016768-PA':0.095970[& !color = #969696 ])1:0.060270[& !name = "Ixodes scapularis" , !color = #969696 ])0.86:0.025110[& !name = "Arthropoda" , !color = #969696 , !collapse = {"collapsed",2.05586} ],((((((Caenorhabditis_remanei_31234@CRE31463:0.285030[& !color = #969696 ],Caenorhabditis_briggsae_6238@CBG21197:0.005590[& !color = #969696 ])0:0.000000[& !name = "Caenorhabditis" , !color = #969696 ],Caenorhabditis_japonica_281687@CJA03651:0.016160[& !color = #969696 ])0:0.000000[& !name = "Caenorhabditis" , !color = #969696 ],((Caenorhabditis_elegans_6239@Y76A2A.2b:0.001330[& !color = #969696 ],Caenorhabditis_elegans_6239@Y76A2A.2a:0.001410[& !color = #969696 ])0.98:0.017840[& !name = "Caenorhabditis elegans" , !color = #969696 ],Caenorhabditis_brenneri_135651@CBN17358:0.007490[& !color = #969696 ])0.72:0.003830[& !name = "Caenorhabditis" , !color = #969696 ])1:0.082670[& !name = "Caenorhabditis" , !color = #969696 ],Pristionchus_pacificus_54126@PPA25397:0.201280[& !color = #969696 ])1:0.075010[& !name = "Chromadorea" , !color = #969696 ],Trichinella_spiralis_6334@EFV58765:0.124850[& !color = #969696 ])1:0.076900[& !name = "Nematoda" , !color = #969696 , !collapse = {"collapsed",1.9005} ],((((Schistosoma_mansoni_6183@Smp_144970__mRNA:0.304510[& !color = #969696 ],Helobdella_robusta_6412@90503:0.216460[& !color = #969696 ])0:0.000000[& !name = "Bilateria" , !color = #969696 ],(Strongylocentrotus_purpuratus_7668@SPU_024383tr:0.190040[& !color = #969696 ],Helobdella_robusta_6412@79679:0.217710[& !color = #969696 ])0.54:0.033260[& !name = "Bilateria" , !color = #969696 ])0:0.000000[& !name = "Bilateria" , !color = #969696 ],Capitella_teleta_283909@32189:0.080380[& !color = #969696 ])0.5:0.017830[& !name = "Bilateria" , !color = #969696 ],Lottia_gigantea_225164@136210:0.105860[& !color = #969696 ])0.56:0.009430[& !name = "Bilateria" , !color = #969696 ])0:0.000000[& !name = "Bilateria" , !color = #969696 ])0.85:0.029250[& !name = "Bilateria" , !color = #969696 ])0.75:0.034130[& !name = "Bilateria" , !color = #969696 ],(Branchiostoma_floridae_7739@63728:0.001400[& !color = #969696 ],Branchiostoma_floridae_7739@63720:0.001300[& !color = #969696 ])1:0.059000[& !name = "Branchiostoma floridae" , !color = #969696 , !collapse = {"collapsed",2.42309} ])0.79:0.040540[& !name = "Bilateria" , !color = #969696 ],('Nematostella_vectensis_45351@NEMVEDRAFT_v1g87416-PA':0.118310[& !color = #969696 ],Strongylocentrotus_purpuratus_7668@SPU_028504tr:0.156920[& !color = #969696 ])0.73:0.025800[& !name = "Eumetazoa" , !color = #969696 ])0.75:0.045770[& !name = "Eumetazoa" , !color = #969696 ],Amphimedon_queenslandica_400682@PAC15726188:0.176210[& !color = #969696 ])0.75:0.051280[& !name = "Metazoa" , !color = #969696 ],((Trichoplax_adhaerens_10228@25021:0.942450[& !color = #969696 ],Trichoplax_adhaerens_10228@31523:0.216330[& !color = #969696 ])0:0.000000[& !name = "Trichoplax adhaerens" , !color = #969696 ],(Trichoplax_adhaerens_10228@56323:0.075620[& !color = #969696 ],Trichoplax_adhaerens_10228@56324:0.064970[& !color = #969696 ])0.98:0.108650[& !name = "Trichoplax adhaerens" , !color = #969696 ])0.83:0.084290[& !name = "Trichoplax adhaerens" , !color = #969696 , !collapse = {"collapsed",1.59434} ])0.92:0.129740[& !name = "Metazoa" , !color = #969696 ],(((((((((((((Aspergillus_fumigatus_A1163_451804@CADAFUBP00006775:0.001300[& !color = #969696 ],Aspergillus_fumigatus_746128@CADAFUAP00008424:0.001240[& !color = #969696 ])0.94:0.003900[& !name = "Aspergillus fumigatus" , !color = #969696 ],Neosartorya_fischeri_36630@CADNFIAP00010014:0.011580[& !color = #969696 ])1:0.020130[& !name = "Trichocomaceae" , !color = #969696 ],Aspergillus_clavatus_5057@CADACLAP00004456:0.034340[& !color = #969696 ])1:0.032570[& !name = "Trichocomaceae" , !color = #969696 ],Emericella_nidulans_162425@CADANIAP00005116:0.047940[& !color = #969696 ])0:0.000000[& !name = "Trichocomaceae" , !color = #969696 ],(Aspergillus_terreus_33178@CADATEAP00010083:0.044480[& !color = #969696 ],Aspergillus_niger_5061@CADANGAP00000787:0.028010[& !color = #969696 ])1:0.011800[& !name = "Aspergillus" , !color = #969696 ])0.79:0.018470[& !name = "Trichocomaceae" , !color = #969696 ],(Aspergillus_flavus_5059@CADAFLAP00011130:0.001290[& !color = #969696 ],Aspergillus_oryzae_5062@CADAORAP00003729:0.001360[& !color = #969696 ])1:0.024030[& !name = "Aspergillus" , !color = #969696 ])1:0.138120[& !name = "Trichocomaceae" , !color = #969696 ],(((((Pyrenophora_teres_53485@EFQ86806:0.014490[& !color = #969696 ],'Pyrenophora_tritici-repentis_45151@EDU47684':0.009080[& !color = #969696 ])1:0.026540[& !name = "Pyrenophora" , !color = #969696 ],Leptosphaeria_maculans_5022@CBX97627:0.022850[& !color = #969696 ])0.95:0.017320[& !name = "Pleosporineae" , !color = #969696 ],Phaeosphaeria_nodorum_13684@SNOT_11406:0.024440[& !color = #969696 ])0.93:0.021900[& !name = "Pleosporineae" , !color = #969696 ],'Pyrenophora_tritici-repentis_45151@EDU45955':0.126460[& !color = #969696 ])1:0.059150[& !name = "Pleosporineae" , !color = #969696 ],Zymoseptoria_tritici_1047171@Mycgr3P65403:0.156580[& !color = #969696 ])0.91:0.033520[& !name = "Dothideomycetes" , !color = #969696 ])0:0.000000[& !name = "leotiomyceta" , !color = #969696 ],((((((((Fusarium_oxysporum_5507@FOXG_11217P0:0.001890[& !color = #969696 ],Gibberella_moniliformis_117187@FVEG_09574T0:0.009070[& !color = #969696 ])1:0.036140[& !name = "Fusarium" , !color = #969696 ],Nectria_haematococca_140110@NechaP30490:0.025310[& !color = #969696 ])0.78:0.009030[& !name = "Fusarium" , !color = #969696 ],Gibberella_zeae_5518@FGSG_01501P0:0.091110[& !color = #969696 ])1:0.023860[& !name = "Fusarium" , !color = #969696 ],((Gibberella_zeae_5518@FGSG_08188P0:0.029520[& !color = #969696 ],Fusarium_oxysporum_5507@FOXG_12226P0:0.050330[& !color = #969696 ])1:0.067020[& !name = "Fusarium" , !color = #969696 ],Trichoderma_virens_29875@EHK19170:0.084700[& !color = #969696 ])0.96:0.018160[& !name = "Hypocreales" , !color = #969696 ])1:0.053390[& !name = "Hypocreales" , !color = #969696 ],Glomerella_graminicola_31870@EFQ27826:0.029310[& !color = #969696 ])0.97:0.019170[& !name = "Hypocreomycetidae" , !color = #969696 ],((Gaeumannomyces_graminis_29850@GGTG_07754T0:0.010650[& !color = #969696 ],Magnaporthe_poae_148304@MAPG_06989T0:0.013880[& !color = #969696 ])1:0.024690[& !name = "Magnaporthaceae" , !color = #969696 ],Magnaporthe_oryzae_318829@MGG_03724T0:0.028890[& !color = #969696 ])1:0.026380[& !name = "Magnaporthaceae" , !color = #969696 ])0.89:0.012820[& !name = "Sordariomycetes" , !color = #969696 ],Neurospora_crassa_5141@EFNCRP00000006449:0.036780[& !color = #969696 ])1:0.045520[& !name = "Sordariomycetes" , !color = #969696 ],(Sclerotinia_sclerotiorum_5180@EDO03175:0.032150[& !color = #969696 ],Botryotinia_fuckeliana_40559@EDN32308:0.011250[& !color = #969696 ])1:0.046550[& !name = "Sclerotiniaceae" , !color = #969696 ])1:0.051100[& !name = "sordariomyceta" , !color = #969696 ])0.73:0.048780[& !name = "leotiomyceta" , !color = #969696 ],Tuber_melanosporum_39416@CAZ85119:0.107220[& !color = #969696 ])1:0.111890[& !name = "Pezizomycotina" , !color = #969696 ],Schizosaccharomyces_pombe_4896@SPBC29A3.01.1pep:0.462410[& !color = #969696 ])0.92:0.063510[& !name = "Ascomycota" , !color = #969696 , !collapse = {"collapsed",2.01496} ],((((Puccinia_triticina_208348@PTTG_08312P0:0.009050[& !color = #969696 ],Puccinia_triticina_208348@PTTG_05654P0:0.001460[& !color = #969696 ])1:0.022320[& !name = "Puccinia triticina" , !color = #969696 ],Puccinia_graminis_5297@EFP89808:0.017190[& !color = #969696 ])1:0.082320[& !name = "Puccinia" , !color = #969696 ],'Melampsora_larici-populina_203908@EGF99068':0.073800[& !color = #969696 ])0.98:0.049410[& !name = "Pucciniales" , !color = #969696 , !collapse = {"collapsed",2.32951} ],((Sporisorium_reilianum_72558@CBQ67629:0.015910[& !color = #969696 ],Ustilago_maydis_5270@UM00227P0:0.025180[& !color = #969696 ])1:0.153710[& !name = "Ustilaginaceae" , !color = #969696 , !collapse = {"collapsed",2.25777} ],Monosiga_brevicollis_81824@27752:0.415180[& !color = #969696 ])0.83:0.055950[& !name = "Opisthokonta" , !color = #969696 ])0.85:0.064040[& !name = "Opisthokonta" , !color = #969696 ])0.92:0.113960[& !name = "Opisthokonta" , !color = #969696 ],((Eremothecium_gossypii_33169@AAS51312:0.447090[& !color = #969696 ],Saccharomyces_cerevisiae_4932@YDR270W:0.227000[& !color = #969696 ])0.99:0.110500[& !name = "Saccharomycetaceae" , !color = #969696 ],Komagataella_pastoris_4922@CAY68741:0.291850[& !color = #969696 ])1:0.166020[& !name = "Saccharomycetaceae" , !color = #969696 , !collapse = {"collapsed",1.947} ])0.94:0.056340[& !name = "Opisthokonta" , !color = #969696 ],(((Dictyostelium_discoideum_44689@DDB0237685:0.001450[& !color = #737373 ],Dictyostelium_discoideum_44689@DDB0237684:0.001270[& !color = #737373 ])1:0.061720[& !name = "Dictyostelium discoideum" , !color = #737373 ],Dictyostelium_purpureum_5786@157536:0.043720[& !color = #737373 ])1:0.246050[& !name = "Dictyostelium" , !color = #737373 ],Naegleria_gruberi_5762@272:0.431410[& !color = #8c510a ])1:0.143280[& !name = "Eukaryota" , !color = #000000 ])0.72:0.023870[& !name = "Eukaryota" , !color = #000000 ])0.89:0.047080[& !name = "Eukaryota" , !color = #000000 ],(Toxoplasma_gondii_5811@TGME49_001150:0.737080[& !color = #fe9929 ],Guillardia_theta_905079@102823:0.393330[& !color = #f781bf ])0.6:0.050500[& !name = "Eukaryota" , !color = #000000 ])0.67:0.031970[& !name = "Eukaryota" , !color = #000000 ],(((((((((((((((((((((((Citrus_sinensis_2711@18097138:0.019330[& !color = #4daf4a ],Citrus_clementina_85681@20808634:0.040190[& !color = #4daf4a ])0.93:0.030880[& !name = "Citrus" , !color = #4daf4a ],(Citrus_clementina_85681@20809324:0.006050[& !color = #4daf4a ],Citrus_sinensis_2711@18118382:0.017350[& !color = #4daf4a ])1:0.036810[& !name = "Citrus" , !color = #4daf4a ])0.92:0.017130[& !name = "Citrus" , !color = #4daf4a ],(Ricinus_communis_3988@16823555:0.419220[& !color = #4daf4a ],Cucumis_sativus_3659@16978444:0.046750[& !color = #4daf4a ])0:0.000000[& !name = "fabids" , !color = #4daf4a ])0:0.000000[& !name = "rosids" , !color = #4daf4a ],((Glycine_max_3847@26329145:0.001420[& !color = #4daf4a ],Glycine_max_3847@26306753:0.001110[& !color = #4daf4a ])1:0.015720[& !name = "Glycine max" , !color = #4daf4a ],Phaseolus_vulgaris_3885@27169012:0.017710[& !color = #4daf4a ])0.98:0.012110[& !name = "Phaseoleae" , !color = #4daf4a ])0:0.000000[& !name = "rosids" , !color = #4daf4a ],(Populus_trichocarpa_3694@26997995:0.001430[& !color = #4daf4a ],Populus_trichocarpa_3694@26997994:0.001340[& !color = #4daf4a ])1:0.076740[& !name = "Populus trichocarpa" , !color = #4daf4a ])0:0.000000[& !name = "rosids" , !color = #4daf4a ],(Eucalyptus_grandis_71139@23575652:0.121670[& !color = #4daf4a ],Cucumis_sativus_3659@16975835:0.087760[& !color = #4daf4a ])0.99:0.019550[& !name = "rosids" , !color = #4daf4a ])0:0.000000[& !name = "rosids" , !color = #4daf4a ],(((Glycine_max_3847@26324679:0.001480[& !color = #4daf4a ],Glycine_max_3847@26324678:0.001260[& !color = #4daf4a ])0.93:0.010650[& !name = "Glycine max" , !color = #4daf4a ],Medicago_truncatula_3880@23036471:0.102930[& !color = #4daf4a ])0.91:0.015630[& !name = "Papilionoideae" , !color = #4daf4a ],Phaseolus_vulgaris_3885@27168638:0.040020[& !color = #4daf4a ])1:0.055590[& !name = "Papilionoideae" , !color = #4daf4a ])0:0.000000[& !name = "rosids" , !color = #4daf4a ],(((Solanum_tuberosum_4113@24393376:0.002910[& !color = #4daf4a ],Solanum_lycopersicum_4081@27305024:0.011500[& !color = #4daf4a ])1:0.088550[& !name = "Solanum" , !color = #4daf4a ],Solanum_lycopersicum_4081@27305918:0.053530[& !color = #4daf4a ])0.92:0.010820[& !name = "Solanum" , !color = #4daf4a ],(Mimulus_guttatus_4155@17697384:0.026450[& !color = #4daf4a ],Mimulus_guttatus_4155@17678605:0.095050[& !color = #4daf4a ])0.94:0.031410[& !name = "Mimulus guttatus" , !color = #4daf4a ])0.81:0.009790[& !name = "lamiids" , !color = #4daf4a ])0:0.000000[& !name = "core eudicotyledons" , !color = #4daf4a ],Vitis_vinifera_29760@17829335:0.269010[& !color = #4daf4a ])0:0.000000[& !name = "core eudicotyledons" , !color = #4daf4a ],(((Gossypium_raimondii_29730@26774780:0.001400[& !color = #4daf4a ],Gossypium_raimondii_29730@26774779:0.003720[& !color = #4daf4a ])0.92:0.005950[& !name = "Gossypium raimondii" , !color = #4daf4a ],Theobroma_cacao_3641@27449647:0.019400[& !color = #4daf4a ])1:0.031430[& !name = "Malvaceae" , !color = #4daf4a ],(Carica_papaya_3649@16410273:0.046400[& !color = #4daf4a ],Carica_papaya_3649@16425705:0.011940[& !color = #4daf4a ])0.84:0.019080[& !name = "Carica papaya" , !color = #4daf4a ])0.56:0.010910[& !name = "malvids" , !color = #4daf4a ])0:0.000000[& !name = "core eudicotyledons" , !color = #4daf4a ],(((Manihot_esculenta_3983@17979042:0.012090[& !color = #4daf4a ],Manihot_esculenta_3983@17977195:0.024410[& !color = #4daf4a ])1:0.011970[& !name = "Manihot esculenta" , !color = #4daf4a ],Linum_usitatissimum_4006@23173732:0.070170[& !color = #4daf4a ])0:0.000000[& !name = "Malpighiales" , !color = #4daf4a ],Ricinus_communis_3988@16823554:0.012320[& !color = #4daf4a ])0.5:0.005490[& !name = "Malpighiales" , !color = #4daf4a ])0:0.000000[& !name = "core eudicotyledons" , !color = #4daf4a ],((Malus_x_3750@22672397:0.032780[& !color = #4daf4a ],Prunus_persica_3760@17659550:0.018760[& !color = #4daf4a ])1:0.026260[& !name = "Maloideae" , !color = #4daf4a ],Eucalyptus_grandis_71139@23577318:0.029260[& !color = #4daf4a ])0.94:0.009130[& !name = "rosids" , !color = #4daf4a ])0:0.000000[& !name = "core eudicotyledons" , !color = #4daf4a ],((((Malus_x_3750@22670660:0.021850[& !color = #4daf4a ],Malus_x_3750@22637804:0.008440[& !color = #4daf4a ])0.96:0.007020[& !name = "Malus domestica" , !color = #4daf4a ],Fragaria_vesca_57918@27267615:0.031340[& !color = #4daf4a ])0.74:0.007940[& !name = "Rosaceae" , !color = #4daf4a ],Prunus_persica_3760@17647022:0.006900[& !color = #4daf4a ])0.58:0.013070[& !name = "Rosaceae" , !color = #4daf4a ],Medicago_truncatula_3880@23029719:0.098910[& !color = #4daf4a ])0.52:0.013440[& !name = "fabids" , !color = #4daf4a ])0:0.000000[& !name = "core eudicotyledons" , !color = #4daf4a ],(Populus_trichocarpa_3694@27046703:0.001410[& !color = #4daf4a ],Populus_trichocarpa_3694@27046702:0.001300[& !color = #4daf4a ])1:0.021930[& !name = "Populus trichocarpa" , !color = #4daf4a ])0:0.000000[& !name = "core eudicotyledons" , !color = #4daf4a ],(Populus_trichocarpa_3694@26998823:0.052940[& !color = #4daf4a ],Populus_trichocarpa_3694@26998822:0.003030[& !color = #4daf4a ])0.85:0.021200[& !name = "Populus trichocarpa" , !color = #4daf4a ])0:0.000000[& !name = "core eudicotyledons" , !color = #4daf4a ],(((((Eutrema_halophilum_98038@20201679:0.009410[& !color = #4daf4a ],Brassica_rapa_3711@22714583:0.007050[& !color = #4daf4a ])0.98:0.004190[& !name = "Brassicaceae" , !color = #4daf4a ],Capsella_rubella_81985@20906405:0.003880[& !color = #4daf4a ])0:0.000000[& !name = "Brassicaceae" , !color = #4daf4a ],Arabidopsis_lyrata_59689@16041548:0.001480[& !color = #4daf4a ])0:0.000000[& !name = "Brassicaceae" , !color = #4daf4a ],Arabidopsis_thaliana_3702@19650287:0.001340[& !color = #4daf4a ])0.98:0.012040[& !name = "Brassicaceae" , !color = #4daf4a ],Brassica_rapa_3711@22694234:0.080540[& !color = #4daf4a ])1:0.039500[& !name = "Brassicaceae" , !color = #4daf4a ])0:0.000000[& !name = "core eudicotyledons" , !color = #4daf4a ],(Glycine_max_3847@26323983:0.003910[& !color = #4daf4a ],Phaseolus_vulgaris_3885@27170635:0.018020[& !color = #4daf4a ])0.98:0.014610[& !name = "Phaseoleae" , !color = #4daf4a ])0:0.000000[& !name = "core eudicotyledons" , !color = #4daf4a ],(((((((Panicum_virgatum_38727@23806580:0.001300[& !color = #4daf4a ],Panicum_virgatum_38727@23806579:0.001540[& !color = #4daf4a ])0:0.000000[& !name = "Panicum virgatum" , !color = #4daf4a ],Panicum_virgatum_38727@23759255:0.003410[& !color = #4daf4a ])1:0.006690[& !name = "Panicum virgatum" , !color = #4daf4a ],Setaria_italica_4555@19694798:0.004290[& !color = #4daf4a ])0.94:0.004470[& !name = "Paniceae" , !color = #4daf4a ],(Zea_mays_4577@20846996:0.006890[& !color = #4daf4a ],Sorghum_bicolor_4558@1973432:0.012180[& !color = #4daf4a ])0.99:0.007660[& !name = "Andropogoneae" , !color = #4daf4a ])0.94:0.004070[& !name = "Panicoideae" , !color = #4daf4a ],(((Panicum_virgatum_38727@23802949:0.009920[& !color = #4daf4a ],Panicum_virgatum_38727@23759257:0.009380[& !color = #4daf4a ])0.95:0.004000[& !name = "Panicum virgatum" , !color = #4daf4a ],(Zea_mays_4577@20845390:0.026440[& !color = #4daf4a ],Sorghum_bicolor_4558@1973433:0.004170[& !color = #4daf4a ])1:0.006580[& !name = "Andropogoneae" , !color = #4daf4a ])0:0.000000[& !name = "Panicoideae" , !color = #4daf4a ],Setaria_italica_4555@19694037:0.006760[& !color = #4daf4a ])0.88:0.003850[& !name = "Panicoideae" , !color = #4daf4a ])0.99:0.003940[& !name = "Panicoideae" , !color = #4daf4a ],Oryza_sativa_4530@24105629:0.014620[& !color = #4daf4a ])1:0.014430[& !name = "Poaceae" , !color = #4daf4a ],Brachypodium_distachyon_15368@21824067:0.001550[& !color = #4daf4a ])1:0.055630[& !name = "Poaceae" , !color = #4daf4a ])0:0.000000[& !name = "Magnoliophyta" , !color = #4daf4a ],((Aquilegia_coerulea_218851@22038593:0.001180[& !color = #4daf4a ],Aquilegia_coerulea_218851@22038592:0.001340[& !color = #4daf4a ])1:0.056680[& !name = "Aquilegia coerulea" , !color = #4daf4a ],Aquilegia_coerulea_218851@22059917:0.011650[& !color = #4daf4a ])1:0.040070[& !name = "Aquilegia coerulea" , !color = #4daf4a ])1:0.071400[& !name = "Magnoliophyta" , !color = #4daf4a ],((Selaginella_moellendorffii_88036@15422829:0.752610[& !color = #4daf4a ],Selaginella_moellendorffii_88036@15414789:0.026000[& !color = #4daf4a ])0:0.000000[& !name = "Selaginella moellendorffii" , !color = #4daf4a ],Selaginella_moellendorffii_88036@15416970:0.007840[& !color = #4daf4a ])1:0.061590[& !name = "Selaginella moellendorffii" , !color = #4daf4a ])0.83:0.022780[& !name = "Tracheophyta" , !color = #4daf4a ],((((((((((((Gossypium_raimondii_29730@26770118:0.001340[& !color = #4daf4a ],Gossypium_raimondii_29730@26770117:0.001540[& !color = #4daf4a ])0:0.000000[& !name = "Gossypium raimondii" , !color = #4daf4a ],Gossypium_raimondii_29730@26770116:0.001500[& !color = #4daf4a ])1:0.032910[& !name = "Gossypium raimondii" , !color = #4daf4a ],(Theobroma_cacao_3641@27426288:0.001430[& !color = #4daf4a ],Theobroma_cacao_3641@27426287:0.001230[& !color = #4daf4a ])1:0.014150[& !name = "Theobroma cacao" , !color = #4daf4a ])1:0.018710[& !name = "Malvaceae" , !color = #4daf4a ],(((Citrus_sinensis_2711@18124097:0.001330[& !color = #4daf4a ],Citrus_sinensis_2711@18124096:0.001730[& !color = #4daf4a ])0:0.000000[& !name = "Citrus sinensis" , !color = #4daf4a ],Citrus_sinensis_2711@18124095:0.001500[& !color = #4daf4a ])0.92:0.003660[& !name = "Citrus sinensis" , !color = #4daf4a ],Citrus_clementina_85681@20818753:0.001760[& !color = #4daf4a ])1:0.041540[& !name = "Citrus" , !color = #4daf4a ])0.79:0.010040[& !name = "malvids" , !color = #4daf4a ],Carica_papaya_3649@16427357:0.077670[& !color = #4daf4a ])0.96:0.018690[& !name = "malvids" , !color = #4daf4a ],Populus_trichocarpa_3694@26999776:0.152680[& !color = #4daf4a ])0.62:0.009510[& !name = "rosids" , !color = #4daf4a ],((((Linum_usitatissimum_4006@23180657:0.001700[& !color = #4daf4a ],Linum_usitatissimum_4006@23151139:0.004710[& !color = #4daf4a ])1:0.088920[& !name = "Linum usitatissimum" , !color = #4daf4a ],Ricinus_communis_3988@16821219:0.021120[& !color = #4daf4a ])0.76:0.011590[& !name = "Malpighiales" , !color = #4daf4a ],Manihot_esculenta_3983@17966819:0.140720[& !color = #4daf4a ])0.58:0.009630[& !name = "Malpighiales" , !color = #4daf4a ],(Aquilegia_coerulea_218851@22027354:0.063210[& !color = #4daf4a ],Aquilegia_coerulea_218851@22027353:0.002710[& !color = #4daf4a ])1:0.046030[& !name = "Aquilegia coerulea" , !color = #4daf4a ])0:0.000000[& !name = "eudicotyledons" , !color = #4daf4a ])0:0.000000[& !name = "eudicotyledons" , !color = #4daf4a ],(Populus_trichocarpa_3694@27047920:0.001690[& !color = #4daf4a ],Populus_trichocarpa_3694@27047919:0.001580[& !color = #4daf4a ])1:0.030240[& !name = "Populus trichocarpa" , !color = #4daf4a ])0:0.000000[& !name = "eudicotyledons" , !color = #4daf4a ],((((((((Zea_mays_4577@20880967:0.006680[& !color = #4daf4a ],Sorghum_bicolor_4558@1965684:0.009270[& !color = #4daf4a ])0.95:0.009790[& !name = "Andropogoneae" , !color = #4daf4a ],(Panicum_virgatum_38727@23808114:0.083920[& !color = #4daf4a ],Setaria_italica_4555@19688063:0.003360[& !color = #4daf4a ])0.8:0.006870[& !name = "Paniceae" , !color = #4daf4a ])0.74:0.008340[& !name = "Panicoideae" , !color = #4daf4a ],Panicum_virgatum_38727@23812478:0.072460[& !color = #4daf4a ])0.53:0.007460[& !name = "Panicoideae" , !color = #4daf4a ],(Brachypodium_distachyon_15368@21827152:0.007880[& !color = #4daf4a ],Hordeum_vulgare_4513@MLOC_57716.1:0.016170[& !color = #4daf4a ])1:0.018520[& !name = "Pooideae" , !color = #4daf4a ])0:0.000000[& !name = "Poaceae" , !color = #4daf4a ],Oryza_sativa_4530@24133417:0.014110[& !color = #4daf4a ])0.98:0.034760[& !name = "Poaceae" , !color = #4daf4a ],Solanum_lycopersicum_4081@27296974:0.089030[& !color = #4daf4a ])0.92:0.024920[& !name = "Magnoliophyta" , !color = #4daf4a ],Vitis_vinifera_29760@17833319:0.027200[& !color = #4daf4a ])0.96:0.022830[& !name = "Magnoliophyta" , !color = #4daf4a ],(((((Glycine_max_3847@26334914:0.022850[& !color = #4daf4a ],Glycine_max_3847@26334913:0.001460[& !color = #4daf4a ])1:0.008820[& !name = "Glycine max" , !color = #4daf4a ],Phaseolus_vulgaris_3885@27140527:0.017130[& !color = #4daf4a ])0.83:0.003950[& !name = "Phaseoleae" , !color = #4daf4a ],Glycine_max_3847@26353634:0.021090[& !color = #4daf4a ])1:0.018760[& !name = "Phaseoleae" , !color = #4daf4a ],Medicago_truncatula_3880@23039695:0.023360[& !color = #4daf4a ])1:0.073040[& !name = "Papilionoideae" , !color = #4daf4a ],(Eucalyptus_grandis_71139@23598631:0.001320[& !color = #4daf4a ],Eucalyptus_grandis_71139@23598632:0.001410[& !color = #4daf4a ])1:0.030230[& !name = "Eucalyptus grandis" , !color = #4daf4a ])1:0.018310[& !name = "rosids" , !color = #4daf4a ])0.52:0.009290[& !name = "Magnoliophyta" , !color = #4daf4a ])0.88:0.017060[& !name = "Magnoliophyta" , !color = #4daf4a ],(((Malus_x_3750@22663536:0.022520[& !color = #4daf4a ],Malus_x_3750@22669233:0.004700[& !color = #4daf4a ])1:0.026910[& !name = "Malus domestica" , !color = #4daf4a ],(Cucumis_sativus_3659@16981643:0.203350[& !color = #4daf4a ],Fragaria_vesca_57918@27264642:0.052510[& !color = #4daf4a ])0.84:0.019350[& !name = "fabids" , !color = #4daf4a ])0:0.000000[& !name = "fabids" , !color = #4daf4a ],Prunus_persica_3760@17656092:0.027020[& !color = #4daf4a ])0.84:0.014980[& !name = "fabids" , !color = #4daf4a ])0.84:0.013410[& !name = "Magnoliophyta" , !color = #4daf4a ],Mimulus_guttatus_4155@17696095:0.079790[& !color = #4daf4a ])1:0.094940[& !name = "Magnoliophyta" , !color = #4daf4a ],Selaginella_moellendorffii_88036@15416074:0.072450[& !color = #4daf4a ])0:0.000000[& !name = "Tracheophyta" , !color = #4daf4a ])0.82:0.026470[& !name = "Tracheophyta" , !color = #4daf4a ],Physcomitrella_patens_3218@18073568:0.131410[& !color = #4daf4a ])1:0.095070[& !name = "Embryophyta" , !color = #4daf4a ],((((((((((((Brassica_rapa_3711@22716164:0.025440[& !color = #4daf4a ],Brassica_rapa_3711@22698062:0.010080[& !color = #4daf4a ])0.53:0.002980[& !name = "Brassica rapa" , !color = #4daf4a ],Eutrema_halophilum_98038@20202842:0.009610[& !color = #4daf4a ])0.53:0.004410[& !name = "Brassicaceae" , !color = #4daf4a ],((Capsella_rubella_81985@20913247:0.059630[& !color = #4daf4a ],Arabidopsis_thaliana_3702@19665355:0.003970[& !color = #4daf4a ])0:0.000000[& !name = "Camelineae" , !color = #4daf4a ],Arabidopsis_lyrata_59689@16064442:0.005680[& !color = #4daf4a ])0.89:0.005130[& !name = "Camelineae" , !color = #4daf4a ])1:0.051030[& !name = "Brassicaceae" , !color = #4daf4a ],((Gossypium_raimondii_29730@26818293:0.005690[& !color = #4daf4a ],Gossypium_raimondii_29730@26818292:0.029360[& !color = #4daf4a ])1:0.048400[& !name = "Gossypium raimondii" , !color = #4daf4a ],Gossypium_raimondii_29730@26818291:0.002310[& !color = #4daf4a ])1:0.027260[& !name = "Gossypium raimondii" , !color = #4daf4a ])0.67:0.008370[& !name = "malvids" , !color = #4daf4a ],(Theobroma_cacao_3641@27460015:0.065020[& !color = #4daf4a ],Theobroma_cacao_3641@27460014:0.002000[& !color = #4daf4a ])1:0.018270[& !name = "Theobroma cacao" , !color = #4daf4a ])1:0.012550[& !name = "malvids" , !color = #4daf4a ],(((((Citrus_sinensis_2711@18139158:0.001140[& !color = #4daf4a ],Citrus_clementina_85681@20818235:0.001220[& !color = #4daf4a ])0:0.000000[& !name = "Citrus" , !color = #4daf4a ],Citrus_sinensis_2711@18139156:0.001250[& !color = #4daf4a ])0:0.000000[& !name = "Citrus" , !color = #4daf4a ],Citrus_sinensis_2711@18139157:0.001500[& !color = #4daf4a ])0.53:0.005640[& !name = "Citrus" , !color = #4daf4a ],(Citrus_sinensis_2711@18139160:0.002720[& !color = #4daf4a ],Citrus_sinensis_2711@18139159:0.007260[& !color = #4daf4a ])0.97:0.019600[& !name = "Citrus sinensis" , !color = #4daf4a ])1:0.045800[& !name = "Citrus" , !color = #4daf4a ],Carica_papaya_3649@16416925:0.041060[& !color = #4daf4a ])0.56:0.008530[& !name = "malvids" , !color = #4daf4a ])1:0.011020[& !name = "malvids" , !color = #4daf4a ],Vitis_vinifera_29760@17823842:0.023690[& !color = #4daf4a ])0.59:0.003260[& !name = "rosids" , !color = #4daf4a ],((((Malus_x_3750@22647969:0.018670[& !color = #4daf4a ],Malus_x_3750@22678916:0.034600[& !color = #4daf4a ])0:0.000000[& !name = "Malus domestica" , !color = #4daf4a ],(Prunus_persica_3760@17650149:0.017750[& !color = #4daf4a ],Prunus_persica_3760@17650148:0.002830[& !color = #4daf4a ])1:0.024030[& !name = "Prunus persica" , !color = #4daf4a ])0.85:0.006220[& !name = "Maloideae" , !color = #4daf4a ],Fragaria_vesca_57918@27273934:0.014860[& !color = #4daf4a ])1:0.031180[& !name = "Rosaceae" , !color = #4daf4a ],(Cucumis_sativus_3659@16953909:0.008730[& !color = #4daf4a ],Cucumis_sativus_3659@16953908:0.002550[& !color = #4daf4a ])1:0.039730[& !name = "Cucumis sativus" , !color = #4daf4a ])0.94:0.011370[& !name = "fabids" , !color = #4daf4a ])0.65:0.004490[& !name = "rosids" , !color = #4daf4a ],((((Manihot_esculenta_3983@17990531:0.022400[& !color = #4daf4a ],Manihot_esculenta_3983@17988076:0.011760[& !color = #4daf4a ])1:0.011400[& !name = "Manihot esculenta" , !color = #4daf4a ],Ricinus_communis_3988@16810452:0.067770[& !color = #4daf4a ])1:0.013210[& !name = "Euphorbiaceae" , !color = #4daf4a ],(Linum_usitatissimum_4006@23169385:0.007130[& !color = #4daf4a ],Linum_usitatissimum_4006@23158425:0.065460[& !color = #4daf4a ])1:0.062860[& !name = "Linum usitatissimum" , !color = #4daf4a ])0.72:0.005310[& !name = "Malpighiales" , !color = #4daf4a ],((Populus_trichocarpa_3694@27046308:0.001520[& !color = #4daf4a ],Populus_trichocarpa_3694@27046307:0.001510[& !color = #4daf4a ])1:0.041520[& !name = "Populus trichocarpa" , !color = #4daf4a ],Populus_trichocarpa_3694@27000001:0.013530[& !color = #4daf4a ])0.99:0.010000[& !name = "Populus trichocarpa" , !color = #4daf4a ])0.98:0.013300[& !name = "Malpighiales" , !color = #4daf4a ])0.98:0.008260[& !name = "rosids" , !color = #4daf4a ],(((((Eucalyptus_grandis_71139@23573824:0.005870[& !color = #4daf4a ],Eucalyptus_grandis_71139@23573823:0.003820[& !color = #4daf4a ])1:0.049470[& !name = "Eucalyptus grandis" , !color = #4daf4a ],Mimulus_guttatus_4155@17679103:0.060260[& !color = #4daf4a ])0.58:0.012880[& !name = "core eudicotyledons" , !color = #4daf4a ],(Aquilegia_coerulea_218851@22035865:0.001430[& !color = #4daf4a ],Aquilegia_coerulea_218851@22035864:0.001040[& !color = #4daf4a ])1:0.078610[& !name = "Aquilegia coerulea" , !color = #4daf4a ])0:0.000000[& !name = "eudicotyledons" , !color = #4daf4a ],(Solanum_tuberosum_4113@24429207:0.006640[& !color = #4daf4a ],Solanum_lycopersicum_4081@27288190:0.003730[& !color = #4daf4a ])1:0.060080[& !name = "Solanum" , !color = #4daf4a ])0:0.000000[& !name = "eudicotyledons" , !color = #4daf4a ],((((Glycine_max_3847@26330697:0.007750[& !color = #4daf4a ],Glycine_max_3847@26342994:0.021280[& !color = #4daf4a ])0.72:0.004860[& !name = "Glycine max" , !color = #4daf4a ],Phaseolus_vulgaris_3885@27145899:0.030790[& !color = #4daf4a ])1:0.014600[& !name = "Phaseoleae" , !color = #4daf4a ],Medicago_truncatula_3880@23018658:0.032120[& !color = #4daf4a ])0.5:0.006290[& !name = "Papilionoideae" , !color = #4daf4a ],((Glycine_max_3847@26309710:0.005020[& !color = #4daf4a ],Glycine_max_3847@26321569:0.005650[& !color = #4daf4a ])0.76:0.005740[& !name = "Glycine max" , !color = #4daf4a ],Phaseolus_vulgaris_3885@27168163:0.032110[& !color = #4daf4a ])1:0.016260[& !name = "Phaseoleae" , !color = #4daf4a ])1:0.030390[& !name = "Papilionoideae" , !color = #4daf4a ])0:0.000000[& !name = "eudicotyledons" , !color = #4daf4a ])0.99:0.025460[& !name = "eudicotyledons" , !color = #4daf4a ],((((((((Zea_mays_4577@20839425:0.002280[& !color = #4daf4a ],Sorghum_bicolor_4558@1984632:0.007690[& !color = #4daf4a ])0:0.000000[& !name = "Andropogoneae" , !color = #4daf4a ],Setaria_italica_4555@19704622:0.005900[& !color = #4daf4a ])0.92:0.004000[& !name = "Panicoideae" , !color = #4daf4a ],Panicum_virgatum_38727@23801387:0.003990[& !color = #4daf4a ])0:0.000000[& !name = "Panicoideae" , !color = #4daf4a ],Panicum_virgatum_38727@23767770:0.003780[& !color = #4daf4a ])0.99:0.006750[& !name = "Panicoideae" , !color = #4daf4a ],((Hordeum_vulgare_4513@MLOC_30801.2:0.001320[& !color = #4daf4a ],Hordeum_vulgare_4513@MLOC_30801.1:0.001290[& !color = #4daf4a ])0.99:0.008510[& !name = "Hordeum vulgare" , !color = #4daf4a ],Brachypodium_distachyon_15368@21817566:0.005300[& !color = #4daf4a ])1:0.011160[& !name = "Pooideae" , !color = #4daf4a ])1:0.011860[& !name = "Poaceae" , !color = #4daf4a ],Oryza_sativa_4530@24142637:0.008130[& !color = #4daf4a ])1:0.017160[& !name = "Poaceae" , !color = #4daf4a ],(((Hordeum_vulgare_4513@MLOC_4755.2:0.001180[& !color = #4daf4a ],Hordeum_vulgare_4513@MLOC_4755.1:0.001230[& !color = #4daf4a ])1:0.026080[& !name = "Hordeum vulgare" , !color = #4daf4a ],Brachypodium_distachyon_15368@21832571:0.014520[& !color = #4daf4a ])0.99:0.010620[& !name = "Pooideae" , !color = #4daf4a ],Oryza_sativa_4530@24134485:0.013580[& !color = #4daf4a ])1:0.020660[& !name = "BEP clade" , !color = #4daf4a ])0.62:0.005090[& !name = "Poaceae" , !color = #4daf4a ],(((Panicum_virgatum_38727@23783231:0.006310[& !color = #4daf4a ],Panicum_virgatum_38727@23788335:0.001350[& !color = #4daf4a ])1:0.007550[& !name = "Panicum virgatum" , !color = #4daf4a ],(Sorghum_bicolor_4558@1965460:0.001310[& !color = #4daf4a ],Zea_mays_4577@20856806:0.006730[& !color = #4daf4a ])1:0.018090[& !name = "Andropogoneae" , !color = #4daf4a ])0.82:0.003790[& !name = "Panicoideae" , !color = #4daf4a ],Setaria_italica_4555@19688862:0.003770[& !color = #4daf4a ])1:0.016160[& !name = "Panicoideae" , !color = #4daf4a ])1:0.045450[& !name = "Poaceae" , !color = #4daf4a ])1:0.100710[& !name = "Magnoliophyta" , !color = #4daf4a ],((Selaginella_moellendorffii_88036@15421876:0.003880[& !color = #4daf4a ],Selaginella_moellendorffii_88036@15419732:0.001630[& !color = #4daf4a ])1:0.119830[& !name = "Selaginella moellendorffii" , !color = #4daf4a ],(Physcomitrella_patens_3218@18065168:0.062240[& !color = #4daf4a ],Physcomitrella_patens_3218@18058934:0.046120[& !color = #4daf4a ])1:0.062320[& !name = "Physcomitrella patens" , !color = #4daf4a ])0:0.000000[& !name = "Embryophyta" , !color = #4daf4a ])1:0.067220[& !name = "Embryophyta" , !color = #4daf4a ])1:0.065880[& !name = "Embryophyta" , !color = #4daf4a , !collapse = {"collapsed",1.80547} ])0:0.000000[& !name = "Eukaryota" , !color = #000000 ],(((((((((((Hyaloperonospora_arabidopsidis_272952@HpaP802816:0.043390[& !color = #ec7014 ],Phytophthora_sojae_67593@Physo155889:0.008470[& !color = #ec7014 ])0:0.000000[& !name = "Peronosporales" , !color = #ec7014 ],Phytophthora_cinnamomi_622258@383688:0.004050[& !color = #ec7014 ])0.78:0.006270[& !name = "Peronosporales" , !color = #ec7014 ],Phytophthora_ramorum_164328@Phyra73170:0.013740[& !color = #ec7014 ])0:0.000000[& !name = "Peronosporales" , !color = #ec7014 ],Phytophthora_capsici_763924@506025:0.008480[& !color = #ec7014 ])0.92:0.007010[& !name = "Peronosporales" , !color = #ec7014 ],(Phytophthora_infestans_4787@PITG_22124T0:0.056560[& !color = #ec7014 ],Phytophthora_infestans_4787@PITG_05537T0:0.003500[& !color = #ec7014 ])0:0.000000[& !name = "Phytophthora infestans" , !color = #ec7014 ])0.74:0.011370[& !name = "Peronosporales" , !color = #ec7014 ],(((Phytophthora_sojae_67593@Physo108217:0.038820[& !color = #ec7014 ],Phytophthora_cinnamomi_622258@119269:0.053690[& !color = #ec7014 ])0.92:0.016030[& !name = "Phytophthora" , !color = #ec7014 ],(Phytophthora_capsici_763924@546403:0.087760[& !color = #ec7014 ],Phytophthora_infestans_4787@PITG_13135T0:0.062660[& !color = #ec7014 ])0.71:0.012340[& !name = "Phytophthora" , !color = #ec7014 ])0.85:0.016610[& !name = "Phytophthora" , !color = #ec7014 ],Phytophthora_ramorum_164328@Phyra71434:0.059580[& !color = #ec7014 ])1:0.063140[& !name = "Phytophthora" , !color = #ec7014 ])1:0.040880[& !name = "Peronosporales" , !color = #ec7014 ],(Albugo_laibachii_653948@CCA15286:0.132860[& !color = #ec7014 ],Pythium_ultimum_65071@PYU1_T005260:0.040070[& !color = #ec7014 ])0:0.000000[& !name = "Oomycetes" , !color = #ec7014 ])1:0.181630[& !name = "Oomycetes" , !color = #ec7014 ],(((Fragilariopsis_cylindrus_186039@196037:0.139410[& !color = #ec7014 ],'Pseudo-nitzschia_multiseries_37319@128786':0.058500[& !color = #ec7014 ])1:0.066800[& !name = "Bacillariaceae" , !color = #ec7014 ],Phaeodactylum_tricornutum_2850@Phatr10677:0.133010[& !color = #ec7014 ])0.97:0.049040[& !name = "Bacillariophycidae" , !color = #ec7014 ],((Fragilariopsis_cylindrus_186039@136121:0.001370[& !color = #ec7014 ],Fragilariopsis_cylindrus_186039@248509:0.001180[& !color = #ec7014 ])0.99:0.035600[& !name = "Fragilariopsis cylindrus" , !color = #ec7014 ],'Pseudo-nitzschia_multiseries_37319@289625':0.092420[& !color = #ec7014 ])1:0.146510[& !name = "Bacillariaceae" , !color = #ec7014 ])1:0.221160[& !name = "Bacillariophycidae" , !color = #ec7014 , !collapse = {"collapsed",2.23702} ])0.69:0.036250[& !name = "Stramenopiles" , !color = #ec7014 ],((((((((Phytophthora_capsici_763924@535284:0.369630[& !color = #ec7014 ],Phytophthora_capsici_763924@535285:0.112480[& !color = #ec7014 ])0.97:0.029090[& !name = "Phytophthora capsici LT1534" , !color = #ec7014 ],Phytophthora_infestans_4787@PITG_17129T0:0.006420[& !color = #ec7014 ])0.55:0.006300[& !name = "Phytophthora" , !color = #ec7014 ],Phytophthora_infestans_4787@PITG_17127T0:0.008550[& !color = #ec7014 ])0.75:0.005670[& !name = "Phytophthora" , !color = #ec7014 ],((Phytophthora_sojae_67593@Physo111707:0.001370[& !color = #ec7014 ],Phytophthora_sojae_67593@Physo129168:0.001280[& !color = #ec7014 ])0.99:0.014570[& !name = "Phytophthora sojae" , !color = #ec7014 ],(Phytophthora_cinnamomi_622258@100770:0.004150[& !color = #ec7014 ],Phytophthora_cinnamomi_622258@207724:0.001250[& !color = #ec7014 ])0.99:0.012570[& !name = "Phytophthora cinnamomi var. cinnamomi" , !color = #ec7014 ])0.82:0.005600[& !name = "Phytophthora" , !color = #ec7014 ])0.58:0.004620[& !name = "Phytophthora" , !color = #ec7014 ],Phytophthora_ramorum_164328@Phyra86006:0.014730[& !color = #ec7014 ])0.77:0.008560[& !name = "Phytophthora" , !color = #ec7014 ],(Hyaloperonospora_arabidopsidis_272952@HpaP800391:0.006140[& !color = #ec7014 ],Hyaloperonospora_arabidopsidis_272952@HpaP800396:0.018360[& !color = #ec7014 ])0.89:0.013360[& !name = "Hyaloperonospora arabidopsidis" , !color = #ec7014 ])0.81:0.035270[& !name = "Peronosporales" , !color = #ec7014 ],(Albugo_laibachii_653948@CCA15420:0.183940[& !color = #ec7014 ],Pythium_ultimum_65071@PYU1_T013664:0.043200[& !color = #ec7014 ])0.76:0.047160[& !name = "Oomycetes" , !color = #ec7014 ])1:0.260020[& !name = "Oomycetes" , !color = #ec7014 ],((Thalassiosira_pseudonana_35128@Thaps264357:0.156230[& !color = #ec7014 ],Phaeodactylum_tricornutum_2850@Phatr52468:0.124710[& !color = #ec7014 ])1:0.182030[& !name = "Bacillariophyta" , !color = #ec7014 , !collapse = {"collapsed",2.26638} ],Aureococcus_anophagefferens_44056@33869:0.417630[& !color = #ec7014 ])0.83:0.068010[& !name = "Stramenopiles" , !color = #ec7014 ])0.97:0.077030[& !name = "Stramenopiles" , !color = #ec7014 ])0.52:0.040290[& !name = "Stramenopiles" , !color = #ec7014 ],((((Aureococcus_anophagefferens_44056@38135:0.246820[& !color = #ec7014 ],Aureococcus_anophagefferens_44056@10241:0.021360[& !color = #ec7014 ])0.52:0.007830[& !name = "Aureococcus anophagefferens" , !color = #ec7014 ],Aureococcus_anophagefferens_44056@72828:0.001990[& !color = #ec7014 ])1:0.286240[& !name = "Aureococcus anophagefferens" , !color = #ec7014 ],(Micromonas_sp._296587@27398369:0.073810[& !color = #4daf4a ],Micromonas_pusilla_564608@27347643:0.067990[& !color = #4daf4a ])1:0.204500[& !name = "Micromonas" , !color = #4daf4a , !collapse = {"collapsed",2.43087} ])0.93:0.080790[& !name = "Eukaryota" , !color = #000000 ],(((Thalassiosira_pseudonana_35128@Thaps263051:0.257510[& !color = #ec7014 ],Schizochytrium_aggregatum_876976@43933:0.159700[& !color = #ec7014 ])0:0.000000[& !name = "Stramenopiles" , !color = #ec7014 ],Aurantiochytrium_limacinum_717989@70745:0.175770[& !color = #ec7014 ])0.98:0.073570[& !name = "Stramenopiles" , !color = #ec7014 ],Aplanochytrium_kerguelense_702273@91955:0.257310[& !color = #ec7014 ])1:0.123150[& !name = "Stramenopiles" , !color = #ec7014 ])0:0.000000[& !name = "Eukaryota" , !color = #000000 ])0.57:0.039900[& !name = "Eukaryota" , !color = #000000 ],(((((Bigelowiella_natans_753081@87448:0.338930[& !color = #fec44f ],Naegleria_gruberi_5762@275:0.461590[& !color = #8c510a ])0.74:0.122470[& !name = "Eukaryota" , !color = #000000 ],(Dictyostelium_purpureum_5786@47891:0.040310[& !color = #737373 ],Dictyostelium_discoideum_44689@DDB0235190:0.038880[& !color = #737373 ])1:0.233620[& !name = "Dictyostelium" , !color = #737373 ])0:0.000000[& !name = "Eukaryota" , !color = #000000 ],((Aurantiochytrium_limacinum_717989@139044:0.128860[& !color = #ec7014 ],Schizochytrium_aggregatum_876976@105123:0.150060[& !color = #ec7014 ])1:0.175820[& !name = "Thraustochytriaceae" , !color = #ec7014 ],Aplanochytrium_kerguelense_702273@58888:0.187500[& !color = #ec7014 ])1:0.076810[& !name = "Thraustochytriaceae" , !color = #ec7014 ])0:0.000000[& !name = "Eukaryota" , !color = #000000 ],(((Ostreococcus_sp._385169@57230:0.126180[& !color = #4daf4a ],Ostreococcus_lucimarinus_242159@27416554:0.063890[& !color = #4daf4a ])1:0.060280[& !name = "Ostreococcus" , !color = #4daf4a ],Ostreococcus_tauri_70448@28276:0.098850[& !color = #4daf4a ])1:0.229110[& !name = "Ostreococcus" , !color = #4daf4a ],(Micromonas_pusilla_564608@27347925:0.066760[& !color = #4daf4a ],Micromonas_sp._296587@27395941:0.056250[& !color = #4daf4a ])1:0.055920[& !name = "Micromonas" , !color = #4daf4a ])1:0.097650[& !name = "Mamiellales" , !color = #4daf4a , !collapse = {"collapsed",2.31665} ])0:0.000000[& !name = "Eukaryota" , !color = #000000 ],(((((Coccomyxa_subellipsoidea_574566@27393342:0.001290[& !color = #4daf4a ],Chlorella_vulgaris_3077@25795:0.001290[& !color = #4daf4a ])1:0.120740[& !name = "Trebouxiophyceae" , !color = #4daf4a ],Asterochloris_sp._763042@24489:0.086150[& !color = #4daf4a ])1:0.043110[& !name = "Trebouxiophyceae" , !color = #4daf4a ],Chlorella_variabilis_554065@135599:0.205930[& !color = #4daf4a ])0.78:0.027090[& !name = "Trebouxiophyceae" , !color = #4daf4a ],(Volvox_carteri_3067@23123916:0.265980[& !color = #4daf4a ],Chlamydomonas_reinhardtii_3055@27567154:0.011250[& !color = #4daf4a ])1:0.168890[& !name = "Chlamydomonadales" , !color = #4daf4a ])0.62:0.018260[& !name = "Chlorophyta" , !color = #4daf4a ],(((Coccomyxa_subellipsoidea_574566@27388643:0.001200[& !color = #4daf4a ],Chlorella_vulgaris_3077@37559:0.001510[& !color = #4daf4a ])1:0.104990[& !name = "Trebouxiophyceae" , !color = #4daf4a ],Chlorella_variabilis_554065@49546:0.145880[& !color = #4daf4a ])0.72:0.037370[& !name = "Trebouxiophyceae" , !color = #4daf4a ],(Volvox_carteri_3067@23132887:0.089920[& !color = #4daf4a ],Chlamydomonas_reinhardtii_3055@27569881:0.059340[& !color = #4daf4a ])1:0.314040[& !name = "Chlamydomonadales" , !color = #4daf4a ])0.6:0.048300[& !name = "Chlorophyta" , !color = #4daf4a ])0.6:0.071080[& !name = "Chlorophyta" , !color = #4daf4a , !collapse = {"collapsed",2.30566} ])0:0.000000[& !name = "Eukaryota" , !color = #000000 ])0:0.000000[& !name = "Eukaryota" , !color = #000000 ])0.91:0.052260[& !name = "Eukaryota" , !color = #000000 ],((((((((((((((((Fusarium_oxysporum_5507@FOXG_08388P0:0.009660[& !color = #969696 ],Gibberella_moniliformis_117187@FVEG_06289T0:0.020940[& !color = #969696 ])1:0.043500[& !name = "Fusarium" , !color = #969696 ],Gibberella_zeae_5518@FGSG_09681P0:0.035020[& !color = #969696 ])1:0.042400[& !name = "Fusarium" , !color = #969696 ],(Aspergillus_clavatus_5057@CADACLAP00000149:0.045070[& !color = #969696 ],Aspergillus_fumigatus_746128@CADAFUAP00007219:0.021470[& !color = #969696 ])0.92:0.011870[& !name = "Aspergillus" , !color = #969696 ])0.59:0.011350[& !name = "leotiomyceta" , !color = #969696 ],Nectria_haematococca_140110@NechaP33309:0.029270[& !color = #969696 ])1:0.104010[& !name = "leotiomyceta" , !color = #969696 ],Phaeosphaeria_nodorum_13684@SNOT_06154:0.104930[& !color = #969696 ])0.78:0.028030[& !name = "leotiomyceta" , !color = #969696 ],((((Aspergillus_flavus_5059@CADAFLAP00009709:0.010380[& !color = #969696 ],Aspergillus_oryzae_5062@CADAORAP00008811:0.001330[& !color = #969696 ])1:0.076950[& !name = "Aspergillus" , !color = #969696 ],Aspergillus_terreus_33178@CADATEAP00004499:0.070210[& !color = #969696 ])1:0.071470[& !name = "Aspergillus" , !color = #969696 ],Glomerella_graminicola_31870@EFQ25815:0.077560[& !color = #969696 ])0.52:0.024870[& !name = "leotiomyceta" , !color = #969696 ],Leptosphaeria_maculans_5022@CBX98525:0.142140[& !color = #969696 ])0:0.000000[& !name = "leotiomyceta" , !color = #969696 ])0.79:0.035660[& !name = "leotiomyceta" , !color = #969696 ],Trichoderma_virens_29875@EHK18731:0.099180[& !color = #969696 ])0.71:0.023120[& !name = "leotiomyceta" , !color = #969696 ],Saccharomyces_cerevisiae_4932@YBR295W:0.210290[& !color = #969696 ])0.97:0.047790[& !name = "saccharomyceta" , !color = #969696 ],Botryotinia_fuckeliana_40559@EDN30467:0.304060[& !color = #969696 ])0.95:0.059930[& !name = "saccharomyceta" , !color = #969696 ],Neurospora_crassa_5141@EFNCRP00000007886:0.292020[& !color = #969696 ])0.97:0.054840[& !name = "saccharomyceta" , !color = #969696 ],(((((((Gibberella_zeae_5518@FGSG_11573P0:0.055550[& !color = #969696 ],Gibberella_moniliformis_117187@FVEG_12475T0:0.016470[& !color = #969696 ])0.6:0.005660[& !name = "Fusarium" , !color = #969696 ],Fusarium_oxysporum_5507@FOXG_13067P0:0.012580[& !color = #969696 ])1:0.080440[& !name = "Fusarium" , !color = #969696 ],Nectria_haematococca_140110@NechaP54199:0.074880[& !color = #969696 ])0.81:0.045170[& !name = "Fusarium" , !color = #969696 ],Glomerella_graminicola_31870@EFQ29609:0.047350[& !color = #969696 ])1:0.184280[& !name = "Hypocreomycetidae" , !color = #969696 ],(Gaeumannomyces_graminis_29850@GGTG_03298T0:0.141650[& !color = #969696 ],Magnaporthe_oryzae_318829@MGG_10941T0:0.059190[& !color = #969696 ])1:0.082670[& !name = "Magnaporthaceae" , !color = #969696 ])1:0.081460[& !name = "Sordariomycetes" , !color = #969696 ],Zymoseptoria_tritici_1047171@Mycgr3P97582:0.235890[& !color = #969696 ])1:0.154920[& !name = "leotiomyceta" , !color = #969696 ],((Pyrenophora_teres_53485@EFQ96300:0.033030[& !color = #969696 ],'Pyrenophora_tritici-repentis_45151@EDU41003':0.037700[& !color = #969696 ])0.98:0.141960[& !name = "Pyrenophora" , !color = #969696 ],Leptosphaeria_maculans_5022@CBY01751:0.709130[& !color = #969696 ])1:0.232390[& !name = "Pleosporineae" , !color = #969696 ])0.93:0.032950[& !name = "leotiomyceta" , !color = #969696 ])0.56:0.029950[& !name = "saccharomyceta" , !color = #969696 ],Tuber_melanosporum_39416@CAZ79771:0.582970[& !color = #969696 ])1:0.421460[& !name = "saccharomyceta" , !color = #969696 , !collapse = {"collapsed",1.20509} ],((((Phytophthora_capsici_763924@548155:0.030530[& !color = #ec7014 ],Phytophthora_infestans_4787@PITG_03295T0:0.025560[& !color = #ec7014 ])1:0.019910[& !name = "Phytophthora" , !color = #ec7014 ],Phytophthora_ramorum_164328@Phyra76212:0.011610[& !color = #ec7014 ])0.91:0.012820[& !name = "Phytophthora" , !color = #ec7014 ],(Phytophthora_sojae_67593@Physo134271:0.069900[& !color = #ec7014 ],Phytophthora_cinnamomi_622258@61621:0.005850[& !color = #ec7014 ])0.96:0.014120[& !name = "Phytophthora" , !color = #ec7014 ])1:0.136930[& !name = "Phytophthora" , !color = #ec7014 ],Pythium_ultimum_65071@PYU1_T000648:0.105500[& !color = #ec7014 ])1:0.224560[& !name = "Oomycetes" , !color = #ec7014 ])0.73:0.054510[& !name = "Eukaryota" , !color = #000000 ],((Dictyostelium_discoideum_44689@DDB0237683:0.147870[& !color = #737373 ],Dictyostelium_purpureum_5786@14789:0.196550[& !color = #737373 ])1:0.259750[& !name = "Dictyostelium" , !color = #737373 ],Naegleria_gruberi_5762@81612:0.308930[& !color = #8c510a ])1:0.129480[& !name = "Eukaryota" , !color = #000000 ])1:0.142200[& !name = "Eukaryota" , !color = #000000 ],(((((((((Emericella_nidulans_162425@CADANIAP00009959:0.098270[& !color = #969696 ],Aspergillus_niger_5061@CADANGAP00002326:0.035000[& !color = #969696 ])0.87:0.016230[& !name = "Trichocomaceae" , !color = #969696 ],Aspergillus_terreus_33178@CADATEAP00009479:0.060050[& !color = #969696 ])0.76:0.015190[& !name = "Trichocomaceae" , !color = #969696 ],(Aspergillus_flavus_5059@CADAFLAP00003981:0.001170[& !color = #969696 ],Aspergillus_oryzae_5062@CADAORAP00006252:0.003890[& !color = #969696 ])1:0.042620[& !name = "Aspergillus" , !color = #969696 ])0.54:0.023010[& !name = "Trichocomaceae" , !color = #969696 ],(((Aspergillus_fumigatus_A1163_451804@CADAFUBP00003565:0.001370[& !color = #969696 ],Aspergillus_fumigatus_746128@CADAFUAP00004923:0.001270[& !color = #969696 ])0.99:0.008260[& !name = "Aspergillus fumigatus" , !color = #969696 ],Neosartorya_fischeri_36630@CADNFIAP00005796:0.015820[& !color = #969696 ])0.89:0.023260[& !name = "Trichocomaceae" , !color = #969696 ],Aspergillus_clavatus_5057@CADACLAP00003823:0.049620[& !color = #969696 ])0.52:0.024670[& !name = "Trichocomaceae" , !color = #969696 ])1:0.232960[& !name = "Trichocomaceae" , !color = #969696 ],((Leptosphaeria_maculans_5022@CBX95553:0.061300[& !color = #969696 ],Phaeosphaeria_nodorum_13684@SNOT_04272:0.070070[& !color = #969696 ])0.79:0.014590[& !name = "Pleosporineae" , !color = #969696 ],('Pyrenophora_tritici-repentis_45151@EDU50763':0.014890[& !color = #969696 ],Pyrenophora_teres_53485@EFQ93500:0.018020[& !color = #969696 ])1:0.051050[& !name = "Pyrenophora" , !color = #969696 ])1:0.098270[& !name = "Pleosporineae" , !color = #969696 ])1:0.051800[& !name = "leotiomyceta" , !color = #969696 ],(((((((((Gibberella_moniliformis_117187@FVEG_02137T0:0.017520[& !color = #969696 ],Fusarium_oxysporum_5507@FOXG_03265P0:0.002800[& !color = #969696 ])0.99:0.019880[& !name = "Fusarium" , !color = #969696 ],Gibberella_zeae_5518@FGSG_08466P0:0.032770[& !color = #969696 ])0.95:0.020730[& !name = "Fusarium" , !color = #969696 ],Nectria_haematococca_140110@NechaP91756:0.041100[& !color = #969696 ])1:0.067320[& !name = "Fusarium" , !color = #969696 ],Trichoderma_virens_29875@EHK23709:0.099100[& !color = #969696 ])1:0.040950[& !name = "Hypocreales" , !color = #969696 ],(Gaeumannomyces_graminis_29850@GGTG_07717T0:0.076950[& !color = #969696 ],Magnaporthe_oryzae_318829@MGG_00930T0:0.048200[& !color = #969696 ])1:0.144840[& !name = "Magnaporthaceae" , !color = #969696 ])0.98:0.036280[& !name = "Sordariomycetes" , !color = #969696 ],Glomerella_graminicola_31870@EFQ30307:0.079730[& !color = #969696 ])0.98:0.046990[& !name = "Sordariomycetes" , !color = #969696 ],Neurospora_crassa_5141@EFNCRP00000003621:0.123500[& !color = #969696 ])0.99:0.062050[& !name = "Sordariomycetes" , !color = #969696 ],(Botryotinia_fuckeliana_40559@EDN24323:0.042590[& !color = #969696 ],Sclerotinia_sclerotiorum_5180@EDN99600:0.032040[& !color = #969696 ])1:0.092410[& !name = "Sclerotiniaceae" , !color = #969696 ])1:0.085940[& !name = "sordariomyceta" , !color = #969696 ],(Aspergillus_flavus_5059@CADAFLAP00011337:0.048690[& !color = #969696 ],Aspergillus_oryzae_5062@CADAORAP00003540:0.006370[& !color = #969696 ])1:0.132450[& !name = "Aspergillus" , !color = #969696 ])0.97:0.043640[& !name = "leotiomyceta" , !color = #969696 ])0.55:0.030940[& !name = "leotiomyceta" , !color = #969696 ],(Eremothecium_gossypii_33169@AAS54449:0.279270[& !color = #969696 ],Komagataella_pastoris_4922@CAY71995:0.140900[& !color = #969696 ])1:0.181200[& !name = "Saccharomycetaceae" , !color = #969696 ])0.91:0.052530[& !name = "saccharomyceta" , !color = #969696 ],(Tuber_melanosporum_39416@CAZ81778:0.198000[& !color = #969696 ],Tuber_melanosporum_39416@CAZ80304:0.073440[& !color = #969696 ])1:0.092410[& !name = "Tuber melanosporum" , !color = #969696 ])0.76:0.056000[& !name = "saccharomyceta" , !color = #969696 , !collapse = {"collapsed",1.8746} ],(Ustilago_maydis_5270@UM01019P0:0.041580[& !color = #969696 ],Sporisorium_reilianum_72558@CBQ70420:0.061820[& !color = #969696 ])1:0.490660[& !name = "Ustilaginaceae" , !color = #969696 , !collapse = {"collapsed",1.95828} ])1:0.316920[& !name = "Dikarya" , !color = #969696 ])0.9:0.054450[& !name = "Eukaryota" , !color = #000000 ],(Trypanosoma_brucei_5691@EAN79105:0.176570[& !color = #bf812d ],Leishmania_major_5664@LmjF.33.2090pep:0.179880[& !color = #bf812d ])1:0.341200[& !name = "Trypanosomatidae" , !color = #bf812d ])0:0.000000[& !name = "Eukaryota" , !color = #000000 ])0.67:0.048520[& !name = "Eukaryota" , !color = #000000 ],Cyanidioschyzon_merolae_45157@CMP215CT:0.417150[& !color = #e41a1c ])0.92:0.091790[& !name = "Eukaryota" , !color = #000000 ],((((((((((((((((((Arabidopsis_thaliana_3702@19665629:0.001400[& !color = #4daf4a ],Arabidopsis_thaliana_3702@19665628:0.001440[& !color = #4daf4a ])0:0.000000[& !name = "Arabidopsis thaliana" , !color = #4daf4a ],Arabidopsis_thaliana_3702@19665627:0.001430[& !color = #4daf4a ])1:0.009310[& !name = "Arabidopsis thaliana" , !color = #4daf4a ],Brassica_rapa_3711@22694419:0.026440[& !color = #4daf4a ])0:0.000000[& !name = "Brassicaceae" , !color = #4daf4a ],Arabidopsis_lyrata_59689@16037916:0.003990[& !color = #4daf4a ])0:0.000000[& !name = "Brassicaceae" , !color = #4daf4a ],Capsella_rubella_81985@20908511:0.006850[& !color = #4daf4a ])0.65:0.010190[& !name = "Brassicaceae" , !color = #4daf4a ],Eutrema_halophilum_98038@20203471:0.006010[& !color = #4daf4a ])1:0.108060[& !name = "Brassicaceae" , !color = #4daf4a ],((((Malus_x_3750@22640913:0.068340[& !color = #4daf4a ],Prunus_persica_3760@17666393:0.026100[& !color = #4daf4a ])1:0.037550[& !name = "Maloideae" , !color = #4daf4a ],Fragaria_vesca_57918@27255694:0.017590[& !color = #4daf4a ])1:0.041540[& !name = "Rosaceae" , !color = #4daf4a ],(Linum_usitatissimum_4006@23159588:0.022460[& !color = #4daf4a ],Linum_usitatissimum_4006@23163743:0.020530[& !color = #4daf4a ])1:0.070030[& !name = "Linum usitatissimum" , !color = #4daf4a ])0:0.000000[& !name = "fabids" , !color = #4daf4a ],Cucumis_sativus_3659@16973473:0.095270[& !color = #4daf4a ])0:0.000000[& !name = "fabids" , !color = #4daf4a ])0:0.000000[& !name = "rosids" , !color = #4daf4a ],(((Glycine_max_3847@26303437:0.204540[& !color = #4daf4a ],Medicago_truncatula_3880@23010863:0.017700[& !color = #4daf4a ])0.54:0.022160[& !name = "Papilionoideae" , !color = #4daf4a ],Medicago_truncatula_3880@23010862:0.001560[& !color = #4daf4a ])0.59:0.034810[& !name = "Papilionoideae" , !color = #4daf4a ],(Phaseolus_vulgaris_3885@27146991:0.020580[& !color = #4daf4a ],Glycine_max_3847@26301643:0.017000[& !color = #4daf4a ])0.72:0.011700[& !name = "Phaseoleae" , !color = #4daf4a ])1:0.050310[& !name = "Papilionoideae" , !color = #4daf4a ])0:0.000000[& !name = "rosids" , !color = #4daf4a ],(Mimulus_guttatus_4155@17689026:0.076470[& !color = #4daf4a ],Solanum_lycopersicum_4081@27304380:0.056340[& !color = #4daf4a ])0.98:0.021450[& !name = "lamiids" , !color = #4daf4a ])0:0.000000[& !name = "core eudicotyledons" , !color = #4daf4a ],(((((Populus_trichocarpa_3694@27009554:0.004130[& !color = #4daf4a ],Populus_trichocarpa_3694@27009553:0.001590[& !color = #4daf4a ])1:0.025600[& !name = "Populus trichocarpa" , !color = #4daf4a ],Populus_trichocarpa_3694@27004647:0.087560[& !color = #4daf4a ])1:0.016970[& !name = "Populus trichocarpa" , !color = #4daf4a ],Manihot_esculenta_3983@17970348:0.049010[& !color = #4daf4a ])0.94:0.007650[& !name = "Malpighiales" , !color = #4daf4a ],Ricinus_communis_3988@16807405:0.039190[& !color = #4daf4a ])1:0.034100[& !name = "Malpighiales" , !color = #4daf4a ],(((Citrus_clementina_85681@20795905:0.001380[& !color = #4daf4a ],Citrus_clementina_85681@20795904:0.001480[& !color = #4daf4a ])0.96:0.004130[& !name = "Citrus clementina" , !color = #4daf4a ],Citrus_sinensis_2711@18125650:0.003820[& !color = #4daf4a ])1:0.050640[& !name = "Citrus" , !color = #4daf4a ],Vitis_vinifera_29760@17840625:0.066400[& !color = #4daf4a ])0.95:0.012300[& !name = "rosids" , !color = #4daf4a ])0.51:0.006480[& !name = "rosids" , !color = #4daf4a ])0:0.000000[& !name = "core eudicotyledons" , !color = #4daf4a ],((((Gossypium_raimondii_29730@26760113:0.051520[& !color = #4daf4a ],Gossypium_raimondii_29730@26760112:0.006890[& !color = #4daf4a ])0:0.000000[& !name = "Gossypium raimondii" , !color = #4daf4a ],Gossypium_raimondii_29730@26760111:0.001340[& !color = #4daf4a ])1:0.016050[& !name = "Gossypium raimondii" , !color = #4daf4a ],(Theobroma_cacao_3641@27428856:0.034460[& !color = #4daf4a ],Theobroma_cacao_3641@27428855:0.001310[& !color = #4daf4a ])1:0.024710[& !name = "Theobroma cacao" , !color = #4daf4a ])1:0.024730[& !name = "Malvaceae" , !color = #4daf4a ],Eucalyptus_grandis_71139@23570241:0.063760[& !color = #4daf4a ])0.9:0.017620[& !name = "malvids" , !color = #4daf4a ])0.5:0.042660[& !name = "core eudicotyledons" , !color = #4daf4a ],Aquilegia_coerulea_218851@22025617:0.067760[& !color = #4daf4a ])1:0.056430[& !name = "eudicotyledons" , !color = #4daf4a ],(((((((((Hordeum_vulgare_4513@MLOC_58244.4:0.001310[& !color = #4daf4a ],Hordeum_vulgare_4513@MLOC_58244.5:0.001590[& !color = #4daf4a ])0:0.000000[& !name = "Hordeum vulgare" , !color = #4daf4a ],Hordeum_vulgare_4513@MLOC_58244.1:0.001290[& !color = #4daf4a ])0.65:0.004080[& !name = "Hordeum vulgare" , !color = #4daf4a ],Hordeum_vulgare_4513@MLOC_58244.7:0.070160[& !color = #4daf4a ])0:0.000000[& !name = "Hordeum vulgare" , !color = #4daf4a ],Hordeum_vulgare_4513@MLOC_58244.2:0.001430[& !color = #4daf4a ])0:0.000000[& !name = "Hordeum vulgare" , !color = #4daf4a ],Hordeum_vulgare_4513@MLOC_58244.3:0.001380[& !color = #4daf4a ])0:0.000000[& !name = "Hordeum vulgare" , !color = #4daf4a ],Hordeum_vulgare_4513@MLOC_58244.6:0.001610[& !color = #4daf4a ])1:0.023390[& !name = "Hordeum vulgare" , !color = #4daf4a ],Brachypodium_distachyon_15368@21819824:0.017910[& !color = #4daf4a ])1:0.026450[& !name = "Pooideae" , !color = #4daf4a ],((Oryza_sativa_4530@24122414:0.017020[& !color = #4daf4a ],Oryza_sativa_4530@24122415:0.001780[& !color = #4daf4a ])0:0.000000[& !name = "Oryza sativa" , !color = #4daf4a ],Oryza_sativa_4530@24122413:0.001510[& !color = #4daf4a ])1:0.035790[& !name = "Oryza sativa" , !color = #4daf4a ])0.91:0.014360[& !name = "BEP clade" , !color = #4daf4a ],((((Zea_mays_4577@20869886:0.024610[& !color = #4daf4a ],Zea_mays_4577@20869885:0.001630[& !color = #4daf4a ])1:0.008640[& !name = "Zea mays" , !color = #4daf4a ],Sorghum_bicolor_4558@1954572:0.004100[& !color = #4daf4a ])1:0.011760[& !name = "Andropogoneae" , !color = #4daf4a ],Setaria_italica_4555@19679883:0.009430[& !color = #4daf4a ])0:0.000000[& !name = "Panicoideae" , !color = #4daf4a ],(Panicum_virgatum_38727@23766536:0.004200[& !color = #4daf4a ],Panicum_virgatum_38727@23802169:0.003670[& !color = #4daf4a ])1:0.008640[& !name = "Panicum virgatum" , !color = #4daf4a ])1:0.023080[& !name = "Panicoideae" , !color = #4daf4a ])1:0.076740[& !name = "Poaceae" , !color = #4daf4a ])1:0.139530[& !name = "Magnoliophyta" , !color = #4daf4a ],(Selaginella_moellendorffii_88036@15415709:0.185730[& !color = #4daf4a ],Physcomitrella_patens_3218@18043386:0.171080[& !color = #4daf4a ])0.8:0.046180[& !name = "Embryophyta" , !color = #4daf4a ])1:0.173600[& !name = "Embryophyta" , !color = #4daf4a , !collapse = {"collapsed",1.87498} ],(((((Chlorella_vulgaris_3077@41705:0.016700[& !color = #4daf4a ],Coccomyxa_subellipsoidea_574566@27389865:0.001800[& !color = #4daf4a ])1:0.129570[& !name = "Trebouxiophyceae" , !color = #4daf4a ],Asterochloris_sp._763042@21895:0.132290[& !color = #4daf4a ])0.81:0.032580[& !name = "Trebouxiophyceae" , !color = #4daf4a ],Chlorella_variabilis_554065@6585:0.204330[& !color = #4daf4a ])1:0.077020[& !name = "Trebouxiophyceae" , !color = #4daf4a ],(Volvox_carteri_3067@23133458:0.098550[& !color = #4daf4a ],Chlamydomonas_reinhardtii_3055@27579994:0.061710[& !color = #4daf4a ])1:0.108190[& !name = "Chlamydomonadales" , !color = #4daf4a ])1:0.059730[& !name = "Chlorophyta" , !color = #4daf4a ],(((Ostreococcus_lucimarinus_242159@27414289:0.023080[& !color = #4daf4a ],Ostreococcus_sp._385169@93040:0.056890[& !color = #4daf4a ])0.67:0.025890[& !name = "Ostreococcus" , !color = #4daf4a ],Ostreococcus_tauri_70448@18425:0.050020[& !color = #4daf4a ])1:0.141180[& !name = "Ostreococcus" , !color = #4daf4a ],(Micromonas_pusilla_564608@27345222:0.042620[& !color = #4daf4a ],Micromonas_sp._296587@27404709:0.027730[& !color = #4daf4a ])1:0.070540[& !name = "Micromonas" , !color = #4daf4a ])1:0.180500[& !name = "Mamiellales" , !color = #4daf4a ])1:0.089650[& !name = "Chlorophyta" , !color = #4daf4a , !collapse = {"collapsed",2.10491} ])0.98:0.051620[& !name = "Viridiplantae" , !color = #4daf4a ],(((((((((((((((((Arabidopsis_thaliana_3702@19645605:0.003900[& !color = #4daf4a ],Arabidopsis_thaliana_3702@19645604:0.001590[& !color = #4daf4a ])0.95:0.003610[& !name = "Arabidopsis thaliana" , !color = #4daf4a ],Arabidopsis_lyrata_59689@16064152:0.001360[& !color = #4daf4a ])0.98:0.006470[& !name = "Arabidopsis" , !color = #4daf4a ],Capsella_rubella_81985@20893592:0.014570[& !color = #4daf4a ])0.99:0.008670[& !name = "Camelineae" , !color = #4daf4a ],Eutrema_halophilum_98038@20193587:0.005570[& !color = #4daf4a ])0.97:0.007910[& !name = "Brassicaceae" , !color = #4daf4a ],Brassica_rapa_3711@22703642:0.019050[& !color = #4daf4a ])1:0.086110[& !name = "Brassicaceae" , !color = #4daf4a ],Carica_papaya_3649@16419815:0.038890[& !color = #4daf4a ])0.98:0.016110[& !name = "Brassicales" , !color = #4daf4a ],(Citrus_sinensis_2711@18132700:0.041380[& !color = #4daf4a ],Citrus_sinensis_2711@18132701:0.001430[& !color = #4daf4a ])1:0.063570[& !name = "Citrus sinensis" , !color = #4daf4a ])0.7:0.012990[& !name = "malvids" , !color = #4daf4a ],((((Gossypium_raimondii_29730@26801512:0.002820[& !color = #4daf4a ],Gossypium_raimondii_29730@26801511:0.001940[& !color = #4daf4a ])0:0.000000[& !name = "Gossypium raimondii" , !color = #4daf4a ],Gossypium_raimondii_29730@26801510:0.073050[& !color = #4daf4a ])0:0.000000[& !name = "Gossypium raimondii" , !color = #4daf4a ],Gossypium_raimondii_29730@26801509:0.001340[& !color = #4daf4a ])1:0.026620[& !name = "Gossypium raimondii" , !color = #4daf4a ],(Theobroma_cacao_3641@27463956:0.016460[& !color = #4daf4a ],Theobroma_cacao_3641@27463955:0.001390[& !color = #4daf4a ])1:0.023830[& !name = "Theobroma cacao" , !color = #4daf4a ])1:0.027770[& !name = "Malvaceae" , !color = #4daf4a ])0.51:0.004700[& !name = "malvids" , !color = #4daf4a ],(((((Fragaria_vesca_57918@27262367:0.035440[& !color = #4daf4a ],Malus_x_3750@22669076:0.034110[& !color = #4daf4a ])0.88:0.008460[& !name = "Rosaceae" , !color = #4daf4a ],Prunus_persica_3760@17646735:0.007420[& !color = #4daf4a ])1:0.047860[& !name = "Rosaceae" , !color = #4daf4a ],((Eucalyptus_grandis_71139@23586408:0.022500[& !color = #4daf4a ],Eucalyptus_grandis_71139@23586407:0.002860[& !color = #4daf4a ])1:0.062530[& !name = "Eucalyptus grandis" , !color = #4daf4a ],Manihot_esculenta_3983@17991051:0.014960[& !color = #4daf4a ])0.94:0.010470[& !name = "rosids" , !color = #4daf4a ])0:0.000000[& !name = "rosids" , !color = #4daf4a ],Ricinus_communis_3988@16803098:0.037680[& !color = #4daf4a ])0:0.000000[& !name = "rosids" , !color = #4daf4a ],((Populus_trichocarpa_3694@26998299:0.024860[& !color = #4daf4a ],Populus_trichocarpa_3694@27042232:0.014050[& !color = #4daf4a ])1:0.016190[& !name = "Populus trichocarpa" , !color = #4daf4a ],Linum_usitatissimum_4006@23151457:0.067710[& !color = #4daf4a ])1:0.018880[& !name = "Malpighiales" , !color = #4daf4a ])0.79:0.008670[& !name = "rosids" , !color = #4daf4a ])0.74:0.014320[& !name = "rosids" , !color = #4daf4a ],(((((Glycine_max_3847@26309213:0.032110[& !color = #4daf4a ],Glycine_max_3847@26309214:0.001340[& !color = #4daf4a ])0:0.000000[& !name = "Glycine max" , !color = #4daf4a ],Glycine_max_3847@26309212:0.001420[& !color = #4daf4a ])0.98:0.006460[& !name = "Glycine max" , !color = #4daf4a ],Glycine_max_3847@26322346:0.011510[& !color = #4daf4a ])1:0.011240[& !name = "Glycine max" , !color = #4daf4a ],Phaseolus_vulgaris_3885@27170405:0.010800[& !color = #4daf4a ])1:0.067200[& !name = "Phaseoleae" , !color = #4daf4a ],Vitis_vinifera_29760@17842942:0.051690[& !color = #4daf4a ])0.54:0.006780[& !name = "rosids" , !color = #4daf4a ])0.95:0.011940[& !name = "rosids" , !color = #4daf4a ],(Mimulus_guttatus_4155@17672412:0.080740[& !color = #4daf4a ],Solanum_lycopersicum_4081@27302321:0.039770[& !color = #4daf4a ])0.96:0.018530[& !name = "lamiids" , !color = #4daf4a ])1:0.027150[& !name = "core eudicotyledons" , !color = #4daf4a ],Aquilegia_coerulea_218851@22046869:0.040670[& !color = #4daf4a ])1:0.055650[& !name = "eudicotyledons" , !color = #4daf4a ],((((Panicum_virgatum_38727@23806248:0.041440[& !color = #4daf4a ],Panicum_virgatum_38727@23806247:0.001240[& !color = #4daf4a ])1:0.014680[& !name = "Panicum virgatum" , !color = #4daf4a ],Setaria_italica_4555@19692555:0.007420[& !color = #4daf4a ])0.54:0.007280[& !name = "Paniceae" , !color = #4daf4a ],(Oryza_sativa_4530@24101211:0.027770[& !color = #4daf4a ],Brachypodium_distachyon_15368@21830805:0.032390[& !color = #4daf4a ])1:0.016830[& !name = "BEP clade" , !color = #4daf4a ])0.62:0.009720[& !name = "Poaceae" , !color = #4daf4a ],(Sorghum_bicolor_4558@1977077:0.007010[& !color = #4daf4a ],Zea_mays_4577@20860510:0.017130[& !color = #4daf4a ])0.6:0.006210[& !name = "Andropogoneae" , !color = #4daf4a ])1:0.064990[& !name = "Poaceae" , !color = #4daf4a ])1:0.189760[& !name = "Magnoliophyta" , !color = #4daf4a ],Selaginella_moellendorffii_88036@15416398:0.358850[& !color = #4daf4a ])0:0.000000[& !name = "Tracheophyta" , !color = #4daf4a ],(Physcomitrella_patens_3218@18055393:0.027420[& !color = #4daf4a ],Physcomitrella_patens_3218@18063443:0.046860[& !color = #4daf4a ])1:0.045550[& !name = "Physcomitrella patens" , !color = #4daf4a ])1:0.086830[& !name = "Embryophyta" , !color = #4daf4a , !collapse = {"collapsed",1.98219} ],(((Ostreococcus_lucimarinus_242159@27420583:0.016570[& !color = #4daf4a ],Ostreococcus_sp._385169@38859:0.030500[& !color = #4daf4a ])0.73:0.008890[& !name = "Ostreococcus" , !color = #4daf4a ],Ostreococcus_tauri_70448@8848:0.033560[& !color = #4daf4a ])1:0.091870[& !name = "Ostreococcus" , !color = #4daf4a ],(Micromonas_pusilla_564608@27340209:0.056490[& !color = #4daf4a ],Micromonas_sp._296587@27399942:0.046110[& !color = #4daf4a ])1:0.074700[& !name = "Micromonas" , !color = #4daf4a ])1:0.102980[& !name = "Mamiellales" , !color = #4daf4a , !collapse = {"collapsed",2.28466} ])0.98:0.043380[& !name = "Viridiplantae" , !color = #4daf4a ],((((Chlamydomonas_reinhardtii_3055@27579542:0.001420[& !color = #4daf4a ],Chlamydomonas_reinhardtii_3055@27579541:0.001390[& !color = #4daf4a ])1:0.037850[& !name = "Chlamydomonas reinhardtii" , !color = #4daf4a ],Volvox_carteri_3067@23124213:0.046250[& !color = #4daf4a ])1:0.117930[& !name = "Chlamydomonadales" , !color = #4daf4a ],Chlorella_variabilis_554065@21268:0.105220[& !color = #4daf4a ])0.9:0.035390[& !name = "Chlorophyta" , !color = #4daf4a ],((Coccomyxa_subellipsoidea_574566@27387878:0.001330[& !color = #4daf4a ],Chlorella_vulgaris_3077@83702:0.001340[& !color = #4daf4a ])1:0.193900[& !name = "Trebouxiophyceae" , !color = #4daf4a ],Asterochloris_sp._763042@31075:0.115940[& !color = #4daf4a ])0.74:0.027780[& !name = "Trebouxiophyceae" , !color = #4daf4a ])1:0.081330[& !name = "Chlorophyta" , !color = #4daf4a , !collapse = {"collapsed",2.25793} ])1:0.088360[& !name = "Viridiplantae" , !color = #4daf4a ])1:0.176750[& !name = "Viridiplantae" , !color = #4daf4a ],((((((((((('[Cu] Prochlorococcus marinus str. MIT 9301 [126695488]':0.004330[& !color = #35978f ],'[Cu] Prochlorococcus marinus str. AS9601 [123967685]':0.019740[& !color = #35978f ])0.5:0.011160[& !name = "Prochlorococcus marinus" , !color = #35978f ],'[Cu] Prochlorococcus marinus str. MIT 9215 [157412487]':0.022800[& !color = #35978f ])0.98:0.013210[& !name = "Prochlorococcus marinus" , !color = #35978f ],'[Cu] Prochlorococcus marinus str. MIT 9312 [78778519]':0.030140[& !color = #35978f ])1:0.047980[& !name = "Prochlorococcus marinus" , !color = #35978f ],('[Cu] Prochlorococcus marinus str. MIT 9515 [123965394]':0.029150[& !color = #35978f ],'[Cu] Prochlorococcus marinus subsp. pastoris str. CCMP1986 [33860691]':0.022920[& !color = #35978f ])1:0.050780[& !name = "Prochlorococcus marinus" , !color = #35978f ])1:0.351400[& !name = "Prochlorococcus marinus" , !color = #35978f ],'[Cu] Prochlorococcus marinus str. MIT 9211 [159902686]':0.071260[& !color = #35978f ])0.69:0.032760[& !name = "Prochlorococcus marinus" , !color = #35978f ],'[Cu] Prochlorococcus marinus subsp. marinus str. CCMP1375 [33239605]':0.179140[& !color = #35978f ])0.99:0.055240[& !name = "Prochlorococcus marinus" , !color = #35978f ],('[Cu] Prochlorococcus marinus str. NATL1A [124024916]':0.008060[& !color = #35978f ],'[Cu] Prochlorococcus marinus str. NATL2A [72383333]':0.002260[& !color = #35978f ])1:0.167000[& !name = "Prochlorococcus marinus" , !color = #35978f ])1:0.095380[& !name = "Prochlorococcus marinus" , !color = #35978f ],(('[Cu] Synechococcus sp. WH 7803 [148240581]':0.059320[& !color = #35978f ],'[Cu] Synechococcus sp. CC9311 [113954784]':0.075320[& !color = #35978f ])1:0.061280[& !name = "Synechococcus" , !color = #35978f ],('[Cu] Prochlorococcus marinus str. MIT 9303 [124024338]':0.003600[& !color = #35978f ],'[Cu] Prochlorococcus marinus str. MIT 9313 [33864256]':0.003910[& !color = #35978f ])1:0.053480[& !name = "Prochlorococcus marinus" , !color = #35978f ])0.82:0.024120[& !name = "Cyanobacteria" , !color = #35978f ])0.95:0.035340[& !name = "Cyanobacteria" , !color = #35978f ],(('[Cu] Synechococcus sp. CC9902 [78183893]':0.063280[& !color = #35978f ],'[Cu] Synechococcus sp. WH 8102 [33866769]':0.059140[& !color = #35978f ])0.58:0.012320[& !name = "Synechococcus" , !color = #35978f ],'[Cu] Synechococcus sp. CC9605 [78213889]':0.026300[& !color = #35978f ])0.98:0.043110[& !name = "Synechococcus" , !color = #35978f ])1:0.105240[& !name = "Cyanobacteria" , !color = #35978f ],'[Cu] Synechococcus sp. RCC307 [148241352]':0.185420[& !color = #35978f ])1:0.219510[& !name = "Cyanobacteria" , !color = #35978f ],('[Cu] Synechococcus elongatus PCC 7942 [81301126]':0.001640[& !color = #35978f ],'[Cu] Synechococcus elongatus PCC 6301 [56751794]':0.003530[& !color = #35978f ])1:0.301300[& !name = "Synechococcus elongatus" , !color = #35978f ])0.99:0.105110[& !name = "Cyanobacteria" , !color = #35978f , !collapse = {"collapsed",1.73532} ])0.57:0.037150[& !name = "cellular organisms" , !color = #000000 ],((((((((((('[Cu] Synechocystis sp. PCC 6803 [384437274]':0.001290[& !color = #35978f ],'[Cu] Synechocystis sp. PCC 6803 substr. PCC-N [383492006]':0.001310[& !color = #35978f ])0:0.000000[& !name = "Synechocystis sp. PCC 6803" , !color = #35978f ],'[Cu] Synechocystis sp. PCC 6803 substr. PCC-P [383326122]':0.001200[& !color = #35978f ])0:0.000000[& !name = "Synechocystis sp. PCC 6803" , !color = #35978f ],'[Cu] Synechocystis sp. PCC 6803 substr. GT-I [383322953]':0.001370[& !color = #35978f ])1:0.314730[& !name = "Synechocystis sp. PCC 6803" , !color = #35978f ],'cyanobacterium UCYN-A [284929543]':0.228860[& !color = #35978f ])0.82:0.041070[& !name = "Chroococcales" , !color = #35978f ],'[Cu] Cyanothece sp. ATCC 51142 [172039298]':0.113880[& !color = #35978f ])0.87:0.039760[& !name = "Chroococcales" , !color = #35978f ],('[Cu] Cyanothece sp. PCC 8802 [257059434]':0.001140[& !color = #35978f ],'[Cu] Cyanothece sp. PCC 8801 [218246391]':0.001310[& !color = #35978f ])1:0.063650[& !name = "Cyanothece" , !color = #35978f ])0.99:0.056490[& !name = "Chroococcales" , !color = #35978f ],('[Cu] Cyanothece sp. PCC 7822 [307153826]':0.119180[& !color = #35978f ],'[Cu] Cyanothece sp. PCC 7424 [218440102]':0.067220[& !color = #35978f ])1:0.057020[& !name = "Cyanothece" , !color = #35978f ])0.98:0.055700[& !name = "Chroococcales" , !color = #35978f ],('[Cu] Synechococcus sp. PCC 7002 [170079204]':0.327390[& !color = #35978f ],'[Cu] Microcystis aeruginosa NIES-843 [166367885]':0.188480[& !color = #35978f ])0.9:0.048370[& !name = "Chroococcales" , !color = #35978f ])0.98:0.074280[& !name = "Chroococcales" , !color = #35978f ],(((('[Cu] Anabaena sp. 90 [414077734]':0.047050[& !color = #35978f ],Nostoc_azollae_551115@298490874:0.064990[& !color = #35978f ])1:0.035650[& !name = "Nostocaceae" , !color = #35978f ],'[Cu] Nostoc punctiforme PCC 73102 [186681031]':0.037240[& !color = #35978f ])1:0.032290[& !name = "Nostocaceae" , !color = #35978f ],('[Cu] Anabaena variabilis ATCC 29413 [75907770]':0.008980[& !color = #35978f ],'[Cu] Nostoc sp. PCC 7120 [17231274]':0.001370[& !color = #35978f ])1:0.039430[& !name = "Nostocaceae" , !color = #35978f ])1:0.079680[& !name = "Nostocaceae" , !color = #35978f ],'[Cu] Trichodesmium erythraeum IMS101 [113475254]':0.218680[& !color = #35978f ])0.7:0.028540[& !name = "Cyanobacteria" , !color = #35978f ])0.98:0.050280[& !name = "Cyanobacteria" , !color = #35978f ],('[Cu] Synechococcus sp. JA-2-3Ba(2-13) [86608948]':0.053560[& !color = #35978f ],'[Cu] Synechococcus sp. JA-3-3Ab [86607471]':0.017970[& !color = #35978f ])1:0.174300[& !name = "Synechococcus" , !color = #35978f ])0.95:0.042310[& !name = "Cyanobacteria" , !color = #35978f ],(('[Cu] Thermosynechococcus elongatus BP-1 [22299463]':0.430590[& !color = #35978f ],'[Cu] Cyanothece sp. PCC 7425 [220906426]':0.160990[& !color = #35978f ])0.99:0.075890[& !name = "Chroococcales" , !color = #35978f ],'[Cu] Acaryochloris marina MBIC11017 [158334993]':0.184090[& !color = #35978f ])0.91:0.048410[& !name = "Chroococcales" , !color = #35978f ])0.97:0.071090[& !name = "Cyanobacteria" , !color = #35978f , !collapse = {"collapsed",2.11746} ])1:0.157900[& !name = "cellular organisms" , !color = #000000 ])0.63:0.036930[& !name = "cellular organisms" , !color = #000000 ],((((((((((((((((('[Cu] Haliscomenobacter hydrossis DSM 1100 [332663763]':0.023420[& !color = #bdbdbd ],'[Cu] Haliscomenobacter hydrossis DSM 1100 [332661852]':0.006980[& !color = #bdbdbd ])1:0.172980[& !name = "Haliscomenobacter hydrossis DSM 1100" , !color = #bdbdbd ],'[Cu] Leadbetterella byssophila DSM 17132 [312129326]':0.227940[& !color = #bdbdbd ])0.98:0.049140[& !name = "Bacteroidetes" , !color = #bdbdbd ],'[Cu] Cyclobacterium marinum DSM 745 [343087165]':0.096620[& !color = #bdbdbd ])0.79:0.035310[& !name = "Bacteroidetes" , !color = #bdbdbd ],('[Cu] Owenweeksia hongkongensis DSM 17368 [375011164]':0.150520[& !color = #bdbdbd ],'[Cu] Cyclobacterium marinum DSM 745 [343086951]':0.145040[& !color = #bdbdbd ])0.74:0.032810[& !name = "Bacteroidetes" , !color = #bdbdbd ])1:0.076490[& !name = "Bacteroidetes" , !color = #bdbdbd , !collapse = {"collapsed",1.76577} ],'[Cu] Spirochaeta smaragdinae DSM 11293 [302339759]':0.187020[& !color = #bdbdbd ])0.86:0.035990[& !name = "Bacteria" , !color = #bdbdbd ],'[Cu] Halanaerobium praevalens DSM 2228 [385800299]':0.169020[& !color = #bdbdbd ])0.9:0.061120[& !name = "Bacteria" , !color = #bdbdbd ],'[Cu] Hippea maritima DSM 10411 [327398905]':0.207780[& !color = #bdbdbd ])0.58:0.036290[& !name = "Bacteria" , !color = #bdbdbd ],('[Cu] Bdellovibrio bacteriovorus HD100 [42523748]':0.152460[& !color = #bdbdbd ],'[Cu] Methanosalsum zhilinae DSM 4017 [336477932]':0.149440[& !color = #252525 ])0.87:0.039700[& !name = "cellular organisms" , !color = #000000 ])0.64:0.023860[& !name = "cellular organisms" , !color = #000000 ],('[Cu] Petrotoga mobilis SJ95 [160903304]':0.181630[& !color = #bdbdbd ],'[Cu] Desulfococcus oleovorans Hxd3 [158522811]':0.177770[& !color = #bdbdbd ])0.67:0.029050[& !name = "Bacteria" , !color = #bdbdbd ])0.52:0.021730[& !name = "cellular organisms" , !color = #000000 ],'[Cu] Archaeoglobus fulgidus DSM 4304 [11497769]':0.097100[& !color = #252525 ])0.52:0.035720[& !name = "cellular organisms" , !color = #000000 ],((('[Cu] Acidithiobacillus ferrooxidans ATCC 53993 [198284487]':0.001510[& !color = #bdbdbd ],'[Cu] Acidithiobacillus ferrooxidans ATCC 53993 [198284166]':0.011210[& !color = #bdbdbd ])1:0.021390[& !name = "Acidithiobacillus ferrooxidans ATCC 53993" , !color = #bdbdbd ],'[Cu] Acidithiobacillus ferrooxidans ATCC 53993 [198282313]':0.020870[& !color = #bdbdbd ])1:0.125940[& !name = "Acidithiobacillus ferrooxidans ATCC 53993" , !color = #bdbdbd , !collapse = {"collapsed",2.17921} ],'[Cu] Rhodothermus marinus DSM 4252 [268317091]':0.093790[& !color = #bdbdbd ])0.7:0.031610[& !name = "Bacteria" , !color = #bdbdbd ])0.56:0.035540[& !name = "cellular organisms" , !color = #000000 ],'[Cu] Parvibaculum lavamentivorans DS-1 [154250806]':0.243900[& !color = #bdbdbd ])0.76:0.057420[& !name = "cellular organisms" , !color = #000000 ],'[Cu] Exiguobacterium sp. AT1b [229916988]':0.205580[& !color = #bdbdbd ])0.74:0.047880[& !name = "cellular organisms" , !color = #000000 ],(((((((('[Cu] Streptococcus dysgalactiae subsp. equisimilis RE378 [408400984]':0.003740[& !color = #bdbdbd ],'[Cu] Anaerococcus prevotii DSM 20548 [257066072]':0.031140[& !color = #bdbdbd ])0.85:0.006030[& !name = "Firmicutes" , !color = #bdbdbd ],'[Cu] Streptococcus salivarius JIM8777 [387783233]':0.002600[& !color = #bdbdbd ])1:0.147080[& !name = "Firmicutes" , !color = #bdbdbd , !collapse = {"collapsed",1.70562} ],'[Cu] Acholeplasma laidlawii PG-8A [162448095]':0.160120[& !color = #bdbdbd ])1:0.243520[& !name = "Bacteria" , !color = #bdbdbd ],'[Cu] Lactobacillus helveticus DPC 4571 [161508113]':0.171030[& !color = #bdbdbd ])0.91:0.061230[& !name = "Bacteria" , !color = #bdbdbd ],'[Cu] Lactobacillus rhamnosus GG [385828457]':0.146060[& !color = #bdbdbd ])0.6:0.031950[& !name = "Bacteria" , !color = #bdbdbd ],(('[Cu] Oenococcus oeni PSU-1 [116491618]':0.244390[& !color = #bdbdbd ],'[Cu] Melissococcus plutonius DAT561 [379727015]':0.196630[& !color = #bdbdbd ])0:0.000000[& !name = "Lactobacillales" , !color = #bdbdbd ],'[Cu] Macrococcus caseolyticus JCSC5402 [222150493]':0.212170[& !color = #bdbdbd ])0.74:0.046230[& !name = "Bacilli" , !color = #bdbdbd , !collapse = {"collapsed",1.93595} ])0.68:0.048800[& !name = "Bacteria" , !color = #bdbdbd ],(('[Cu|ref] Streptococcus thermophilus LMG 18311 [55820888]':0.004150[& !color = #bdbdbd ],'[Cu] Weissella koreensis KACC 15510 [339635258]':0.014230[& !color = #bdbdbd ])1:0.076600[& !name = "Lactobacillales" , !color = #bdbdbd ],'[Cu] Lactococcus garvieae Lg2 [385833016]':0.133000[& !color = #bdbdbd ])1:0.314820[& !name = "Lactobacillales" , !color = #bdbdbd , !collapse = {"collapsed",1.82755} ])1:0.139310[& !name = "Bacteria" , !color = #bdbdbd ],'[Cu] Aerococcus urinae ACS-120-V-Col10a [326802691]':0.311560[& !color = #bdbdbd ])1:0.095520[& !name = "Bacteria" , !color = #bdbdbd ])0.76:0.080490[& !name = "cellular organisms" , !color = #000000 ],((('[Cu] Thermaerobacter marianensis DSM 12885 [317122417]':0.094760[& !color = #bdbdbd ],'[Cu] Truepera radiovictrix DSM 17093 [297624305]':0.086900[& !color = #bdbdbd ])1:0.063860[& !name = "Bacteria" , !color = #bdbdbd ],'[Cu] Marinithermus hydrothermalis DSM 14884 [328951630]':0.080380[& !color = #bdbdbd ])1:0.153750[& !name = "Bacteria" , !color = #bdbdbd ],('[Cu] Candidatus Korarchaeum cryptofilum OPF8 [170290133]':0.513700[& !color = #252525 ],'[Cu] Aquifex aeolicus VF5 [15606387]':0.254740[& !color = #bdbdbd ])0.72:0.072780[& !name = "cellular organisms" , !color = #000000 ])0.72:0.054320[& !name = "cellular organisms" , !color = #000000 ])0.53:0.030420[& !name = "cellular organisms" , !color = #000000 ],(((((((('[Cu] Mycobacterium massiliense str. GO 06 [397678473]':0.097750[& !color = #bdbdbd ],'[Cu] Gordonia polyisoprenivorans VH2 [378716779]':0.064850[& !color = #bdbdbd ])0.96:0.025220[& !name = "Corynebacterineae" , !color = #bdbdbd ],'[Cu] Microlunatus phosphovorus NM-1 [336119953]':0.077860[& !color = #bdbdbd ])0.69:0.025730[& !name = "Actinomycetales" , !color = #bdbdbd ],'[Cu] Isoptericola variabilis 225 [334338389]':0.088250[& !color = #bdbdbd ])0:0.000000[& !name = "Actinomycetales" , !color = #bdbdbd ],'[Cu] Brachybacterium faecium DSM 4810 [257070235]':0.081310[& !color = #bdbdbd ])1:0.091370[& !name = "Actinomycetales" , !color = #bdbdbd ],'[Cu] Corynebacterium jeikeium K411 [68536515]':0.166370[& !color = #bdbdbd ])0.97:0.064030[& !name = "Actinomycetales" , !color = #bdbdbd , !collapse = {"collapsed",2.09347} ],'[Cu] Sphaerobacter thermophilus DSM 20745 [269929243]':0.109790[& !color = #bdbdbd ])1:0.126860[& !name = "Bacteria" , !color = #bdbdbd ],((('[Cu] Pelagibacterium halotolerans B2 [357386878]':0.142220[& !color = #bdbdbd ],'[Cu] Gemmatimonas aurantiaca T-27 [226226732]':0.093610[& !color = #bdbdbd ])1:0.043590[& !name = "Bacteria" , !color = #bdbdbd ],'[Cu] Thiomicrospira crunogena XCL-2 [78485287]':0.164110[& !color = #bdbdbd ])1:0.077190[& !name = "Bacteria" , !color = #bdbdbd ],('[Cu] Thermobaculum terrenum ATCC BAA-798 [269839603]':0.122100[& !color = #bdbdbd ],'[Cu] Chloroflexus aurantiacus J-10-fl [163846555]':0.206950[& !color = #bdbdbd ])1:0.063570[& !name = "Bacteria" , !color = #bdbdbd ])0.96:0.034490[& !name = "Bacteria" , !color = #bdbdbd ])0.78:0.033630[& !name = "Bacteria" , !color = #bdbdbd ],('[Cu] Desulfomonile tiedjei DSM 6799 [392413243]':0.155460[& !color = #bdbdbd ],'[Cu] Caldilinea aerophila DSM 14535 = NBRC 104270 [383762402]':0.147690[& !color = #bdbdbd ])1:0.073030[& !name = "Bacteria" , !color = #bdbdbd ])0.99:0.063050[& !name = "Bacteria" , !color = #bdbdbd ])1:0.279870[& !name = "cellular organisms" , !color = #000000 ],((((('[Cu] Nocardioides sp. JS614 [119714580]':0.087300[& !color = #bdbdbd ],'[Cu] Intrasporangium calvum DSM 43043 [317123922]':0.077680[& !color = #bdbdbd ])0.87:0.023030[& !name = "Actinomycetales" , !color = #bdbdbd ],'[Cu] Nakamurella multipartita DSM 44233 [258651966]':0.067480[& !color = #bdbdbd ])0.64:0.016010[& !name = "Actinomycetales" , !color = #bdbdbd ],'[Cu] Microlunatus phosphovorus NM-1 [336119413]':0.115460[& !color = #bdbdbd ])1:0.103370[& !name = "Actinomycetales" , !color = #bdbdbd , !collapse = {"collapsed",2.60988} ],'[Cu] Deinococcus geothermalis DSM 11300 [94972043]':0.348280[& !color = #bdbdbd ])0:0.000000[& !name = "Bacteria" , !color = #bdbdbd ],'[Cu] Phenylobacterium zucineum HLK1 [197103286]':0.278390[& !color = #bdbdbd ])0.77:0.061390[& !name = "Bacteria" , !color = #bdbdbd ])1:0.158390[& !name = "cellular organisms" , !color = #000000 ])0.83:0.033790[& !name = "cellular organisms" , !color = #000000 ],((((((((((((((((((((((((((((((((((((((((((((((((((((((('[Cu] Magnetococcus marinus MC-1 [117924310]':0.355320[& !color = #bdbdbd ],'[Cu] Candidatus Solibacter usitatus Ellin6076 [116622615]':0.531440[& !color = #bdbdbd ])0:0.000000[& !name = "Bacteria" , !color = #bdbdbd ],'[Cu] Leptospira borgpetersenii serovar Hardjo-bovis str. JB197 [116331093]':0.736870[& !color = #bdbdbd ])0:0.000000[& !name = "Bacteria" , !color = #bdbdbd ],(Tetrahymena_thermophila_5911@EAR85041:0.170160[& !color = #fe9929 ],Tetrahymena_thermophila_5911@EAR85040:0.169790[& !color = #fe9929 ])1:1.230190[& !name = "Tetrahymena thermophila" , !color = #fe9929 ])0:0.000000[& !name = "cellular organisms" , !color = #000000 ],(Fusarium_oxysporum_5507@FOXG_02854P0:0.554610[& !color = #969696 ],Nectria_haematococca_140110@NechaP79779:0.375250[& !color = #969696 ])1:0.581580[& !name = "Fusarium" , !color = #969696 , !collapse = {"collapsed",1.95697} ])0:0.000000[& !name = "cellular organisms" , !color = #000000 ],Guillardia_theta_905079@54599:0.648360[& !color = #f781bf ])0:0.000000[& !name = "cellular organisms" , !color = #000000 ],(Gibberella_moniliformis_117187@FVEG_10970T0:0.176720[& !color = #969696 ],Nectria_haematococca_140110@NechaP82456:0.171470[& !color = #969696 ])1:0.946130[& !name = "Fusarium" , !color = #969696 , !collapse = {"collapsed",1.97031} ])0:0.000000[& !name = "cellular organisms" , !color = #000000 ],'[Cu] Anaeromyxobacter dehalogenans 2CP-C [86157603]':0.463270[& !color = #bdbdbd ])0:0.000000[& !name = "cellular organisms" , !color = #000000 ],'[Cu] Lactococcus garvieae Lg2 [385832691]':0.580570[& !color = #bdbdbd ])0:0.000000[& !name = "cellular organisms" , !color = #000000 ],'[Cu] Helicobacter pylori 52 [384887393]':0.553970[& !color = #bdbdbd ])0:0.000000[& !name = "cellular organisms" , !color = #000000 ],('Corynebacterium jeikeium K411 [68536990]':0.382160[& !color = #bdbdbd ],'Corynebacterium ulcerans 809 [384514862]':0.514030[& !color = #bdbdbd ])1:0.660870[& !name = "Corynebacterium" , !color = #bdbdbd , !collapse = {"collapsed",1.91826} ])0:0.000000[& !name = "cellular organisms" , !color = #000000 ],'[Cu] Leptospirillum ferrooxidans C2-3 [383783689]':0.695880[& !color = #bdbdbd ])0:0.000000[& !name = "cellular organisms" , !color = #000000 ],'[Cu] Saprospira grandis str. Lewin [379730898]':0.476080[& !color = #bdbdbd ])0:0.000000[& !name = "cellular organisms" , !color = #000000 ],'[Cu] Sulfobacillus acidophilus DSM 10332 [379007026]':0.320720[& !color = #bdbdbd ])0:0.000000[& !name = "cellular organisms" , !color = #000000 ],'[Cu] Sulfobacillus acidophilus DSM 10332 [379006699]':0.503170[& !color = #bdbdbd ])0:0.000000[& !name = "cellular organisms" , !color = #000000 ],'[Cu] Bacteriovorax marinus SJ [374287722]':0.610530[& !color = #bdbdbd ])0:0.000000[& !name = "cellular organisms" , !color = #000000 ],'Selenomonas sputigena ATCC 35185 [330839477]':1.260980[& !color = #bdbdbd ])0:0.000000[& !name = "cellular organisms" , !color = #000000 ],'[Cu] Coriobacterium glomerans PW2 [328955072]':0.561320[& !color = #bdbdbd ])0:0.000000[& !name = "cellular organisms" , !color = #000000 ],((('[Cu] Syntrophus aciditrophicus SB [85860597]':0.115180[& !color = #bdbdbd ],'[Cu] Desulfomonile tiedjei DSM 6799 [392412586]':0.118750[& !color = #bdbdbd ])1:0.048920[& !name = "Syntrophaceae" , !color = #bdbdbd ],'[Cu] Syntrophobacter fumaroxidans MPOB [116750644]':0.175720[& !color = #bdbdbd ])1:0.092480[& !name = "Syntrophobacterales" , !color = #bdbdbd ],'[Cu] Desulfobacca acetoxidans DSM 11109 [328952369]':0.269290[& !color = #bdbdbd ])0.99:0.045860[& !name = "Syntrophobacterales" , !color = #bdbdbd , !collapse = {"collapsed",2.77801} ])0:0.000000[& !name = "cellular organisms" , !color = #000000 ],('[Cu] Porphyromonas asaccharolytica DSM 20707 [332299429]':0.619730[& !color = #bdbdbd ],'[Cu] Isosphaera pallida ATCC 43644 [320101981]':0.358360[& !color = #bdbdbd ])0.97:0.182560[& !name = "Bacteria" , !color = #bdbdbd ])0:0.000000[& !name = "cellular organisms" , !color = #000000 ],'[Cu] Ethanoligenens harbinense YUAN-3 [317131963]':0.418730[& !color = #bdbdbd ])0:0.000000[& !name = "cellular organisms" , !color = #000000 ],'Intrasporangium calvum DSM 43043 [317123377]':1.526580[& !color = #bdbdbd ])0:0.000000[& !name = "cellular organisms" , !color = #000000 ],(((('[Cu] Arcobacter butzleri ED-1 [384155232]':0.260140[& !color = #bdbdbd ],'[Cu] Wolinella succinogenes DSM 1740 [34558447]':0.372500[& !color = #bdbdbd ])0.93:0.090650[& !name = "Campylobacterales" , !color = #bdbdbd ],'[Cu] Sulfurimonas denitrificans DSM 1251 [78776775]':0.258710[& !color = #bdbdbd ])0:0.000000[& !name = "Campylobacterales" , !color = #bdbdbd ],(('[Cu] Campylobacter fetus subsp. fetus 82-40 [118475762]':0.178510[& !color = #bdbdbd ],'Helicobacter pylori 52 [384888348]':0.991180[& !color = #bdbdbd ])0.96:0.111280[& !name = "Campylobacterales" , !color = #bdbdbd ],'[Cu] Campylobacter jejuni subsp. jejuni ICDCCJ07001 [315124627]':0.528900[& !color = #bdbdbd ])0.99:0.149440[& !name = "Campylobacterales" , !color = #bdbdbd ])0.96:0.102770[& !name = "Campylobacterales" , !color = #bdbdbd ],'[Cu] Nitratiruptor sp. SB155-2 [152991194]':0.263430[& !color = #bdbdbd ])1:0.285290[& !name = "Epsilonproteobacteria" , !color = #bdbdbd , !collapse = {"collapsed",1.4532} ])0:0.000000[& !name = "cellular organisms" , !color = #000000 ],('[Cu] Metallosphaera sedula DSM 5348 [146303275]':0.346670[& !color = #252525 ],'[Cu] Acidilobus saccharovorans 345-15 [302348378]':0.255410[& !color = #252525 ])1:0.244330[& !name = "Thermoprotei" , !color = #252525 , !collapse = {"collapsed",2.50216} ])0:0.000000[& !name = "cellular organisms" , !color = #000000 ],(((((('[Cu] Psychrobacter cryohalolentis K5 [93006695]':0.338350[& !color = #bdbdbd ],'[Cu] Haemophilus influenzae R2846 [386265315]':0.118250[& !color = #bdbdbd ])0.95:0.117190[& !name = "Gammaproteobacteria" , !color = #bdbdbd ],'[Cu] Neisseria meningitidis FAM18 [121635036]':0.033460[& !color = #bdbdbd ])1:0.534600[& !name = "Proteobacteria" , !color = #bdbdbd ],'[Cu] Bdellovibrio bacteriovorus HD100 [42523682]':0.261120[& !color = #bdbdbd ])0.55:0.025960[& !name = "Proteobacteria" , !color = #bdbdbd ],(('[Cu] Gluconobacter oxydans 621H [58039131]':0.249610[& !color = #bdbdbd ],'[Cu] Zymomonas mobilis subsp. mobilis ZM4 [56551811]':0.272930[& !color = #bdbdbd ])0.96:0.050580[& !name = "Alphaproteobacteria" , !color = #bdbdbd ],'[Cu] Azoarcus sp. BH72 [119897646]':0.194530[& !color = #bdbdbd ])0.97:0.040140[& !name = "Proteobacteria" , !color = #bdbdbd ])0.95:0.056200[& !name = "Proteobacteria" , !color = #bdbdbd , !collapse = {"collapsed",1.9477} ],('[Cu] Simkania negevensis Z [338731990]':0.464800[& !color = #80cdc1 ],'[Cu] Waddlia chondrophila WSU 86-1044 [297621922]':0.291800[& !color = #80cdc1 ])0.96:0.068580[& !name = "Chlamydiales" , !color = #80cdc1 , !collapse = {"collapsed",2.48662} ])0.64:0.030240[& !name = "Bacteria" , !color = #bdbdbd ],'[Cu] Frateuria aurantia DSM 6220 [383316948]':0.338140[& !color = #bdbdbd ])0.88:0.042920[& !name = "Bacteria" , !color = #bdbdbd ])0:0.000000[& !name = "cellular organisms" , !color = #000000 ],'Waddlia chondrophila WSU 86-1044 [297621377]':0.849040[& !color = #80cdc1 ])0:0.000000[& !name = "cellular organisms" , !color = #000000 ],('[Cu] Desulfurispirillum indicum S5 [317052311]':0.352090[& !color = #bdbdbd ],'[Cu] Desulfurivibrio alkaliphilus AHT2 [297568167]':0.317460[& !color = #bdbdbd ])1:0.156680[& !name = "Bacteria" , !color = #bdbdbd ])0:0.000000[& !name = "cellular organisms" , !color = #000000 ],('Isosphaera pallida ATCC 43644 [320101952]':0.580340[& !color = #bdbdbd ],'Coraliomargarita akajimensis DSM 45221 [294053556]':0.767200[& !color = #80cdc1 ])0.98:0.273050[& !name = "Bacteria" , !color = #bdbdbd ])0:0.000000[& !name = "cellular organisms" , !color = #000000 ],(('Legionella pneumophila subsp. pneumophila ATCC 43290 [378776191]':0.098380[& !color = #bdbdbd ],'Legionella longbeachae NSW150 [289164054]':0.066560[& !color = #bdbdbd ])1:0.305490[& !name = "Legionella" , !color = #bdbdbd ],('Legionella pneumophila subsp. pneumophila ATCC 43290 [378778586]':0.168330[& !color = #bdbdbd ],'Legionella longbeachae NSW150 [289163704]':0.248010[& !color = #bdbdbd ])1:0.234590[& !name = "Legionella" , !color = #bdbdbd ])1:0.768440[& !name = "Legionella" , !color = #bdbdbd , !collapse = {"collapsed",1.84212} ])0:0.000000[& !name = "cellular organisms" , !color = #000000 ],(((('[Cu] Candidatus Vesicomyosocius okutanii HA [148245059]':0.514620[& !color = #bdbdbd ],'[Cu] Thiomicrospira crunogena XCL-2 [78486299]':0.375890[& !color = #bdbdbd ])0:0.000000[& !name = "Gammaproteobacteria" , !color = #bdbdbd ],'[Cu] Methylophaga sp. JAM7 [387129423]':0.317610[& !color = #bdbdbd ])0.8:0.077000[& !name = "Gammaproteobacteria" , !color = #bdbdbd ],'[Cu] Allochromatium vinosum DSM 180 [288940526]':0.141740[& !color = #bdbdbd ])1:0.176870[& !name = "Gammaproteobacteria" , !color = #bdbdbd ],'[Cu] Magnetococcus marinus MC-1 [117925649]':0.372840[& !color = #bdbdbd ])1:0.229890[& !name = "Proteobacteria" , !color = #bdbdbd , !collapse = {"collapsed",2.09478} ])0:0.000000[& !name = "cellular organisms" , !color = #000000 ],'[Cu] Tropheryma whipplei TW08/27 [28572954]':0.476550[& !color = #bdbdbd ])0:0.000000[& !name = "cellular organisms" , !color = #000000 ],'[Cu] Pirellula staleyi DSM 6068 [283781294]':0.670570[& !color = #bdbdbd ])0:0.000000[& !name = "cellular organisms" , !color = #000000 ],('Isosphaera pallida ATCC 43644 [320102116]':0.462750[& !color = #bdbdbd ],'Pirellula staleyi DSM 6068 [283781275]':0.393220[& !color = #bdbdbd ])1:0.159730[& !name = "Planctomycetaceae" , !color = #bdbdbd , !collapse = {"collapsed",2.47068} ])0:0.000000[& !name = "cellular organisms" , !color = #000000 ],'[Cu] Thermobaculum terrenum ATCC BAA-798 [269926835]':0.225610[& !color = #bdbdbd ])0:0.000000[& !name = "cellular organisms" , !color = #000000 ],'[Cu] Rhodothermus marinus DSM 4252 [268318000]':0.171450[& !color = #bdbdbd ])0:0.000000[& !name = "cellular organisms" , !color = #000000 ],'[Cu] Ammonifex degensii KC4 [260893605]':0.415230[& !color = #bdbdbd ])0:0.000000[& !name = "cellular organisms" , !color = #000000 ],'Acidimicrobium ferrooxidans DSM 10331 [256371946]':0.643280[& !color = #bdbdbd ])0:0.000000[& !name = "cellular organisms" , !color = #000000 ],((('[Cu] Anaeromyxobacter dehalogenans 2CP-C [86159914]':0.163490[& !color = #bdbdbd ],'[Cu] Gemmatimonas aurantiaca T-27 [226228309]':0.149620[& !color = #bdbdbd ])1:0.132820[& !name = "Bacteria" , !color = #bdbdbd ],'[Cu] Candidatus Solibacter usitatus Ellin6076 [116624685]':0.269030[& !color = #bdbdbd ])0.84:0.050230[& !name = "Bacteria" , !color = #bdbdbd ],'[Cu] Dehalococcoides sp. BAV1 [147669480]':0.295280[& !color = #bdbdbd ])0.5:0.028510[& !name = "Bacteria" , !color = #bdbdbd ])0:0.000000[& !name = "cellular organisms" , !color = #000000 ],(((((Plasmodium_vivax_5855@PVX_098690:0.015630[& !color = #fe9929 ],Plasmodium_knowlesi_5850@PKH_070210:0.021380[& !color = #fe9929 ])0.95:0.046370[& !name = "Plasmodium (Plasmodium)" , !color = #fe9929 ],(Plasmodium_berghei_5821@PBANKA_041650pep:0.011970[& !color = #fe9929 ],Plasmodium_chabaudi_5825@PCHAS_041740pep:0.021360[& !color = #fe9929 ])0.99:0.071200[& !name = "Plasmodium (Vinckeia)" , !color = #fe9929 ])0.71:0.026540[& !name = "Plasmodium" , !color = #fe9929 ],Plasmodium_falciparum_5833@PFI0240cpep:0.044590[& !color = #fe9929 ])1:0.831510[& !name = "Plasmodium" , !color = #fe9929 , !collapse = {"collapsed",1.90469} ],Giardia_lamblia_ATCC_50803_184922@EDO82098:1.545410[& !color = #000000 ])0:0.000000[& !name = "Plasmodium" , !color = #fe9929 ],(('Weissella koreensis KACC 15510 [339634907]':1.815400[& !color = #bdbdbd ],'Mycoplasma conjunctivae HRC/581 [240047827]':0.521180[& !color = #bdbdbd ])0.75:0.186410[& !name = "Bacteria" , !color = #bdbdbd ],('[Cu] Mycoplasma penetrans HF-2 [26554325]':0.548410[& !color = #bdbdbd ],'[Cu] Ureaplasma urealyticum serovar 10 str. ATCC 33699 [209554173]':0.439020[& !color = #bdbdbd ])0.96:0.164650[& !name = "Mycoplasmataceae" , !color = #bdbdbd , !collapse = {"collapsed",2.03762} ])0.58:0.104620[& !name = "Bacteria" , !color = #bdbdbd ])0.71:0.237860[& !name = "cellular organisms" , !color = #000000 ])0:0.000000[& !name = "cellular organisms" , !color = #000000 ],'[Cu] Thermodesulfovibrio yellowstonii DSM 11347 [206890935]':0.324770[& !color = #bdbdbd ])0:0.000000[& !name = "cellular organisms" , !color = #000000 ],(((((((('[Cu] Phaeobacter gallaeciensis 2.10 [400753109]':0.225300[& !color = #bdbdbd ],'[Cu] Pelagibacterium halotolerans B2 [357383878]':0.112370[& !color = #bdbdbd ])1:0.067460[& !name = "Alphaproteobacteria" , !color = #bdbdbd ],('[Cu] Phenylobacterium zucineum HLK1 [197104934]':0.065680[& !color = #bdbdbd ],'[Cu] Phenylobacterium zucineum HLK1 [197103351]':0.073750[& !color = #bdbdbd ])1:0.119400[& !name = "Phenylobacterium zucineum HLK1" , !color = #bdbdbd ])0.6:0.022710[& !name = "Alphaproteobacteria" , !color = #bdbdbd ],(('[Cu] Bordetella pertussis 18323 [408416855]':0.043610[& !color = #bdbdbd ],'[Cu] gamma proteobacterium HdN1 [304312117]':0.250880[& !color = #bdbdbd ])0.98:0.035460[& !name = "Proteobacteria" , !color = #bdbdbd ],'[Cu] Acinetobacter baumannii ATCC 17978 [126641265]':0.138860[& !color = #bdbdbd ])0.87:0.031190[& !name = "Proteobacteria" , !color = #bdbdbd ])0.6:0.018080[& !name = "Proteobacteria" , !color = #bdbdbd ],(('[Cu] Idiomarina loihiensis L2TR [56459705]':0.246070[& !color = #bdbdbd ],'[Cu] Pelobacter carbinolicus DSM 2380 [404493217]':0.153710[& !color = #bdbdbd ])0:0.000000[& !name = "Proteobacteria" , !color = #bdbdbd ],('[Cu] Tistrella mobilis KA081020-065 [389878095]':0.036300[& !color = #bdbdbd ],'[Cu] Pelagibacterium halotolerans B2 [357386882]':0.110200[& !color = #bdbdbd ])0.98:0.035590[& !name = "Alphaproteobacteria" , !color = #bdbdbd ])0:0.000000[& !name = "Proteobacteria" , !color = #bdbdbd ])0.75:0.037720[& !name = "Proteobacteria" , !color = #bdbdbd , !collapse = {"collapsed",2.53233} ],('[Cu] Desulfurispirillum indicum S5 [317051092]':0.152830[& !color = #bdbdbd ],'[Cu] Truepera radiovictrix DSM 17093 [297624306]':0.097420[& !color = #bdbdbd ])0.84:0.030130[& !name = "Bacteria" , !color = #bdbdbd ])1:0.055650[& !name = "Bacteria" , !color = #bdbdbd ],(('[Cu] Halorhodospira halophila SL1 [121998964]':0.238850[& !color = #bdbdbd ],'[Cu] Allochromatium vinosum DSM 180 [288941534]':0.209880[& !color = #bdbdbd ])0.98:0.089420[& !name = "Chromatiales" , !color = #bdbdbd , !collapse = {"collapsed",2.56829} ],'[Cu] Marinithermus hydrothermalis DSM 14884 [328951697]':0.113350[& !color = #bdbdbd ])1:0.064750[& !name = "Bacteria" , !color = #bdbdbd ])0.57:0.023330[& !name = "Bacteria" , !color = #bdbdbd ],(((('[Cu] Deinococcus geothermalis DSM 11300 [94972060]':0.059880[& !color = #bdbdbd ],'[Cu] Deinococcus geothermalis DSM 11300 [94972021]':0.011920[& !color = #bdbdbd ])0.65:0.015210[& !name = "Deinococcus geothermalis DSM 11300" , !color = #bdbdbd ],'[Cu] Deinococcus geothermalis DSM 11300 [94984197]':0.011230[& !color = #bdbdbd ])1:0.089970[& !name = "Deinococcus geothermalis DSM 11300" , !color = #bdbdbd , !collapse = {"collapsed",2.72356} ],'[Cu] Gloeobacter violaceus PCC 7421 [37523616]':0.145690[& !color = #35978f ])0.99:0.054980[& !name = "Bacteria" , !color = #bdbdbd ],(('[Cu] Halothiobacillus neapolitanus c2 [261855530]':0.130210[& !color = #bdbdbd ],'[Cu] Acidithiobacillus ferrooxidans ATCC 53993 [198283794]':0.182920[& !color = #bdbdbd ])1:0.194570[& !name = "Gammaproteobacteria" , !color = #bdbdbd , !collapse = {"collapsed",2.49434} ],'[Cu] Candidatus Chloracidobacterium thermophilum B [347756510]':0.268400[& !color = #bdbdbd ])0.75:0.071770[& !name = "Bacteria" , !color = #bdbdbd ])0.77:0.041040[& !name = "Bacteria" , !color = #bdbdbd ])1:0.073130[& !name = "Bacteria" , !color = #bdbdbd ],'[Cu] Rubrobacter xylanophilus DSM 9941 [108802987]':0.170910[& !color = #bdbdbd ])0.56:0.035390[& !name = "Bacteria" , !color = #bdbdbd ])0:0.000000[& !name = "cellular organisms" , !color = #000000 ],(('[Cu] Haliscomenobacter hydrossis DSM 1100 [332662179]':0.332870[& !color = #bdbdbd ],'[Cu] Chitinophaga pinensis DSM 2588 [256420307]':0.260680[& !color = #bdbdbd ])1:0.298850[& !name = "Sphingobacteriales" , !color = #bdbdbd , !collapse = {"collapsed",2.3105} ],'[Cu] Methylacidiphilum infernorum V4 [189219470]':0.564830[& !color = #80cdc1 ])0.97:0.150940[& !name = "Bacteria" , !color = #bdbdbd ])0:0.000000[& !name = "cellular organisms" , !color = #000000 ],(('[Cu] Wolinella succinogenes DSM 1740 [34556850]':0.455910[& !color = #bdbdbd ],'Campylobacter jejuni subsp. jejuni ICDCCJ07001 [315124631]':0.706880[& !color = #bdbdbd ])0.73:0.126450[& !name = "Campylobacterales" , !color = #bdbdbd , !collapse = {"collapsed",2.07272} ],'[Cu] Sulfurihydrogenibium sp. YO3AOP1 [188997147]':0.287820[& !color = #bdbdbd ])0.85:0.187110[& !name = "Bacteria" , !color = #bdbdbd ])0:0.000000[& !name = "cellular organisms" , !color = #000000 ],'[Cu] Sulfurihydrogenibium sp. YO3AOP1 [188996650]':0.651070[& !color = #bdbdbd ])0:0.000000[& !name = "cellular organisms" , !color = #000000 ],((('[Cu] Desulfovibrio magneticus RS-1 [239907986]':0.279120[& !color = #bdbdbd ],'[Cu] Desulfovibrio vulgaris str. Miyazaki F [218888253]':0.128460[& !color = #bdbdbd ])0.66:0.048150[& !name = "Desulfovibrio" , !color = #bdbdbd ],'[Cu] Lawsonia intracellularis PHE/MN1-00 [94987567]':0.344210[& !color = #bdbdbd ])0.94:0.072400[& !name = "Desulfovibrionaceae" , !color = #bdbdbd , !collapse = {"collapsed",2.5784} ],'[Cu] Akkermansia muciniphila ATCC BAA-835 [187735378]':0.395260[& !color = #80cdc1 ])1:0.098150[& !name = "Bacteria" , !color = #bdbdbd ])0:0.000000[& !name = "cellular organisms" , !color = #000000 ],'Elusimicrobium minutum Pei191 [187251548]':1.507150[& !color = #bdbdbd ])0:0.000000[& !name = "cellular organisms" , !color = #000000 ],'[Cu] Sorangium cellulosum So ce56 [162452286]':0.334880[& !color = #bdbdbd ])0:0.000000[& !name = "cellular organisms" , !color = #000000 ],'[Cu] Thermoplasma acidophilum DSM 1728 [16082160]':0.771230[& !color = #252525 ])0:0.000000[& !name = "cellular organisms" , !color = #000000 ],((('[Cu] Desulfurococcus mucosus DSM 2162 [320100305]':0.375320[& !color = #252525 ],'[Cu] Ignisphaera aggregans DSM 17230 [305663754]':0.228260[& !color = #252525 ])1:0.371850[& !name = "Desulfurococcaceae" , !color = #252525 ],'[Cu] Aeropyrum pernix K1 [118431463]':0.372440[& !color = #252525 ])0:0.000000[& !name = "Desulfurococcaceae" , !color = #252525 ],('[Cu] Pyrobaculum calidifontis JCM 11548 [126459341]':0.338610[& !color = #252525 ],'[Cu] Caldivirga maquilingensis IC-167 [159041816]':0.334440[& !color = #252525 ])0.59:0.066220[& !name = "Thermoproteaceae" , !color = #252525 ])0.56:0.075750[& !name = "Thermoprotei" , !color = #252525 , !collapse = {"collapsed",2.27024} ])0:0.000000[& !name = "cellular organisms" , !color = #000000 ],((((((((((('Cytophaga hutchinsonii ATCC 33406 [110637541]':0.331650[& !color = #bdbdbd ],'Fluviicola taffensis DSM 16823 [327405105]':0.470010[& !color = #bdbdbd ])0.97:0.107680[& !name = "Bacteroidetes" , !color = #bdbdbd ],('Weeksella virosa DSM 16922 [325954463]':0.238750[& !color = #bdbdbd ],'Blattabacterium sp. (Periplaneta americana) str. BPLAN [261749310]':0.423790[& !color = #bdbdbd ])1:0.120820[& !name = "Flavobacteriales" , !color = #bdbdbd ])0.92:0.034660[& !name = "Bacteroidetes" , !color = #bdbdbd ],'Cyclobacterium marinum DSM 745 [343087558]':0.388110[& !color = #bdbdbd ])0.57:0.035380[& !name = "Bacteroidetes" , !color = #bdbdbd ],('Owenweeksia hongkongensis DSM 17368 [375012711]':0.382000[& !color = #bdbdbd ],'Chitinophaga pinensis DSM 2588 [256419725]':0.431320[& !color = #bdbdbd ])0.58:0.082190[& !name = "Bacteroidetes" , !color = #bdbdbd ])0:0.000000[& !name = "Bacteroidetes" , !color = #bdbdbd , !collapse = {"collapsed",0.99441} ],(('Emticicia oligotrophica DSM 17448 [408671806]':0.183730[& !color = #bdbdbd ],'Leadbetterella byssophila DSM 17132 [312131427]':0.262000[& !color = #bdbdbd ])1:0.206300[& !name = "Cytophagaceae" , !color = #bdbdbd , !collapse = {"collapsed",1.13169} ],('Melioribacter roseus P3M [397690507]':0.239420[& !color = #bdbdbd ],'Pedobacter heparinus DSM 2366 [255532376]':0.344020[& !color = #bdbdbd ])1:0.063490[& !name = "Bacteroidetes/Chlorobi group" , !color = #bdbdbd ])0.57:0.042150[& !name = "Bacteroidetes/Chlorobi group" , !color = #bdbdbd ])0.68:0.120490[& !name = "Bacteroidetes/Chlorobi group" , !color = #bdbdbd ],'Haliscomenobacter hydrossis DSM 1100 [332668399]':0.241150[& !color = #bdbdbd ])0.74:0.100460[& !name = "Bacteroidetes/Chlorobi group" , !color = #bdbdbd ],'Flexibacter litoralis DSM 6794 [392396712]':0.336810[& !color = #bdbdbd ])0.99:0.251260[& !name = "Bacteroidetes/Chlorobi group" , !color = #bdbdbd ],'Turneriella parva DSM 21527 [392405586]':0.446250[& !color = #bdbdbd ])1:0.645890[& !name = "Bacteria" , !color = #bdbdbd ],((('Planctomyces brasiliensis DSM 5305 [325109597]':0.467610[& !color = #bdbdbd ],'[Cu] Rhodopirellula baltica SH 1 [32474211]':0.351390[& !color = #bdbdbd ])0.93:0.125250[& !name = "Planctomycetaceae" , !color = #bdbdbd , !collapse = {"collapsed",2.05475} ],'Bacteriovorax marinus SJ [374288149]':0.933910[& !color = #bdbdbd ])0:0.000000[& !name = "Bacteria" , !color = #bdbdbd ],'Gemmatimonas aurantiaca T-27 [226229187]':0.490950[& !color = #bdbdbd ])0.77:0.112630[& !name = "Bacteria" , !color = #bdbdbd ])0:0.000000[& !name = "Bacteria" , !color = #bdbdbd ],(('Coraliomargarita akajimensis DSM 45221 [294054999]':0.425060[& !color = #80cdc1 ],'Opitutus terrae PB90-1 [182415890]':0.496180[& !color = #80cdc1 ])1:0.769960[& !name = "Opitutae" , !color = #80cdc1 , !collapse = {"collapsed",1.33027} ],'Bdellovibrio bacteriovorus HD100 [42524029]':0.828780[& !color = #bdbdbd ])0.62:0.163830[& !name = "Bacteria" , !color = #bdbdbd ])0.89:0.221790[& !name = "Bacteria" , !color = #bdbdbd ],((((('Candidatus Midichloria mitochondrii IricVA [339320136]':0.742420[& !color = #bdbdbd ],'Rhodomicrobium vannielii ATCC 17100 [312115629]':0.295870[& !color = #bdbdbd ])0:0.000000[& !name = "Alphaproteobacteria" , !color = #bdbdbd ],('[Cu] Parvibaculum lavamentivorans DS-1 [154251978]':0.293460[& !color = #bdbdbd ],'[Cu] Azospirillum sp. B510 [288957181]':0.163560[& !color = #bdbdbd ])0.98:0.089600[& !name = "Alphaproteobacteria" , !color = #bdbdbd ])0.6:0.042970[& !name = "Alphaproteobacteria" , !color = #bdbdbd ],((('Hirschia baltica ATCC 49814 [254294039]':0.462460[& !color = #bdbdbd ],'Phenylobacterium zucineum HLK1 [197106269]':0.270170[& !color = #bdbdbd ])0.57:0.042460[& !name = "Alphaproteobacteria" , !color = #bdbdbd ],'[Cu] Maricaulis maris MCS10 [114569706]':0.253630[& !color = #bdbdbd ])0.7:0.055890[& !name = "Alphaproteobacteria" , !color = #bdbdbd ],'[Cu] Phaeobacter gallaeciensis 2.10 [400755648]':0.410800[& !color = #bdbdbd ])0.76:0.043190[& !name = "Alphaproteobacteria" , !color = #bdbdbd ])0:0.000000[& !name = "Alphaproteobacteria" , !color = #bdbdbd ],(('[Cu] Rhodopseudomonas palustris CGA009 [39933093]':0.259120[& !color = #bdbdbd ],'Azorhizobium caulinodans ORS 571 [158426153]':0.214540[& !color = #bdbdbd ])0.71:0.050340[& !name = "Rhizobiales" , !color = #bdbdbd ],'Polymorphum gilvum SL003B-26A1 [328544823]':0.201840[& !color = #bdbdbd ])1:0.132730[& !name = "Alphaproteobacteria" , !color = #bdbdbd ])0.58:0.079490[& !name = "Alphaproteobacteria" , !color = #bdbdbd ],'Tistrella mobilis KA081020-065 [389875155]':0.335040[& !color = #bdbdbd ])1:0.222020[& !name = "Alphaproteobacteria" , !color = #bdbdbd , !collapse = {"collapsed",1.89513} ])0.62:0.111130[& !name = "Bacteria" , !color = #bdbdbd ])0:0.000000[& !name = "cellular organisms" , !color = #000000 ],((((((((((((('[Cu] Marinobacter aquaeolei VT8 [120553074]':0.003770[& !color = #bdbdbd ],'[Cu] Alcanivorax borkumensis SK2 [110834221]':0.031080[& !color = #bdbdbd ])0.54:0.022190[& !name = "Gammaproteobacteria" , !color = #bdbdbd ],'[Cu] Desulfobulbus propionicus DSM 2032 [320352285]':0.047770[& !color = #bdbdbd ])1:0.140790[& !name = "Proteobacteria" , !color = #bdbdbd ],'[Cu] Micavibrio aeruginosavorus ARL-13 [347758021]':0.115710[& !color = #bdbdbd ])0.5:0.033110[& !name = "Proteobacteria" , !color = #bdbdbd ],('[Cu] Phenylobacterium zucineum HLK1 [197104937]':0.044320[& !color = #bdbdbd ],'[Cu] Phenylobacterium zucineum HLK1 [197104521]':0.049470[& !color = #bdbdbd ])1:0.044780[& !name = "Phenylobacterium zucineum HLK1" , !color = #bdbdbd ])0:0.000000[& !name = "Proteobacteria" , !color = #bdbdbd ],(('[Cu] Legionella pneumophila subsp. pneumophila ATCC 43290 [378777488]':0.086620[& !color = #bdbdbd ],'[Cu] Legionella longbeachae NSW150 [289164067]':0.151170[& !color = #bdbdbd ])1:0.138830[& !name = "Legionella" , !color = #bdbdbd ],('[Cu] Tistrella mobilis KA081020-065 [389877312]':0.090140[& !color = #bdbdbd ],'[Cu] Escherichia coli ATCC 8739 [170021410]':0.128320[& !color = #bdbdbd ])0.77:0.026070[& !name = "Proteobacteria" , !color = #bdbdbd ])0.95:0.024640[& !name = "Proteobacteria" , !color = #bdbdbd ])0:0.000000[& !name = "Proteobacteria" , !color = #bdbdbd ],((('[Cu] Rhodopseudomonas palustris CGA009 [39934730]':0.092670[& !color = #bdbdbd ],'[Cu] Azorhizobium caulinodans ORS 571 [158425918]':0.122870[& !color = #bdbdbd ])0.99:0.039850[& !name = "Rhizobiales" , !color = #bdbdbd ],'[Cu] Rhodomicrobium vannielii ATCC 17100 [312113541]':0.119720[& !color = #bdbdbd ])0.73:0.013870[& !name = "Rhizobiales" , !color = #bdbdbd ],'[Cu] Polymorphum gilvum SL003B-26A1 [328545411]':0.059390[& !color = #bdbdbd ])0.68:0.026430[& !name = "Alphaproteobacteria" , !color = #bdbdbd ])0.62:0.024690[& !name = "Proteobacteria" , !color = #bdbdbd ],'[Cu] Nitrosococcus oceani ATCC 19707 [77165022]':0.141390[& !color = #bdbdbd ])0.85:0.036090[& !name = "Proteobacteria" , !color = #bdbdbd , !collapse = {"collapsed",2.40678} ],(('[Cu] Parvibaculum lavamentivorans DS-1 [154250841]':0.158130[& !color = #bdbdbd ],'[Cu] Corallococcus coralloides DSM 2259 [383452942]':0.146590[& !color = #bdbdbd ])0.64:0.036440[& !name = "Proteobacteria" , !color = #bdbdbd , !collapse = {"collapsed",2.58763} ],'[Cu] Candidatus Koribacter versatilis Ellin345 [94969241]':0.157950[& !color = #bdbdbd ])0:0.000000[& !name = "Bacteria" , !color = #bdbdbd ])0.64:0.032800[& !name = "Bacteria" , !color = #bdbdbd ],((((((('[Cu] Lacinutrix sp. 5H-3-7-4 [336171446]':0.136150[& !color = #bdbdbd ],'[Cu] Weeksella virosa DSM 16922 [325955586]':0.323860[& !color = #bdbdbd ])1:0.127950[& !name = "Flavobacteriaceae" , !color = #bdbdbd , !collapse = {"collapsed",2.13914} ],'[Cu] Sulfurimonas denitrificans DSM 1251 [78777421]':0.168960[& !color = #bdbdbd ])0.93:0.069650[& !name = "Bacteria" , !color = #bdbdbd ],'[Cu] Thiomicrospira crunogena XCL-2 [78486448]':0.143050[& !color = #bdbdbd ])0.91:0.052780[& !name = "Bacteria" , !color = #bdbdbd ],('[Cu] Psychromonas ingrahamii 37 [119945703]':0.077320[& !color = #bdbdbd ],'[Cu] Syntrophus aciditrophicus SB [85858341]':0.041990[& !color = #bdbdbd ])0.94:0.028300[& !name = "Proteobacteria" , !color = #bdbdbd , !collapse = {"collapsed",2.60776} ])0.93:0.067500[& !name = "Bacteria" , !color = #bdbdbd ],(((('[Cu] Acinetobacter baumannii ATCC 17978 [126642962]':0.103470[& !color = #bdbdbd ],'[Cu] Tistrella mobilis KA081020-065 [389874245]':0.043010[& !color = #bdbdbd ])1:0.044190[& !name = "Proteobacteria" , !color = #bdbdbd ],'[Cu] Leptothrix cholodnii SP-6 [171056839]':0.073560[& !color = #bdbdbd ])0.99:0.040530[& !name = "Proteobacteria" , !color = #bdbdbd ],'[Cu] Azoarcus sp. BH72 [119899246]':0.084360[& !color = #bdbdbd ])1:0.172020[& !name = "Proteobacteria" , !color = #bdbdbd ],('[Cu] Pelobacter carbinolicus DSM 2380 [404493337]':0.091560[& !color = #bdbdbd ],'[Cu] Haliangium ochraceum DSM 14365 [262194975]':0.137870[& !color = #bdbdbd ])0.74:0.023620[& !name = "Deltaproteobacteria" , !color = #bdbdbd ])0.99:0.030530[& !name = "Proteobacteria" , !color = #bdbdbd , !collapse = {"collapsed",2.39014} ])0.61:0.034120[& !name = "Bacteria" , !color = #bdbdbd ],'[Cu] Cycloclasticus sp. P1 [407717038]':0.234750[& !color = #bdbdbd ])0:0.000000[& !name = "Bacteria" , !color = #bdbdbd ],('[Cu] Candidatus Nitrospira defluvii [302036052]':0.140250[& !color = #bdbdbd ],'[Cu] Sorangium cellulosum So ce56 [162456389]':0.116900[& !color = #bdbdbd ])0.93:0.036420[& !name = "Bacteria" , !color = #bdbdbd ])0:0.000000[& !name = "Bacteria" , !color = #bdbdbd ])0.56:0.029460[& !name = "Bacteria" , !color = #bdbdbd ],(((('[Cu] Maricaulis maris MCS10 [114568734]':0.060050[& !color = #bdbdbd ],'[Cu] Saccharophagus degradans 2-40 [90021580]':0.078700[& !color = #bdbdbd ])1:0.104690[& !name = "Proteobacteria" , !color = #bdbdbd , !collapse = {"collapsed",2.62819} ],'[Cu] Phycisphaera mikurensis NBRC 102666 [383087811]':0.189150[& !color = #bdbdbd ])0.7:0.032880[& !name = "Bacteria" , !color = #bdbdbd ],'[Cu] Burkholderia pseudomallei 1710b [76812024]':0.201730[& !color = #bdbdbd ])0:0.000000[& !name = "Bacteria" , !color = #bdbdbd ],((('[Cu] Psychrobacter cryohalolentis K5 [93006601]':0.146180[& !color = #bdbdbd ],'[Cu] Parvularcula bermudensis HTCC2503 [304322307]':0.109320[& !color = #bdbdbd ])0:0.000000[& !name = "Proteobacteria" , !color = #bdbdbd ],'[Cu] Parvularcula bermudensis HTCC2503 [304322004]':0.094500[& !color = #bdbdbd ])0:0.000000[& !name = "Proteobacteria" , !color = #bdbdbd ],'[Cu] Hirschia baltica ATCC 49814 [254293082]':0.107720[& !color = #bdbdbd ])0.73:0.044670[& !name = "Proteobacteria" , !color = #bdbdbd , !collapse = {"collapsed",2.65361} ])0:0.000000[& !name = "Bacteria" , !color = #bdbdbd ])0.63:0.049520[& !name = "Bacteria" , !color = #bdbdbd ],(('[Cu] Rhodopirellula baltica SH 1 [32470852]':0.232730[& !color = #bdbdbd ],'[Cu] Opitutus terrae PB90-1 [182416199]':0.112530[& !color = #80cdc1 ])0.5:0.026470[& !name = "Bacteria" , !color = #bdbdbd ],'[Cu] Propionibacterium propionicum F0230a [397669485]':0.263970[& !color = #bdbdbd ])0.76:0.045500[& !name = "Bacteria" , !color = #bdbdbd ])0.57:0.044960[& !name = "Bacteria" , !color = #bdbdbd ],'[Cu] Opitutus terrae PB90-1 [182413547]':0.293360[& !color = #80cdc1 ])0.69:0.065020[& !name = "Bacteria" , !color = #bdbdbd ],'[Cu] Planctomyces limnophilus DSM 3776 [296120361]':0.360150[& !color = #bdbdbd ])0.98:0.089200[& !name = "Bacteria" , !color = #bdbdbd ])0:0.000000[& !name = "cellular organisms" , !color = #000000 ],(((((((('[Cu] Kineococcus radiotolerans SRS30216 [152964749]':0.085920[& !color = #bdbdbd ],'[Cu] Microlunatus phosphovorus NM-1 [336119956]':0.041970[& !color = #bdbdbd ])0.89:0.014710[& !name = "Actinomycetales" , !color = #bdbdbd ],'[Cu] Brachybacterium faecium DSM 4810 [257069126]':0.071390[& !color = #bdbdbd ])0.87:0.034270[& !name = "Actinomycetales" , !color = #bdbdbd ],'[Cu] Nocardioides sp. JS614 [119718010]':0.105790[& !color = #bdbdbd ])0.67:0.019380[& !name = "Actinomycetales" , !color = #bdbdbd , !collapse = {"collapsed",2.74826} ],(('[Cu] Corynebacterium jeikeium K411 [68535710]':0.219710[& !color = #bdbdbd ],'[Cu] Thermobispora bispora DSM 43833 [296268011]':0.061280[& !color = #bdbdbd ])0.62:0.024660[& !name = "Actinomycetales" , !color = #bdbdbd , !collapse = {"collapsed",2.65817} ],Caenorhabditis_remanei_31234@CRE04449:0.967660[& !color = #969696 ])0:0.000000[& !name = "cellular organisms" , !color = #000000 ])0:0.000000[& !name = "cellular organisms" , !color = #000000 ],((('[Cu] Salinispora tropica CNB-440 [145593014]':0.065440[& !color = #bdbdbd ],'[Cu] Geodermatophilus obscurus DSM 43160 [284992008]':0.065340[& !color = #bdbdbd ])0.92:0.025460[& !name = "Actinomycetales" , !color = #bdbdbd ],('[Cu] Streptomyces sp. SirexAA-E [344999752]':0.117850[& !color = #bdbdbd ],'[Cu] Catenulispora acidiphila DSM 44928 [256397934]':0.083500[& !color = #bdbdbd ])0.94:0.038090[& !name = "Actinomycetales" , !color = #bdbdbd ])0.5:0.016540[& !name = "Actinomycetales" , !color = #bdbdbd ],(('[Cu] Intrasporangium calvum DSM 43043 [317123381]':0.082660[& !color = #bdbdbd ],'[Cu] Stackebrandtia nassauensis DSM 44728 [291303282]':0.140330[& !color = #bdbdbd ])0:0.000000[& !name = "Actinomycetales" , !color = #bdbdbd ],'[Cu] Saccharomonospora viridis DSM 43017 [257057619]':0.057930[& !color = #bdbdbd ])0:0.000000[& !name = "Actinomycetales" , !color = #bdbdbd ])0.62:0.009230[& !name = "Actinomycetales" , !color = #bdbdbd , !collapse = {"collapsed",2.72083} ])0.71:0.021410[& !name = "cellular organisms" , !color = #000000 ],(('[Cu] Acidothermus cellulolyticus 11B [117928859]':0.094340[& !color = #bdbdbd ],'[Cu] Conexibacter woesei DSM 14684 [284041940]':0.126250[& !color = #bdbdbd ])0.97:0.022400[& !name = "Actinobacteria" , !color = #bdbdbd ],('[Cu] Nakamurella multipartita DSM 44233 [258651965]':0.051010[& !color = #bdbdbd ],'[Cu] Kineococcus radiotolerans SRS30216 [157283904]':0.111880[& !color = #bdbdbd ])0.99:0.020770[& !name = "Actinomycetales" , !color = #bdbdbd ])0.9:0.009070[& !name = "Actinobacteria" , !color = #bdbdbd , !collapse = {"collapsed",2.76623} ])0.77:0.041450[& !name = "cellular organisms" , !color = #000000 ],(((((('[Cu] Gordonia polyisoprenivorans VH2 [378719123]':0.179120[& !color = #bdbdbd ],'[Cu] Segniliparus rotundus DSM 44985 [296392600]':0.193940[& !color = #bdbdbd ])1:0.089000[& !name = "Corynebacterineae" , !color = #bdbdbd ],'[Cu] Propionibacterium acnes KPA171202 [50842178]':0.349260[& !color = #bdbdbd ])1:0.057010[& !name = "Actinomycetales" , !color = #bdbdbd ],'[Cu] Gordonia polyisoprenivorans VH2 [378716047]':0.156680[& !color = #bdbdbd ])0.98:0.045300[& !name = "Actinomycetales" , !color = #bdbdbd ],('[Cu] Clavibacter michiganensis subsp. michiganensis NCPPB 382 [148272217]':0.124660[& !color = #bdbdbd ],'[Cu] Mycobacterium massiliense str. GO 06 [397680416]':0.214680[& !color = #bdbdbd ])0.96:0.040740[& !name = "Actinomycetales" , !color = #bdbdbd ])0.95:0.028390[& !name = "Actinomycetales" , !color = #bdbdbd ],(((('[Cu] Propionibacterium acnes KPA171202 [50843675]':0.301690[& !color = #bdbdbd ],'[Cu] Propionibacterium propionicum F0230a [397669076]':0.178480[& !color = #bdbdbd ])0.83:0.064100[& !name = "Propionibacterium" , !color = #bdbdbd ],'[Cu] Corynebacterium ulcerans 809 [384516632]':0.201700[& !color = #bdbdbd ])0:0.000000[& !name = "Actinomycetales" , !color = #bdbdbd ],'[Cu] Isoptericola variabilis 225 [334338300]':0.147040[& !color = #bdbdbd ])0:0.000000[& !name = "Actinomycetales" , !color = #bdbdbd ],'[Cu] Frankia sp. EuI1c [312200100]':0.145570[& !color = #bdbdbd ])0:0.000000[& !name = "Actinomycetales" , !color = #bdbdbd ])0:0.000000[& !name = "Actinomycetales" , !color = #bdbdbd ],'[Cu] Rothia mucilaginosa DY-18 [283457179]':0.218810[& !color = #bdbdbd ])0:0.000000[& !name = "Actinomycetales" , !color = #bdbdbd , !collapse = {"collapsed",2.48544} ])0.98:0.064540[& !name = "cellular organisms" , !color = #000000 ],('Mobiluncus curtisii ATCC 43063 [298345863]':0.327050[& !color = #bdbdbd ],'[Cu] Arcanobacterium haemolyticum DSM 20595 [297570741]':0.413490[& !color = #bdbdbd ])0.65:0.054270[& !name = "Actinomycetaceae" , !color = #bdbdbd , !collapse = {"collapsed",2.56218} ])0.93:0.063220[& !name = "cellular organisms" , !color = #000000 ])0:0.000000[& !name = "cellular organisms" , !color = #000000 ],'[Cu] Aquifex aeolicus VF5 [15606617]':0.543380[& !color = #bdbdbd ])0:0.000000[& !name = "cellular organisms" , !color = #000000 ],(((((((('[Cu] Psychromonas ingrahamii 37 [119945084]':0.299880[& !color = #bdbdbd ],'[Cu] Aeromonas hydrophila subsp. hydrophila ATCC 7966 [117620940]':0.142680[& !color = #bdbdbd ])1:0.104650[& !name = "Gammaproteobacteria" , !color = #bdbdbd ],'[Cu] Polynucleobacter necessarius subsp. asymbioticus QLW-P1DMWA-1 [145589588]':0.233420[& !color = #bdbdbd ])0.95:0.031260[& !name = "Proteobacteria" , !color = #bdbdbd ],'[Cu] Shewanella amazonensis SB2B [119774921]':0.320590[& !color = #bdbdbd ])0.97:0.046450[& !name = "Proteobacteria" , !color = #bdbdbd ],'[Cu] Nitrosococcus oceani ATCC 19707 [77163740]':0.207300[& !color = #bdbdbd ])0.7:0.025060[& !name = "Proteobacteria" , !color = #bdbdbd ],'[Cu] Saccharophagus degradans 2-40 [90021597]':0.260730[& !color = #bdbdbd ])0.76:0.030990[& !name = "Proteobacteria" , !color = #bdbdbd ],'[Cu] Pseudomonas aeruginosa PAO1 [15599115]':0.146460[& !color = #bdbdbd ])0.71:0.031970[& !name = "Proteobacteria" , !color = #bdbdbd ],(('[Cu] Burkholderia pseudomallei 1710b [76818179]':0.122740[& !color = #bdbdbd ],'[Cu] Leptothrix cholodnii SP-6 [171058518]':0.114130[& !color = #bdbdbd ])0.87:0.035850[& !name = "Burkholderiales" , !color = #bdbdbd ],'[Cu] Azospirillum sp. B510 [288960120]':0.193900[& !color = #bdbdbd ])0.88:0.033830[& !name = "Proteobacteria" , !color = #bdbdbd ])0.88:0.050070[& !name = "Proteobacteria" , !color = #bdbdbd ],(('[Cu] Granulibacter bethesdensis CGDNIH1 [114328753]':0.298030[& !color = #bdbdbd ],'[Cu] Tistrella mobilis KA081020-065 [389877615]':0.283880[& !color = #bdbdbd ])1:0.097040[& !name = "Rhodospirillales" , !color = #bdbdbd ],'[Cu] Polymorphum gilvum SL003B-26A1 [328542389]':0.203810[& !color = #bdbdbd ])0.73:0.030790[& !name = "Alphaproteobacteria" , !color = #bdbdbd ])0.88:0.071010[& !name = "Proteobacteria" , !color = #bdbdbd , !collapse = {"collapsed",2.40182} ])0:0.000000[& !name = "cellular organisms" , !color = #000000 ],((((((((((('[Cu] Aeromonas hydrophila subsp. hydrophila ATCC 7966 [117619681]':0.205650[& !color = #bdbdbd ],'[Cu] Vibrio sp. EJY3 [375265494]':0.317230[& !color = #bdbdbd ])0.99:0.075460[& !name = "Gammaproteobacteria" , !color = #bdbdbd ],'[Cu] Psychromonas ingrahamii 37 [119944695]':0.366170[& !color = #bdbdbd ])0.99:0.091710[& !name = "Gammaproteobacteria" , !color = #bdbdbd ],'[Cu] Shewanella amazonensis SB2B [119774931]':0.320710[& !color = #bdbdbd ])0.93:0.057800[& !name = "Gammaproteobacteria" , !color = #bdbdbd ],('[Cu] Idiomarina loihiensis L2TR [56460410]':0.389010[& !color = #bdbdbd ],'[Cu] Kangiella koreensis DSM 16069 [256821765]':0.565370[& !color = #bdbdbd ])0.98:0.141560[& !name = "Gammaproteobacteria" , !color = #bdbdbd ])0.98:0.087310[& !name = "Gammaproteobacteria" , !color = #bdbdbd ],'[Cu] Saccharophagus degradans 2-40 [90022061]':0.447130[& !color = #bdbdbd ])0.67:0.043630[& !name = "Gammaproteobacteria" , !color = #bdbdbd ],(('[Cu] Marinobacter aquaeolei VT8 [120554708]':0.262130[& !color = #bdbdbd ],'[Cu] Hahella chejuensis KCTC 2396 [83645085]':0.419980[& !color = #bdbdbd ])0.87:0.088100[& !name = "Gammaproteobacteria" , !color = #bdbdbd ],'[Cu] gamma proteobacterium HdN1 [304310831]':0.316360[& !color = #bdbdbd ])0.75:0.052040[& !name = "Gammaproteobacteria" , !color = #bdbdbd ])0.9:0.074350[& !name = "Gammaproteobacteria" , !color = #bdbdbd ],'Psychrobacter cryohalolentis K5 [93006469]':0.577930[& !color = #bdbdbd ])0.58:0.082020[& !name = "Gammaproteobacteria" , !color = #bdbdbd ],'[Cu] Halothiobacillus neapolitanus c2 [261856460]':0.536190[& !color = #bdbdbd ])0:0.000000[& !name = "Gammaproteobacteria" , !color = #bdbdbd ],'[Cu] Pseudomonas aeruginosa PAO1 [15596746]':0.330380[& !color = #bdbdbd ])0.5:0.049210[& !name = "Gammaproteobacteria" , !color = #bdbdbd , !collapse = {"collapsed",1.9101} ],(((('Polynucleobacter necessarius subsp. asymbioticus QLW-P1DMWA-1 [145588638]':0.459400[& !color = #bdbdbd ],'[Cu] Neisseria meningitidis FAM18 [121634958]':0.418510[& !color = #bdbdbd ])0.71:0.110010[& !name = "Betaproteobacteria" , !color = #bdbdbd ],'[Cu] Cycloclasticus sp. P1 [407716016]':0.627140[& !color = #bdbdbd ])0:0.000000[& !name = "Proteobacteria" , !color = #bdbdbd ],'[Cu] Thioalkalivibrio sp. K90mix [289207350]':0.322620[& !color = #bdbdbd ])0:0.000000[& !name = "Proteobacteria" , !color = #bdbdbd , !collapse = {"collapsed",2.32641} ],((Ricinus_communis_3988@16825936:0.447700[& !color = #4daf4a ],'Leptothrix cholodnii SP-6 [171059462]':0.378310[& !color = #bdbdbd ])1:0.238320[& !name = "cellular organisms" , !color = #000000 ],'[Cu] Azoarcus sp. BH72 [119897630]':0.349140[& !color = #bdbdbd ])0.56:0.075360[& !name = "cellular organisms" , !color = #000000 ])0:0.000000[& !name = "cellular organisms" , !color = #000000 ])0.96:0.080970[& !name = "cellular organisms" , !color = #000000 ],'Alcanivorax borkumensis SK2 [110834206]':0.767380[& !color = #bdbdbd ])0.7:0.058640[& !name = "cellular organisms" , !color = #000000 ])0:0.000000[& !name = "cellular organisms" , !color = #000000 ],(((((((((((('[Cu] Cyanothece sp. PCC 8802 [257060310]':0.001380[& !color = #35978f ],'[Cu] Cyanothece sp. PCC 8801 [218248366]':0.001350[& !color = #35978f ])1:0.068510[& !name = "Cyanothece" , !color = #35978f ],'[Cu] Cyanothece sp. ATCC 51142 [172036615]':0.048580[& !color = #35978f ])1:0.034150[& !name = "Cyanothece" , !color = #35978f ],('cyanobacterium UCYN-A [284929270]':0.208360[& !color = #35978f ],'[Cu] Cyanothece sp. ATCC 51142 [172036832]':0.054860[& !color = #35978f ])1:0.060940[& !name = "Chroococcales" , !color = #35978f ])0.87:0.029090[& !name = "Chroococcales" , !color = #35978f ],(('[Cu] Synechococcus sp. JA-2-3Ba(2-13) [86609786]':0.040250[& !color = #35978f ],'[Cu] Synechococcus sp. JA-3-3Ab [86606998]':0.019620[& !color = #35978f ])1:0.164850[& !name = "Synechococcus" , !color = #35978f ],'[Cu] Trichodesmium erythraeum IMS101 [113475045]':0.145180[& !color = #35978f ])0:0.000000[& !name = "Oscillatoriophycideae" , !color = #35978f ])0:0.000000[& !name = "Oscillatoriophycideae" , !color = #35978f ],((((('[Cu] Nostoc sp. PCC 7120 [17229119]':0.009970[& !color = #35978f ],'[Cu] Nostoc sp. PCC 7120 [17158771]':0.026680[& !color = #35978f ])0.65:0.008310[& !name = "Nostoc sp. PCC 7120" , !color = #35978f ],'[Cu] Anabaena variabilis ATCC 29413 [75910433]':0.013620[& !color = #35978f ])1:0.042600[& !name = "Nostocaceae" , !color = #35978f ],'[Cu] Cyanothece sp. PCC 7425 [220907409]':0.053770[& !color = #35978f ])0.69:0.012950[& !name = "Cyanobacteria" , !color = #35978f ],'[Cu] Nostoc punctiforme PCC 73102 [186681895]':0.068440[& !color = #35978f ])0.79:0.015190[& !name = "Cyanobacteria" , !color = #35978f ],('[Cu] Anabaena sp. 90 [414076199]':0.049400[& !color = #35978f ],Nostoc_azollae_551115@298492671:0.065580[& !color = #35978f ])1:0.039560[& !name = "Nostocaceae" , !color = #35978f ])0.93:0.016620[& !name = "Cyanobacteria" , !color = #35978f ])0:0.000000[& !name = "Cyanobacteria" , !color = #35978f ],(((((('[Cu] Synechocystis sp. PCC 6803 [384435922]':0.001410[& !color = #35978f ],'[Cu] Synechocystis sp. PCC 6803 substr. PCC-N [383490655]':0.001230[& !color = #35978f ])0:0.000000[& !name = "Synechocystis sp. PCC 6803" , !color = #35978f ],'[Cu] Synechocystis sp. PCC 6803 substr. PCC-P [383324771]':0.001240[& !color = #35978f ])0:0.000000[& !name = "Synechocystis sp. PCC 6803" , !color = #35978f ],'[Cu] Synechocystis sp. PCC 6803 substr. GT-I [383321602]':0.001380[& !color = #35978f ])1:0.162260[& !name = "Synechocystis sp. PCC 6803" , !color = #35978f ],'[Cu] Synechococcus sp. PCC 7002 [170078913]':0.153950[& !color = #35978f ])0:0.000000[& !name = "Chroococcales" , !color = #35978f ],'[Cu] Microcystis aeruginosa NIES-843 [166365869]':0.197680[& !color = #35978f ])0.58:0.027680[& !name = "Chroococcales" , !color = #35978f ],('[Cu] Synechococcus elongatus PCC 7942 [81300379]':0.001270[& !color = #35978f ],'[Cu] Synechococcus elongatus PCC 6301 [56750036]':0.003910[& !color = #35978f ])1:0.082780[& !name = "Synechococcus elongatus" , !color = #35978f ])0.72:0.041480[& !name = "Chroococcales" , !color = #35978f ])0:0.000000[& !name = "Cyanobacteria" , !color = #35978f ],(('[Cu] Cyanothece sp. PCC 7822 [307151840]':0.108570[& !color = #35978f ],'[Cu] Cyanothece sp. PCC 7424 [218441281]':0.031130[& !color = #35978f ])1:0.055700[& !name = "Cyanothece" , !color = #35978f ],'[Cu] Acaryochloris marina MBIC11017 [158334138]':0.098880[& !color = #35978f ])0.53:0.026100[& !name = "Chroococcales" , !color = #35978f ])1:0.081300[& !name = "Cyanobacteria" , !color = #35978f , !collapse = {"collapsed",2.63481} ],(((((((('[Cu] Marinobacter aquaeolei VT8 [120556694]':0.127480[& !color = #bdbdbd ],'[Cu] Alcanivorax borkumensis SK2 [110835214]':0.103920[& !color = #bdbdbd ])0.92:0.041380[& !name = "Gammaproteobacteria" , !color = #bdbdbd ],'[Cu] Hahella chejuensis KCTC 2396 [83649351]':0.158630[& !color = #bdbdbd ])0:0.000000[& !name = "Gammaproteobacteria" , !color = #bdbdbd ],('[Cu] Chromohalobacter salexigens DSM 3043 [92115121]':0.183430[& !color = #bdbdbd ],'[Cu] Marinomonas posidonica IVIA-Po-181 [333908077]':0.384450[& !color = #bdbdbd ])0.59:0.074610[& !name = "Oceanospirillales" , !color = #bdbdbd ])0:0.000000[& !name = "Gammaproteobacteria" , !color = #bdbdbd ],(((('[Cu] Psychromonas ingrahamii 37 [119945120]':0.075030[& !color = #bdbdbd ],'[Cu] Cycloclasticus sp. P1 [407716545]':0.056560[& !color = #bdbdbd ])1:0.029480[& !name = "Gammaproteobacteria" , !color = #bdbdbd ],'[Cu] Kangiella koreensis DSM 16069 [256822525]':0.027650[& !color = #bdbdbd ])0.99:0.019340[& !name = "Gammaproteobacteria" , !color = #bdbdbd ],'[Cu] Idiomarina loihiensis L2TR [56460326]':0.033850[& !color = #bdbdbd ])1:0.050230[& !name = "Gammaproteobacteria" , !color = #bdbdbd ],'[Cu] Kangiella koreensis DSM 16069 [256822574]':0.041810[& !color = #bdbdbd ])1:0.094280[& !name = "Gammaproteobacteria" , !color = #bdbdbd ])0:0.000000[& !name = "Gammaproteobacteria" , !color = #bdbdbd ],(((('[Cu] Proteus mirabilis HI4320 [197286020]':0.070610[& !color = #bdbdbd ],'[Cu] Escherichia coli ATCC 8739 [170021128]':0.065600[& !color = #bdbdbd ])0.91:0.020630[& !name = "Enterobacteriaceae" , !color = #bdbdbd ],'[Cu] Edwardsiella tarda FL6-60 [387867109]':0.052300[& !color = #bdbdbd ])0.62:0.015980[& !name = "Enterobacteriaceae" , !color = #bdbdbd ],'[Cu] Pantoea ananatis AJ13355 [386014965]':0.206550[& !color = #bdbdbd ])1:0.137350[& !name = "Enterobacteriaceae" , !color = #bdbdbd ],'[Cu] Vibrio sp. EJY3 [375264727]':0.282130[& !color = #bdbdbd ])1:0.083030[& !name = "Gammaproteobacteria" , !color = #bdbdbd ])0.51:0.049140[& !name = "Gammaproteobacteria" , !color = #bdbdbd ],('[Cu] Desulfobulbus propionicus DSM 2032 [320354785]':0.321490[& !color = #bdbdbd ],'[Cu] Coxiella burnetii Dugway 5J108-111 [209363803]':0.177350[& !color = #bdbdbd ])0:0.000000[& !name = "Proteobacteria" , !color = #bdbdbd ])1:0.099870[& !name = "Proteobacteria" , !color = #bdbdbd , !collapse = {"collapsed",2.25485} ],('[Cu] Melioribacter roseus P3M [397689791]':0.123980[& !color = #bdbdbd ],'[Cu] Thermaerobacter marianensis DSM 12885 [317122394]':0.120530[& !color = #bdbdbd ])0.53:0.083670[& !name = "Bacteria" , !color = #bdbdbd ])0.5:0.087950[& !name = "Bacteria" , !color = #bdbdbd ],((('[Cu] Nocardioides sp. JS614 [119717146]':0.036390[& !color = #bdbdbd ],'[Cu] Intrasporangium calvum DSM 43043 [317126099]':0.045040[& !color = #bdbdbd ])1:0.065580[& !name = "Actinomycetales" , !color = #bdbdbd ],'[Cu] Bifidobacterium adolescentis ATCC 15703 [119026319]':0.339550[& !color = #bdbdbd ])1:0.044130[& !name = "Actinobacteridae" , !color = #bdbdbd ],'[Cu] Thermobispora bispora DSM 43833 [296270092]':0.152700[& !color = #bdbdbd ])1:0.057510[& !name = "Actinobacteridae" , !color = #bdbdbd , !collapse = {"collapsed",2.50968} ])0.5:0.063630[& !name = "Bacteria" , !color = #bdbdbd ])0.5:0.033610[& !name = "Bacteria" , !color = #bdbdbd ],((((((((((((('[Cu] Thermoanaerobacter wiegelii Rt8.B1 [345018135]':0.137500[& !color = #bdbdbd ],'[Cu] Mahella australiensis 50-1 BON [332981818]':0.072330[& !color = #bdbdbd ])0.96:0.030410[& !name = "Thermoanaerobacterales" , !color = #bdbdbd ],'[Cu] Syntrophomonas wolfei subsp. wolfei str. Goettingen [114567213]':0.203850[& !color = #bdbdbd ])0:0.000000[& !name = "Clostridia" , !color = #bdbdbd ],('[Cu] Clostridium thermocellum DSM 1313 [385779830]':0.056690[& !color = #bdbdbd ],'[Cu] Ethanoligenens harbinense YUAN-3 [317132037]':0.205880[& !color = #bdbdbd ])0.56:0.036020[& !name = "Clostridiales" , !color = #bdbdbd ])0.64:0.045580[& !name = "Clostridia" , !color = #bdbdbd , !collapse = {"collapsed",2.76063} ],(('[Cu] Desulfotomaculum reducens MI-1 [134299986]':0.143190[& !color = #bdbdbd ],'[Cu|ref] Symbiobacterium thermophilum IAM 14863 [51893754]':0.143800[& !color = #bdbdbd ])0.67:0.046680[& !name = "Clostridiales" , !color = #bdbdbd , !collapse = {"collapsed",2.85763} ],'[Cu] Methanocella conradii HZ254 [383320823]':0.144300[& !color = #252525 ])0:0.000000[& !name = "cellular organisms" , !color = #000000 ])0:0.000000[& !name = "cellular organisms" , !color = #000000 ],'[Cu] Thermaerobacter marianensis DSM 12885 [317122414]':0.148020[& !color = #bdbdbd ])0:0.000000[& !name = "cellular organisms" , !color = #000000 ],('[Cu] Candidatus Methylomirabilis oxyfera [392373172]':0.181930[& !color = #bdbdbd ],'[Cu] Desulfurivibrio alkaliphilus AHT2 [297570084]':0.131860[& !color = #bdbdbd ])0.76:0.048500[& !name = "Bacteria" , !color = #bdbdbd ])0:0.000000[& !name = "cellular organisms" , !color = #000000 ],('[Cu] Alicyclobacillus acidocaldarius subsp. acidocaldarius DSM 446 [258511103]':0.069410[& !color = #bdbdbd ],'[Cu] Alicyclobacillus acidocaldarius subsp. acidocaldarius DSM 446 [258510299]':0.132570[& !color = #bdbdbd ])1:0.257680[& !name = "Alicyclobacillus acidocaldarius subsp. acidocaldarius DSM 446" , !color = #bdbdbd , !collapse = {"collapsed",2.65786} ])0:0.000000[& !name = "cellular organisms" , !color = #000000 ],(('[Cu] Listeria ivanovii subsp. ivanovii PAM 55 [347549249]':0.310790[& !color = #bdbdbd ],'[Cu] Macrococcus caseolyticus JCSC5402 [222150513]':0.168310[& !color = #bdbdbd ])0.75:0.036420[& !name = "Bacillales" , !color = #bdbdbd ],Clostridium_sticklandii_1511@310659354:0.141080[& !color = #bdbdbd ])0.99:0.068530[& !name = "Firmicutes" , !color = #bdbdbd , !collapse = {"collapsed",2.63237} ])0:0.000000[& !name = "cellular organisms" , !color = #000000 ],'[Cu] Finegoldia magna ATCC 29328 [169824096]':0.244870[& !color = #bdbdbd ])0:0.000000[& !name = "cellular organisms" , !color = #000000 ],(('[Cu] Flexistipes sinusarabici DSM 4947 [336322927]':0.254170[& !color = #bdbdbd ],'[Cu] Veillonella parvula DSM 2008 [269797635]':0.322120[& !color = #bdbdbd ])0.5:0.067400[& !name = "Bacteria" , !color = #bdbdbd ],('[Cu] Desulfotomaculum reducens MI-1 [134300814]':0.111240[& !color = #bdbdbd ],'[Cu] Heliobacterium modesticaldum Ice1 [167629781]':0.104230[& !color = #bdbdbd ])0.53:0.018270[& !name = "Clostridiales" , !color = #bdbdbd , !collapse = {"collapsed",2.88241} ])0.5:0.036190[& !name = "Bacteria" , !color = #bdbdbd ])0:0.000000[& !name = "cellular organisms" , !color = #000000 ],(((((('[Cu] Methanococcus aeolicus Nankai-3 [150400731]':0.302140[& !color = #252525 ],'[Cu] Methanosaeta thermophila PT [116754215]':0.154990[& !color = #252525 ])1:0.125920[& !name = "Euryarchaeota" , !color = #252525 ],'[Cu] Archaeoglobus fulgidus DSM 4304 [11498084]':0.108310[& !color = #252525 ])1:0.162680[& !name = "Euryarchaeota" , !color = #252525 , !collapse = {"collapsed",2.33796} ],(('[Cu|ref] Carboxydothermus hydrogenoformans Z-2901 [78044857]':0.277500[& !color = #bdbdbd ],'[Cu] Dehalogenimonas lykanthroporepellens BL-DC-9 [300088297]':0.157340[& !color = #bdbdbd ])0.56:0.026060[& !name = "Bacteria" , !color = #bdbdbd ],'[Cu] Moorella thermoacetica ATCC 39073 [83590824]':0.106160[& !color = #bdbdbd ])1:0.131260[& !name = "Bacteria" , !color = #bdbdbd ])0.92:0.036220[& !name = "cellular organisms" , !color = #000000 ],((('[Cu] Lactobacillus fermentum CECT 5716 [385811875]':0.156520[& !color = #bdbdbd ],'[Cu] Lactobacillus helveticus DPC 4571 [161508212]':0.079240[& !color = #bdbdbd ])0.76:0.053940[& !name = "Lactobacillus" , !color = #bdbdbd ],'[Cu] Weissella koreensis KACC 15510 [339633963]':0.239180[& !color = #bdbdbd ])1:0.320250[& !name = "Lactobacillales" , !color = #bdbdbd , !collapse = {"collapsed",2.36748} ],('[Cu] Desulfitobacterium hafniense Y51 [89895310]':0.198610[& !color = #bdbdbd ],'[Cu] Geobacter metallireducens GS-15 [404497622]':0.220140[& !color = #bdbdbd ])1:0.098900[& !name = "Bacteria" , !color = #bdbdbd ])0.52:0.038010[& !name = "Bacteria" , !color = #bdbdbd ])0.69:0.032150[& !name = "cellular organisms" , !color = #000000 ],('[Cu] Methanocella conradii HZ254 [383320047]':0.152530[& !color = #252525 ],'[Cu] Nostoc sp. PCC 7120 [17158728]':0.184610[& !color = #35978f ])1:0.110010[& !name = "cellular organisms" , !color = #000000 ])0.8:0.022840[& !name = "cellular organisms" , !color = #000000 ],'[Cu] Halorhabdus utahensis DSM 12940 [257052826]':0.377400[& !color = #252525 ])0.83:0.028200[& !name = "cellular organisms" , !color = #000000 ])0:0.000000[& !name = "cellular organisms" , !color = #000000 ],(((('[Cu] Nocardioides sp. JS614 [119717968]':0.134930[& !color = #bdbdbd ],'[Cu] Geodermatophilus obscurus DSM 43160 [284992274]':0.115160[& !color = #bdbdbd ])1:0.203870[& !name = "Actinomycetales" , !color = #bdbdbd , !collapse = {"collapsed",2.66194} ],'[Cu] Caldilinea aerophila DSM 14535 = NBRC 104270 [383762189]':0.174940[& !color = #bdbdbd ])0:0.000000[& !name = "Bacteria" , !color = #bdbdbd ],'[Cu] Sphaerobacter thermophilus DSM 20745 [269837843]':0.125540[& !color = #bdbdbd ])0:0.000000[& !name = "Bacteria" , !color = #bdbdbd ],('[Cu] Chloroflexus aurantiacus J-10-fl [163846168]':0.146020[& !color = #bdbdbd ],'[Cu] Herpetosiphon aurantiacus DSM 785 [159900839]':0.206100[& !color = #bdbdbd ])0.86:0.063540[& !name = "Chloroflexi" , !color = #bdbdbd , !collapse = {"collapsed",2.7311} ])0.68:0.047370[& !name = "Bacteria" , !color = #bdbdbd ])0:0.000000[& !name = "cellular organisms" , !color = #000000 ],((((('[Cu] Desulfobacula toluolica Tol2 [408417594]':0.160810[& !color = #bdbdbd ],'[Cu] Desulfatibacillum alkenivorans AK-01 [218780843]':0.152100[& !color = #bdbdbd ])0.55:0.030340[& !name = "Desulfobacteraceae" , !color = #bdbdbd ],'[Cu] Desulfococcus oleovorans Hxd3 [158521887]':0.206020[& !color = #bdbdbd ])1:0.082520[& !name = "Desulfobacteraceae" , !color = #bdbdbd ],'[Cu] Desulfarculus baarsii DSM 2075 [302343435]':0.256930[& !color = #bdbdbd ])0.77:0.026670[& !name = "Deltaproteobacteria" , !color = #bdbdbd , !collapse = {"collapsed",2.64446} ],'[Cu] Melioribacter roseus P3M [397689330]':0.324510[& !color = #bdbdbd ])0.82:0.041480[& !name = "Bacteria" , !color = #bdbdbd ],'[Cu] Anaerolinea thermophila UNI-1 [320160669]':0.168170[& !color = #bdbdbd ])0.82:0.046960[& !name = "Bacteria" , !color = #bdbdbd ])0:0.000000[& !name = "cellular organisms" , !color = #000000 ])0:0.000000[& !name = "cellular organisms" , !color = #000000 ],(((((((((((('[Cu] Megasphaera elsdenii DSM 20460 [348025775]':0.172020[& !color = #bdbdbd ],'[Cu] Tepidanaerobacter acetatoxydans Re1 [332799974]':0.154670[& !color = #bdbdbd ])0.83:0.040760[& !name = "Firmicutes" , !color = #bdbdbd , !collapse = {"collapsed",2.61908} ],('[Cu] Methanocorpusculum labreanum Z [124486053]':0.261340[& !color = #252525 ],'[Cu] Coriobacterium glomerans PW2 [328955249]':0.294600[& !color = #bdbdbd ])0.97:0.094060[& !name = "cellular organisms" , !color = #000000 ])0:0.000000[& !name = "cellular organisms" , !color = #000000 ],((('[Cu] Ruminococcus albus 7 [319788729]':0.150650[& !color = #bdbdbd ],'[Cu] Acidaminococcus fermentans DSM 20731 [284048933]':0.121350[& !color = #bdbdbd ])1:0.053100[& !name = "Firmicutes" , !color = #bdbdbd ],'[Cu] Butyrivibrio proteoclasticus B316 [302669174]':0.153380[& !color = #bdbdbd ])0.83:0.035720[& !name = "Firmicutes" , !color = #bdbdbd ],'[Cu] Selenomonas sputigena ATCC 35185 [330839253]':0.190770[& !color = #bdbdbd ])1:0.134820[& !name = "Firmicutes" , !color = #bdbdbd , !collapse = {"collapsed",2.45757} ])0:0.000000[& !name = "cellular organisms" , !color = #000000 ],'[Cu] Anaerococcus prevotii DSM 20548 [257066480]':0.281030[& !color = #bdbdbd ])0.83:0.043780[& !name = "cellular organisms" , !color = #000000 ],'[Cu] Treponema pallidum subsp. pallidum str. Mexico A [408502882]':0.462640[& !color = #bdbdbd ])0:0.000000[& !name = "cellular organisms" , !color = #000000 ],((('[Cu] Treponema denticola ATCC 35405 [42525527]':0.239040[& !color = #bdbdbd ],'[Cu] Arcobacter butzleri ED-1 [384155168]':0.157420[& !color = #bdbdbd ])0.77:0.045450[& !name = "Bacteria" , !color = #bdbdbd ],'[Cu] Streptobacillus moniliformis DSM 12112 [269123571]':0.508310[& !color = #bdbdbd ])0:0.000000[& !name = "Bacteria" , !color = #bdbdbd ],('[Cu] Clostridiales genomosp. BVAB3 str. UPII9-5 [289450665]':0.348290[& !color = #bdbdbd ],'[Cu] Cryptobacterium curtum DSM 15641 [256827535]':0.282260[& !color = #bdbdbd ])0.79:0.074750[& !name = "Bacteria" , !color = #bdbdbd ])0.65:0.046300[& !name = "Bacteria" , !color = #bdbdbd ])0.68:0.034310[& !name = "cellular organisms" , !color = #000000 ],'[Cu] Acetobacterium woodii DSM 1030 [379012248]':0.319840[& !color = #bdbdbd ])0.65:0.033750[& !name = "cellular organisms" , !color = #000000 ],((((('[Cu|ref] Streptococcus thermophilus LMG 18311 [55821561]':0.012290[& !color = #bdbdbd ],'[Cu] Streptococcus salivarius JIM8777 [387784698]':0.007380[& !color = #bdbdbd ])1:0.094870[& !name = "Streptococcus" , !color = #bdbdbd ],'[Cu] Streptococcus mutans NN2025 [290581061]':0.063850[& !color = #bdbdbd ])1:0.069970[& !name = "Streptococcus" , !color = #bdbdbd ],'[Cu] Streptococcus pasteurianus ATCC 43144 [336063688]':0.096870[& !color = #bdbdbd ])0.99:0.051120[& !name = "Streptococcus" , !color = #bdbdbd ],'[Cu] Streptococcus dysgalactiae subsp. equisimilis RE378 [408402245]':0.217110[& !color = #bdbdbd ])1:0.133550[& !name = "Streptococcus" , !color = #bdbdbd ],'[Cu] Melissococcus plutonius DAT561 [379726872]':0.128360[& !color = #bdbdbd ])0.91:0.052850[& !name = "Lactobacillales" , !color = #bdbdbd , !collapse = {"collapsed",2.52905} ])0:0.000000[& !name = "cellular organisms" , !color = #000000 ],((('[Cu] Oscillibacter valericigenes Sjm18-20 [350270126]':0.175310[& !color = #bdbdbd ],'[Cu] Treponema brennaborense DSM 12168 [332298487]':0.187580[& !color = #bdbdbd ])1:0.072360[& !name = "Bacteria" , !color = #bdbdbd ],'[Cu] Clostridium phytofermentans ISDg [160881995]':0.170170[& !color = #bdbdbd ])1:0.070600[& !name = "Bacteria" , !color = #bdbdbd ],'[Cu] Erysipelothrix rhusiopathiae str. Fujisawa [336066574]':0.321680[& !color = #bdbdbd ])1:0.081880[& !name = "Bacteria" , !color = #bdbdbd ])0.55:0.018200[& !name = "cellular organisms" , !color = #000000 ],('[Cu] Streptococcus intermedius JTH08 [392427988]':0.233800[& !color = #bdbdbd ],'[Cu] Sphaerochaeta coccoides DSM 17374 [330836341]':0.263620[& !color = #bdbdbd ])0.98:0.075430[& !name = "Bacteria" , !color = #bdbdbd ])0:0.000000[& !name = "cellular organisms" , !color = #000000 ],((((((('[Cu] Clostridium botulinum A str. Hall [153935481]':0.079810[& !color = #bdbdbd ],'[Cu] Clostridium tetani E88 [28210589]':0.083430[& !color = #bdbdbd ])0.99:0.033750[& !name = "Clostridium" , !color = #bdbdbd , !collapse = {"collapsed",2.73903} ],('[Cu] Amphibacillus xylanus NBRC 15112 [408355912]':0.084250[& !color = #bdbdbd ],'[Cu] Acholeplasma laidlawii PG-8A [162447985]':0.132920[& !color = #bdbdbd ])1:0.052930[& !name = "Bacteria" , !color = #bdbdbd ])0:0.000000[& !name = "Bacteria" , !color = #bdbdbd ],('[Cu] Desulfitobacterium hafniense Y51 [89897256]':0.021240[& !color = #bdbdbd ],'[Cu] Alkaliphilus oremlandii OhILAs [158320102]':0.068050[& !color = #bdbdbd ])1:0.036690[& !name = "Clostridiales" , !color = #bdbdbd , !collapse = {"collapsed",2.75147} ])0.96:0.022430[& !name = "Bacteria" , !color = #bdbdbd ],('[Cu] Candidatus Arthromitus sp. SFB-rat-Yit [347542032]':0.221260[& !color = #bdbdbd ],'[Cu] Clostridium lentocellum DSM 5427 [326793000]':0.067320[& !color = #bdbdbd ])0:0.000000[& !name = "Clostridiales" , !color = #bdbdbd , !collapse = {"collapsed",2.65738} ])0.68:0.023570[& !name = "Bacteria" , !color = #bdbdbd ],((('[Cu] Caldicellulosiruptor obsidiansis OB47 [302872655]':0.133070[& !color = #bdbdbd ],'[Cu] Kosmotoga olearia TBF 19.5.1 [239617467]':0.235380[& !color = #bdbdbd ])0.6:0.038720[& !name = "Bacteria" , !color = #bdbdbd ],'[Cu] Ilyobacter polytropus DSM 2926 [310779291]':0.155630[& !color = #bdbdbd ])0.51:0.032160[& !name = "Bacteria" , !color = #bdbdbd ],'[Cu] Spirochaeta caldaria DSM 7334 [339501095]':0.221630[& !color = #bdbdbd ])0:0.000000[& !name = "Bacteria" , !color = #bdbdbd ])0:0.000000[& !name = "Bacteria" , !color = #bdbdbd ],('[Cu] Clostridium difficile CD196 [260683715]':0.069320[& !color = #bdbdbd ],'[Cu] Alkaliphilus oremlandii OhILAs [158319113]':0.104240[& !color = #bdbdbd ])0.93:0.022260[& !name = "Clostridiales" , !color = #bdbdbd , !collapse = {"collapsed",2.77571} ])0.56:0.030180[& !name = "Bacteria" , !color = #bdbdbd ],'[Cu] Brachyspira pilosicoli 95/1000 [300871496]':0.166770[& !color = #bdbdbd ])0.57:0.029510[& !name = "Bacteria" , !color = #bdbdbd ])1:0.056470[& !name = "cellular organisms" , !color = #000000 ],((((((('[Cu] Owenweeksia hongkongensis DSM 17368 [375010750]':0.131930[& !color = #bdbdbd ],'[Cu] Cyclobacterium marinum DSM 745 [343087161]':0.079470[& !color = #bdbdbd ])0.9:0.025930[& !name = "Bacteroidetes" , !color = #bdbdbd ],'[Cu] Chitinophaga pinensis DSM 2588 [256423931]':0.138770[& !color = #bdbdbd ])0.7:0.024530[& !name = "Bacteroidetes" , !color = #bdbdbd ],'[Cu] Odoribacter splanchnicus DSM 20712 [325282030]':0.168520[& !color = #bdbdbd ])0.98:0.032030[& !name = "Bacteroidetes" , !color = #bdbdbd ],'[Cu] Pedobacter heparinus DSM 2366 [255532946]':0.129070[& !color = #bdbdbd ])0.55:0.023860[& !name = "Bacteroidetes" , !color = #bdbdbd ],(('[Cu] Cytophaga hutchinsonii ATCC 33406 [110637903]':0.104680[& !color = #bdbdbd ],'[Cu] Emticicia oligotrophica DSM 17448 [408674592]':0.107360[& !color = #bdbdbd ])0:0.000000[& !name = "Cytophagaceae" , !color = #bdbdbd ],('[Cu] Fluviicola taffensis DSM 16823 [327405699]':0.053460[& !color = #bdbdbd ],'[Cu] Leadbetterella byssophila DSM 17132 [312132226]':0.210650[& !color = #bdbdbd ])1:0.040870[& !name = "Bacteroidetes" , !color = #bdbdbd ])1:0.048530[& !name = "Bacteroidetes" , !color = #bdbdbd ])0.97:0.037230[& !name = "Bacteroidetes" , !color = #bdbdbd ],('[Cu] Cyclobacterium marinum DSM 745 [343084054]':0.317640[& !color = #bdbdbd ],'[Cu] Odoribacter splanchnicus DSM 20712 [325281963]':0.196250[& !color = #bdbdbd ])0.86:0.061570[& !name = "Bacteroidetes" , !color = #bdbdbd ])0.83:0.037260[& !name = "Bacteroidetes" , !color = #bdbdbd ],('[Cu] Parabacteroides distasonis ATCC 8503 [150007562]':0.098600[& !color = #bdbdbd ],'[Cu] Bacteroides thetaiotaomicron VPI-5482 [29346501]':0.181910[& !color = #bdbdbd ])1:0.108610[& !name = "Bacteroidales" , !color = #bdbdbd ])1:0.188280[& !name = "Bacteroidetes" , !color = #bdbdbd , !collapse = {"collapsed",2.41362} ])0.6:0.029740[& !name = "cellular organisms" , !color = #000000 ])0:0.000000[& !name = "cellular organisms" , !color = #000000 ],(((((('[Cu] Thermaerobacter marianensis DSM 12885 [317122435]':0.268210[& !color = #bdbdbd ],'[Cu] Sphaerobacter thermophilus DSM 20745 [269928887]':0.142780[& !color = #bdbdbd ])1:0.115160[& !name = "Bacteria" , !color = #bdbdbd ],('[Cu] Marinithermus hydrothermalis DSM 14884 [328950076]':0.187460[& !color = #bdbdbd ],'[Cu] Thermobaculum terrenum ATCC BAA-798 [269839488]':0.273180[& !color = #bdbdbd ])0.92:0.049180[& !name = "Bacteria" , !color = #bdbdbd ])1:0.442390[& !name = "Bacteria" , !color = #bdbdbd ],'[Cu] Spirochaeta thermophila DSM 6578 [386346468]':0.171190[& !color = #bdbdbd ])0.63:0.053910[& !name = "Bacteria" , !color = #bdbdbd ],(('[Cu] Halanaerobium praevalens DSM 2228 [385800297]':0.059980[& !color = #bdbdbd ],'[Cu] Acetohalobium arabaticum DSM 5501 [302392697]':0.053530[& !color = #bdbdbd ])1:0.105510[& !name = "Halanaerobiales" , !color = #bdbdbd , !collapse = {"collapsed",2.68189} ],'[Cu] Candidatus Cloacamonas acidaminovorans str. Evry [218960903]':0.280920[& !color = #bdbdbd ])0.53:0.045140[& !name = "Bacteria" , !color = #bdbdbd ])0:0.000000[& !name = "Bacteria" , !color = #bdbdbd ],(((('[Cu] Natranaerobius thermophilus JW/NM-WN-LF [188587068]':0.094840[& !color = #bdbdbd ],'[Cu] Natranaerobius thermophilus JW/NM-WN-LF [188586486]':0.111050[& !color = #bdbdbd ])1:0.055280[& !name = "Natranaerobius thermophilus JW/NM-WN-LF" , !color = #bdbdbd , !collapse = {"collapsed",2.55267} ],'[Cu] Methanosalsum zhilinae DSM 4017 [336476177]':0.146500[& !color = #252525 ])1:0.055640[& !name = "cellular organisms" , !color = #000000 ],'[Cu] Spirochaeta africana DSM 8902 [383790261]':0.165250[& !color = #bdbdbd ])0.69:0.050560[& !name = "cellular organisms" , !color = #000000 ],('[Cu] Desulfurispirillum indicum S5 [317050240]':0.183730[& !color = #bdbdbd ],'[Cu] Thioalkalivibrio sp. K90mix [289209086]':0.140580[& !color = #bdbdbd ])1:0.087850[& !name = "Bacteria" , !color = #bdbdbd ])1:0.067320[& !name = "cellular organisms" , !color = #000000 ])0:0.000000[& !name = "cellular organisms" , !color = #000000 ],((((((('[Cu] Thermovirga lienii DSM 17291 [357420194]':0.160010[& !color = #bdbdbd ],'[Cu] Thermanaerovibrio acidaminovorans DSM 6589 [269792224]':0.517130[& !color = #bdbdbd ])0.93:0.081820[& !name = "Synergistaceae" , !color = #bdbdbd , !collapse = {"collapsed",1.82572} ],'[Cu] Thermotoga lettingae TMO [157364303]':0.134590[& !color = #bdbdbd ])0.73:0.033180[& !name = "Bacteria" , !color = #bdbdbd ],'[Cu] Fervidobacterium nodosum Rt17-B1 [154250026]':0.208290[& !color = #bdbdbd ])1:0.073290[& !name = "Bacteria" , !color = #bdbdbd ],'[Cu] Thermodesulfobacterium sp. OPB45 [337288269]':0.212490[& !color = #bdbdbd ])1:0.072520[& !name = "Bacteria" , !color = #bdbdbd ],('[Cu] Spirochaeta smaragdinae DSM 11293 [302339582]':0.294720[& !color = #bdbdbd ],'[Cu] Petrotoga mobilis SJ95 [160902182]':0.282810[& !color = #bdbdbd ])0.85:0.049840[& !name = "Bacteria" , !color = #bdbdbd ])1:0.152820[& !name = "Bacteria" , !color = #bdbdbd ],('[Cu] Caldisericum exile AZM16c01 [383787852]':0.181100[& !color = #bdbdbd ],'[Cu] Coprothermobacter proteolyticus DSM 5265 [206896532]':0.403330[& !color = #bdbdbd ])0.87:0.060710[& !name = "Bacteria" , !color = #bdbdbd ])0.6:0.034070[& !name = "Bacteria" , !color = #bdbdbd ],'[Cu] Thermodesulfobium narugense DSM 14796 [332295286]':0.302700[& !color = #bdbdbd ])1:0.101970[& !name = "Bacteria" , !color = #bdbdbd ])1:0.155590[& !name = "cellular organisms" , !color = #000000 ])0:0.000000[& !name = "cellular organisms" , !color = #000000 ],((((('[Cu] Turneriella parva DSM 21527 [392402183]':0.259590[& !color = #bdbdbd ],'[Cu] Kyrpidia tusciae DSM 2912 [295697231]':0.101080[& !color = #bdbdbd ])0.56:0.036200[& !name = "Bacteria" , !color = #bdbdbd ],'[Cu] Kyrpidia tusciae DSM 2912 [295697156]':0.341730[& !color = #bdbdbd ])0:0.000000[& !name = "Bacteria" , !color = #bdbdbd ],(Physcomitrella_patens_3218@18063439:0.409080[& !color = #4daf4a ],'[Cu] Paenibacillus sp. JDR-2 [251797346]':0.225960[& !color = #bdbdbd ])1:0.408290[& !name = "cellular organisms" , !color = #000000 ])0:0.000000[& !name = "cellular organisms" , !color = #000000 ],'[Cu] Exiguobacterium sp. AT1b [229918191]':0.211060[& !color = #bdbdbd ])0.5:0.061750[& !name = "cellular organisms" , !color = #000000 ],(((('[Cu] Bacillus clausii KSM-K16 [56962006]':0.304660[& !color = #bdbdbd ],'[Cu] Bacillus amyloliquefaciens FZB42 [154687469]':0.129080[& !color = #bdbdbd ])0.87:0.042280[& !name = "Bacillus" , !color = #bdbdbd ],'[Cu] Brevibacillus brevis NBRC 100599 [226309961]':0.078620[& !color = #bdbdbd ])0.82:0.042590[& !name = "Bacillales" , !color = #bdbdbd , !collapse = {"collapsed",2.53087} ],('[Cu] Leptospira borgpetersenii serovar Hardjo-bovis str. JB197 [116330313]':0.341910[& !color = #bdbdbd ],'[Cu] Paenibacillus sp. JDR-2 [251796782]':0.080110[& !color = #bdbdbd ])0.76:0.060900[& !name = "Bacteria" , !color = #bdbdbd ])0.63:0.029260[& !name = "Bacteria" , !color = #bdbdbd ],'[Cu] Bacillus clausii KSM-K16 [56964995]':0.220480[& !color = #bdbdbd ])0.53:0.046330[& !name = "Bacteria" , !color = #bdbdbd ])0.5:0.052120[& !name = "cellular organisms" , !color = #000000 ])0.5:0.045050[& !name = "cellular organisms" , !color = #000000 ])0:0.000000[& !name = "cellular organisms" , !color = #000000 ])0:0.111190[& !name = "cellular organisms" , !color = #000000 ],(((((((((((((((((((((((((((((((Arabidopsis_lyrata_59689@16044560:0.010120[& !color = #4daf4a ],Arabidopsis_lyrata_59689@16060205:0.003830[& !color = #4daf4a ])0.95:0.005040[& !name = "Arabidopsis lyrata" , !color = #4daf4a ],Arabidopsis_thaliana_3702@19641614:0.018020[& !color = #4daf4a ])1:0.012360[& !name = "Arabidopsis" , !color = #4daf4a ],Capsella_rubella_81985@20897962:0.017960[& !color = #4daf4a ])1:0.017970[& !name = "Camelineae" , !color = #4daf4a ],((Eutrema_halophilum_98038@20202304:0.072840[& !color = #4daf4a ],Brassica_rapa_3711@22697893:0.028580[& !color = #4daf4a ])0:0.000000[& !name = "Brassicaceae" , !color = #4daf4a ],Brassica_rapa_3711@22701982:0.026680[& !color = #4daf4a ])0:0.000000[& !name = "Brassicaceae" , !color = #4daf4a ])1:0.049350[& !name = "Brassicaceae" , !color = #4daf4a ],((((Arabidopsis_thaliana_3702@19643720:0.018320[& !color = #4daf4a ],Arabidopsis_lyrata_59689@16036291:0.018250[& !color = #4daf4a ])0.88:0.006310[& !name = "Arabidopsis" , !color = #4daf4a ],(Capsella_rubella_81985@20893657:0.001400[& !color = #4daf4a ],Capsella_rubella_81985@20893656:0.001220[& !color = #4daf4a ])1:0.018370[& !name = "Capsella rubella" , !color = #4daf4a ])1:0.017990[& !name = "Camelineae" , !color = #4daf4a ],Brassica_rapa_3711@22703739:0.014810[& !color = #4daf4a ])0.91:0.005320[& !name = "Brassicaceae" , !color = #4daf4a ],(Brassica_rapa_3711@22710111:0.021730[& !color = #4daf4a ],Eutrema_halophilum_98038@20194930:0.012870[& !color = #4daf4a ])0.88:0.007040[& !name = "Brassicaceae" , !color = #4daf4a ])1:0.034720[& !name = "Brassicaceae" , !color = #4daf4a ])1:0.048990[& !name = "Brassicaceae" , !color = #4daf4a ],((((Arabidopsis_thaliana_3702@19645860:0.011970[& !color = #4daf4a ],Arabidopsis_lyrata_59689@16066225:0.003650[& !color = #4daf4a ])0.98:0.009870[& !name = "Arabidopsis" , !color = #4daf4a ],(Capsella_rubella_81985@20891823:0.014110[& !color = #4daf4a ],Capsella_rubella_81985@20891822:0.001420[& !color = #4daf4a ])0.99:0.014860[& !name = "Capsella rubella" , !color = #4daf4a ])0.99:0.012560[& !name = "Camelineae" , !color = #4daf4a ],(Brassica_rapa_3711@22703164:0.025890[& !color = #4daf4a ],Brassica_rapa_3711@22708443:0.025590[& !color = #4daf4a ])0.95:0.010010[& !name = "Brassica rapa" , !color = #4daf4a ])0.59:0.004500[& !name = "Brassicaceae" , !color = #4daf4a ],Eutrema_halophilum_98038@20196026:0.021880[& !color = #4daf4a ])1:0.148300[& !name = "Brassicaceae" , !color = #4daf4a ])1:0.049950[& !name = "Brassicaceae" , !color = #4daf4a ],Cucumis_sativus_3659@16957079:0.161360[& !color = #4daf4a ])0.5:0.015650[& !name = "rosids" , !color = #4daf4a ],(((((((((((Malus_x_3750@22622017:0.001300[& !color = #4daf4a ],Malus_x_3750@22620969:0.001780[& !color = #4daf4a ])0:0.000000[& !name = "Malus domestica" , !color = #4daf4a ],Malus_x_3750@22671961:0.024340[& !color = #4daf4a ])0:0.000000[& !name = "Malus domestica" , !color = #4daf4a ],Malus_x_3750@22627006:0.002380[& !color = #4daf4a ])1:0.018690[& !name = "Malus domestica" , !color = #4daf4a ],(Malus_x_3750@22648824:0.070100[& !color = #4daf4a ],Malus_x_3750@22666808:0.002650[& !color = #4daf4a ])0.97:0.008390[& !name = "Malus domestica" , !color = #4daf4a ])1:0.014320[& !name = "Malus domestica" , !color = #4daf4a ],Malus_x_3750@22628643:0.017100[& !color = #4daf4a ])0.91:0.008490[& !name = "Malus domestica" , !color = #4daf4a ],Malus_x_3750@22641803:0.016810[& !color = #4daf4a ])1:0.035960[& !name = "Malus domestica" , !color = #4daf4a ],Prunus_persica_3760@17660986:0.032410[& !color = #4daf4a ])1:0.033100[& !name = "Maloideae" , !color = #4daf4a ],Fragaria_vesca_57918@27251768:0.048670[& !color = #4daf4a ])0.92:0.013980[& !name = "Rosaceae" , !color = #4daf4a ],Fragaria_vesca_57918@27252124:0.106550[& !color = #4daf4a ])1:0.062180[& !name = "Rosaceae" , !color = #4daf4a ],((Ricinus_communis_3988@16801483:0.074450[& !color = #4daf4a ],Carica_papaya_3649@16428863:0.105570[& !color = #4daf4a ])0:0.000000[& !name = "rosids" , !color = #4daf4a ],Eucalyptus_grandis_71139@23569622:0.091530[& !color = #4daf4a ])0:0.000000[& !name = "rosids" , !color = #4daf4a ])0:0.000000[& !name = "rosids" , !color = #4daf4a ],Manihot_esculenta_3983@17986735:0.054690[& !color = #4daf4a ])0:0.000000[& !name = "rosids" , !color = #4daf4a ])0:0.000000[& !name = "rosids" , !color = #4daf4a ],(Citrus_clementina_85681@20794399:0.020180[& !color = #4daf4a ],Citrus_sinensis_2711@18105377:0.003590[& !color = #4daf4a ])1:0.085790[& !name = "Citrus" , !color = #4daf4a ])0:0.000000[& !name = "rosids" , !color = #4daf4a ],Cucumis_sativus_3659@16956316:0.116390[& !color = #4daf4a ])0:0.000000[& !name = "rosids" , !color = #4daf4a ],(((Gossypium_raimondii_29730@26767096:0.002100[& !color = #4daf4a ],Gossypium_raimondii_29730@26767095:0.001230[& !color = #4daf4a ])0:0.000000[& !name = "Gossypium raimondii" , !color = #4daf4a ],Gossypium_raimondii_29730@26767094:0.001300[& !color = #4daf4a ])1:0.036960[& !name = "Gossypium raimondii" , !color = #4daf4a ],((Theobroma_cacao_3641@27425723:0.001180[& !color = #4daf4a ],Theobroma_cacao_3641@27425722:0.001470[& !color = #4daf4a ])0.96:0.009510[& !name = "Theobroma cacao" , !color = #4daf4a ],Gossypium_raimondii_29730@26773321:0.046470[& !color = #4daf4a ])0.98:0.013770[& !name = "Malvaceae" , !color = #4daf4a ])1:0.042720[& !name = "Malvaceae" , !color = #4daf4a ])0:0.000000[& !name = "rosids" , !color = #4daf4a ],((((((Glycine_max_3847@26314269:0.001580[& !color = #4daf4a ],Glycine_max_3847@26314268:0.001490[& !color = #4daf4a ])0:0.000000[& !name = "Glycine max" , !color = #4daf4a ],Glycine_max_3847@26314267:0.001410[& !color = #4daf4a ])0:0.000000[& !name = "Glycine max" , !color = #4daf4a ],Glycine_max_3847@26314266:0.001510[& !color = #4daf4a ])1:0.059180[& !name = "Glycine max" , !color = #4daf4a ],Glycine_max_3847@26317102:0.006170[& !color = #4daf4a ])0.96:0.022350[& !name = "Glycine max" , !color = #4daf4a ],Phaseolus_vulgaris_3885@27143309:0.065720[& !color = #4daf4a ])1:0.037000[& !name = "Phaseoleae" , !color = #4daf4a ],Medicago_truncatula_3880@23048587:0.075350[& !color = #4daf4a ])1:0.075830[& !name = "Papilionoideae" , !color = #4daf4a ])0:0.000000[& !name = "rosids" , !color = #4daf4a ],Populus_trichocarpa_3694@27007613:0.056900[& !color = #4daf4a ])0:0.000000[& !name = "rosids" , !color = #4daf4a ],(Linum_usitatissimum_4006@23150818:0.005350[& !color = #4daf4a ],Linum_usitatissimum_4006@23165404:0.005900[& !color = #4daf4a ])1:0.091280[& !name = "Linum usitatissimum" , !color = #4daf4a ])0.53:0.011620[& !name = "rosids" , !color = #4daf4a ],Vitis_vinifera_29760@17822919:0.089520[& !color = #4daf4a ])0.96:0.019210[& !name = "rosids" , !color = #4daf4a ],((((((Glycine_max_3847@26331536:0.484350[& !color = #4daf4a ],Glycine_max_3847@26340842:0.011650[& !color = #4daf4a ])0.6:0.008940[& !name = "Glycine max" , !color = #4daf4a ],(Phaseolus_vulgaris_3885@27147759:0.001570[& !color = #4daf4a ],Phaseolus_vulgaris_3885@27147758:0.001500[& !color = #4daf4a ])1:0.030670[& !name = "Phaseolus vulgaris" , !color = #4daf4a ])0.97:0.015460[& !name = "Phaseoleae" , !color = #4daf4a ],(Medicago_truncatula_3880@23028196:0.001340[& !color = #4daf4a ],Medicago_truncatula_3880@23016123:0.001460[& !color = #4daf4a ])1:0.072540[& !name = "Medicago truncatula" , !color = #4daf4a ])1:0.108050[& !name = "Papilionoideae" , !color = #4daf4a ],(((Citrus_sinensis_2711@18110787:0.134630[& !color = #4daf4a ],Citrus_clementina_85681@20787817:0.054540[& !color = #4daf4a ])0:0.000000[& !name = "Citrus" , !color = #4daf4a ],Citrus_clementina_85681@20786691:0.025450[& !color = #4daf4a ])0:0.000000[& !name = "Citrus" , !color = #4daf4a ],Citrus_clementina_85681@20786380:0.002250[& !color = #4daf4a ])1:0.140480[& !name = "Citrus" , !color = #4daf4a ])0.66:0.035290[& !name = "rosids" , !color = #4daf4a ],Eucalyptus_grandis_71139@23571742:0.181570[& !color = #4daf4a ])1:0.075710[& !name = "rosids" , !color = #4daf4a ],Aquilegia_coerulea_218851@22040791:0.142630[& !color = #4daf4a ])0:0.000000[& !name = "eudicotyledons" , !color = #4daf4a ])0.91:0.023820[& !name = "eudicotyledons" , !color = #4daf4a ],((Mimulus_guttatus_4155@17676263:0.142330[& !color = #4daf4a ],Mimulus_guttatus_4155@17670312:0.074650[& !color = #4daf4a ])1:0.037950[& !name = "Mimulus guttatus" , !color = #4daf4a ],Solanum_lycopersicum_4081@27293190:0.117670[& !color = #4daf4a ])0.99:0.050630[& !name = "lamiids" , !color = #4daf4a ])1:0.146290[& !name = "eudicotyledons" , !color = #4daf4a ],(((((((Zea_mays_4577@20882642:0.006950[& !color = #4daf4a ],Zea_mays_4577@20882641:0.010090[& !color = #4daf4a ])0.65:0.007990[& !name = "Zea mays" , !color = #4daf4a ],Zea_mays_4577@20882640:0.001490[& !color = #4daf4a ])1:0.020010[& !name = "Zea mays" , !color = #4daf4a ],Panicum_virgatum_38727@23761139:0.224870[& !color = #4daf4a ])0:0.000000[& !name = "Panicoideae" , !color = #4daf4a ],Sorghum_bicolor_4558@1984937:0.014680[& !color = #4daf4a ])0:0.000000[& !name = "Panicoideae" , !color = #4daf4a ],Setaria_italica_4555@19705476:0.025900[& !color = #4daf4a ])1:0.028270[& !name = "Panicoideae" , !color = #4daf4a ],((Hordeum_vulgare_4513@MLOC_10131.2:0.001750[& !color = #4daf4a ],Hordeum_vulgare_4513@MLOC_10131.1:0.001800[& !color = #4daf4a ])1:0.024350[& !name = "Hordeum vulgare" , !color = #4daf4a ],Brachypodium_distachyon_15368@21821976:0.009020[& !color = #4daf4a ])0.78:0.017930[& !name = "Pooideae" , !color = #4daf4a ])1:0.032070[& !name = "Poaceae" , !color = #4daf4a ],((Hordeum_vulgare_4513@MLOC_52795.4:0.169350[& !color = #4daf4a ],Hordeum_vulgare_4513@MLOC_52795.5:0.001760[& !color = #4daf4a ])0:0.000000[& !name = "Hordeum vulgare" , !color = #4daf4a ],Hordeum_vulgare_4513@MLOC_52795.2:0.001550[& !color = #4daf4a ])1:0.036530[& !name = "Hordeum vulgare" , !color = #4daf4a ])1:0.048480[& !name = "Poaceae" , !color = #4daf4a ])0.9:0.035260[& !name = "Magnoliophyta" , !color = #4daf4a ],((((((Zea_mays_4577@20849025:0.002830[& !color = #4daf4a ],Zea_mays_4577@20849024:0.001330[& !color = #4daf4a ])0:0.000000[& !name = "Zea mays" , !color = #4daf4a ],Zea_mays_4577@20849023:0.001710[& !color = #4daf4a ])1:0.051960[& !name = "Zea mays" , !color = #4daf4a ],Sorghum_bicolor_4558@1956148:0.044650[& !color = #4daf4a ])1:0.017450[& !name = "Andropogoneae" , !color = #4daf4a ],((Panicum_virgatum_38727@23798019:0.002960[& !color = #4daf4a ],Panicum_virgatum_38727@23794730:0.019480[& !color = #4daf4a ])1:0.030560[& !name = "Panicum virgatum" , !color = #4daf4a ],Setaria_italica_4555@19713448:0.033880[& !color = #4daf4a ])1:0.023150[& !name = "Paniceae" , !color = #4daf4a ])1:0.038000[& !name = "Panicoideae" , !color = #4daf4a ],(((Zea_mays_4577@20833593:0.010200[& !color = #4daf4a ],Sorghum_bicolor_4558@1956149:0.031960[& !color = #4daf4a ])0.91:0.007700[& !name = "Andropogoneae" , !color = #4daf4a ],Zea_mays_4577@20841827:0.012510[& !color = #4daf4a ])1:0.029350[& !name = "Andropogoneae" , !color = #4daf4a ],(Panicum_virgatum_38727@23814755:0.090350[& !color = #4daf4a ],Setaria_italica_4555@19713923:0.043820[& !color = #4daf4a ])0.88:0.012070[& !name = "Paniceae" , !color = #4daf4a ])1:0.041200[& !name = "Panicoideae" , !color = #4daf4a ])0.66:0.008270[& !name = "Panicoideae" , !color = #4daf4a ],((((((Hordeum_vulgare_4513@MLOC_18862.5:0.008140[& !color = #4daf4a ],Hordeum_vulgare_4513@MLOC_18862.1:0.001860[& !color = #4daf4a ])0:0.000000[& !name = "Hordeum vulgare" , !color = #4daf4a ],Hordeum_vulgare_4513@MLOC_18862.2:0.001360[& !color = #4daf4a ])0:0.000000[& !name = "Hordeum vulgare" , !color = #4daf4a ],Hordeum_vulgare_4513@MLOC_18862.3:0.001240[& !color = #4daf4a ])0:0.000000[& !name = "Hordeum vulgare" , !color = #4daf4a ],Hordeum_vulgare_4513@MLOC_18862.4:0.001420[& !color = #4daf4a ])1:0.050490[& !name = "Hordeum vulgare" , !color = #4daf4a ],Brachypodium_distachyon_15368@21815269:0.043770[& !color = #4daf4a ])1:0.027790[& !name = "Pooideae" , !color = #4daf4a ],Oryza_sativa_4530@24111357:0.069200[& !color = #4daf4a ])0.99:0.015090[& !name = "BEP clade" , !color = #4daf4a ])1:0.090160[& !name = "Poaceae" , !color = #4daf4a ])1:0.239720[& !name = "Magnoliophyta" , !color = #4daf4a ],(((Selaginella_moellendorffii_88036@15409342:0.001280[& !color = #4daf4a ],Selaginella_moellendorffii_88036@15408435:0.001450[& !color = #4daf4a ])0.99:0.034860[& !name = "Selaginella moellendorffii" , !color = #4daf4a ],Selaginella_moellendorffii_88036@15408658:0.012980[& !color = #4daf4a ])1:0.245490[& !name = "Selaginella moellendorffii" , !color = #4daf4a ],((Physcomitrella_patens_3218@18038000:0.306620[& !color = #4daf4a ],Physcomitrella_patens_3218@18046267:0.065730[& !color = #4daf4a ])1:0.127140[& !name = "Physcomitrella patens" , !color = #4daf4a ],Selaginella_moellendorffii_88036@15414992:0.295500[& !color = #4daf4a ])0.83:0.062130[& !name = "Embryophyta" , !color = #4daf4a ])0.57:0.049910[& !name = "Embryophyta" , !color = #4daf4a ])1:0.171460[& !name = "Embryophyta" , !color = #4daf4a , !collapse = {"collapsed",1.47339} ],((((Micromonas_sp._296587@27404226:0.069960[& !color = #4daf4a ],Micromonas_pusilla_564608@27345982:0.102020[& !color = #4daf4a ])0.92:0.049770[& !name = "Micromonas" , !color = #4daf4a ],Ostreococcus_sp._385169@21022:0.228470[& !color = #4daf4a ])1:0.108700[& !name = "Mamiellales" , !color = #4daf4a ],(Ostreococcus_lucimarinus_242159@27416072:0.083900[& !color = #4daf4a ],Ostreococcus_tauri_70448@15479:0.074720[& !color = #4daf4a ])1:0.152440[& !name = "Ostreococcus" , !color = #4daf4a ])1:0.169250[& !name = "Mamiellales" , !color = #4daf4a ],((Chlorella_vulgaris_3077@60160:0.070000[& !color = #4daf4a ],Coccomyxa_subellipsoidea_574566@27387189:0.002930[& !color = #4daf4a ])1:0.215390[& !name = "Trebouxiophyceae" , !color = #4daf4a ],Chlorella_variabilis_554065@140903:0.520570[& !color = #4daf4a ])1:0.113100[& !name = "Trebouxiophyceae" , !color = #4daf4a ])0.87:0.054980[& !name = "Chlorophyta" , !color = #4daf4a , !collapse = {"collapsed",2.12909} ])0.69:0.037790[& !name = "Viridiplantae" , !color = #4daf4a ],(((((((Fragilariopsis_cylindrus_186039@168079:0.007090[& !color = #ec7014 ],Fragilariopsis_cylindrus_186039@176342:0.001820[& !color = #ec7014 ])1:0.081040[& !name = "Fragilariopsis cylindrus" , !color = #ec7014 ],'Pseudo-nitzschia_multiseries_37319@194836':0.078880[& !color = #ec7014 ])1:0.118180[& !name = "Bacillariaceae" , !color = #ec7014 ],Fragilariopsis_cylindrus_186039@206868:0.312500[& !color = #ec7014 ])0.98:0.067960[& !name = "Bacillariaceae" , !color = #ec7014 ],((Phaeodactylum_tricornutum_2850@Phatrdraft391:0.003970[& !color = #ec7014 ],Phaeodactylum_tricornutum_2850@Phatrdraft387:0.001410[& !color = #ec7014 ])0.63:0.006360[& !name = "Phaeodactylum tricornutum" , !color = #ec7014 ],Phaeodactylum_tricornutum_2850@Phatr52367:0.024020[& !color = #ec7014 ])1:0.151020[& !name = "Phaeodactylum tricornutum" , !color = #ec7014 ])1:0.078140[& !name = "Bacillariophycidae" , !color = #ec7014 ],(((Fragilariopsis_cylindrus_186039@188713:0.075930[& !color = #ec7014 ],'Pseudo-nitzschia_multiseries_37319@253384':0.063460[& !color = #ec7014 ])1:0.166600[& !name = "Bacillariaceae" , !color = #ec7014 ],Phaeodactylum_tricornutum_2850@Phatr676:0.150040[& !color = #ec7014 ])0.94:0.049610[& !name = "Bacillariophycidae" , !color = #ec7014 ],Thalassiosira_pseudonana_35128@Thaps261657:0.167790[& !color = #ec7014 ])1:0.193090[& !name = "Bacillariophyta" , !color = #ec7014 ])1:0.192200[& !name = "Bacillariophyta" , !color = #ec7014 , !collapse = {"collapsed",2.13483} ],Bigelowiella_natans_753081@18724:0.543620[& !color = #fec44f ])0:0.000000[& !name = "Eukaryota" , !color = #000000 ],((Aplanochytrium_kerguelense_702273@93495:0.418110[& !color = #ec7014 ],Aurantiochytrium_limacinum_717989@142191:0.180840[& !color = #ec7014 ])0.99:0.083970[& !name = "Thraustochytriaceae" , !color = #ec7014 ],Schizochytrium_aggregatum_876976@84170:0.334850[& !color = #ec7014 ])1:0.099060[& !name = "Thraustochytriaceae" , !color = #ec7014 ])0.69:0.043270[& !name = "Eukaryota" , !color = #000000 ])0.71:0.071540[& !name = "Eukaryota" , !color = #000000 ],((((Emiliania_huxleyi_280463@452140:0.001310[& !color = #984ea3 ],Emiliania_huxleyi_280463@452141:0.001270[& !color = #984ea3 ])1:0.321160[& !name = "Emiliania huxleyi CCMP1516" , !color = #984ea3 ],Emiliania_huxleyi_280463@229251:0.375620[& !color = #984ea3 ])1:0.635250[& !name = "Emiliania huxleyi CCMP1516" , !color = #984ea3 ],Aureococcus_anophagefferens_44056@72032:0.378330[& !color = #ec7014 ])0.95:0.160590[& !name = "Eukaryota" , !color = #000000 ],'Nematostella_vectensis_45351@NEMVEDRAFT_v1g70040-PA':0.448500[& !color = #969696 ])1:0.131430[& !name = "Eukaryota" , !color = #000000 ])0.99:0.133530[& !name = "Eukaryota" , !color = #000000 ],'[HM|ref] Carboxydothermus hydrogenoformans Z-2901 [78044655] [CPC]':0.667870[& !color = #bdbdbd ])0:0.000000[& !name = "cellular organisms" , !color = #000000 ],(((((('[HM] Deinococcus geothermalis DSM 11300 [94972219] [CPC]':0.074820[& !color = #bdbdbd ],'[HM] Truepera radiovictrix DSM 17093 [297623810] [CPC]':0.301600[& !color = #bdbdbd ])0.91:0.088080[& !name = "Deinococcales" , !color = #bdbdbd ],'[HM] Deinococcus geothermalis DSM 11300 [94972049] [CPC]':0.111170[& !color = #bdbdbd ])0.92:0.055650[& !name = "Deinococcales" , !color = #bdbdbd , !collapse = {"collapsed",2.32535} ],'[HM] Psychrobacter cryohalolentis K5 [93006175] [CPC]':0.219010[& !color = #bdbdbd ])0.74:0.044480[& !name = "Bacteria" , !color = #bdbdbd ],(('[HM] Parvibaculum lavamentivorans DS-1 [154253899] [CPC]':0.096300[& !color = #bdbdbd ],'[HM] Rhodopseudomonas palustris CGA009 [39936323] [CPC]':0.131750[& !color = #bdbdbd ])1:0.120600[& !name = "Rhizobiales" , !color = #bdbdbd ],'[HM] Phaeobacter gallaeciensis 2.10 [400755634] [CPC]':0.211670[& !color = #bdbdbd ])0:0.000000[& !name = "Alphaproteobacteria" , !color = #bdbdbd , !collapse = {"collapsed",2.56281} ])0:0.000000[& !name = "Bacteria" , !color = #bdbdbd ],(((('[HM] Pelagibacterium halotolerans B2 [357385822] [CPC]':0.092810[& !color = #bdbdbd ],'[HM] Micavibrio aeruginosavorus ARL-13 [347758959] [CPC]':0.163710[& !color = #bdbdbd ])0.99:0.041700[& !name = "Alphaproteobacteria" , !color = #bdbdbd ],'[HM] Azospirillum sp. B510 [288960504] [CPC]':0.112800[& !color = #bdbdbd ])1:0.040110[& !name = "Alphaproteobacteria" , !color = #bdbdbd ],'[HM] Azorhizobium caulinodans ORS 571 [158423080] [CPC]':0.102990[& !color = #bdbdbd ])1:0.062140[& !name = "Alphaproteobacteria" , !color = #bdbdbd ],'[HM] Tistrella mobilis KA081020-065 [389874911] [CPC]':0.178750[& !color = #bdbdbd ])0.95:0.034530[& !name = "Alphaproteobacteria" , !color = #bdbdbd , !collapse = {"collapsed",2.47297} ])0.58:0.039210[& !name = "Bacteria" , !color = #bdbdbd ],((((('[HM] Edwardsiella tarda FL6-60 [387866255] [CPC]':0.090710[& !color = #bdbdbd ],'[HM] Proteus mirabilis HI4320 [197287403] [CPC]':0.151230[& !color = #bdbdbd ])0:0.000000[& !name = "Enterobacteriaceae" , !color = #bdbdbd ],('[HM] Pantoea ananatis AJ13355 [386017532] [CPC]':0.179880[& !color = #bdbdbd ],'[HM] Escherichia coli ATCC 8739 [170018299] [CPC]':0.096760[& !color = #bdbdbd ])1:0.038250[& !name = "Enterobacteriaceae" , !color = #bdbdbd ])0.79:0.042870[& !name = "Enterobacteriaceae" , !color = #bdbdbd ],'[HM] Aeromonas hydrophila subsp. hydrophila ATCC 7966 [117621449] [CPC]':0.138930[& !color = #bdbdbd ])0.95:0.052380[& !name = "Gammaproteobacteria" , !color = #bdbdbd ],'[HM] Vibrio sp. EJY3 [375264919] [CPC]':0.183810[& !color = #bdbdbd ])1:0.143090[& !name = "Gammaproteobacteria" , !color = #bdbdbd , !collapse = {"collapsed",2.33914} ],'[HM] Marinithermus hydrothermalis DSM 14884 [328949930] [CPC]':0.278730[& !color = #bdbdbd ])0.88:0.058760[& !name = "Bacteria" , !color = #bdbdbd ])0.96:0.206230[& !name = "Bacteria" , !color = #bdbdbd ])0:0.000000[& !name = "cellular organisms" , !color = #000000 ],(((((((('[HM] Amphibacillus xylanus NBRC 15112 [408356058] [CPG]':0.071970[& !color = #bdbdbd ],'[HM] Erysipelothrix rhusiopathiae str. Fujisawa [336066519] [CPG]':0.212850[& !color = #bdbdbd ])0.96:0.050490[& !name = "Firmicutes" , !color = #bdbdbd , !collapse = {"collapsed",2.04453} ],'[HM] Acholeplasma laidlawii PG-8A [162447293] [CPG]':0.150930[& !color = #bdbdbd ])1:0.068230[& !name = "Bacteria" , !color = #bdbdbd ],'[HM] Lactobacillus fermentum CECT 5716 [385812615] [CPG]':0.115950[& !color = #bdbdbd ])0.99:0.075590[& !name = "Bacteria" , !color = #bdbdbd ],(('[HM] Weissella koreensis KACC 15510 [339635240] [CPG]':0.001530[& !color = #bdbdbd ],'[HM] Weissella koreensis KACC 15510 [339633924] [CPG]':0.001560[& !color = #bdbdbd ])1:0.427360[& !name = "Weissella koreensis KACC 15510" , !color = #bdbdbd ],'[HM] Lactobacillus rhamnosus GG [385826802] [CPG]':0.398860[& !color = #bdbdbd ])1:0.152530[& !name = "Lactobacillales" , !color = #bdbdbd , !collapse = {"collapsed",1.87024} ])0.9:0.053940[& !name = "Bacteria" , !color = #bdbdbd ],'[HM] Oenococcus oeni PSU-1 [116490441] [CPG]':0.237150[& !color = #bdbdbd ])1:0.104020[& !name = "Bacteria" , !color = #bdbdbd ],'[HM] Macrococcus caseolyticus JCSC5402 [222150534] [CPG]':0.367030[& !color = #bdbdbd ])1:0.133790[& !name = "Bacteria" , !color = #bdbdbd ],('[HM] Methanocella conradii HZ254 [383320275] [CPG]':0.275530[& !color = #252525 ],'[HM] Alkaliphilus oremlandii OhILAs [158321073] [CPG]':0.291370[& !color = #bdbdbd ])0.82:0.061580[& !name = "cellular organisms" , !color = #000000 ])0.99:0.107820[& !name = "cellular organisms" , !color = #000000 ],((('[HM] Polymorphum gilvum SL003B-26A1 [328545635] [CPG]':0.209210[& !color = #bdbdbd ],'[HM] Sphaerobacter thermophilus DSM 20745 [269929300] [CPG]':0.081340[& !color = #bdbdbd ])0.95:0.037810[& !name = "Bacteria" , !color = #bdbdbd ],'[HM] Rubrobacter xylanophilus DSM 9941 [108804635] [CPG]':0.182480[& !color = #bdbdbd ])0.87:0.036300[& !name = "Bacteria" , !color = #bdbdbd ],('[HM] Nocardioides sp. JS614 [119715897] [CPG]':0.111420[& !color = #bdbdbd ],'[HM] Brachybacterium faecium DSM 4810 [257069572] [CPG]':0.109330[& !color = #bdbdbd ])1:0.170630[& !name = "Actinomycetales" , !color = #bdbdbd , !collapse = {"collapsed",2.51679} ])0.62:0.052420[& !name = "Bacteria" , !color = #bdbdbd ])1:0.209340[& !name = "cellular organisms" , !color = #000000 ])0:0.000000[& !name = "cellular organisms" , !color = #000000 ],((((((((((('[HM] Amphibacillus xylanus NBRC 15112 [408355524] [CPC]':0.084750[& !color = #bdbdbd ],'[HM] Thermobaculum terrenum ATCC BAA-798 [269926252] [CPC]':0.025900[& !color = #bdbdbd ])1:0.056720[& !name = "Bacteria" , !color = #bdbdbd ],'[HM] Bacillus clausii KSM-K16 [56962051] [CPC]':0.148520[& !color = #bdbdbd ])0.95:0.033390[& !name = "Bacteria" , !color = #bdbdbd ],(('[HM] Waddlia chondrophila WSU 86-1044 [297620979] [CPC]':0.656730[& !color = #80cdc1 ],'[HM] Paenibacillus sp. JDR-2 [251795164] [CPC]':0.364040[& !color = #bdbdbd ])0.71:0.081830[& !name = "Bacteria" , !color = #bdbdbd ],'[HM] Macrococcus caseolyticus JCSC5402 [222151922] [CPC]':0.281960[& !color = #bdbdbd ])0.62:0.038320[& !name = "Bacteria" , !color = #bdbdbd ])0.73:0.088660[& !name = "Bacteria" , !color = #bdbdbd ],'[HM] Brevibacillus brevis NBRC 100599 [226309923] [CPC]':0.262010[& !color = #bdbdbd ])0.67:0.054100[& !name = "Bacteria" , !color = #bdbdbd ],('[HM] Desulfotomaculum reducens MI-1 [134299385] [CPC]':0.147600[& !color = #bdbdbd ],'[HM] Methanocella conradii HZ254 [383320626] [CPC]':0.251180[& !color = #252525 ])1:0.078700[& !name = "cellular organisms" , !color = #000000 ])0.65:0.050190[& !name = "cellular organisms" , !color = #000000 ],('[HM] Syntrophomonas wolfei subsp. wolfei str. Goettingen [114567595] [CPC]':0.246810[& !color = #bdbdbd ],'[HM] Halorhabdus utahensis DSM 12940 [257052541] [CPC]':0.351860[& !color = #252525 ])0.61:0.043570[& !name = "cellular organisms" , !color = #000000 ])0.79:0.061310[& !name = "cellular organisms" , !color = #000000 ],'[HM] Sphaerobacter thermophilus DSM 20745 [269928913] [CPC]':0.248200[& !color = #bdbdbd ])0.51:0.031220[& !name = "cellular organisms" , !color = #000000 ],(('[HM] Thermobaculum terrenum ATCC BAA-798 [269926795] [CPC]':0.270550[& !color = #bdbdbd ],'[HM] Heliobacterium modesticaldum Ice1 [167630833] [CPC]':0.295010[& !color = #bdbdbd ])0.94:0.067990[& !name = "Bacteria" , !color = #bdbdbd ],'[HM] Kyrpidia tusciae DSM 2912 [295696681] [CPC]':0.251260[& !color = #bdbdbd ])0.81:0.048280[& !name = "Bacteria" , !color = #bdbdbd ])0.84:0.040590[& !name = "cellular organisms" , !color = #000000 ],('[HM] Anaerolinea thermophila UNI-1 [320160161] [CPC]':0.290780[& !color = #bdbdbd ],'[HM] Chloroflexus aurantiacus J-10-fl [163846446] [CPC]':0.268430[& !color = #bdbdbd ])0.99:0.062740[& !name = "Chloroflexi" , !color = #bdbdbd , !collapse = {"collapsed",2.62734} ])0:0.000000[& !name = "cellular organisms" , !color = #000000 ],((((('[HM] Parvibaculum lavamentivorans DS-1 [154253826] [CPC]':0.001240[& !color = #bdbdbd ],'[HM] Tistrella mobilis KA081020-065 [389874319] [CPC]':0.001390[& !color = #bdbdbd ])1:0.040180[& !name = "Alphaproteobacteria" , !color = #bdbdbd ],'[HM] Polynucleobacter necessarius subsp. asymbioticus QLW-P1DMWA-1 [145589857] [CPC]':0.129120[& !color = #bdbdbd ])1:0.046360[& !name = "Proteobacteria" , !color = #bdbdbd ],('[HM] Bordetella pertussis 18323 [408415385] [CPC]':0.129110[& !color = #bdbdbd ],'[HM] Desulfovibrio magneticus RS-1 [239905913] [CPC]':0.272380[& !color = #bdbdbd ])0.82:0.039860[& !name = "Proteobacteria" , !color = #bdbdbd ])0:0.000000[& !name = "Proteobacteria" , !color = #bdbdbd ],('[HM] Burkholderia pseudomallei 1710b [76809636] [CPC]':0.107600[& !color = #bdbdbd ],'[HM] Pseudomonas aeruginosa PAO1 [15598886] [CPC]':0.098420[& !color = #bdbdbd ])0.68:0.024830[& !name = "Proteobacteria" , !color = #bdbdbd ])1:0.108270[& !name = "Proteobacteria" , !color = #bdbdbd ],'[HM] Legionella pneumophila subsp. pneumophila ATCC 43290 [378777980] [CPC]':0.273980[& !color = #bdbdbd ])1:0.122510[& !name = "Proteobacteria" , !color = #bdbdbd , !collapse = {"collapsed",2.43784} ])0.79:0.046580[& !name = "cellular organisms" , !color = #000000 ],(((((('[HM] Francisella novicida U112 [118497001] [CPC]':0.416140[& !color = #bdbdbd ],'[HM] Simkania negevensis Z [338732193] [CPC]':0.177440[& !color = #80cdc1 ])0.82:0.053760[& !name = "Bacteria" , !color = #bdbdbd ],'[HM] Desulfovibrio vulgaris str. Miyazaki F [218887156] [CPC]':0.242870[& !color = #bdbdbd ])0.67:0.034900[& !name = "Bacteria" , !color = #bdbdbd ],'[HM] Syntrophobacter fumaroxidans MPOB [116751190] [CPC]':0.204620[& !color = #bdbdbd ])1:0.135360[& !name = "Bacteria" , !color = #bdbdbd ],('[HM] Isosphaera pallida ATCC 43644 [320103771] [CPC]':0.502140[& !color = #bdbdbd ],'[HM] Opitutus terrae PB90-1 [182416256] [CPC]':0.258640[& !color = #80cdc1 ])0.59:0.052640[& !name = "Bacteria" , !color = #bdbdbd ])0.67:0.069040[& !name = "Bacteria" , !color = #bdbdbd ],'[HM] Conexibacter woesei DSM 14684 [284043938] [CPC]':0.391120[& !color = #bdbdbd ])0:0.000000[& !name = "Bacteria" , !color = #bdbdbd ],(('[HM] Anabaena variabilis ATCC 29413 [75907348] [CPC]':0.066000[& !color = #35978f ],'[HM] Nostoc sp. PCC 7120 [17158758] [CPC]':0.048220[& !color = #35978f ])1:0.330660[& !name = "Nostocaceae" , !color = #35978f , !collapse = {"collapsed",2.54055} ],'[HM] Rubrobacter xylanophilus DSM 9941 [108803439] [CPC]':0.299860[& !color = #bdbdbd ])0.9:0.090230[& !name = "Bacteria" , !color = #bdbdbd ])0:0.000000[& !name = "Bacteria" , !color = #bdbdbd ])0.56:0.033160[& !name = "cellular organisms" , !color = #000000 ])0:0.000000[& !name = "cellular organisms" , !color = #000000 ],((((((((((((((((((((((((((((((((((('[HM] Methanococcus aeolicus Nankai-3 [150400770] [CPC]':0.212710[& !color = #252525 ],'[HM] Pyrococcus abyssi GE5 [14521140] [CPC]':0.099750[& !color = #252525 ])1:0.120960[& !name = "Euryarchaeota" , !color = #252525 , !collapse = {"collapsed",2.37111} ],('[HM] Desulfitobacterium hafniense Y51 [89897377] [CPC]':0.032750[& !color = #bdbdbd ],'[HM] Desulfitobacterium hafniense Y51 [89897147] [CPC]':0.026190[& !color = #bdbdbd ])1:0.186620[& !name = "Desulfitobacterium hafniense Y51" , !color = #bdbdbd , !collapse = {"collapsed",2.48541} ])0:0.000000[& !name = "cellular organisms" , !color = #000000 ],'[HM|ref] Symbiobacterium thermophilum IAM 14863 [51892763] [CPC]':0.203100[& !color = #bdbdbd ])0:0.000000[& !name = "cellular organisms" , !color = #000000 ],'[HM] Lactococcus garvieae Lg2 [385832536] [CPC]':0.247410[& !color = #bdbdbd ])0:0.000000[& !name = "cellular organisms" , !color = #000000 ],'[HM] Halanaerobium praevalens DSM 2228 [385800154] [CPC]':0.192300[& !color = #bdbdbd ])0:0.000000[& !name = "cellular organisms" , !color = #000000 ],'[HM] Helicobacter pylori 52 [384887564] [CPC]':0.565040[& !color = #bdbdbd ])0:0.000000[& !name = "cellular organisms" , !color = #000000 ],'[HM] Arcobacter butzleri ED-1 [384156402] [CPC]':0.400510[& !color = #bdbdbd ])0:0.000000[& !name = "cellular organisms" , !color = #000000 ],'[HM] Melissococcus plutonius DAT561 [379727503] [CPC]':0.277300[& !color = #bdbdbd ])0:0.000000[& !name = "cellular organisms" , !color = #000000 ],'[HM] Acetobacterium woodii DSM 1030 [379010709] [CPC]':0.363680[& !color = #bdbdbd ])0:0.000000[& !name = "cellular organisms" , !color = #000000 ],'[HM] Marinitoga piezophila KA3 [374339576] [CPC]':0.205620[& !color = #bdbdbd ])0:0.000000[& !name = "cellular organisms" , !color = #000000 ],'[HM] Wolinella succinogenes DSM 1740 [34557497] [CPC]':0.236830[& !color = #bdbdbd ])0:0.000000[& !name = "cellular organisms" , !color = #000000 ],'[HM] Sphaerochaeta coccoides DSM 17374 [330836639] [CPC]':0.319930[& !color = #bdbdbd ])0:0.000000[& !name = "cellular organisms" , !color = #000000 ],'[HM] Thermaerobacter marianensis DSM 12885 [317122858] [CPC]':0.136040[& !color = #bdbdbd ])0:0.000000[& !name = "cellular organisms" , !color = #000000 ],('[HM] Flexistipes sinusarabici DSM 4947 [336323533] [CPC]':0.670490[& !color = #bdbdbd ],'[HM] Ilyobacter polytropus DSM 2926 [310779149] [CPC]':0.183610[& !color = #bdbdbd ])0.8:0.075970[& !name = "Bacteria" , !color = #bdbdbd ])0:0.000000[& !name = "cellular organisms" , !color = #000000 ],Clostridium_sticklandii_1511@310657877:0.205960[& !color = #bdbdbd ])0:0.000000[& !name = "cellular organisms" , !color = #000000 ],('[HM] Mahella australiensis 50-1 BON [332982503] [CPC]':0.220140[& !color = #bdbdbd ],'[HM] Acetohalobium arabaticum DSM 5501 [302391874] [CPC]':0.191200[& !color = #bdbdbd ])0.82:0.039790[& !name = "Clostridia" , !color = #bdbdbd , !collapse = {"collapsed",2.44485} ])0:0.000000[& !name = "cellular organisms" , !color = #000000 ],'[HM] Clostridium tetani E88 [28211582] [CPC]':0.169580[& !color = #bdbdbd ])0:0.000000[& !name = "cellular organisms" , !color = #000000 ],((('[HM] Megasphaera elsdenii DSM 20460 [348025993] [CPC]':0.226840[& !color = #bdbdbd ],'[HM] Veillonella parvula DSM 2008 [269798732] [CPC]':0.316330[& !color = #bdbdbd ])1:0.228280[& !name = "Veillonellaceae" , !color = #bdbdbd ],'[HM] Clostridium lentocellum DSM 5427 [326792732] [CPC]':0.248430[& !color = #bdbdbd ])0.84:0.068650[& !name = "Firmicutes" , !color = #bdbdbd , !collapse = {"collapsed",2.05611} ],('[HM] Treponema brennaborense DSM 12168 [332298693] [CPC]':0.218410[& !color = #bdbdbd ],'[HM] Ethanoligenens harbinense YUAN-3 [317133635] [CPC]':0.307860[& !color = #bdbdbd ])0.53:0.038430[& !name = "Bacteria" , !color = #bdbdbd ])0.5:0.035410[& !name = "Bacteria" , !color = #bdbdbd ])0:0.000000[& !name = "cellular organisms" , !color = #000000 ],'Streptobacillus moniliformis DSM 12112 [269123997] [CPC]':0.435940[& !color = #bdbdbd ])0:0.000000[& !name = "cellular organisms" , !color = #000000 ],'[HM] Clostridium difficile CD196 [260682095] [CPC]':0.167880[& !color = #bdbdbd ])0:0.000000[& !name = "cellular organisms" , !color = #000000 ],'[HM] Anaerococcus prevotii DSM 20548 [257066898] [CPC]':0.521520[& !color = #bdbdbd ])0:0.000000[& !name = "cellular organisms" , !color = #000000 ],((((((('[HM] Haliscomenobacter hydrossis DSM 1100 [332661832] [CPC]':0.072540[& !color = #bdbdbd ],'[HM] Weeksella virosa DSM 16922 [325953700] [CPC]':0.044520[& !color = #bdbdbd ])1:0.046620[& !name = "Bacteroidetes" , !color = #bdbdbd ],('[HM] Weeksella virosa DSM 16922 [325955386] [CPC]':0.144120[& !color = #bdbdbd ],'[HM] Leadbetterella byssophila DSM 17132 [312132257] [CPC]':0.164360[& !color = #bdbdbd ])0.76:0.029270[& !name = "Bacteroidetes" , !color = #bdbdbd ])0.98:0.054030[& !name = "Bacteroidetes" , !color = #bdbdbd ],(('[HM] Cytophaga hutchinsonii ATCC 33406 [110637914] [CPC]':0.007420[& !color = #bdbdbd ],'[HM] Cytophaga hutchinsonii ATCC 33406 [110637474] [CPC]':0.024820[& !color = #bdbdbd ])1:0.071570[& !name = "Cytophaga hutchinsonii ATCC 33406" , !color = #bdbdbd ],('[HM] Fluviicola taffensis DSM 16823 [327402461] [CPC]':0.093450[& !color = #bdbdbd ],'[HM] Pedobacter heparinus DSM 2366 [255532577] [CPC]':0.096260[& !color = #bdbdbd ])1:0.043010[& !name = "Bacteroidetes" , !color = #bdbdbd ])1:0.064190[& !name = "Bacteroidetes" , !color = #bdbdbd ])1:0.056540[& !name = "Bacteroidetes" , !color = #bdbdbd ],'[HM] Lacinutrix sp. 5H-3-7-4 [336171454] [CPC]':0.178830[& !color = #bdbdbd ])0.57:0.035220[& !name = "Bacteroidetes" , !color = #bdbdbd ],'[HM] Cyclobacterium marinum DSM 745 [343084520] [CPC]':0.273880[& !color = #bdbdbd ])0.63:0.019970[& !name = "Bacteroidetes" , !color = #bdbdbd ],(('[HM] Parabacteroides distasonis ATCC 8503 [150006883] [CPC]':0.115790[& !color = #bdbdbd ],'[HM] Odoribacter splanchnicus DSM 20712 [325280711] [CPC]':0.098250[& !color = #bdbdbd ])1:0.128400[& !name = "Porphyromonadaceae" , !color = #bdbdbd ],'[HM] Bacteroides thetaiotaomicron VPI-5482 [29347922] [CPC]':0.102200[& !color = #bdbdbd ])1:0.082930[& !name = "Bacteroidales" , !color = #bdbdbd ])1:0.104130[& !name = "Bacteroidetes" , !color = #bdbdbd , !collapse = {"collapsed",2.16762} ],'[HM] Erysipelothrix rhusiopathiae str. Fujisawa [336066543] [CPC]':0.397760[& !color = #bdbdbd ])0.78:0.073640[& !name = "Bacteria" , !color = #bdbdbd ])0:0.000000[& !name = "cellular organisms" , !color = #000000 ],'[HM] Exiguobacterium sp. AT1b [229918003] [CPC]':0.382920[& !color = #bdbdbd ])0:0.000000[& !name = "cellular organisms" , !color = #000000 ],(('[HM] Tepidanaerobacter acetatoxydans Re1 [332798349] [CPC]':0.194350[& !color = #bdbdbd ],'[HM] Natranaerobius thermophilus JW/NM-WN-LF [188587070] [CPC]':0.259710[& !color = #bdbdbd ])0.86:0.043650[& !name = "Clostridia" , !color = #bdbdbd ],'[HM] Moorella thermoacetica ATCC 39073 [83591026] [CPC]':0.171450[& !color = #bdbdbd ])0.96:0.046890[& !name = "Clostridia" , !color = #bdbdbd , !collapse = {"collapsed",2.35453} ])0:0.000000[& !name = "cellular organisms" , !color = #000000 ],'[HM] Akkermansia muciniphila ATCC BAA-835 [187735590] [CPC]':0.446430[& !color = #80cdc1 ])0:0.000000[& !name = "cellular organisms" , !color = #000000 ],('[HM] Candidatus Arthromitus sp. SFB-rat-Yit [347542534] [CPC]':0.289760[& !color = #bdbdbd ],'[HM] Finegoldia magna ATCC 29328 [169823752] [CPC]':0.252750[& !color = #bdbdbd ])0.62:0.044060[& !name = "Clostridiales" , !color = #bdbdbd , !collapse = {"collapsed",2.37096} ])0:0.000000[& !name = "cellular organisms" , !color = #000000 ],'[HM] Acholeplasma laidlawii PG-8A [162448101] [CPC]':0.186330[& !color = #bdbdbd ])0:0.000000[& !name = "cellular organisms" , !color = #000000 ],(((((((('[HM] Porphyromonas asaccharolytica DSM 20707 [332300141] [CPC]':0.181170[& !color = #bdbdbd ],'[HM] Prevotella ruminicola 23 [294673035] [CPC]':0.101330[& !color = #bdbdbd ])1:0.097590[& !name = "Bacteroidales" , !color = #bdbdbd , !collapse = {"collapsed",2.11598} ],'[HM] Streptococcus pasteurianus ATCC 43144 [336063852] [CPC]':0.319380[& !color = #bdbdbd ])1:0.082860[& !name = "Bacteria" , !color = #bdbdbd ],'[HM] Oscillibacter valericigenes Sjm18-20 [350268431] [CPC]':0.138990[& !color = #bdbdbd ])0.93:0.039110[& !name = "Bacteria" , !color = #bdbdbd ],(('[HM] Coriobacterium glomerans PW2 [328955228] [CPC]':0.148770[& !color = #bdbdbd ],'[HM] Cryptobacterium curtum DSM 15641 [256827772] [CPC]':0.123770[& !color = #bdbdbd ])1:0.066500[& !name = "Coriobacteriaceae" , !color = #bdbdbd , !collapse = {"collapsed",2.26014} ],'[HM] Methanocorpusculum labreanum Z [124485885] [CPC]':0.206210[& !color = #252525 ])0.92:0.041300[& !name = "cellular organisms" , !color = #000000 ])0.95:0.039000[& !name = "cellular organisms" , !color = #000000 ],('[HM] Selenomonas sputigena ATCC 35185 [330839970] [CPC]':0.148610[& !color = #bdbdbd ],'[HM] Acidaminococcus fermentans DSM 20731 [284048239] [CPC]':0.168910[& !color = #bdbdbd ])1:0.111890[& !name = "Selenomonadales" , !color = #bdbdbd , !collapse = {"collapsed",2.27491} ])0.92:0.028790[& !name = "cellular organisms" , !color = #000000 ],'[HM] Ruminococcus albus 7 [317055760] [CPC]':0.159040[& !color = #bdbdbd ])0.56:0.030720[& !name = "cellular organisms" , !color = #000000 ],'[HM] Butyrivibrio proteoclasticus B316 [302670888] [CPC]':0.210870[& !color = #bdbdbd ])0.96:0.036860[& !name = "cellular organisms" , !color = #000000 ],'[HM] Clostridium phytofermentans ISDg [160878281] [CPC]':0.184330[& !color = #bdbdbd ])0.99:0.052700[& !name = "cellular organisms" , !color = #000000 ])0:0.000000[& !name = "cellular organisms" , !color = #000000 ],((((('[HM] Synechocystis sp. PCC 6803 [384437972] [CPC]':0.001420[& !color = #35978f ],'[HM] Synechocystis sp. PCC 6803 substr. PCC-N [383492704] [CPC]':0.001460[& !color = #35978f ])0:0.000000[& !name = "Synechocystis sp. PCC 6803" , !color = #35978f ],'[HM] Synechocystis sp. PCC 6803 substr. PCC-P [383326820] [CPC]':0.001420[& !color = #35978f ])0:0.000000[& !name = "Synechocystis sp. PCC 6803" , !color = #35978f ],'[HM] Synechocystis sp. PCC 6803 substr. GT-I [383323651] [CPC]':0.001330[& !color = #35978f ])1:0.125540[& !name = "Synechocystis sp. PCC 6803" , !color = #35978f , !collapse = {"collapsed",2.46317} ],('[HM] Thermovirga lienii DSM 17291 [357419328] [CPC]':0.313690[& !color = #bdbdbd ],'[HM] Desulfococcus oleovorans Hxd3 [158520438] [CPC]':0.189130[& !color = #bdbdbd ])1:0.111310[& !name = "Bacteria" , !color = #bdbdbd ])0.95:0.049590[& !name = "Bacteria" , !color = #bdbdbd ],('[HM] Cyanothece sp. PCC 7822 [307150036] [CPC]':0.127580[& !color = #35978f ],'[HM] Nostoc punctiforme PCC 73102 [186682112] [CPC]':0.115890[& !color = #35978f ])0.74:0.031580[& !name = "Cyanobacteria" , !color = #35978f , !collapse = {"collapsed",2.4806} ])0.95:0.065020[& !name = "Bacteria" , !color = #bdbdbd ])0:0.000000[& !name = "cellular organisms" , !color = #000000 ],(('[HM] Clostridium botulinum A str. Hall [153937186] [CPC]':0.279690[& !color = #bdbdbd ],'[HM] Alkaliphilus oremlandii OhILAs [158321187] [CPC]':0.076980[& !color = #bdbdbd ])0.62:0.031270[& !name = "Clostridiaceae" , !color = #bdbdbd ],'[HM] Clostridium thermocellum DSM 1313 [385779318] [CPC]':0.140900[& !color = #bdbdbd ])0.71:0.049780[& !name = "Clostridiaceae" , !color = #bdbdbd , !collapse = {"collapsed",2.34404} ])0:0.000000[& !name = "cellular organisms" , !color = #000000 ],((((('[HM] Caldicellulosiruptor obsidiansis OB47 [302870976] [CPC]':0.436040[& !color = #bdbdbd ],'[HM] Candidatus Cloacamonas acidaminovorans str. Evry [218961059] [CPC]':0.412480[& !color = #bdbdbd ])1:0.129420[& !name = "Bacteria" , !color = #bdbdbd ],'[HM] Treponema denticola ATCC 35405 [42526892] [CPC]':0.314050[& !color = #bdbdbd ])0.72:0.065970[& !name = "Bacteria" , !color = #bdbdbd ],'[HM] Lawsonia intracellularis PHE/MN1-00 [94987040] [CPC]':0.435000[& !color = #bdbdbd ])0.56:0.032180[& !name = "Bacteria" , !color = #bdbdbd ],'[HM] Spirochaeta smaragdinae DSM 11293 [302339963] [CPC]':0.234120[& !color = #bdbdbd ])0.51:0.022570[& !name = "Bacteria" , !color = #bdbdbd ],('[HM] Brachyspira pilosicoli 95/1000 [300871866] [CPC]':0.536480[& !color = #bdbdbd ],'[HM] Thermotoga lettingae TMO [157364188] [CPC]':0.331370[& !color = #bdbdbd ])0.9:0.108960[& !name = "Bacteria" , !color = #bdbdbd ])0.62:0.044110[& !name = "Bacteria" , !color = #bdbdbd ])0:0.000000[& !name = "cellular organisms" , !color = #000000 ],(((('[HM] Mahella australiensis 50-1 BON [332983304] [CPC]':0.011930[& !color = #bdbdbd ],'[HM] Petrotoga mobilis SJ95 [160901913] [CPC]':0.023690[& !color = #bdbdbd ])1:0.059280[& !name = "Bacteria" , !color = #bdbdbd ],'[HM] Desulfitobacterium hafniense Y51 [89893575] [CPC]':0.046730[& !color = #bdbdbd ])1:0.049990[& !name = "Bacteria" , !color = #bdbdbd ],'[HM] Alkaliphilus oremlandii OhILAs [158320122] [CPC]':0.079620[& !color = #bdbdbd ])0:0.000000[& !name = "Bacteria" , !color = #bdbdbd ],'[HM] Bacillus amyloliquefaciens FZB42 [154687468] [CPC]':0.224860[& !color = #bdbdbd ])0.91:0.043590[& !name = "Bacteria" , !color = #bdbdbd ])0.58:0.054400[& !name = "cellular organisms" , !color = #000000 ],(('[HM] Spirochaeta thermophila DSM 6578 [386346525] [CPC]':0.474510[& !color = #bdbdbd ],'[HM] Spirochaeta africana DSM 8902 [383791405] [CPC]':0.235520[& !color = #bdbdbd ])0.87:0.064360[& !name = "Spirochaeta" , !color = #bdbdbd ],'[HM] Spirochaeta caldaria DSM 7334 [339500848] [CPC]':0.390000[& !color = #bdbdbd ])0:0.000000[& !name = "Spirochaetaceae" , !color = #bdbdbd , !collapse = {"collapsed",2.22031} ])0.94:0.065240[& !name = "cellular organisms" , !color = #000000 ],'[HM] Thermanaerovibrio acidaminovorans DSM 6589 [269793116] [CPC]':0.426500[& !color = #bdbdbd ])1:0.121110[& !name = "cellular organisms" , !color = #000000 ],'[HM] Clostridiales genomosp. BVAB3 str. UPII9-5 [289450645] [CPC]':0.636720[& !color = #bdbdbd ])0.97:0.115070[& !name = "cellular organisms" , !color = #000000 ])0:0.000000[& !name = "cellular organisms" , !color = #000000 ],(((((((((((((((((((((Capsella_rubella_81985@20894021:0.003850[& !color = #4daf4a ],Eutrema_halophilum_98038@20195769:0.012580[& !color = #4daf4a ])0:0.000000[& !name = "Brassicaceae" , !color = #4daf4a ],Arabidopsis_lyrata_59689@16045505:0.004050[& !color = #4daf4a ])0:0.000000[& !name = "Brassicaceae" , !color = #4daf4a ],Brassica_rapa_3711@22703654:0.006780[& !color = #4daf4a ])0:0.000000[& !name = "Brassicaceae" , !color = #4daf4a ],Arabidopsis_thaliana_3702@19648322:0.001480[& !color = #4daf4a ])0.72:0.015350[& !name = "Brassicaceae" , !color = #4daf4a ],((Arabidopsis_lyrata_59689@16049188:0.022720[& !color = #4daf4a ],Capsella_rubella_81985@20904082:0.041630[& !color = #4daf4a ])1:0.021390[& !name = "Camelineae" , !color = #4daf4a ],(Brassica_rapa_3711@22717060:0.034240[& !color = #4daf4a ],Eutrema_halophilum_98038@20208651:0.025840[& !color = #4daf4a ])1:0.007770[& !name = "Brassicaceae" , !color = #4daf4a ])1:0.040050[& !name = "Brassicaceae" , !color = #4daf4a ])1:0.056670[& !name = "Brassicaceae" , !color = #4daf4a ],(((((Populus_trichocarpa_3694@27015367:0.001420[& !color = #4daf4a ],Populus_trichocarpa_3694@27015366:0.001510[& !color = #4daf4a ])0:0.000000[& !name = "Populus trichocarpa" , !color = #4daf4a ],Populus_trichocarpa_3694@27015364:0.001370[& !color = #4daf4a ])0:0.000000[& !name = "Populus trichocarpa" , !color = #4daf4a ],Populus_trichocarpa_3694@27015363:0.001480[& !color = #4daf4a ])0:0.000000[& !name = "Populus trichocarpa" , !color = #4daf4a ],Populus_trichocarpa_3694@27015362:0.001390[& !color = #4daf4a ])0:0.000000[& !name = "Populus trichocarpa" , !color = #4daf4a ],Populus_trichocarpa_3694@27015365:0.001230[& !color = #4daf4a ])1:0.024020[& !name = "Populus trichocarpa" , !color = #4daf4a ])0:0.000000[& !name = "rosids" , !color = #4daf4a ],((((Citrus_sinensis_2711@18124578:0.002570[& !color = #4daf4a ],Citrus_sinensis_2711@18124577:0.001280[& !color = #4daf4a ])0:0.000000[& !name = "Citrus sinensis" , !color = #4daf4a ],Citrus_clementina_85681@20801226:0.004400[& !color = #4daf4a ])0:0.000000[& !name = "Citrus" , !color = #4daf4a ],Citrus_sinensis_2711@18124576:0.001150[& !color = #4daf4a ])1:0.025730[& !name = "Citrus" , !color = #4daf4a ],Carica_papaya_3649@16423693:0.025840[& !color = #4daf4a ])0.52:0.009550[& !name = "malvids" , !color = #4daf4a ])0:0.000000[& !name = "rosids" , !color = #4daf4a ],((((Manihot_esculenta_3983@17980552:0.032310[& !color = #4daf4a ],Ricinus_communis_3988@16814679:0.035040[& !color = #4daf4a ])0.96:0.008610[& !name = "Euphorbiaceae" , !color = #4daf4a ],Manihot_esculenta_3983@17990231:0.027430[& !color = #4daf4a ])0.71:0.008000[& !name = "Euphorbiaceae" , !color = #4daf4a ],(Linum_usitatissimum_4006@23140401:0.004160[& !color = #4daf4a ],Linum_usitatissimum_4006@23141329:0.001260[& !color = #4daf4a ])1:0.050130[& !name = "Linum usitatissimum" , !color = #4daf4a ])1:0.017240[& !name = "Malpighiales" , !color = #4daf4a ],((Gossypium_raimondii_29730@26785249:0.069390[& !color = #4daf4a ],Gossypium_raimondii_29730@26785248:0.001650[& !color = #4daf4a ])1:0.013830[& !name = "Gossypium raimondii" , !color = #4daf4a ],Theobroma_cacao_3641@27436809:0.018990[& !color = #4daf4a ])1:0.024270[& !name = "Malvaceae" , !color = #4daf4a ])0.6:0.008060[& !name = "rosids" , !color = #4daf4a ])1:0.017630[& !name = "rosids" , !color = #4daf4a ],(Eucalyptus_grandis_71139@23591539:0.001420[& !color = #4daf4a ],Eucalyptus_grandis_71139@23591540:0.001390[& !color = #4daf4a ])1:0.064870[& !name = "Eucalyptus grandis" , !color = #4daf4a ])0:0.000000[& !name = "rosids" , !color = #4daf4a ],(((Glycine_max_3847@26312878:0.017290[& !color = #4daf4a ],Phaseolus_vulgaris_3885@27144267:0.014890[& !color = #4daf4a ])0.91:0.005160[& !name = "Phaseoleae" , !color = #4daf4a ],Glycine_max_3847@26320385:0.004310[& !color = #4daf4a ])1:0.047610[& !name = "Phaseoleae" , !color = #4daf4a ],Cucumis_sativus_3659@16951729:0.071430[& !color = #4daf4a ])1:0.024970[& !name = "fabids" , !color = #4daf4a ])0.52:0.006490[& !name = "rosids" , !color = #4daf4a ],((Malus_x_3750@22674726:0.145230[& !color = #4daf4a ],Prunus_persica_3760@17653204:0.014330[& !color = #4daf4a ])1:0.017820[& !name = "Maloideae" , !color = #4daf4a ],Fragaria_vesca_57918@27259443:0.026020[& !color = #4daf4a ])1:0.019780[& !name = "Rosaceae" , !color = #4daf4a ])1:0.022420[& !name = "rosids" , !color = #4daf4a ],Vitis_vinifera_29760@17816801:0.059740[& !color = #4daf4a ])1:0.016550[& !name = "rosids" , !color = #4daf4a ],(((((((Setaria_italica_4555@19685871:0.021410[& !color = #4daf4a ],Panicum_virgatum_38727@23758285:0.003740[& !color = #4daf4a ])0:0.000000[& !name = "Paniceae" , !color = #4daf4a ],Panicum_virgatum_38727@23816857:0.004510[& !color = #4daf4a ])0:0.000000[& !name = "Paniceae" , !color = #4daf4a ],Setaria_italica_4555@19705502:0.003590[& !color = #4daf4a ])0.98:0.004760[& !name = "Paniceae" , !color = #4daf4a ],((Zea_mays_4577@20877466:0.007200[& !color = #4daf4a ],Zea_mays_4577@20877465:0.001380[& !color = #4daf4a ])0:0.000000[& !name = "Zea mays" , !color = #4daf4a ],(Sorghum_bicolor_4558@1984838:0.001450[& !color = #4daf4a ],Sorghum_bicolor_4558@1984837:0.001450[& !color = #4daf4a ])1:0.006710[& !name = "Sorghum bicolor" , !color = #4daf4a ])0.82:0.004170[& !name = "Andropogoneae" , !color = #4daf4a ])1:0.009230[& !name = "Panicoideae" , !color = #4daf4a ],(((Hordeum_vulgare_4513@MLOC_5890.2:0.002340[& !color = #4daf4a ],Hordeum_vulgare_4513@MLOC_5890.3:0.060120[& !color = #4daf4a ])0:0.000000[& !name = "Hordeum vulgare" , !color = #4daf4a ],Hordeum_vulgare_4513@MLOC_5890.1:0.002130[& !color = #4daf4a ])0.9:0.011470[& !name = "Hordeum vulgare" , !color = #4daf4a ],Brachypodium_distachyon_15368@21820101:0.008450[& !color = #4daf4a ])1:0.016330[& !name = "Pooideae" , !color = #4daf4a ])0.66:0.007490[& !name = "Poaceae" , !color = #4daf4a ],((Oryza_sativa_4530@24141596:0.001840[& !color = #4daf4a ],Oryza_sativa_4530@24141595:0.001960[& !color = #4daf4a ])1:0.049160[& !name = "Oryza sativa" , !color = #4daf4a ],Oryza_sativa_4530@24141594:0.001350[& !color = #4daf4a ])1:0.009320[& !name = "Oryza sativa" , !color = #4daf4a ])1:0.084480[& !name = "Poaceae" , !color = #4daf4a ],((((Aquilegia_coerulea_218851@22048462:0.002740[& !color = #4daf4a ],Aquilegia_coerulea_218851@22048461:0.017170[& !color = #4daf4a ])0:0.000000[& !name = "Aquilegia coerulea" , !color = #4daf4a ],(Aquilegia_coerulea_218851@22048460:0.001590[& !color = #4daf4a ],Aquilegia_coerulea_218851@22048459:0.001440[& !color = #4daf4a ])0.83:0.013520[& !name = "Aquilegia coerulea" , !color = #4daf4a ])0.7:0.013230[& !name = "Aquilegia coerulea" , !color = #4daf4a ],Aquilegia_coerulea_218851@22048463:0.063800[& !color = #4daf4a ])0:0.000000[& !name = "Aquilegia coerulea" , !color = #4daf4a ],Aquilegia_coerulea_218851@22048458:0.001470[& !color = #4daf4a ])1:0.027030[& !name = "Aquilegia coerulea" , !color = #4daf4a ])1:0.025480[& !name = "Magnoliophyta" , !color = #4daf4a ])1:0.022040[& !name = "Magnoliophyta" , !color = #4daf4a ],(((Solanum_tuberosum_4113@24428041:0.002040[& !color = #4daf4a ],Solanum_tuberosum_4113@24428040:0.001470[& !color = #4daf4a ])0.68:0.004710[& !name = "Solanum tuberosum" , !color = #4daf4a ],Solanum_lycopersicum_4081@27287963:0.011610[& !color = #4daf4a ])1:0.062450[& !name = "Solanum" , !color = #4daf4a ],Mimulus_guttatus_4155@17671846:0.044900[& !color = #4daf4a ])1:0.020780[& !name = "lamiids" , !color = #4daf4a ])1:0.126610[& !name = "Magnoliophyta" , !color = #4daf4a ],(Physcomitrella_patens_3218@18046425:0.085230[& !color = #4daf4a ],Physcomitrella_patens_3218@18063197:0.082030[& !color = #4daf4a ])1:0.110290[& !name = "Physcomitrella patens" , !color = #4daf4a ])0.73:0.025910[& !name = "Embryophyta" , !color = #4daf4a ],Selaginella_moellendorffii_88036@15418477:0.100210[& !color = #4daf4a ])1:0.252450[& !name = "Embryophyta" , !color = #4daf4a , !collapse = {"collapsed",1.86386} ],((((Chlorella_vulgaris_3077@83263:0.001270[& !color = #4daf4a ],Coccomyxa_subellipsoidea_574566@27391688:0.001120[& !color = #4daf4a ])1:0.380260[& !name = "Trebouxiophyceae" , !color = #4daf4a ],(Volvox_carteri_3067@23135823:0.245220[& !color = #4daf4a ],Chlamydomonas_reinhardtii_3055@27571089:0.070420[& !color = #4daf4a ])1:0.315150[& !name = "Chlamydomonadales" , !color = #4daf4a ])0.9:0.057290[& !name = "Chlorophyta" , !color = #4daf4a ],Chlorella_variabilis_554065@136900:0.245460[& !color = #4daf4a ])0.93:0.095600[& !name = "Chlorophyta" , !color = #4daf4a ],(((Ostreococcus_lucimarinus_242159@27419977:0.001470[& !color = #4daf4a ],Ostreococcus_lucimarinus_242159@27419928:0.001340[& !color = #4daf4a ])1:0.037390[& !name = "Ostreococcus 'lucimarinus'" , !color = #4daf4a ],Ostreococcus_sp._385169@60217:0.068260[& !color = #4daf4a ])1:0.170120[& !name = "Ostreococcus" , !color = #4daf4a ],(Micromonas_pusilla_564608@27338883:0.055560[& !color = #4daf4a ],Micromonas_sp._296587@27405176:0.076120[& !color = #4daf4a ])0:0.000000[& !name = "Micromonas" , !color = #4daf4a ])1:0.243010[& !name = "Mamiellales" , !color = #4daf4a ])0.99:0.147940[& !name = "Chlorophyta" , !color = #4daf4a , !collapse = {"collapsed",1.6525} ])0.78:0.105880[& !name = "Viridiplantae" , !color = #4daf4a ],(('[HM] Simkania negevensis Z [338732433] [SPC]':0.243510[& !color = #80cdc1 ],'[HM] Waddlia chondrophila WSU 86-1044 [297621848] [SPC]':0.249040[& !color = #80cdc1 ])0.9:0.063650[& !name = "Chlamydiales" , !color = #80cdc1 ],'Chlamydophila psittaci RD1 [392377044] [SPC]':0.305140[& !color = #80cdc1 ])1:0.220400[& !name = "Chlamydiales" , !color = #80cdc1 , !collapse = {"collapsed",2.08649} ])0.76:0.099880[& !name = "cellular organisms" , !color = #000000 ],Cyanidioschyzon_merolae_45157@CMS330CT:0.495200[& !color = #e41a1c ])1:0.302750[& !name = "cellular organisms" , !color = #000000 ],((((('[HM] Microlunatus phosphovorus NM-1 [336119378] [SPC]':0.017650[& !color = #bdbdbd ],'[HM] Brachybacterium faecium DSM 4810 [257069419] [SPC]':0.029460[& !color = #bdbdbd ])0.95:0.039140[& !name = "Actinomycetales" , !color = #bdbdbd ],'[HM] Corynebacterium jeikeium K411 [68536524] [SPC]':0.087750[& !color = #bdbdbd ])1:0.186660[& !name = "Actinomycetales" , !color = #bdbdbd ],(('[HM] Nocardioides sp. JS614 [119716436] [SPC]':0.092790[& !color = #bdbdbd ],'[HM] Saccharomonospora viridis DSM 43017 [257055977] [SPC]':0.059160[& !color = #bdbdbd ])0.93:0.021130[& !name = "Actinomycetales" , !color = #bdbdbd ],'[HM] Mycobacterium massiliense str. GO 06 [397680835] [SPC]':0.091360[& !color = #bdbdbd ])1:0.101070[& !name = "Actinomycetales" , !color = #bdbdbd ])0.5:0.030790[& !name = "Actinomycetales" , !color = #bdbdbd ],('[HM] Microlunatus phosphovorus NM-1 [336120885] [APC]':0.095930[& !color = #bdbdbd ],'[HM] Microlunatus phosphovorus NM-1 [336120857] [APC]':0.018910[& !color = #bdbdbd ])1:0.152070[& !name = "Microlunatus phosphovorus NM-1" , !color = #bdbdbd ])1:0.232330[& !name = "Actinomycetales" , !color = #bdbdbd , !collapse = {"collapsed",2.37128} ],('[HM] Legionella pneumophila subsp. pneumophila ATCC 43290 [378777977] [APC]':0.170400[& !color = #bdbdbd ],'[HM] Acidithiobacillus ferrooxidans ATCC 53993 [198282354] [APC]':0.067250[& !color = #bdbdbd ])1:0.267630[& !name = "Gammaproteobacteria" , !color = #bdbdbd , !collapse = {"collapsed",2.47078} ])1:0.113400[& !name = "Bacteria" , !color = #bdbdbd ])0:0.000000[& !name = "cellular organisms" , !color = #000000 ],((((((((((((((((('[HM] Streptococcus intermedius JTH08 [392429537] [SPC]':0.177250[& !color = #bdbdbd ],'[HM] Streptococcus mutans NN2025 [290581326] [SPC]':0.186230[& !color = #bdbdbd ])1:0.225760[& !name = "Streptococcus" , !color = #bdbdbd ],'[HM] Lactobacillus rhamnosus GG [385826855] [SPC]':0.260590[& !color = #bdbdbd ])0.62:0.066860[& !name = "Lactobacillales" , !color = #bdbdbd ],'[HM] Amphibacillus xylanus NBRC 15112 [408357520] [SPC]':0.325020[& !color = #bdbdbd ])0.87:0.046530[& !name = "Bacilli" , !color = #bdbdbd , !collapse = {"collapsed",1.52452} ],'[HM] Candidatus Phytoplasma mali [194246623] [SPC]':0.446320[& !color = #bdbdbd ])1:0.152920[& !name = "Bacteria" , !color = #bdbdbd ],'[HM] Amphibacillus xylanus NBRC 15112 [408357500] [SPC]':0.427450[& !color = #bdbdbd ])0.94:0.067660[& !name = "Bacteria" , !color = #bdbdbd ],('[HM] Streptococcus dysgalactiae subsp. equisimilis RE378 [408402012] [SPC]':0.395550[& !color = #bdbdbd ],'[HM] Melissococcus plutonius DAT561 [379727264] [SPC]':0.237130[& !color = #bdbdbd ])0.98:0.086430[& !name = "Lactobacillales" , !color = #bdbdbd , !collapse = {"collapsed",1.7885} ])0.83:0.057540[& !name = "Bacteria" , !color = #bdbdbd ],'[HM] Erysipelothrix rhusiopathiae str. Fujisawa [336065316] [SPC]':0.351040[& !color = #bdbdbd ])0.54:0.030560[& !name = "Bacteria" , !color = #bdbdbd ],'[HM] Listeria ivanovii subsp. ivanovii PAM 55 [347548063] [SPC]':0.212180[& !color = #bdbdbd ])1:0.084280[& !name = "Bacteria" , !color = #bdbdbd ],'[HM] Exiguobacterium sp. AT1b [229918101] [SPC]':0.273050[& !color = #bdbdbd ])0.98:0.033940[& !name = "Bacteria" , !color = #bdbdbd ],('[HM] Bacillus clausii KSM-K16 [56965111] [SPC]':0.240880[& !color = #bdbdbd ],'[HM] Bacillus amyloliquefaciens FZB42 [154685795] [SPC]':0.231300[& !color = #bdbdbd ])0.89:0.039320[& !name = "Bacillus" , !color = #bdbdbd , !collapse = {"collapsed",2.1966} ])1:0.090940[& !name = "Bacteria" , !color = #bdbdbd ],'[HM] Acholeplasma laidlawii PG-8A [162447316] [SPC]':0.603340[& !color = #bdbdbd ])0.86:0.080170[& !name = "Bacteria" , !color = #bdbdbd ],((((('[HM] Synechocystis sp. PCC 6803 [384437969] [SPC]':0.001340[& !color = #35978f ],'[HM] Synechocystis sp. PCC 6803 substr. PCC-N [383492701] [SPC]':0.001250[& !color = #35978f ])0:0.000000[& !name = "Synechocystis sp. PCC 6803" , !color = #35978f ],'[HM] Synechocystis sp. PCC 6803 substr. PCC-P [383326817] [SPC]':0.001560[& !color = #35978f ])0:0.000000[& !name = "Synechocystis sp. PCC 6803" , !color = #35978f ],'[HM] Synechocystis sp. PCC 6803 substr. GT-I [383323648] [SPC]':0.001250[& !color = #35978f ])1:0.111190[& !name = "Synechocystis sp. PCC 6803" , !color = #35978f ],((('[HM] Anabaena variabilis ATCC 29413 [75910063] [SPC]':0.013950[& !color = #35978f ],'[HM] Nostoc sp. PCC 7120 [17230653] [SPC]':0.022090[& !color = #35978f ])1:0.055460[& !name = "Nostocaceae" , !color = #35978f ],'[HM] Nostoc punctiforme PCC 73102 [186684143] [SPC]':0.073820[& !color = #35978f ])1:0.068100[& !name = "Nostocaceae" , !color = #35978f ],'[HM] Cyanothece sp. PCC 7425 [220907335] [SPC]':0.128500[& !color = #35978f ])0.99:0.032910[& !name = "Cyanobacteria" , !color = #35978f ])0:0.000000[& !name = "Cyanobacteria" , !color = #35978f ],'[HM] Microcystis aeruginosa NIES-843 [166362916] [SPC]':0.200440[& !color = #35978f ])1:0.218950[& !name = "Cyanobacteria" , !color = #35978f , !collapse = {"collapsed",2.22852} ])0.96:0.094840[& !name = "Bacteria" , !color = #bdbdbd ],('[HM] Salinispora tropica CNB-440 [145594547] [SPC]':0.219450[& !color = #bdbdbd ],'[HM] Gordonia polyisoprenivorans VH2 [378720626] [SPC]':0.174510[& !color = #bdbdbd ])1:0.291310[& !name = "Actinomycetales" , !color = #bdbdbd , !collapse = {"collapsed",2.23199} ])0.96:0.053520[& !name = "Bacteria" , !color = #bdbdbd ],'[HM] Herpetosiphon aurantiacus DSM 785 [159899537] [SPC]':0.344250[& !color = #bdbdbd ])0.75:0.048090[& !name = "Bacteria" , !color = #bdbdbd ],((('[HM|ref] Symbiobacterium thermophilum IAM 14863 [51894011] [SPC]':0.381580[& !color = #bdbdbd ],'[HM] Thermaerobacter marianensis DSM 12885 [317121449] [SPC]':0.251520[& !color = #bdbdbd ])0:0.000000[& !name = "Clostridiales incertae sedis" , !color = #bdbdbd , !collapse = {"collapsed",2.46278} ],'[HM] Sphaerobacter thermophilus DSM 20745 [269838297] [SPC]':0.246220[& !color = #bdbdbd ])0:0.000000[& !name = "Bacteria" , !color = #bdbdbd ],(('[HM] Spirochaeta africana DSM 8902 [383789951] [SPC]':0.303460[& !color = #bdbdbd ],'[HM] Rhodothermus marinus DSM 4252 [268316093] [SPC]':0.148710[& !color = #bdbdbd ])0.99:0.103320[& !name = "Bacteria" , !color = #bdbdbd ],'[HM] Chloroflexus aurantiacus J-10-fl [163849270] [SPC]':0.206150[& !color = #bdbdbd ])0.75:0.067300[& !name = "Bacteria" , !color = #bdbdbd ])0:0.000000[& !name = "Bacteria" , !color = #bdbdbd ])0.67:0.048330[& !name = "Bacteria" , !color = #bdbdbd ],((('[HM] Micavibrio aeruginosavorus ARL-13 [347758749] [SPC]':0.116040[& !color = #bdbdbd ],'[HM] Polymorphum gilvum SL003B-26A1 [328545631] [SPC]':0.029520[& !color = #bdbdbd ])1:0.374740[& !name = "unclassified Alphaproteobacteria" , !color = #bdbdbd , !collapse = {"collapsed",2.3586} ],'[HM] Caldilinea aerophila DSM 14535 = NBRC 104270 [383762020] [SPC]':0.220770[& !color = #bdbdbd ])0.59:0.043310[& !name = "Bacteria" , !color = #bdbdbd ],('[HM] Coraliomargarita akajimensis DSM 45221 [294055086] [SPC]':0.240650[& !color = #80cdc1 ],'[HM] Opitutus terrae PB90-1 [182415296] [SPC]':0.117510[& !color = #80cdc1 ])1:0.396300[& !name = "Opitutae" , !color = #80cdc1 , !collapse = {"collapsed",2.25574} ])0:0.000000[& !name = "Bacteria" , !color = #bdbdbd ])0.94:0.043570[& !name = "Bacteria" , !color = #bdbdbd ],((((((('[HM] Parvibaculum lavamentivorans DS-1 [154253804] [SPC]':0.135060[& !color = #bdbdbd ],'[HM] gamma proteobacterium HdN1 [304310141] [SPC]':0.074360[& !color = #bdbdbd ])0.99:0.035050[& !name = "Proteobacteria" , !color = #bdbdbd , !collapse = {"collapsed",2.40382} ],'[HM] Phycisphaera mikurensis NBRC 102666 [383087818] [SPC]':0.141600[& !color = #bdbdbd ])0:0.000000[& !name = "Bacteria" , !color = #bdbdbd ],'[HM] Hirschia baltica ATCC 49814 [254293089] [SPC]':0.169560[& !color = #bdbdbd ])0.82:0.017420[& !name = "Bacteria" , !color = #bdbdbd ],(('[HM] Cyclobacterium marinum DSM 745 [343087138] [SPC]':0.124380[& !color = #bdbdbd ],'[HM] Chitinophaga pinensis DSM 2588 [256421721] [SPC]':0.156780[& !color = #bdbdbd ])1:0.132800[& !name = "Bacteroidetes" , !color = #bdbdbd , !collapse = {"collapsed",2.30177} ],'[HM] Pirellula staleyi DSM 6068 [283778995] [SPC]':0.079910[& !color = #bdbdbd ])0:0.000000[& !name = "Bacteria" , !color = #bdbdbd ])0.93:0.036670[& !name = "Bacteria" , !color = #bdbdbd ],(Ricinus_communis_3988@16824872:0.134390[& !color = #4daf4a ],'[HM] Phenylobacterium zucineum HLK1 [197103384] [SPC]':0.054160[& !color = #bdbdbd ])0.98:0.048100[& !name = "cellular organisms" , !color = #000000 ])1:0.089410[& !name = "cellular organisms" , !color = #000000 ],'[HM] Corallococcus coralloides DSM 2259 [383458613] [SPC]':0.303130[& !color = #bdbdbd ])1:0.090390[& !name = "cellular organisms" , !color = #000000 ],'[HM] Gemmatimonas aurantiaca T-27 [226226713] [SPC]':0.241510[& !color = #bdbdbd ])1:0.128440[& !name = "cellular organisms" , !color = #000000 ])0.97:0.085950[& !name = "cellular organisms" , !color = #000000 ])1:0.038390[& !name = "cellular organisms" , !color = #000000 ])0.5:0.076070[& !name = "cellular organisms" , !color = #000000 ],((((((((((((((('Fibrobacter succinogenes subsp. succinogenes S85 [261416076]':0.220510[& !color = #bdbdbd ],'Cryptobacterium curtum DSM 15641 [256827695]':0.315260[& !color = #bdbdbd ])0.98:0.084030[& !name = "Bacteria" , !color = #bdbdbd ],'Akkermansia muciniphila ATCC BAA-835 [187735578]':0.285660[& !color = #80cdc1 ])0.99:0.067490[& !name = "Bacteria" , !color = #bdbdbd ],'Clostridiales genomosp. BVAB3 str. UPII9-5 [289449746]':0.432500[& !color = #bdbdbd ])0.86:0.058650[& !name = "Bacteria" , !color = #bdbdbd ],(('Anaerococcus prevotii DSM 20548 [257065554]':0.069610[& !color = #bdbdbd ],'Finegoldia magna ATCC 29328 [169824830]':0.078230[& !color = #bdbdbd ])1:0.222810[& !name = "Clostridiales Family XI. Incertae Sedis" , !color = #bdbdbd ],'Streptococcus intermedius JTH08 [392429260]':0.911120[& !color = #bdbdbd ])0.95:0.139320[& !name = "Firmicutes" , !color = #bdbdbd , !collapse = {"collapsed",1.16206} ])0.8:0.063530[& !name = "Bacteria" , !color = #bdbdbd ],(((('Ruminococcus albus 7 [317056755]':0.182930[& !color = #bdbdbd ],'Acidaminococcus fermentans DSM 20731 [284049358]':0.218780[& !color = #bdbdbd ])0.68:0.055860[& !name = "Firmicutes" , !color = #bdbdbd ],'Clostridium difficile CD196 [260682289]':0.205830[& !color = #bdbdbd ])1:0.075210[& !name = "Firmicutes" , !color = #bdbdbd ],'Veillonella parvula DSM 2008 [269797698]':0.341270[& !color = #bdbdbd ])1:0.098550[& !name = "Firmicutes" , !color = #bdbdbd ],'Desulfitobacterium hafniense Y51 [89896222]':0.389570[& !color = #bdbdbd ])0:0.000000[& !name = "Firmicutes" , !color = #bdbdbd , !collapse = {"collapsed",1.82763} ])0.96:0.082810[& !name = "Bacteria" , !color = #bdbdbd ],'Treponema denticola ATCC 35405 [42525989]':0.374230[& !color = #bdbdbd ])0.94:0.050780[& !name = "Bacteria" , !color = #bdbdbd ],('Desulfovibrio magneticus RS-1 [239907469]':0.310020[& !color = #bdbdbd ],'Desulfovibrio vulgaris str. Miyazaki F [218886512]':0.303870[& !color = #bdbdbd ])0.93:0.076350[& !name = "Desulfovibrio" , !color = #bdbdbd , !collapse = {"collapsed",2.02325} ])1:0.187460[& !name = "Bacteria" , !color = #bdbdbd ],(((((('Campylobacter fetus subsp. fetus 82-40 [118475026]':0.188300[& !color = #bdbdbd ],'Arcobacter butzleri ED-1 [384155374]':0.145250[& !color = #bdbdbd ])1:0.089210[& !name = "Campylobacteraceae" , !color = #bdbdbd ],'Wolinella succinogenes DSM 1740 [34557896]':0.160020[& !color = #bdbdbd ])1:0.185650[& !name = "Campylobacterales" , !color = #bdbdbd , !collapse = {"collapsed",1.67935} ],('Rhodopseudomonas palustris CGA009 [39935402]':0.243350[& !color = #bdbdbd ],'Desulfurispirillum indicum S5 [317052193]':0.296940[& !color = #bdbdbd ])1:0.077180[& !name = "Bacteria" , !color = #bdbdbd ])1:0.123950[& !name = "Bacteria" , !color = #bdbdbd ],('Rhodomicrobium vannielii ATCC 17100 [312113168]':0.322060[& !color = #bdbdbd ],'Allochromatium vinosum DSM 180 [288941401]':0.364950[& !color = #bdbdbd ])0.94:0.120660[& !name = "Proteobacteria" , !color = #bdbdbd , !collapse = {"collapsed",1.78085} ])0.9:0.082580[& !name = "Bacteria" , !color = #bdbdbd ],'Desulfarculus baarsii DSM 2075 [302341989]':0.512700[& !color = #bdbdbd ])0.88:0.092410[& !name = "Bacteria" , !color = #bdbdbd ],'Desulfobacca acetoxidans DSM 11109 [328952690]':0.500860[& !color = #bdbdbd ])1:0.155630[& !name = "Bacteria" , !color = #bdbdbd ])1:0.110250[& !name = "Bacteria" , !color = #bdbdbd ],(((((((('Anabaena variabilis ATCC 29413 [75911260]':0.005900[& !color = #35978f ],'Nostoc sp. PCC 7120 [17229496]':0.004220[& !color = #35978f ])1:0.089610[& !name = "Nostocaceae" , !color = #35978f ],'Nostoc punctiforme PCC 73102 [186681058]':0.050100[& !color = #35978f ])1:0.095040[& !name = "Nostocaceae" , !color = #35978f ],('Cyanothece sp. PCC 7822 [307154051]':0.036280[& !color = #35978f ],'Cyanothece sp. PCC 7424 [218440296]':0.030980[& !color = #35978f ])1:0.210860[& !name = "Cyanothece" , !color = #35978f ])0:0.000000[& !name = "Cyanobacteria" , !color = #35978f ],(('Anabaena variabilis ATCC 29413 [75907215]':0.008690[& !color = #35978f ],'Nostoc sp. PCC 7120 [17230400]':0.002060[& !color = #35978f ])1:0.116840[& !name = "Nostocaceae" , !color = #35978f ],('Cyanothece sp. PCC 7424 [218440511]':0.172970[& !color = #35978f ],'Cyanothece sp. ATCC 51142 [172035926]':0.253180[& !color = #35978f ])0.66:0.041310[& !name = "Cyanothece" , !color = #35978f ])1:0.171330[& !name = "Cyanobacteria" , !color = #35978f ])0.99:0.093920[& !name = "Cyanobacteria" , !color = #35978f ],(((('Thermosynechococcus elongatus BP-1 [22299753]':0.397580[& !color = #35978f ],'Cyanothece sp. PCC 7425 [220905987]':0.129910[& !color = #35978f ])1:0.179740[& !name = "Chroococcales" , !color = #35978f ],'Cyanothece sp. PCC 7425 [220908390]':0.914540[& !color = #35978f ])0.62:0.096010[& !name = "Chroococcales" , !color = #35978f ],'Cyanothece sp. PCC 7425 [220908382]':0.302340[& !color = #35978f ])1:0.123560[& !name = "Chroococcales" , !color = #35978f ],(('Thermosynechococcus elongatus BP-1 [22298199]':0.061870[& !color = #35978f ],'Cyanothece sp. PCC 7425 [220908384]':0.119460[& !color = #35978f ])1:0.106330[& !name = "Chroococcales" , !color = #35978f ],('Cyanothece sp. PCC 7822 [307592007]':0.013580[& !color = #35978f ],'Cyanothece sp. PCC 7424 [218437227]':0.002270[& !color = #35978f ])1:0.151390[& !name = "Cyanothece" , !color = #35978f ])0.88:0.066490[& !name = "Chroococcales" , !color = #35978f ])0.99:0.073350[& !name = "Chroococcales" , !color = #35978f ])0.96:0.075730[& !name = "Cyanobacteria" , !color = #35978f ],'Synechococcus sp. CC9605 [78213518]':0.479860[& !color = #35978f ])1:0.214870[& !name = "Cyanobacteria" , !color = #35978f , !collapse = {"collapsed",0.81992} ],'Sorangium cellulosum So ce56 [162449524]':0.367120[& !color = #bdbdbd ])0.7:0.079680[& !name = "Bacteria" , !color = #bdbdbd ],'Sulfurihydrogenibium sp. YO3AOP1 [188997255]':0.586610[& !color = #bdbdbd ])1:0.309670[& !name = "Bacteria" , !color = #bdbdbd ])0.63:0.059890[& !name = "Bacteria" , !color = #bdbdbd ],('Megasphaera elsdenii DSM 20460 [348026710]':0.099920[& !color = #bdbdbd ],'Selenomonas sputigena ATCC 35185 [330838414]':0.102600[& !color = #bdbdbd ])1:0.503560[& !name = "Veillonellaceae" , !color = #bdbdbd , !collapse = {"collapsed",2.16106} ])0.98:0.094030[& !name = "Bacteria" , !color = #bdbdbd ],'Desulfomonile tiedjei DSM 6799 [392412487]':0.548810[& !color = #bdbdbd ])0.9:0.081280[& !name = "Bacteria" , !color = #bdbdbd ],((('Desulfomonile tiedjei DSM 6799 [392412485]':0.307790[& !color = #bdbdbd ],'Desulfobacca acetoxidans DSM 11109 [328952697]':0.493520[& !color = #bdbdbd ])0:0.000000[& !name = "Syntrophaceae" , !color = #bdbdbd ],'Desulfarculus baarsii DSM 2075 [302341983]':0.405450[& !color = #bdbdbd ])1:0.320310[& !name = "Deltaproteobacteria" , !color = #bdbdbd , !collapse = {"collapsed",2.1287} ],(('[Cu] Gordonia polyisoprenivorans VH2 [378718936]':0.137700[& !color = #bdbdbd ],'[Cu] Nakamurella multipartita DSM 44233 [258653983]':0.084660[& !color = #bdbdbd ])1:0.066360[& !name = "Actinomycetales" , !color = #bdbdbd ],'[Cu] Kineococcus radiotolerans SRS30216 [152964260]':0.116770[& !color = #bdbdbd ])1:0.298950[& !name = "Actinomycetales" , !color = #bdbdbd , !collapse = {"collapsed",2.43952} ])0:0.000000[& !name = "Bacteria" , !color = #bdbdbd ])0.64:0.083840[& !name = "Bacteria" , !color = #bdbdbd ],('Desulfobacula toluolica Tol2 [408420729]':0.199560[& !color = #bdbdbd ],'Desulfobacca acetoxidans DSM 11109 [328954494]':0.012920[& !color = #bdbdbd ])1:0.742440[& !name = "Deltaproteobacteria" , !color = #bdbdbd , !collapse = {"collapsed",2.08437} ])0.5:0.110300[& !name = "Bacteria" , !color = #bdbdbd ],(('Hyperthermus butylicus DSM 5456 [124027102] [CPS]':0.554340[& !color = #252525 ],'Aeropyrum pernix K1 [118431927] [CPS]':0.497660[& !color = #252525 ])1:0.442580[& !name = "Desulfurococcales" , !color = #252525 , !collapse = {"collapsed",1.72745} ],'Coprothermobacter proteolyticus DSM 5265 [206895631] [CPC]':0.750620[& !color = #bdbdbd ])1:0.412300[& !name = "cellular organisms" , !color = #000000 ])0:0.000000[& !name = "cellular organisms" , !color = #000000 ],((((((('[HM] Desulfomonile tiedjei DSM 6799 [392408620]':0.200710[& !color = #bdbdbd ],'[HM] Desulfobacca acetoxidans DSM 11109 [328954495]':0.218160[& !color = #bdbdbd ])0:0.000000[& !name = "Syntrophaceae" , !color = #bdbdbd ],'[HM] Desulfobulbus propionicus DSM 2032 [320354238]':0.269540[& !color = #bdbdbd ])0:0.000000[& !name = "Deltaproteobacteria" , !color = #bdbdbd ],'[HM] Desulfarculus baarsii DSM 2075 [302342567]':0.199390[& !color = #bdbdbd ])1:0.138250[& !name = "Deltaproteobacteria" , !color = #bdbdbd ],('[HM] Desulfovibrio magneticus RS-1 [239907514]':0.204620[& !color = #bdbdbd ],'Desulfovibrio vulgaris str. Miyazaki F [218887007]':0.304580[& !color = #bdbdbd ])0.91:0.063110[& !name = "Desulfovibrio" , !color = #bdbdbd ])1:0.239540[& !name = "Deltaproteobacteria" , !color = #bdbdbd , !collapse = {"collapsed",2.29112} ],((('[Cu] Selenomonas sputigena ATCC 35185 [330839669]':0.146880[& !color = #bdbdbd ],'[Cu] Veillonella parvula DSM 2008 [269797318]':0.238190[& !color = #bdbdbd ])1:0.093850[& !name = "Veillonellaceae" , !color = #bdbdbd ],'[HM] Clostridium phytofermentans ISDg [160879512]':0.204990[& !color = #bdbdbd ])1:0.116230[& !name = "Firmicutes" , !color = #bdbdbd , !collapse = {"collapsed",2.1349} ],('[Cu] Desulfitobacterium hafniense Y51 [89892900]':0.170120[& !color = #bdbdbd ],'[Cu] Akkermansia muciniphila ATCC BAA-835 [187736325]':0.190490[& !color = #80cdc1 ])1:0.153770[& !name = "Bacteria" , !color = #bdbdbd ])1:0.355280[& !name = "Bacteria" , !color = #bdbdbd ])0.94:0.064490[& !name = "Bacteria" , !color = #bdbdbd ],('Phycisphaera mikurensis NBRC 102666 [383766191]':0.543790[& !color = #bdbdbd ],'Pseudomonas aeruginosa PAO1 [15597631]':0.601620[& !color = #bdbdbd ])0.98:0.132950[& !name = "Bacteria" , !color = #bdbdbd ])1:0.090160[& !name = "Bacteria" , !color = #bdbdbd ],((((('[Cu] Caldilinea aerophila DSM 14535 = NBRC 104270 [383763072]':0.147520[& !color = #bdbdbd ],'[Cu] Acidithiobacillus ferrooxidans ATCC 53993 [198282331]':0.160830[& !color = #bdbdbd ])0.98:0.054650[& !name = "Bacteria" , !color = #bdbdbd ],'[Cu] Caldilinea aerophila DSM 14535 = NBRC 104270 [383764614]':0.170030[& !color = #bdbdbd ])0.91:0.036720[& !name = "Bacteria" , !color = #bdbdbd ],'[Cu] Herpetosiphon aurantiacus DSM 785 [159899799]':0.307850[& !color = #bdbdbd ])1:0.081140[& !name = "Bacteria" , !color = #bdbdbd ],'[Cu] Rhodothermus marinus DSM 4252 [268318010]':0.227140[& !color = #bdbdbd ])1:0.269870[& !name = "Bacteria" , !color = #bdbdbd ],('Corynebacterium ulcerans 809 [384516289]':0.285230[& !color = #bdbdbd ],'[HM] Pelagibacterium halotolerans B2 [357383177]':0.361840[& !color = #bdbdbd ])1:0.438760[& !name = "Bacteria" , !color = #bdbdbd ])0.51:0.041880[& !name = "Bacteria" , !color = #bdbdbd ])0.52:0.043570[& !name = "Bacteria" , !color = #bdbdbd ])0:0.000000[& !name = "cellular organisms" , !color = #000000 ])0.8:0.061830[& !name = "cellular organisms" , !color = #000000 ],((((((((('Planctomyces brasiliensis DSM 5305 [325109579]':0.186960[& !color = #bdbdbd ],'Rhodopirellula baltica SH 1 [32473383]':0.152020[& !color = #bdbdbd ])0.95:0.051710[& !name = "Planctomycetaceae" , !color = #bdbdbd , !collapse = {"collapsed",1.9474} ],'Legionella longbeachae NSW150 [289166295]':0.309660[& !color = #bdbdbd ])0.83:0.054790[& !name = "Bacteria" , !color = #bdbdbd ],('Planctomyces limnophilus DSM 3776 [296121198]':0.171450[& !color = #bdbdbd ],'Pirellula staleyi DSM 6068 [283781773]':0.210640[& !color = #bdbdbd ])0.52:0.040480[& !name = "Planctomycetaceae" , !color = #bdbdbd , !collapse = {"collapsed",1.98974} ])0.88:0.042850[& !name = "Bacteria" , !color = #bdbdbd ],'Isosphaera pallida ATCC 43644 [320102902]':0.118420[& !color = #bdbdbd ])0.93:0.084930[& !name = "Bacteria" , !color = #bdbdbd ],'Methylacidiphilum infernorum V4 [189219327]':0.255140[& !color = #80cdc1 ])1:0.480910[& !name = "Bacteria" , !color = #bdbdbd ],(((('[FUPA25_Cu-like] Lactobacillus rhamnosus GG [385829417]':0.282960[& !color = #bdbdbd ],'[FUPA25_Cu-like] Streptococcus pasteurianus ATCC 43144 [336065075]':0.283520[& !color = #bdbdbd ])0.55:0.041210[& !name = "Lactobacillales" , !color = #bdbdbd ],('[FUPA25_Cu-like] Aerococcus urinae ACS-120-V-Col10a [326804322]':0.185250[& !color = #bdbdbd ],'[FUPA25_Cu-like] Lactobacillus helveticus DPC 4571 [161508189]':0.378680[& !color = #bdbdbd ])0.98:0.067480[& !name = "Lactobacillales" , !color = #bdbdbd ])0.98:0.102330[& !name = "Lactobacillales" , !color = #bdbdbd ],'[FUPA25_Cu-like] Lactococcus garvieae Lg2 [385832021]':0.289510[& !color = #bdbdbd ])1:0.215050[& !name = "Lactobacillales" , !color = #bdbdbd , !collapse = {"collapsed",1.98023} ],'Bifidobacterium adolescentis ATCC 15703 [119025076]':0.563750[& !color = #bdbdbd ])1:0.105780[& !name = "Bacteria" , !color = #bdbdbd ])0.72:0.060790[& !name = "Bacteria" , !color = #bdbdbd ],((('[FUPA25_Cu-like] Salinispora tropica CNB-440 [145594127]':0.227930[& !color = #bdbdbd ],'[FUPA25_Cu-like] Thermobispora bispora DSM 43833 [296269623]':0.207660[& !color = #bdbdbd ])0.87:0.052890[& !name = "Actinomycetales" , !color = #bdbdbd ],('[FUPA25_Cu-like] Acidothermus cellulolyticus 11B [117927237]':0.171540[& !color = #bdbdbd ],'[FUPA25_Cu-like] Nakamurella multipartita DSM 44233 [258654385]':0.187480[& !color = #bdbdbd ])1:0.123690[& !name = "Frankineae" , !color = #bdbdbd ])0.7:0.043670[& !name = "Actinomycetales" , !color = #bdbdbd , !collapse = {"collapsed",2.42208} ],(('[FUPA25_Cu-like] Rhodomicrobium vannielii ATCC 17100 [312114766]':0.268610[& !color = #bdbdbd ],'[FUPA25_Cu-like] Azorhizobium caulinodans ORS 571 [158423267]':0.327430[& !color = #bdbdbd ])1:0.087980[& !name = "Rhizobiales" , !color = #bdbdbd ],'[FUPA25_Cu-like] Thiomicrospira crunogena XCL-2 [78485067]':0.312700[& !color = #bdbdbd ])1:0.081900[& !name = "Proteobacteria" , !color = #bdbdbd , !collapse = {"collapsed",2.27961} ])1:0.133420[& !name = "Bacteria" , !color = #bdbdbd ])0.91:0.092670[& !name = "Bacteria" , !color = #bdbdbd ],(((Schizochytrium_aggregatum_876976@104533:0.116380[& !color = #ec7014 ],Aurantiochytrium_limacinum_717989@38118:0.235100[& !color = #ec7014 ])0:0.000000[& !name = "Thraustochytriaceae" , !color = #ec7014 ],'Sorangium cellulosum So ce56 [162448275]':2.240980[& !color = #bdbdbd ])0.5:0.124780[& !name = "cellular organisms" , !color = #000000 ],Aplanochytrium_kerguelense_702273@98369:0.213930[& !color = #ec7014 ])0.5:0.637250[& !name = "cellular organisms" , !color = #000000 ])0.5:0.195490[& !name = "cellular organisms" , !color = #000000 ],((((((Aurantiochytrium_limacinum_717989@84578:0.217150[& !color = #ec7014 ],Ciona_savignyi_51511@ENSCSAVP00000018404:0.175170[& !color = #969696 ])0.67:0.058360[& !name = "Eukaryota" , !color = #000000 ],Linum_usitatissimum_4006@23180914:0.132870[& !color = #4daf4a ])1:0.213240[& !name = "Eukaryota" , !color = #000000 ],Tetrahymena_thermophila_5911@EAS01862:0.710220[& !color = #fe9929 ])0.75:0.086090[& !name = "Eukaryota" , !color = #000000 ],Thalassiosira_pseudonana_35128@Thaps33766:0.302560[& !color = #ec7014 ])0.5:0.072080[& !name = "Eukaryota" , !color = #000000 ],((Vitis_vinifera_29760@17828123:0.084220[& !color = #4daf4a ],Vitis_vinifera_29760@17828130:0.069950[& !color = #4daf4a ])1:0.260370[& !name = "Vitis vinifera" , !color = #4daf4a ],Setaria_italica_4555@19682426:0.078310[& !color = #4daf4a ])1:0.399310[& !name = "Magnoliophyta" , !color = #4daf4a , !collapse = {"collapsed",1.35257} ])1:0.542080[& !name = "Eukaryota" , !color = #000000 ],'Aedes_aegypti_7159@AAEL015646-PA':0.972470[& !color = #969696 ])1:0.559950[& !name = "Eukaryota" , !color = #000000 ])0:0.000000[& !name = "cellular organisms" , !color = #000000 ])0:0.005850[& !name = "cellular organisms" , !color = #000000 ])0.5[& !name = "cellular organisms" , !color = #000000 ];
end;
