# Supplementary material for: Origin and evolution of metal P-type ATPases in Plantae (Archaeplastida)
Source: Front Plant Sci. 2014 Jan 7;4:544. doi: 10.3389/fpls.2013.00544 (PMC3922081; doi:10.3389/fpls.2013.00544)
Supplement: File S4 — Phylogenetic tree of IB-1 Me+ ATPases in Plantae (NEXUS file). [file FileS4.ZIP › file_s4.nex]

#NEXUS

begin trees;
    tree tree_1 = [&R] (((((((((((((((((((((((((((((((Panicum_virgatum_38727@23806579:0.000000[& !color = #4daf4a ],Panicum_virgatum_38727@23806580:0.000000[& !color = #4daf4a ])99:0.009060[& !name = "Panicum virgatum" , !color = #4daf4a ],Panicum_virgatum_38727@23759255:0.013940[& !color = #4daf4a ])100:0.015920[& !name = "Panicum virgatum" , !color = #4daf4a , !collapse = {"collapsed",1.04602} ],Setaria_italica_4555@19694798:0.010690[& !color = #4daf4a ])100:0.015340[& !name = "Paniceae" , !color = #4daf4a ],(Sorghum_bicolor_4558@1973432:0.029210[& !color = #4daf4a ],Zea_mays_4577@20846996:0.014400[& !color = #4daf4a ])94:0.012990[& !name = "Andropogoneae" , !color = #4daf4a ])95:0.015210[& !name = "Panicoideae" , !color = #4daf4a ],(((Panicum_virgatum_38727@23759257:0.018870[& !color = #4daf4a ],Panicum_virgatum_38727@23802949:0.022420[& !color = #4daf4a ])89:0.009280[& !name = "Panicum virgatum" , !color = #4daf4a , !collapse = {"collapsed",1.03339} ],Setaria_italica_4555@19694037:0.013450[& !color = #4daf4a ])72:0.004310[& !name = "Paniceae" , !color = #4daf4a ],(Zea_mays_4577@20845390:0.050220[& !color = #4daf4a ],Sorghum_bicolor_4558@1973433:0.013070[& !color = #4daf4a ])97:0.013230[& !name = "Andropogoneae" , !color = #4daf4a ])100:0.037030[& !name = "Panicoideae" , !color = #4daf4a ])94:0.017430[& !name = "Panicoideae" , !color = #4daf4a ],Oryza_sativa_4530@24105629:0.050240[& !color = #4daf4a ])78:0.022700[& !name = "Poaceae" , !color = #4daf4a ],Brachypodium_distachyon_15368@21824067:0.016010[& !color = #4daf4a ])95:0.158320[& !name = "Poaceae" , !color = #4daf4a ],(((Solanum_lycopersicum_4081@27305024:0.031680[& !color = #4daf4a ],Solanum_tuberosum_4113@24393376:0.001930[& !color = #4daf4a ])98:0.149540[& !name = "Solanum" , !color = #4daf4a ],Solanum_lycopersicum_4081@27305918:0.112300[& !color = #4daf4a ])60:0.017420[& !name = "Solanum" , !color = #4daf4a , !collapse = {"collapsed",1.09306} ],(Mimulus_guttatus_4155@17697384:0.063870[& !color = #4daf4a ],Mimulus_guttatus_4155@17678605:0.206190[& !color = #4daf4a ])96:0.057710[& !name = "Mimulus guttatus" , !color = #4daf4a , !collapse = {"collapsed",1.0278} ])47:0.013180[& !name = "lamiids" , !color = #4daf4a ])26:0.016460[& !name = "Magnoliophyta" , !color = #4daf4a ],((Aquilegia_coerulea_218851@22038592:0.000000[& !color = #4daf4a ],Aquilegia_coerulea_218851@22038593:0.000000[& !color = #4daf4a ])100:0.119390[& !name = "Aquilegia coerulea" , !color = #4daf4a ],Aquilegia_coerulea_218851@22059917:0.016230[& !color = #4daf4a ])100:0.101740[& !name = "Aquilegia coerulea" , !color = #4daf4a , !collapse = {"collapsed",1.10021} ])6:0.013760[& !name = "Magnoliophyta" , !color = #4daf4a ],(((Malus_x_3750@22637804:0.020300[& !color = #4daf4a ],Malus_x_3750@22670660:0.040070[& !color = #4daf4a ])89:0.034580[& !name = "Malus domestica" , !color = #4daf4a , !collapse = {"collapsed",1.23061} ],Prunus_persica_3760@17647022:0.021610[& !color = #4daf4a ])50:0.008830[& !name = "Maloideae" , !color = #4daf4a ],Fragaria_vesca_57918@27267615.N:0.056700[& !color = #4daf4a ])78:0.021010[& !name = "Rosaceae" , !color = #4daf4a ])3:0.006770[& !name = "Magnoliophyta" , !color = #4daf4a ],Vitis_vinifera_29760@17829335:0.063330[& !color = #4daf4a ])1:0.010040[& !name = "Magnoliophyta" , !color = #4daf4a ],(((((((Populus_trichocarpa_3694@26998822:0.000000[& !color = #4daf4a ],Populus_trichocarpa_3694@26998823:0.000000[& !color = #4daf4a ])100:0.044000[& !name = "Populus trichocarpa" , !color = #4daf4a ],(Populus_trichocarpa_3694@27046702:0.000000[& !color = #4daf4a ],Populus_trichocarpa_3694@27046703:0.000000[& !color = #4daf4a ])100:0.033920[& !name = "Populus trichocarpa" , !color = #4daf4a ])73:0.009600[& !name = "Populus trichocarpa" , !color = #4daf4a , !collapse = {"collapsed",1.25602} ],Linum_usitatissimum_4006@23173732:0.123030[& !color = #4daf4a ])87:0.009920[& !name = "Malpighiales" , !color = #4daf4a ],((Manihot_esculenta_3983@17979042:0.026340[& !color = #4daf4a ],Manihot_esculenta_3983@17977195:0.048000[& !color = #4daf4a ])95:0.016380[& !name = "Manihot esculenta" , !color = #4daf4a , !collapse = {"collapsed",1.23422} ],Ricinus_communis_3988@16823554:0.037170[& !color = #4daf4a ])96:0.020940[& !name = "Euphorbiaceae" , !color = #4daf4a ])54:0.011990[& !name = "Malpighiales" , !color = #4daf4a ],(((Citrus_sinensis_2711@18118382:0.008070[& !color = #4daf4a ],Citrus_clementina_85681@20809324:0.005970[& !color = #4daf4a ])100:0.099960[& !name = "Citrus" , !color = #4daf4a ],(Citrus_sinensis_2711@18097138:0.022540[& !color = #4daf4a ],Citrus_clementina_85681@20808634:0.011110[& !color = #4daf4a ])97:0.020810[& !name = "Citrus" , !color = #4daf4a ])96:0.029090[& !name = "Citrus" , !color = #4daf4a , !collapse = {"collapsed",1.18444} ],((Gossypium_raimondii_29730@26774779:0.003800[& !color = #4daf4a ],Gossypium_raimondii_29730@26774780:0.001950[& !color = #4daf4a ])100:0.048040[& !name = "Gossypium raimondii" , !color = #4daf4a , !collapse = {"collapsed",1.23177} ],Theobroma_cacao_3641@27449647:0.032660[& !color = #4daf4a ])100:0.037950[& !name = "Malvaceae" , !color = #4daf4a ])19:0.009970[& !name = "malvids" , !color = #4daf4a ])5:0.006460[& !name = "rosids" , !color = #4daf4a ],(Populus_trichocarpa_3694@26997994:0.000000[& !color = #4daf4a ],Populus_trichocarpa_3694@26997995:0.000000[& !color = #4daf4a ])100:0.162080[& !name = "Populus trichocarpa" , !color = #4daf4a , !collapse = {"collapsed",1.17591} ])9:0.004270[& !name = "rosids" , !color = #4daf4a ],Eucalyptus_grandis_71139@23577318:0.092180[& !color = #4daf4a ])6:0.009650[& !name = "rosids" , !color = #4daf4a ])0:0.004020[& !name = "Magnoliophyta" , !color = #4daf4a ],Eucalyptus_grandis_71139@23575652:0.248710[& !color = #4daf4a ])1:0.008720[& !name = "Magnoliophyta" , !color = #4daf4a ],(((Fragaria_vesca_57918@27267615.C:0.066280[& !color = #4daf4a ],Prunus_persica_3760@17659550:0.024260[& !color = #4daf4a ])58:0.012920[& !name = "Rosaceae" , !color = #4daf4a ],Malus_x_3750@22672397:0.054170[& !color = #4daf4a ])98:0.061910[& !name = "Rosaceae" , !color = #4daf4a ],Cucumis_sativus_3659@16975835:0.246210[& !color = #4daf4a ])28:0.016040[& !name = "fabids" , !color = #4daf4a ])1:0.007570[& !name = "Magnoliophyta" , !color = #4daf4a ],Cucumis_sativus_3659@16978444:0.146890[& !color = #4daf4a ])4:0.013140[& !name = "Magnoliophyta" , !color = #4daf4a ],(((((Arabidopsis_thaliana_3702@19650287:0.002930[& !color = #4daf4a ],Arabidopsis_lyrata_59689@16041548:0.017740[& !color = #4daf4a ])71:0.005780[& !name = "Arabidopsis" , !color = #4daf4a , !collapse = {"collapsed",1.21549} ],Capsella_rubella_81985@20906405:0.016700[& !color = #4daf4a ])55:0.004160[& !name = "Camelineae" , !color = #4daf4a ],(Eutrema_halophilum_98038@20201679:0.015030[& !color = #4daf4a ],Brassica_rapa_3711@22714583:0.029190[& !color = #4daf4a ])34:0.003610[& !name = "Brassicaceae" , !color = #4daf4a ])41:0.013660[& !name = "Brassicaceae" , !color = #4daf4a ],Brassica_rapa_3711@22694234:0.149570[& !color = #4daf4a ])99:0.107610[& !name = "Brassicaceae" , !color = #4daf4a ],(Carica_papaya_3649@16425705:0.037810[& !color = #4daf4a ],Carica_papaya_3649@16410273:0.071380[& !color = #4daf4a ])92:0.017230[& !name = "Carica papaya" , !color = #4daf4a , !collapse = {"collapsed",1.27583} ])44:0.020920[& !name = "Brassicales" , !color = #4daf4a ])9:0.028080[& !name = "Magnoliophyta" , !color = #4daf4a ],(((Glycine_max_3847@26329145:0.006780[& !color = #4daf4a ],Glycine_max_3847@26306753:0.000000[& !color = #4daf4a ])100:0.015480[& !name = "Glycine max" , !color = #4daf4a , !collapse = {"collapsed",1.32729} ],Phaseolus_vulgaris_3885@27169012:0.035910[& !color = #4daf4a ])100:0.042620[& !name = "Phaseoleae" , !color = #4daf4a ],((Phaseolus_vulgaris_3885@27170635:0.025900[& !color = #4daf4a ],Glycine_max_3847@26323983:0.047400[& !color = #4daf4a ])100:0.053110[& !name = "Phaseoleae" , !color = #4daf4a ],Medicago_truncatula_3880@23029719:0.076830[& !color = #4daf4a ])89:0.033430[& !name = "Papilionoideae" , !color = #4daf4a ])80:0.021270[& !name = "Papilionoideae" , !color = #4daf4a ])13:0.022990[& !name = "Magnoliophyta" , !color = #4daf4a ],(((Glycine_max_3847@26324678:0.000000[& !color = #4daf4a ],Glycine_max_3847@26324679:0.000000[& !color = #4daf4a ])100:0.036560[& !name = "Glycine max" , !color = #4daf4a , !collapse = {"collapsed",1.24215} ],Phaseolus_vulgaris_3885@27168638:0.071220[& !color = #4daf4a ])96:0.050730[& !name = "Phaseoleae" , !color = #4daf4a ],Medicago_truncatula_3880@23036471:0.077290[& !color = #4daf4a ])97:0.106990[& !name = "Papilionoideae" , !color = #4daf4a ])62:0.088970[& !name = "Magnoliophyta" , !color = #4daf4a ],((Pseudotsuga_menziesii_278161@146177780.H1.2:0.000000[& !color = #4daf4a ],Pinus_taeda_3352@57884868.H1.1:0.140150[& !color = #4daf4a ])55:0.042700[& !name = "Pinaceae" , !color = #4daf4a ],(Pinus_taeda_3352@74162918.H1.3:0.580440[& !color = #4daf4a ],Picea_glauca_3330@CT03130701.H1.1:0.014980[& !color = #4daf4a ])22:0.006650[& !name = "Pinaceae" , !color = #4daf4a ])72:0.074970[& !name = "Pinaceae" , !color = #4daf4a ])61:0.068440[& !name = "Spermatophyta" , !color = #4daf4a ],((Pinus_taeda_3352@21822090.H1.1:0.027560[& !color = #4daf4a ],Picea_glauca_3330@CT05130701.H1.1:0.023170[& !color = #4daf4a ])90:0.085310[& !name = "Pinaceae" , !color = #4daf4a ],Welwitschia_mirabilis_3377@74109343.H1.1:0.344180[& !color = #4daf4a ])70:0.146590[& !name = "Spermatophyta" , !color = #4daf4a ])38:0.025870[& !name = "Spermatophyta" , !color = #4daf4a ],((((((((((((((Gossypium_raimondii_29730@26770117:0.000000[& !color = #4daf4a ],Gossypium_raimondii_29730@26770116:0.000000[& !color = #4daf4a ])32:0.000000[& !name = "Gossypium raimondii" , !color = #4daf4a ],Gossypium_raimondii_29730@26770118:0.000000[& !color = #4daf4a ])100:0.066770[& !name = "Gossypium raimondii" , !color = #4daf4a , !collapse = {"collapsed",0.97688} ],(Theobroma_cacao_3641@27426287:0.000000[& !color = #4daf4a ],Theobroma_cacao_3641@27426288:0.000000[& !color = #4daf4a ])100:0.020140[& !name = "Theobroma cacao" , !color = #4daf4a , !collapse = {"collapsed",1.02351} ])100:0.070110[& !name = "Malvaceae" , !color = #4daf4a ],Carica_papaya_3649@16427357:0.178140[& !color = #4daf4a ])56:0.018150[& !name = "malvids" , !color = #4daf4a ],(((Citrus_sinensis_2711@18124097:0.000000[& !color = #4daf4a ],Citrus_sinensis_2711@18124095:0.000000[& !color = #4daf4a ])31:0.000000[& !name = "Citrus sinensis" , !color = #4daf4a ],Citrus_sinensis_2711@18124096:0.000000[& !color = #4daf4a ])73:0.001930[& !name = "Citrus sinensis" , !color = #4daf4a ],Citrus_clementina_85681@20818753:0.000000[& !color = #4daf4a ])100:0.083040[& !name = "Citrus" , !color = #4daf4a , !collapse = {"collapsed",1.04694} ])47:0.017160[& !name = "malvids" , !color = #4daf4a ],(((Populus_trichocarpa_3694@27047919:0.000000[& !color = #4daf4a ],Populus_trichocarpa_3694@27047920:0.000000[& !color = #4daf4a ])100:0.059490[& !name = "Populus trichocarpa" , !color = #4daf4a , !collapse = {"collapsed",1.06291} ],(Manihot_esculenta_3983@17966819:0.055590[& !color = #4daf4a ],Ricinus_communis_3988@16821219:0.041110[& !color = #4daf4a ])36:0.019460[& !name = "Euphorbiaceae" , !color = #4daf4a ])13:0.011900[& !name = "Malpighiales" , !color = #4daf4a ],(Linum_usitatissimum_4006@23151139:0.001940[& !color = #4daf4a ],Linum_usitatissimum_4006@23180657:0.009360[& !color = #4daf4a ])100:0.144210[& !name = "Linum usitatissimum" , !color = #4daf4a , !collapse = {"collapsed",0.98073} ])29:0.014770[& !name = "Malpighiales" , !color = #4daf4a ])6:0.013800[& !name = "rosids" , !color = #4daf4a ],(((((Malus_x_3750@22669233:0.000000[& !color = #4daf4a ],Malus_x_3750@22663536:0.022150[& !color = #4daf4a ])100:0.060920[& !name = "Malus domestica" , !color = #4daf4a , !collapse = {"collapsed",0.98807} ],(Fragaria_vesca_57918@27264642:0.087870[& !color = #4daf4a ],Prunus_persica_3760@17656092:0.030810[& !color = #4daf4a ])85:0.015350[& !name = "Rosaceae" , !color = #4daf4a ])97:0.055870[& !name = "Rosaceae" , !color = #4daf4a ],(Mimulus_guttatus_4155@17696095:0.133010[& !color = #4daf4a ],Solanum_lycopersicum_4081@27296974:0.134220[& !color = #4daf4a ])55:0.056730[& !name = "lamiids" , !color = #4daf4a ])14:0.016510[& !name = "core eudicotyledons" , !color = #4daf4a ],(((((Glycine_max_3847@26334913:0.000000[& !color = #4daf4a ],Glycine_max_3847@26334914:0.000000[& !color = #4daf4a ])100:0.013590[& !name = "Glycine max" , !color = #4daf4a ],Glycine_max_3847@26353634:0.021850[& !color = #4daf4a ])98:0.010090[& !name = "Glycine max" , !color = #4daf4a , !collapse = {"collapsed",0.93735} ],Phaseolus_vulgaris_3885@27140527:0.039260[& !color = #4daf4a ])100:0.041080[& !name = "Phaseoleae" , !color = #4daf4a ],Medicago_truncatula_3880@23039695:0.053440[& !color = #4daf4a ])100:0.098970[& !name = "Papilionoideae" , !color = #4daf4a ],Cucumis_sativus_3659@16981643:0.377490[& !color = #4daf4a ])33:0.034180[& !name = "fabids" , !color = #4daf4a ])10:0.010780[& !name = "core eudicotyledons" , !color = #4daf4a ],Populus_trichocarpa_3694@26999776:0.284820[& !color = #4daf4a ])3:0.008570[& !name = "core eudicotyledons" , !color = #4daf4a ])13:0.014920[& !name = "core eudicotyledons" , !color = #4daf4a ],((Eucalyptus_grandis_71139@23598631:0.000000[& !color = #4daf4a ],Eucalyptus_grandis_71139@23598632:0.000000[& !color = #4daf4a ])100:0.095560[& !name = "Eucalyptus grandis" , !color = #4daf4a , !collapse = {"collapsed",1.06929} ],Vitis_vinifera_29760@17833319:0.114970[& !color = #4daf4a ])25:0.012940[& !name = "rosids" , !color = #4daf4a ])73:0.047880[& !name = "core eudicotyledons" , !color = #4daf4a ],Nuphar_advena_77108@CT01130701.H1.1:0.141640[& !color = #4daf4a ])18:0.012800[& !name = "Magnoliophyta" , !color = #4daf4a ],(Aquilegia_coerulea_218851@22027353:0.000000[& !color = #4daf4a ],Aquilegia_coerulea_218851@22027354:0.000000[& !color = #4daf4a ])100:0.139680[& !name = "Aquilegia coerulea" , !color = #4daf4a , !collapse = {"collapsed",1.09879} ])43:0.031830[& !name = "Magnoliophyta" , !color = #4daf4a ],(((((Panicum_virgatum_38727@23808114:0.016780[& !color = #4daf4a ],Panicum_virgatum_38727@23812478:0.015670[& !color = #4daf4a ])36:0.006930[& !name = "Panicum virgatum" , !color = #4daf4a , !collapse = {"collapsed",1.06339} ],Setaria_italica_4555@19688063:0.007680[& !color = #4daf4a ])59:0.015450[& !name = "Paniceae" , !color = #4daf4a ],(Sorghum_bicolor_4558@1965684:0.012950[& !color = #4daf4a ],Zea_mays_4577@20880967:0.013140[& !color = #4daf4a ])68:0.010510[& !name = "Andropogoneae" , !color = #4daf4a ])72:0.020340[& !name = "Panicoideae" , !color = #4daf4a ],(Hordeum_vulgare_4513@MLOC_57716.1:0.040600[& !color = #4daf4a ],Brachypodium_distachyon_15368@21827152:0.014500[& !color = #4daf4a ])99:0.032650[& !name = "Pooideae" , !color = #4daf4a ])40:0.009160[& !name = "Poaceae" , !color = #4daf4a ],Oryza_sativa_4530@24133417:0.030520[& !color = #4daf4a ])100:0.138250[& !name = "Poaceae" , !color = #4daf4a ])71:0.102790[& !name = "Magnoliophyta" , !color = #4daf4a ],((Cryptomeria_japonica_3369@CT01130701.H1.1:0.026650[& !color = #4daf4a ],Picea_glauca_3330@CT02130701.H1.1:0.010240[& !color = #4daf4a ])10:0.006790[& !name = "Coniferales" , !color = #4daf4a ],Pinus_taeda_3352@CT03130701.H1.2:0.042410[& !color = #4daf4a ])25:0.130990[& !name = "Coniferales" , !color = #4daf4a ])74:0.214800[& !name = "Spermatophyta" , !color = #4daf4a ],((((Selaginella_moellendorffii_88036@15416970:0.000000[& !color = #4daf4a ],Selaginella_moellendorffii_88036@15422829:0.036310[& !color = #4daf4a ])100:0.065680[& !name = "Selaginella moellendorffii" , !color = #4daf4a ],Selaginella_moellendorffii_88036@15414789:0.056220[& !color = #4daf4a ])100:0.160710[& !name = "Selaginella moellendorffii" , !color = #4daf4a , !collapse = {"collapsed",1.26073} ],(Selaginella_moellendorffii_88036@15416074:0.062720[& !color = #4daf4a ],Pinus_taeda_3352@CT05130701.H1.1:0.214980[& !color = #4daf4a ])76:0.122350[& !name = "Tracheophyta" , !color = #4daf4a ])47:0.033740[& !name = "Tracheophyta" , !color = #4daf4a ],(Marchantia_polymorpha_3197@114077601.H1.1:0.151760[& !color = #4daf4a ],Physcomitrella_patens_3218@18073568:0.096430[& !color = #4daf4a ])69:0.127080[& !name = "Embryophyta" , !color = #4daf4a ])29:0.030720[& !name = "Embryophyta" , !color = #4daf4a ])14:0.000000[& !name = "Embryophyta" , !color = #4daf4a ],Ginkgo_biloba_3311@158979926.H1.1:0.594810[& !color = #4daf4a ])40:0.031820[& !name = "Embryophyta" , !color = #4daf4a ])94:0.201170[& !name = "Embryophyta" , !color = #4daf4a ],Coleochaete_sp._3123@GW592528.H1.1:0.315590[& !color = #4daf4a ])72:0.075350[& !name = "Streptophytina" , !color = #4daf4a ],Chaetosphaeridium_globosum_96477@372605635.H1.2:0.454580[& !color = #4daf4a ])31:0.031850[& !name = "Streptophytina" , !color = #4daf4a ],Klebsormidium_flaccidum_3172@CT02130701.H1.2:0.425650[& !color = #4daf4a ])17:0.031180[& !name = "Streptophyta" , !color = #4daf4a ],(((((((((((((((((((Arabidopsis_lyrata_59689@16064442:0.000010[& !color = #4daf4a ],Capsella_rubella_81985@20913247:0.019470[& !color = #4daf4a ])43:0.007830[& !name = "Camelineae" , !color = #4daf4a ],Arabidopsis_thaliana_3702@19665355:0.005850[& !color = #4daf4a ])94:0.021290[& !name = "Camelineae" , !color = #4daf4a ],Eutrema_halophilum_98038@20202842:0.021240[& !color = #4daf4a ])38:0.004150[& !name = "Brassicaceae" , !color = #4daf4a ],Brassica_rapa_3711@22716164:0.065340[& !color = #4daf4a ])30:0.002140[& !name = "Brassicaceae" , !color = #4daf4a ],Brassica_rapa_3711@22698062:0.018930[& !color = #4daf4a ])100:0.153190[& !name = "Brassicaceae" , !color = #4daf4a ],(((Gossypium_raimondii_29730@26818293:0.000000[& !color = #4daf4a ],Gossypium_raimondii_29730@26818291:0.000000[& !color = #4daf4a ])36:0.000000[& !name = "Gossypium raimondii" , !color = #4daf4a ],Gossypium_raimondii_29730@26818292:0.000000[& !color = #4daf4a ])100:0.055220[& !name = "Gossypium raimondii" , !color = #4daf4a , !collapse = {"collapsed",1.20684} ],(Theobroma_cacao_3641@27460014:0.000000[& !color = #4daf4a ],Theobroma_cacao_3641@27460015:0.000000[& !color = #4daf4a ])100:0.031110[& !name = "Theobroma cacao" , !color = #4daf4a , !collapse = {"collapsed",1.23095} ])98:0.028300[& !name = "Malvaceae" , !color = #4daf4a ])34:0.016460[& !name = "malvids" , !color = #4daf4a ],(((((Citrus_sinensis_2711@18139156:0.000000[& !color = #4daf4a ],Citrus_sinensis_2711@18139160:0.000000[& !color = #4daf4a ])8:0.000000[& !name = "Citrus sinensis" , !color = #4daf4a ],Citrus_sinensis_2711@18139157:0.001940[& !color = #4daf4a ])3:0.000000[& !name = "Citrus sinensis" , !color = #4daf4a ],(Citrus_clementina_85681@20818235:0.001920[& !color = #4daf4a ],Citrus_sinensis_2711@18139158:0.000000[& !color = #4daf4a ])10:0.000000[& !name = "Citrus" , !color = #4daf4a ])49:0.002320[& !name = "Citrus" , !color = #4daf4a ],Citrus_sinensis_2711@18139159:0.000000[& !color = #4daf4a ])100:0.085710[& !name = "Citrus" , !color = #4daf4a , !collapse = {"collapsed",1.20757} ],Carica_papaya_3649@16416925:0.059990[& !color = #4daf4a ])39:0.009280[& !name = "malvids" , !color = #4daf4a ])25:0.009670[& !name = "malvids" , !color = #4daf4a ],((Cucumis_sativus_3659@16953908:0.000000[& !color = #4daf4a ],Cucumis_sativus_3659@16953909:0.003090[& !color = #4daf4a ])100:0.128180[& !name = "Cucumis sativus" , !color = #4daf4a , !collapse = {"collapsed",1.17397} ],Vitis_vinifera_29760@17823842:0.086800[& !color = #4daf4a ])2:0.011250[& !name = "rosids" , !color = #4daf4a ])2:0.008960[& !name = "rosids" , !color = #4daf4a ],((((Manihot_esculenta_3983@17990531:0.041430[& !color = #4daf4a ],Manihot_esculenta_3983@17988076:0.044530[& !color = #4daf4a ])64:0.020310[& !name = "Manihot esculenta" , !color = #4daf4a , !collapse = {"collapsed",1.20576} ],Ricinus_communis_3988@16810452:0.041690[& !color = #4daf4a ])96:0.018690[& !name = "Euphorbiaceae" , !color = #4daf4a ],(Linum_usitatissimum_4006@23158425:0.007350[& !color = #4daf4a ],Linum_usitatissimum_4006@23169385:0.010360[& !color = #4daf4a ])100:0.137690[& !name = "Linum usitatissimum" , !color = #4daf4a , !collapse = {"collapsed",1.14124} ])62:0.004650[& !name = "Malpighiales" , !color = #4daf4a ],((Populus_trichocarpa_3694@27046307:0.000000[& !color = #4daf4a ],Populus_trichocarpa_3694@27046308:0.000000[& !color = #4daf4a ])100:0.044050[& !name = "Populus trichocarpa" , !color = #4daf4a ],Populus_trichocarpa_3694@27000001:0.047870[& !color = #4daf4a ])100:0.040180[& !name = "Populus trichocarpa" , !color = #4daf4a , !collapse = {"collapsed",1.20589} ])88:0.031510[& !name = "Malpighiales" , !color = #4daf4a ])6:0.010020[& !name = "rosids" , !color = #4daf4a ],(((Prunus_persica_3760@17650148:0.000000[& !color = #4daf4a ],Prunus_persica_3760@17650149:0.000000[& !color = #4daf4a ])100:0.035070[& !name = "Prunus persica" , !color = #4daf4a , !collapse = {"collapsed",1.23407} ],(Malus_x_3750@22678916:0.015690[& !color = #4daf4a ],Malus_x_3750@22647969:0.020080[& !color = #4daf4a ])84:0.008380[& !name = "Malus domestica" , !color = #4daf4a , !collapse = {"collapsed",1.24068} ])45:0.007720[& !name = "Maloideae" , !color = #4daf4a ],Fragaria_vesca_57918@27273934:0.043960[& !color = #4daf4a ])97:0.058610[& !name = "Rosaceae" , !color = #4daf4a ])11:0.008950[& !name = "rosids" , !color = #4daf4a ],((((Glycine_max_3847@26342994:0.029570[& !color = #4daf4a ],Glycine_max_3847@26330697:0.018600[& !color = #4daf4a ])89:0.008000[& !name = "Glycine max" , !color = #4daf4a , !collapse = {"collapsed",1.21018} ],Phaseolus_vulgaris_3885@27145899:0.044970[& !color = #4daf4a ])100:0.026980[& !name = "Phaseoleae" , !color = #4daf4a ],Medicago_truncatula_3880@23018658:0.079480[& !color = #4daf4a ])90:0.021250[& !name = "Papilionoideae" , !color = #4daf4a ],((Glycine_max_3847@26321569:0.019370[& !color = #4daf4a ],Glycine_max_3847@26309710:0.004200[& !color = #4daf4a ])95:0.018350[& !name = "Glycine max" , !color = #4daf4a , !collapse = {"collapsed",1.23109} ],Phaseolus_vulgaris_3885@27168163:0.065910[& !color = #4daf4a ])99:0.027170[& !name = "Phaseoleae" , !color = #4daf4a ])99:0.048440[& !name = "Papilionoideae" , !color = #4daf4a ])18:0.016990[& !name = "rosids" , !color = #4daf4a ],(((Solanum_lycopersicum_4081@27288190:0.001850[& !color = #4daf4a ],Solanum_tuberosum_4113@24429207:0.013810[& !color = #4daf4a ])100:0.140310[& !name = "Solanum" , !color = #4daf4a , !collapse = {"collapsed",1.159} ],Mimulus_guttatus_4155@17679103:0.114360[& !color = #4daf4a ])40:0.033950[& !name = "lamiids" , !color = #4daf4a ],(Eucalyptus_grandis_71139@23573823:0.000000[& !color = #4daf4a ],Eucalyptus_grandis_71139@23573824:0.000000[& !color = #4daf4a ])100:0.121110[& !name = "Eucalyptus grandis" , !color = #4daf4a , !collapse = {"collapsed",1.22596} ])13:0.014340[& !name = "core eudicotyledons" , !color = #4daf4a ])27:0.027000[& !name = "core eudicotyledons" , !color = #4daf4a ],(Aquilegia_coerulea_218851@22035864:0.000000[& !color = #4daf4a ],Aquilegia_coerulea_218851@22035865:0.000000[& !color = #4daf4a ])100:0.112220[& !name = "Aquilegia coerulea" , !color = #4daf4a , !collapse = {"collapsed",1.27619} ])55:0.065940[& !name = "eudicotyledons" , !color = #4daf4a ],(((((((Panicum_virgatum_38727@23767770:0.008010[& !color = #4daf4a ],Setaria_italica_4555@19704622:0.013940[& !color = #4daf4a ])55:0.002020[& !name = "Paniceae" , !color = #4daf4a ],Panicum_virgatum_38727@23801387:0.012080[& !color = #4daf4a ])56:0.004610[& !name = "Paniceae" , !color = #4daf4a ],(Sorghum_bicolor_4558@1984632:0.009950[& !color = #4daf4a ],Zea_mays_4577@20839425:0.007940[& !color = #4daf4a ])97:0.020050[& !name = "Andropogoneae" , !color = #4daf4a ])96:0.021830[& !name = "Panicoideae" , !color = #4daf4a ],((Hordeum_vulgare_4513@MLOC_30801.1:0.000000[& !color = #4daf4a ],Hordeum_vulgare_4513@MLOC_30801.2:0.000000[& !color = #4daf4a ])100:0.037150[& !name = "Hordeum vulgare" , !color = #4daf4a , !collapse = {"collapsed",1.19228} ],Brachypodium_distachyon_15368@21817566:0.024290[& !color = #4daf4a ])100:0.026860[& !name = "Pooideae" , !color = #4daf4a ])89:0.016130[& !name = "Poaceae" , !color = #4daf4a ],Oryza_sativa_4530@24142637:0.044020[& !color = #4daf4a ])98:0.037520[& !name = "Poaceae" , !color = #4daf4a ],(((Hordeum_vulgare_4513@MLOC_4755.1:0.000000[& !color = #4daf4a ],Hordeum_vulgare_4513@MLOC_4755.2:0.000000[& !color = #4daf4a ])100:0.043650[& !name = "Hordeum vulgare" , !color = #4daf4a , !collapse = {"collapsed",1.21579} ],Brachypodium_distachyon_15368@21832571:0.034370[& !color = #4daf4a ])100:0.025480[& !name = "Pooideae" , !color = #4daf4a ],Oryza_sativa_4530@24134485:0.046570[& !color = #4daf4a ])95:0.025020[& !name = "BEP clade" , !color = #4daf4a ])58:0.008600[& !name = "Poaceae" , !color = #4daf4a ],(((Panicum_virgatum_38727@23788335:0.005990[& !color = #4daf4a ],Panicum_virgatum_38727@23783231:0.010020[& !color = #4daf4a ])82:0.005380[& !name = "Panicum virgatum" , !color = #4daf4a , !collapse = {"collapsed",1.25602} ],Setaria_italica_4555@19688862:0.023680[& !color = #4daf4a ])76:0.010340[& !name = "Paniceae" , !color = #4daf4a ],(Zea_mays_4577@20856806:0.029920[& !color = #4daf4a ],Sorghum_bicolor_4558@1965460:0.005870[& !color = #4daf4a ])96:0.016610[& !name = "Andropogoneae" , !color = #4daf4a ])99:0.036780[& !name = "Panicoideae" , !color = #4daf4a ])98:0.135810[& !name = "Poaceae" , !color = #4daf4a ])41:0.050130[& !name = "Magnoliophyta" , !color = #4daf4a ],Nuphar_advena_77108@67201165.H1.1:0.214040[& !color = #4daf4a ])98:0.120210[& !name = "Magnoliophyta" , !color = #4daf4a ],((Picea_glauca_3330@CT01130701.H1.1:0.027180[& !color = #4daf4a ],Pinus_taeda_3352@CT01130701.H1.1:0.061790[& !color = #4daf4a ])92:0.075160[& !name = "Pinaceae" , !color = #4daf4a ],(Cryptomeria_japonica_3369@190367590.H1.1:0.057850[& !color = #4daf4a ],Ginkgo_biloba_3311@212376581.H1.1:0.048340[& !color = #4daf4a ])72:0.052260[& !name = "Spermatophyta" , !color = #4daf4a ])64:0.034900[& !name = "Spermatophyta" , !color = #4daf4a ])97:0.113830[& !name = "Spermatophyta" , !color = #4daf4a ],(Selaginella_moellendorffii_88036@15419732:0.000230[& !color = #4daf4a ],Selaginella_moellendorffii_88036@15421876:0.003810[& !color = #4daf4a ])100:0.328820[& !name = "Selaginella moellendorffii" , !color = #4daf4a , !collapse = {"collapsed",1.40589} ])31:0.027760[& !name = "Tracheophyta" , !color = #4daf4a ],Marchantia_polymorpha_3197@114101946.H1.1:0.246000[& !color = #4daf4a ])38:0.027070[& !name = "Embryophyta" , !color = #4daf4a ],((Syntrichia_ruralis_38588@46902984.H1.1:0.131830[& !color = #4daf4a ],Physcomitrella_patens_3218@18058934:0.125960[& !color = #4daf4a ])38:0.010830[& !name = "Bryopsida" , !color = #4daf4a ],Physcomitrella_patens_3218@18065168:0.125410[& !color = #4daf4a ])100:0.199710[& !name = "Bryopsida" , !color = #4daf4a ])90:0.165910[& !name = "Embryophyta" , !color = #4daf4a ])33:0.026000[& !name = "Streptophyta" , !color = #4daf4a ],Klebsormidium_flaccidum_3172@325166005.H1.1:0.300790[& !color = #4daf4a ])80:0.085150[& !name = "Streptophyta" , !color = #4daf4a ],Chlorokybus_atmophyticus_3144@CT02130701.H1.4:0.469800[& !color = #4daf4a ])77:0.080410[& !name = "Streptophyta" , !color = #4daf4a ],((((((Chlorella_vulgaris_3077@25795:0.020140[& !color = #4daf4a ],Coccomyxa_subellipsoidea_574566@27393342:0.000000[& !color = #4daf4a ])100:0.334840[& !name = "Trebouxiophyceae" , !color = #4daf4a ],Asterochloris_sp._763042@24489:0.254340[& !color = #4daf4a ])97:0.104950[& !name = "Trebouxiophyceae" , !color = #4daf4a ],Chlorella_variabilis_554065@135599:0.404000[& !color = #4daf4a ])98:0.111670[& !name = "Trebouxiophyceae" , !color = #4daf4a ],((Coccomyxa_subellipsoidea_574566@27388643:0.005540[& !color = #4daf4a ],Chlorella_vulgaris_3077@37559:0.031390[& !color = #4daf4a ])100:0.362500[& !name = "Trebouxiophyceae" , !color = #4daf4a ],Chlorella_variabilis_554065@49546:0.333100[& !color = #4daf4a ])100:0.179470[& !name = "Trebouxiophyceae" , !color = #4daf4a ])58:0.043700[& !name = "Trebouxiophyceae" , !color = #4daf4a ],(Chlamydomonas_reinhardtii_3055@27567154:0.079170[& !color = #4daf4a ],Volvox_carteri_3067@23123916:0.179890[& !color = #4daf4a ])100:0.396740[& !name = "Chlamydomonadales" , !color = #4daf4a ])98:0.081780[& !name = "Chlorophyta" , !color = #4daf4a ],(((Ostreococcus_lucimarinus_242159@27416554:0.117570[& !color = #4daf4a ],Ostreococcus_sp._385169@57230:0.277350[& !color = #4daf4a ])88:0.097130[& !name = "Ostreococcus" , !color = #4daf4a ],Ostreococcus_tauri_70448@28276:0.257230[& !color = #4daf4a ])100:0.606340[& !name = "Ostreococcus" , !color = #4daf4a , !collapse = {"collapsed",0.78727} ],(Micromonas_sp._296587@27395941:0.161160[& !color = #4daf4a ],Micromonas_pusilla_564608@27347925:0.199170[& !color = #4daf4a ])100:0.234560[& !name = "Micromonas" , !color = #4daf4a , !collapse = {"collapsed",1.33436} ])100:0.307480[& !name = "Mamiellales" , !color = #4daf4a ])75:0.075250[& !name = "Chlorophyta" , !color = #4daf4a ])98:0.223760[& !name = "Viridiplantae" , !color = #4daf4a ],((Chlamydomonas_reinhardtii_3055@27569881:0.211230[& !color = #4daf4a ],Volvox_carteri_3067@23132887:0.160690[& !color = #4daf4a ])100:0.538500[& !name = "Chlamydomonadales" , !color = #4daf4a ],Cyanophora_paradoxa_2762@518.H1.1:0.881800[& !color = #377eb8 ])88:0.169850[& !name = "Eukaryota" , !color = #000000 ])74:0.127110[& !name = "Eukaryota" , !color = #000000 ],(Micromonas_pusilla_564608@27347643:0.259770[& !color = #4daf4a ],Micromonas_sp._296587@27398369:0.121560[& !color = #4daf4a ])100:0.631740[& !name = "Micromonas" , !color = #4daf4a , !collapse = {"collapsed",1.61018} ])0:0.133930[& !name = "Eukaryota" , !color = #000000 ],((((((Chondrus_crispus_2769@CDF36577.H1.1:0.000000[& !color = #e41a1c ],Chondrus_crispus_2769@CDF38268.H1.1:0.030640[& !color = #e41a1c ])100:0.088060[& !name = "Chondrus crispus" , !color = #e41a1c ],Chondrus_crispus_2769@CDF37633.H1.1:0.069300[& !color = #e41a1c ])100:0.435950[& !name = "Chondrus crispus" , !color = #e41a1c , !collapse = {"collapsed",1.28686} ],Gracilaria_changii_172969@CT01130701.H1.1:0.433270[& !color = #e41a1c ])79:0.241640[& !name = "Florideophyceae" , !color = #e41a1c ],Galdieria_sulphuraria_130081@CT01130701.H1.1:1.421760[& !color = #e41a1c ])36:0.139290[& !name = "Rhodophyta" , !color = #e41a1c ],(Galdieria_sulphuraria_130081@452823843.H3.1:2.122620[& !color = #e41a1c ],Cyanidioschyzon_merolae_45157@CMP215CT:0.863460[& !color = #e41a1c ])19:0.099820[& !name = "Cyanidiaceae" , !color = #e41a1c ])53:0.158770[& !name = "Rhodophyta" , !color = #e41a1c ],(((Pyropia_yezoensis_2788@contig_25883_g6380.H1.1:0.598400[& !color = #e41a1c ],Pyropia_yezoensis_2788@contig_28701_g7060.H2.1:0.397610[& !color = #e41a1c ])55:0.078190[& !name = "Pyropia yezoensis" , !color = #e41a1c ],Pyropia_haitanensis_1262161@61664089.H1.1:0.535340[& !color = #e41a1c ])72:0.216030[& !name = "Pyropia" , !color = #e41a1c , !collapse = {"collapsed",1.38229} ],((Chondrus_crispus_2769@CDF36754.H1.1:0.229580[& !color = #e41a1c ],Eucheuma_denticulatum_305493@CT01130701.H1.1:0.363070[& !color = #e41a1c ])100:0.471940[& !name = "Gigartinales" , !color = #e41a1c ],Pyropia_yezoensis_2788@contig_12758_g3046.H1.1:0.428130[& !color = #e41a1c ])98:0.343870[& !name = "Rhodophyta" , !color = #e41a1c ])31:0.106300[& !name = "Rhodophyta" , !color = #e41a1c ])0:0.254410[& !name = "Rhodophyta" , !color = #e41a1c ])99[& !name = "Eukaryota" , !color = #000000 ];
end;
