# Supplementary material for: Origin and evolution of metal P-type ATPases in Plantae (Archaeplastida)
Source: Front Plant Sci. 2014 Jan 7;4:544. doi: 10.3389/fpls.2013.00544 (PMC3922081; doi:10.3389/fpls.2013.00544)
Supplement: File S5 — Phylogenetic tree of IB-1 chloroplast Me+ ATPases in Cyanobacteria and Viridiplantae (NEXUS file). [file FileS5.ZIP › file_s5.nex]

#NEXUS

begin trees;
    tree tree_1 = [&R] ((((((((((((((((((((((((Gossypium_raimondii_29730@26760113:0.000000[& !color = #4daf4a ],Gossypium_raimondii_29730@26760112:0.000000[& !color = #4daf4a ])42:0.000000[& !name = "Gossypium raimondii" , !color = #4daf4a ],Gossypium_raimondii_29730@26760111:0.000000[& !color = #4daf4a ])100:0.038280[& !name = "Gossypium raimondii" , !color = #4daf4a , !collapse = {"collapsed",0.79775} ],(Theobroma_cacao_3641@27428855:0.000000[& !color = #4daf4a ],Theobroma_cacao_3641@27428856:0.000000[& !color = #4daf4a ])100:0.029090[& !name = "Theobroma cacao" , !color = #4daf4a , !collapse = {"collapsed",0.80694} ])99:0.052990[& !name = "Malvaceae" , !color = #4daf4a ],(Linum_usitatissimum_4006@23163743:0.022790[& !color = #4daf4a ],Linum_usitatissimum_4006@23159588:0.018590[& !color = #4daf4a ])100:0.075460[& !name = "Linum usitatissimum" , !color = #4daf4a , !collapse = {"collapsed",0.79077} ])46:0.013130[& !name = "rosids" , !color = #4daf4a ],Eucalyptus_grandis_71139@23570241:0.114450[& !color = #4daf4a ])23:0.016710[& !name = "rosids" , !color = #4daf4a ],Vitis_vinifera_29760@17840625:0.112240[& !color = #4daf4a ])27:0.012260[& !name = "rosids" , !color = #4daf4a ],(((Populus_trichocarpa_3694@27009553:0.000000[& !color = #4daf4a ],Populus_trichocarpa_3694@27009554:0.000000[& !color = #4daf4a ])100:0.033120[& !name = "Populus trichocarpa" , !color = #4daf4a ],Populus_trichocarpa_3694@27004647:0.098130[& !color = #4daf4a ])92:0.020510[& !name = "Populus trichocarpa" , !color = #4daf4a , !collapse = {"collapsed",0.77233} ],(Manihot_esculenta_3983@17970348:0.073600[& !color = #4daf4a ],Ricinus_communis_3988@16807405:0.051340[& !color = #4daf4a ])69:0.021120[& !name = "Euphorbiaceae" , !color = #4daf4a ])80:0.040150[& !name = "Malpighiales" , !color = #4daf4a ])6:0.011680[& !name = "rosids" , !color = #4daf4a ],(((((Arabidopsis_thaliana_3702@19665629:0.000000[& !color = #4daf4a ],Arabidopsis_thaliana_3702@19665627:0.000000[& !color = #4daf4a ])42:0.000000[& !name = "Arabidopsis thaliana" , !color = #4daf4a ],Arabidopsis_thaliana_3702@19665628:0.000000[& !color = #4daf4a ])100:0.012470[& !name = "Arabidopsis thaliana" , !color = #4daf4a ],Arabidopsis_lyrata_59689@16037916:0.012950[& !color = #4daf4a ])68:0.004100[& !name = "Arabidopsis" , !color = #4daf4a , !collapse = {"collapsed",0.75418} ],((Brassica_rapa_3711@22694419:0.027030[& !color = #4daf4a ],Eutrema_halophilum_98038@20203471:0.023700[& !color = #4daf4a ])52:0.004190[& !name = "Brassicaceae" , !color = #4daf4a ],Capsella_rubella_81985@20908511:0.013680[& !color = #4daf4a ])19:0.000000[& !name = "Brassicaceae" , !color = #4daf4a ])100:0.154600[& !name = "Brassicaceae" , !color = #4daf4a ],((Citrus_clementina_85681@20795904:0.000000[& !color = #4daf4a ],Citrus_clementina_85681@20795905:0.000000[& !color = #4daf4a ])74:0.002250[& !name = "Citrus clementina" , !color = #4daf4a ],Citrus_sinensis_2711@18125650:0.006560[& !color = #4daf4a ])97:0.068790[& !name = "Citrus" , !color = #4daf4a , !collapse = {"collapsed",0.85048} ])32:0.016970[& !name = "malvids" , !color = #4daf4a ])2:0.014530[& !name = "rosids" , !color = #4daf4a ],(((Prunus_persica_3760@17666393:0.020360[& !color = #4daf4a ],Malus_x_3750@22640913:0.033380[& !color = #4daf4a ])76:0.008760[& !name = "Maloideae" , !color = #4daf4a ],Fragaria_vesca_57918@27255694:0.023830[& !color = #4daf4a ])99:0.052990[& !name = "Rosaceae" , !color = #4daf4a ],Cucumis_sativus_3659@16973473:0.158450[& !color = #4daf4a ])27:0.012580[& !name = "fabids" , !color = #4daf4a ])11:0.013190[& !name = "rosids" , !color = #4daf4a ],(((Glycine_max_3847@26301643:0.008820[& !color = #4daf4a ],Glycine_max_3847@26303437:0.012770[& !color = #4daf4a ])98:0.011450[& !name = "Glycine max" , !color = #4daf4a , !collapse = {"collapsed",0.85358} ],Phaseolus_vulgaris_3885@27146991:0.024040[& !color = #4daf4a ])90:0.028770[& !name = "Phaseoleae" , !color = #4daf4a ],(Medicago_truncatula_3880@23010862:0.000000[& !color = #4daf4a ],Medicago_truncatula_3880@23010863:0.000000[& !color = #4daf4a ])100:0.046290[& !name = "Medicago truncatula" , !color = #4daf4a , !collapse = {"collapsed",0.86028} ])98:0.063950[& !name = "Papilionoideae" , !color = #4daf4a ])17:0.013590[& !name = "rosids" , !color = #4daf4a ],(Solanum_lycopersicum_4081@27304380:0.086090[& !color = #4daf4a ],Mimulus_guttatus_4155@17689026:0.087320[& !color = #4daf4a ])94:0.039900[& !name = "lamiids" , !color = #4daf4a ])44:0.049500[& !name = "core eudicotyledons" , !color = #4daf4a ],Aquilegia_coerulea_218851@22025617:0.096590[& !color = #4daf4a ])30:0.051510[& !name = "eudicotyledons" , !color = #4daf4a ],Amborella_trichopoda_13333@42634776.H1.3:0.132860[& !color = #4daf4a ])28:0.026810[& !name = "Magnoliophyta" , !color = #4daf4a ],((((((((Hordeum_vulgare_4513@MLOC_58244.1:0.000000[& !color = #4daf4a ],Hordeum_vulgare_4513@MLOC_58244.5:0.000000[& !color = #4daf4a ])27:0.000000[& !name = "Hordeum vulgare" , !color = #4daf4a ],Hordeum_vulgare_4513@MLOC_58244.4:0.000000[& !color = #4daf4a ])41:0.012860[& !name = "Hordeum vulgare" , !color = #4daf4a ],((Hordeum_vulgare_4513@MLOC_58244.7:0.000000[& !color = #4daf4a ],Hordeum_vulgare_4513@MLOC_58244.3:0.000000[& !color = #4daf4a ])1:0.000000[& !name = "Hordeum vulgare" , !color = #4daf4a ],Hordeum_vulgare_4513@MLOC_58244.6:0.000000[& !color = #4daf4a ])1:0.000000[& !name = "Hordeum vulgare" , !color = #4daf4a ])21:0.000000[& !name = "Hordeum vulgare" , !color = #4daf4a ],Hordeum_vulgare_4513@MLOC_58244.2:0.000000[& !color = #4daf4a ])99:0.034950[& !name = "Hordeum vulgare" , !color = #4daf4a , !collapse = {"collapsed",0.8655} ],Brachypodium_distachyon_15368@21819824:0.025270[& !color = #4daf4a ])88:0.029660[& !name = "Pooideae" , !color = #4daf4a ],((Oryza_sativa_4530@24122413:0.000000[& !color = #4daf4a ],Oryza_sativa_4530@24122414:0.000000[& !color = #4daf4a ])31:0.000000[& !name = "Oryza sativa" , !color = #4daf4a ],Oryza_sativa_4530@24122415:0.000000[& !color = #4daf4a ])100:0.047700[& !name = "Oryza sativa" , !color = #4daf4a , !collapse = {"collapsed",0.89527} ])79:0.015370[& !name = "BEP clade" , !color = #4daf4a ],((((Zea_mays_4577@20869885:0.000000[& !color = #4daf4a ],Zea_mays_4577@20869886:0.000000[& !color = #4daf4a ])98:0.014740[& !name = "Zea mays" , !color = #4daf4a , !collapse = {"collapsed",0.89611} ],Sorghum_bicolor_4558@1954572:0.005140[& !color = #4daf4a ])100:0.017180[& !name = "Andropogoneae" , !color = #4daf4a ],Setaria_italica_4555@19679883:0.004390[& !color = #4daf4a ])50:0.000000[& !name = "Panicoideae" , !color = #4daf4a ],(Panicum_virgatum_38727@23802169:0.011130[& !color = #4daf4a ],Panicum_virgatum_38727@23766536:0.013270[& !color = #4daf4a ])94:0.006470[& !name = "Panicum virgatum" , !color = #4daf4a , !collapse = {"collapsed",0.90829} ])98:0.030310[& !name = "Panicoideae" , !color = #4daf4a ])88:0.117180[& !name = "Poaceae" , !color = #4daf4a ],Cryptomeria_japonica_3369@148770958.H2.1:0.139020[& !color = #4daf4a ])45:0.036410[& !name = "Spermatophyta" , !color = #4daf4a ])64:0.108110[& !name = "Spermatophyta" , !color = #4daf4a ],Pinus_taeda_3352@37565540.H1.1:0.241670[& !color = #4daf4a ])67:0.081240[& !name = "Spermatophyta" , !color = #4daf4a ],'Adiantum_capillus-veneris_13818@67217774.H1.1':0.295450[& !color = #4daf4a ])34:0.029310[& !name = "Euphyllophyta" , !color = #4daf4a ],(Selaginella_moellendorffii_88036@15415709:0.280420[& !color = #4daf4a ],Physcomitrella_patens_3218@18043386:0.251410[& !color = #4daf4a ])77:0.086640[& !name = "Embryophyta" , !color = #4daf4a ])23:0.023980[& !name = "Embryophyta" , !color = #4daf4a ],((Welwitschia_mirabilis_3377@74113309.H3.1:0.104120[& !color = #4daf4a ],Gnetum_gnemon_3382@27905339.H1.1:0.065670[& !color = #4daf4a ])61:0.037630[& !name = "Gnetopsida" , !color = #4daf4a ],Pinus_taeda_3352@8179668.H1.1:0.162870[& !color = #4daf4a ])58:0.160890[& !name = "Spermatophyta" , !color = #4daf4a ])69:0.096890[& !name = "Embryophyta" , !color = #4daf4a ],Penium_margaritaceum_102169@372785383.H1.2:0.602770[& !color = #4daf4a ])92:0.153040[& !name = "Streptophyta" , !color = #4daf4a ],Klebsormidium_flaccidum_3172@372620062.H1.2:0.289770[& !color = #4daf4a ])42:0.029320[& !name = "Streptophyta" , !color = #4daf4a ],Chlorokybus_atmophyticus_3144@372637243.H1.1:0.490180[& !color = #4daf4a ])58:0.053100[& !name = "Streptophyta" , !color = #4daf4a ],(((((Coccomyxa_subellipsoidea_574566@27389865:0.000000[& !color = #4daf4a ],Chlorella_vulgaris_3077@41705:0.025870[& !color = #4daf4a ])100:0.194950[& !name = "Trebouxiophyceae" , !color = #4daf4a ],Asterochloris_sp._763042@21895:0.233500[& !color = #4daf4a ])76:0.054090[& !name = "Trebouxiophyceae" , !color = #4daf4a ],Chlorella_variabilis_554065@6585:0.370460[& !color = #4daf4a ])50:0.053990[& !name = "Trebouxiophyceae" , !color = #4daf4a ],(Chlamydomonas_reinhardtii_3055@27579994:0.102670[& !color = #4daf4a ],Volvox_carteri_3067@23133458:0.149230[& !color = #4daf4a ])100:0.261410[& !name = "Chlamydomonadales" , !color = #4daf4a ])100:0.150990[& !name = "Chlorophyta" , !color = #4daf4a ],(((Ostreococcus_lucimarinus_242159@27414289:0.054410[& !color = #4daf4a ],Ostreococcus_tauri_70448@18425:0.084140[& !color = #4daf4a ])66:0.040170[& !name = "Ostreococcus" , !color = #4daf4a ],Ostreococcus_sp._385169@93040:0.069080[& !color = #4daf4a ])100:0.278490[& !name = "Ostreococcus" , !color = #4daf4a , !collapse = {"collapsed",0.7971} ],(Micromonas_sp._296587@27404709:0.083430[& !color = #4daf4a ],Micromonas_pusilla_564608@27345222:0.070170[& !color = #4daf4a ])100:0.176430[& !name = "Micromonas" , !color = #4daf4a , !collapse = {"collapsed",0.94004} ])100:0.319070[& !name = "Mamiellales" , !color = #4daf4a ])100:0.167950[& !name = "Chlorophyta" , !color = #4daf4a ])72:0.094530[& !name = "Viridiplantae" , !color = #4daf4a ],((((((((((((((((((((((((Arabidopsis_thaliana_3702@19645604:0.000000[& !color = #4daf4a ],Arabidopsis_thaliana_3702@19645605:0.002140[& !color = #4daf4a ])79:0.004310[& !name = "Arabidopsis thaliana" , !color = #4daf4a ],Arabidopsis_lyrata_59689@16064152:0.002140[& !color = #4daf4a ])78:0.005430[& !name = "Arabidopsis" , !color = #4daf4a , !collapse = {"collapsed",0.66567} ],Capsella_rubella_81985@20893592:0.023190[& !color = #4daf4a ])80:0.007620[& !name = "Camelineae" , !color = #4daf4a ],Eutrema_halophilum_98038@20193587:0.010960[& !color = #4daf4a ])83:0.013440[& !name = "Brassicaceae" , !color = #4daf4a ],Brassica_rapa_3711@22703642:0.025590[& !color = #4daf4a ])100:0.128230[& !name = "Brassicaceae" , !color = #4daf4a ],Carica_papaya_3649@16419815:0.059380[& !color = #4daf4a ])65:0.026690[& !name = "Brassicales" , !color = #4daf4a ],(Citrus_sinensis_2711@18132701:0.000000[& !color = #4daf4a ],Citrus_sinensis_2711@18132700:0.000000[& !color = #4daf4a ])100:0.105160[& !name = "Citrus sinensis" , !color = #4daf4a , !collapse = {"collapsed",0.74837} ])21:0.008040[& !name = "malvids" , !color = #4daf4a ],Linum_usitatissimum_4006@23151457:0.129090[& !color = #4daf4a ])4:0.012180[& !name = "rosids" , !color = #4daf4a ],(((((Glycine_max_3847@26309213:0.009820[& !color = #4daf4a ],Glycine_max_3847@26309214:0.000000[& !color = #4daf4a ])42:0.000000[& !name = "Glycine max" , !color = #4daf4a ],Glycine_max_3847@26309212:0.000000[& !color = #4daf4a ])100:0.021030[& !name = "Glycine max" , !color = #4daf4a ],Glycine_max_3847@26322346:0.013110[& !color = #4daf4a ])92:0.009730[& !name = "Glycine max" , !color = #4daf4a , !collapse = {"collapsed",0.71248} ],Phaseolus_vulgaris_3885@27170405:0.022040[& !color = #4daf4a ])100:0.108250[& !name = "Phaseoleae" , !color = #4daf4a ],((Fragaria_vesca_57918@27262367:0.067530[& !color = #4daf4a ],Malus_x_3750@22669076:0.040990[& !color = #4daf4a ])90:0.009400[& !name = "Rosaceae" , !color = #4daf4a ],Prunus_persica_3760@17646735:0.011230[& !color = #4daf4a ])100:0.060590[& !name = "Rosaceae" , !color = #4daf4a ])37:0.012440[& !name = "fabids" , !color = #4daf4a ])4:0.011870[& !name = "rosids" , !color = #4daf4a ],(Eucalyptus_grandis_71139@23586407:0.000000[& !color = #4daf4a ],Eucalyptus_grandis_71139@23586408:0.000000[& !color = #4daf4a ])100:0.127230[& !name = "Eucalyptus grandis" , !color = #4daf4a , !collapse = {"collapsed",0.75839} ])2:0.008020[& !name = "rosids" , !color = #4daf4a ],(Populus_trichocarpa_3694@27042232:0.032410[& !color = #4daf4a ],Populus_trichocarpa_3694@26998299:0.028210[& !color = #4daf4a ])100:0.045120[& !name = "Populus trichocarpa" , !color = #4daf4a , !collapse = {"collapsed",0.81611} ])2:0.002810[& !name = "rosids" , !color = #4daf4a ],(Ricinus_communis_3988@16803098:0.057220[& !color = #4daf4a ],Manihot_esculenta_3983@17991051:0.045180[& !color = #4daf4a ])84:0.015240[& !name = "Euphorbiaceae" , !color = #4daf4a ])11:0.014640[& !name = "rosids" , !color = #4daf4a ],((((Gossypium_raimondii_29730@26801509:0.000000[& !color = #4daf4a ],Gossypium_raimondii_29730@26801511:0.000000[& !color = #4daf4a ])24:0.000000[& !name = "Gossypium raimondii" , !color = #4daf4a ],Gossypium_raimondii_29730@26801512:0.000000[& !color = #4daf4a ])25:0.000000[& !name = "Gossypium raimondii" , !color = #4daf4a ],Gossypium_raimondii_29730@26801510:0.000000[& !color = #4daf4a ])99:0.044770[& !name = "Gossypium raimondii" , !color = #4daf4a , !collapse = {"collapsed",0.82487} ],(Theobroma_cacao_3641@27463955:0.000000[& !color = #4daf4a ],Theobroma_cacao_3641@27463956:0.000000[& !color = #4daf4a ])100:0.026420[& !name = "Theobroma cacao" , !color = #4daf4a , !collapse = {"collapsed",0.84322} ])98:0.041450[& !name = "Malvaceae" , !color = #4daf4a ])34:0.013460[& !name = "rosids" , !color = #4daf4a ],Vitis_vinifera_29760@17842942:0.080170[& !color = #4daf4a ])45:0.022530[& !name = "rosids" , !color = #4daf4a ],(Solanum_lycopersicum_4081@27302321:0.074910[& !color = #4daf4a ],Mimulus_guttatus_4155@17672412:0.090040[& !color = #4daf4a ])77:0.038180[& !name = "lamiids" , !color = #4daf4a ])33:0.036090[& !name = "core eudicotyledons" , !color = #4daf4a ],Aquilegia_coerulea_218851@22046869:0.076060[& !color = #4daf4a ])37:0.059640[& !name = "eudicotyledons" , !color = #4daf4a ],(((((Panicum_virgatum_38727@23806247:0.000000[& !color = #4daf4a ],Panicum_virgatum_38727@23806248:0.000000[& !color = #4daf4a ])100:0.025870[& !name = "Panicum virgatum" , !color = #4daf4a , !collapse = {"collapsed",0.83695} ],Setaria_italica_4555@19692555:0.005440[& !color = #4daf4a ])93:0.011070[& !name = "Paniceae" , !color = #4daf4a ],(Zea_mays_4577@20860510:0.021580[& !color = #4daf4a ],Sorghum_bicolor_4558@1977077:0.016290[& !color = #4daf4a ])89:0.010660[& !name = "Andropogoneae" , !color = #4daf4a ])85:0.016990[& !name = "Panicoideae" , !color = #4daf4a ],Brachypodium_distachyon_15368@21830805:0.035920[& !color = #4daf4a ])72:0.014550[& !name = "Poaceae" , !color = #4daf4a ],Oryza_sativa_4530@24101211:0.033740[& !color = #4daf4a ])100:0.137380[& !name = "Poaceae" , !color = #4daf4a ])19:0.040620[& !name = "Magnoliophyta" , !color = #4daf4a ],Amborella_trichopoda_13333@42650526.H1.1:0.186420[& !color = #4daf4a ])88:0.089370[& !name = "Magnoliophyta" , !color = #4daf4a ],Welwitschia_mirabilis_3377@74070676.H1.1:0.277270[& !color = #4daf4a ])78:0.065880[& !name = "Spermatophyta" , !color = #4daf4a ],(Picea_glauca_3330@49064772.H1.1:0.182660[& !color = #4daf4a ],'Adiantum_capillus-veneris_13818@219825841.H1.1':0.300450[& !color = #4daf4a ])40:0.075510[& !name = "Euphyllophyta" , !color = #4daf4a ])58:0.094360[& !name = "Euphyllophyta" , !color = #4daf4a ],((Physcomitrella_patens_3218@18063443:0.099120[& !color = #4daf4a ],Physcomitrella_patens_3218@18055393:0.032830[& !color = #4daf4a ])94:0.096130[& !name = "Physcomitrella patens" , !color = #4daf4a , !collapse = {"collapsed",1.09447} ],Selaginella_moellendorffii_88036@15416398:0.284750[& !color = #4daf4a ])48:0.043320[& !name = "Embryophyta" , !color = #4daf4a ])98:0.165410[& !name = "Embryophyta" , !color = #4daf4a ],(((Ostreococcus_sp._385169@38859:0.046850[& !color = #4daf4a ],Ostreococcus_lucimarinus_242159@27420583:0.026560[& !color = #4daf4a ])94:0.033590[& !name = "Ostreococcus" , !color = #4daf4a ],Ostreococcus_tauri_70448@8848:0.055440[& !color = #4daf4a ])100:0.176760[& !name = "Ostreococcus" , !color = #4daf4a , !collapse = {"collapsed",1.00107} ],(Micromonas_sp._296587@27399942:0.135240[& !color = #4daf4a ],Micromonas_pusilla_564608@27340209:0.119680[& !color = #4daf4a ])98:0.109150[& !name = "Micromonas" , !color = #4daf4a , !collapse = {"collapsed",1.01388} ])99:0.240180[& !name = "Mamiellales" , !color = #4daf4a ])59:0.057910[& !name = "Viridiplantae" , !color = #4daf4a ],(((((Chlamydomonas_reinhardtii_3055@27579541:0.000000[& !color = #4daf4a ],Chlamydomonas_reinhardtii_3055@27579542:0.000000[& !color = #4daf4a ])100:0.074780[& !name = "Chlamydomonas reinhardtii" , !color = #4daf4a , !collapse = {"collapsed",1.07851} ],Volvox_carteri_3067@23124213:0.058240[& !color = #4daf4a ])100:0.189860[& !name = "Chlamydomonadales" , !color = #4daf4a ],(Chlorella_vulgaris_3077@83702:0.000000[& !color = #4daf4a ],Coccomyxa_subellipsoidea_574566@27387878:0.000000[& !color = #4daf4a ])100:0.446610[& !name = "Trebouxiophyceae" , !color = #4daf4a ])36:0.040290[& !name = "Chlorophyta" , !color = #4daf4a ],Asterochloris_sp._763042@31075:0.293940[& !color = #4daf4a ])13:0.022970[& !name = "Chlorophyta" , !color = #4daf4a ],Chlorella_variabilis_554065@21268:0.239860[& !color = #4daf4a ])99:0.149950[& !name = "Chlorophyta" , !color = #4daf4a ])59:0.019490[& !name = "Viridiplantae" , !color = #4daf4a ],Chlorokybus_atmophyticus_3144@CT02130626.H1.2:0.368800[& !color = #4daf4a ])100:0.205600[& !name = "Viridiplantae" , !color = #4daf4a ])0:0.231480[& !name = "Viridiplantae" , !color = #4daf4a ],(((((((((('[Cu] Synechocystis sp. PCC 6803 [384437274]':0.000000[& !color = #35978f ],'[Cu] Synechocystis sp. PCC 6803 substr. PCC-N [383492006]':0.000000[& !color = #35978f ])11:0.000000[& !name = "Synechocystis sp. PCC 6803" , !color = #35978f ],'[Cu] Synechocystis sp. PCC 6803 substr. GT-I [383322953]':0.000000[& !color = #35978f ])24:0.000000[& !name = "Synechocystis sp. PCC 6803" , !color = #35978f ],'[Cu] Synechocystis sp. PCC 6803 substr. PCC-P [383326122]':0.000000[& !color = #35978f ])100:0.559390[& !name = "Synechocystis sp. PCC 6803" , !color = #35978f , !collapse = {"collapsed",0.8411} ],'[Cu] Synechococcus sp. PCC 7002 [170079204]':0.493380[& !color = #35978f ])56:0.098970[& !name = "Chroococcales" , !color = #35978f ],(('[Cu] Cyanothece sp. PCC 8801 [218246391]':0.000000[& !color = #35978f ],'[Cu] Cyanothece sp. PCC 8802 [257059434]':0.000000[& !color = #35978f ])100:0.152500[& !name = "Cyanothece" , !color = #35978f , !collapse = {"collapsed",1.26001} ],('cyanobacterium UCYN-A [284929543]':0.438700[& !color = #35978f ],'[Cu] Cyanothece sp. ATCC 51142 [172039298]':0.161830[& !color = #35978f ])91:0.074530[& !name = "Chroococcales" , !color = #35978f ])80:0.086950[& !name = "Chroococcales" , !color = #35978f ])32:0.049200[& !name = "Chroococcales" , !color = #35978f ],(('[Cu] Cyanothece sp. PCC 7424 [218440102]':0.102700[& !color = #35978f ],'[Cu] Cyanothece sp. PCC 7822 [307153826]':0.178980[& !color = #35978f ])98:0.088300[& !name = "Cyanothece" , !color = #35978f , !collapse = {"collapsed",1.23253} ],'[Cu] Microcystis aeruginosa NIES-843 [166367885]':0.380200[& !color = #35978f ])59:0.048850[& !name = "Chroococcales" , !color = #35978f ])67:0.110970[& !name = "Chroococcales" , !color = #35978f ],((((Nostoc_azollae_551115@298490874:0.092960[& !color = #35978f ],'[Cu] Anabaena sp. 90 [414077734]':0.089370[& !color = #35978f ])83:0.039390[& !name = "Nostocaceae" , !color = #35978f ],'[Cu] Nostoc punctiforme PCC 73102 [186681031]':0.081080[& !color = #35978f ])78:0.040970[& !name = "Nostocaceae" , !color = #35978f ],('[Cu] Nostoc sp. PCC 7120 [17231274]':0.003220[& !color = #35978f ],'[Cu] Anabaena variabilis ATCC 29413 [75907770]':0.012190[& !color = #35978f ])100:0.075650[& !name = "Nostocaceae" , !color = #35978f ])100:0.157620[& !name = "Nostocaceae" , !color = #35978f ],'[Cu] Trichodesmium erythraeum IMS101 [113475254]':0.345910[& !color = #35978f ])72:0.053140[& !name = "Cyanobacteria" , !color = #35978f ])66:0.082650[& !name = "Cyanobacteria" , !color = #35978f ],('[Cu] Synechococcus sp. JA-3-3Ab [86607471]':0.067610[& !color = #35978f ],'[Cu] Synechococcus sp. JA-2-3Ba(2-13) [86608948]':0.065210[& !color = #35978f ])100:0.322260[& !name = "Synechococcus" , !color = #35978f , !collapse = {"collapsed",1.35241} ])25:0.041290[& !name = "Cyanobacteria" , !color = #35978f ],(('[Cu] Acaryochloris marina MBIC11017 [158334993]':0.410010[& !color = #35978f ],'[Cu] Cyanothece sp. PCC 7425 [220906426]':0.286420[& !color = #35978f ])43:0.071100[& !name = "Chroococcales" , !color = #35978f ],'[Cu] Thermosynechococcus elongatus BP-1 [22299463]':0.937940[& !color = #35978f ])82:0.114200[& !name = "Chroococcales" , !color = #35978f ])77:0.122510[& !name = "Cyanobacteria" , !color = #35978f ],(((((((((('[Cu] Prochlorococcus marinus str. MIT 9215 [157412487]':0.043280[& !color = #35978f ],'[Cu] Prochlorococcus marinus str. AS9601 [123967685]':0.020450[& !color = #35978f ])76:0.012960[& !name = "Prochlorococcus marinus" , !color = #35978f ],'[Cu] Prochlorococcus marinus str. MIT 9301 [126695488]':0.011490[& !color = #35978f ])91:0.027080[& !name = "Prochlorococcus marinus" , !color = #35978f ],'[Cu] Prochlorococcus marinus str. MIT 9312 [78778519]':0.038260[& !color = #35978f ])98:0.077630[& !name = "Prochlorococcus marinus" , !color = #35978f ],('[Cu] Prochlorococcus marinus str. MIT 9515 [123965394]':0.048320[& !color = #35978f ],'[Cu] Prochlorococcus marinus subsp. pastoris str. CCMP1986 [33860691]':0.062530[& !color = #35978f ])100:0.081130[& !name = "Prochlorococcus marinus" , !color = #35978f ])100:0.583800[& !name = "Prochlorococcus marinus" , !color = #35978f ],('[Cu] Prochlorococcus marinus str. NATL1A [124024916]':0.013120[& !color = #35978f ],'[Cu] Prochlorococcus marinus str. NATL2A [72383333]':0.000000[& !color = #35978f ])100:0.248750[& !name = "Prochlorococcus marinus" , !color = #35978f ])74:0.099790[& !name = "Prochlorococcus marinus" , !color = #35978f ],('[Cu] Prochlorococcus marinus str. MIT 9211 [159902686]':0.175130[& !color = #35978f ],'[Cu] Prochlorococcus marinus subsp. marinus str. CCMP1375 [33239605]':0.274560[& !color = #35978f ])95:0.100500[& !name = "Prochlorococcus marinus" , !color = #35978f ])100:0.202620[& !name = "Prochlorococcus marinus" , !color = #35978f , !collapse = {"collapsed",4.44089209850063e-16} ],(('[Cu] Prochlorococcus marinus str. MIT 9303 [124024338]':0.003080[& !color = #35978f ],'[Cu] Prochlorococcus marinus str. MIT 9313 [33864256]':0.004180[& !color = #35978f ])100:0.111440[& !name = "Prochlorococcus marinus" , !color = #35978f , !collapse = {"collapsed",0.89738} ],('[Cu] Synechococcus sp. CC9311 [113954784]':0.135280[& !color = #35978f ],'[Cu] Synechococcus sp. WH 7803 [148240581]':0.183200[& !color = #35978f ])94:0.097720[& !name = "Synechococcus" , !color = #35978f , !collapse = {"collapsed",0.73208} ])31:0.034160[& !name = "Cyanobacteria" , !color = #35978f ])72:0.066540[& !name = "Cyanobacteria" , !color = #35978f ],(('[Cu] Synechococcus sp. CC9902 [78183893]':0.139150[& !color = #35978f ],'[Cu] Synechococcus sp. WH 8102 [33866769]':0.091100[& !color = #35978f ])42:0.032990[& !name = "Synechococcus" , !color = #35978f ],'[Cu] Synechococcus sp. CC9605 [78213889]':0.070590[& !color = #35978f ])95:0.107770[& !name = "Synechococcus" , !color = #35978f , !collapse = {"collapsed",0.83379} ])96:0.168530[& !name = "Cyanobacteria" , !color = #35978f ],'[Cu] Synechococcus sp. RCC307 [148241352]':0.397620[& !color = #35978f ])100:0.437260[& !name = "Cyanobacteria" , !color = #35978f ],('[Cu] Synechococcus elongatus PCC 6301 [56751794]':0.004540[& !color = #35978f ],'[Cu] Synechococcus elongatus PCC 7942 [81301126]':0.000000[& !color = #35978f ])100:0.607020[& !name = "Synechococcus elongatus" , !color = #35978f , !collapse = {"collapsed",1.10793} ])79:0.186590[& !name = "Cyanobacteria" , !color = #35978f ])0:0.106850[& !name = "Cyanobacteria" , !color = #35978f ])100[& !name = "cellular organisms" , !color = #000000 ];
end;
