# Supplementary material for: Origin and evolution of metal P-type ATPases in Plantae (Archaeplastida)
Source: Front Plant Sci. 2014 Jan 7;4:544. doi: 10.3389/fpls.2013.00544 (PMC3922081; doi:10.3389/fpls.2013.00544)
Supplement: File S6 — Phylogenetic tree of IB-2 Me2+ ATPases in Stramenopiles and Viridiplantae (NEXUS file). [file FileS6.ZIP › file_s6.nex]

#NEXUS

begin trees;
    tree tree_1 = [&R] ((((((((((((((((((((((Arabidopsis_lyrata_59689@16044560:0.018040[& !color = #4daf4a ],Arabidopsis_lyrata_59689@16060205:0.004320[& !color = #4daf4a ])75:0.006390[& !name = "Arabidopsis lyrata" , !color = #4daf4a ],Arabidopsis_thaliana_3702@19641614:0.028630[& !color = #4daf4a ])91:0.013770[& !name = "Arabidopsis" , !color = #4daf4a , !collapse = {"collapsed",0.49688} ],Capsella_rubella_81985@20897962:0.024500[& !color = #4daf4a ])96:0.018610[& !name = "Camelineae" , !color = #4daf4a ],((Brassica_rapa_3711@22697893:0.053260[& !color = #4daf4a ],Brassica_rapa_3711@22701982:0.041610[& !color = #4daf4a ])90:0.014720[& !name = "Brassica rapa" , !color = #4daf4a , !collapse = {"collapsed",0.47998} ],Eutrema_halophilum_98038@20202304:0.030310[& !color = #4daf4a ])84:0.009930[& !name = "Brassicaceae" , !color = #4daf4a ])100:0.080850[& !name = "Brassicaceae" , !color = #4daf4a ],(((((Capsella_rubella_81985@20893656:0.000000[& !color = #4daf4a ],Capsella_rubella_81985@20893657:0.000000[& !color = #4daf4a ])100:0.021860[& !name = "Capsella rubella" , !color = #4daf4a , !collapse = {"collapsed",0.5339} ],(Arabidopsis_thaliana_3702@19643720:0.033510[& !color = #4daf4a ],Arabidopsis_lyrata_59689@16036291:0.029590[& !color = #4daf4a ])77:0.008680[& !name = "Arabidopsis" , !color = #4daf4a , !collapse = {"collapsed",0.51357} ])75:0.017150[& !name = "Camelineae" , !color = #4daf4a ],Eutrema_halophilum_98038@20194930:0.018760[& !color = #4daf4a ])28:0.004940[& !name = "Brassicaceae" , !color = #4daf4a ],Brassica_rapa_3711@22703739:0.028100[& !color = #4daf4a ])24:0.005840[& !name = "Brassicaceae" , !color = #4daf4a ],Brassica_rapa_3711@22710111:0.036420[& !color = #4daf4a ])100:0.055050[& !name = "Brassicaceae" , !color = #4daf4a ])100:0.051830[& !name = "Brassicaceae" , !color = #4daf4a ],(((Capsella_rubella_81985@20891822:0.000000[& !color = #4daf4a ],Capsella_rubella_81985@20891823:0.009940[& !color = #4daf4a ])100:0.048330[& !name = "Capsella rubella" , !color = #4daf4a , !collapse = {"collapsed",0.40231} ],(Arabidopsis_thaliana_3702@19645860:0.014160[& !color = #4daf4a ],Arabidopsis_lyrata_59689@16066225:0.021700[& !color = #4daf4a ])52:0.007550[& !name = "Arabidopsis" , !color = #4daf4a , !collapse = {"collapsed",0.43133} ])87:0.014640[& !name = "Camelineae" , !color = #4daf4a ],((Brassica_rapa_3711@22708443:0.038930[& !color = #4daf4a ],Brassica_rapa_3711@22703164:0.040320[& !color = #4daf4a ])43:0.009480[& !name = "Brassica rapa" , !color = #4daf4a , !collapse = {"collapsed",0.42275} ],Eutrema_halophilum_98038@20196026:0.030080[& !color = #4daf4a ])35:0.002670[& !name = "Brassicaceae" , !color = #4daf4a ])100:0.215350[& !name = "Brassicaceae" , !color = #4daf4a ])99:0.071460[& !name = "Brassicaceae" , !color = #4daf4a ],(Linum_usitatissimum_4006@23150818:0.018030[& !color = #4daf4a ],Linum_usitatissimum_4006@23165404:0.003560[& !color = #4daf4a ])100:0.127380[& !name = "Linum usitatissimum" , !color = #4daf4a , !collapse = {"collapsed",0.61662} ])51:0.031010[& !name = "rosids" , !color = #4daf4a ],Carica_papaya_3649@16428863:0.166670[& !color = #4daf4a ])20:0.003270[& !name = "rosids" , !color = #4daf4a ],((((Gossypium_raimondii_29730@26767096:0.000000[& !color = #4daf4a ],Gossypium_raimondii_29730@26767095:0.000000[& !color = #4daf4a ])34:0.000000[& !name = "Gossypium raimondii" , !color = #4daf4a ],Gossypium_raimondii_29730@26767094:0.000000[& !color = #4daf4a ])100:0.045070[& !name = "Gossypium raimondii" , !color = #4daf4a , !collapse = {"collapsed",0.67282} ],((Theobroma_cacao_3641@27425722:0.000000[& !color = #4daf4a ],Theobroma_cacao_3641@27425723:0.000000[& !color = #4daf4a ])100:0.036320[& !name = "Theobroma cacao" , !color = #4daf4a , !collapse = {"collapsed",0.66622} ],Gossypium_raimondii_29730@26773321:0.069210[& !color = #4daf4a ])52:0.015350[& !name = "Malvaceae" , !color = #4daf4a ])100:0.054140[& !name = "Malvaceae" , !color = #4daf4a ],(Citrus_clementina_85681@20794399:0.018070[& !color = #4daf4a ],Citrus_sinensis_2711@18105377:0.000000[& !color = #4daf4a ])100:0.156610[& !name = "Citrus" , !color = #4daf4a , !collapse = {"collapsed",0.59735} ])34:0.024280[& !name = "malvids" , !color = #4daf4a ])15:0.016050[& !name = "rosids" , !color = #4daf4a ],((Manihot_esculenta_3983@17986735:0.053850[& !color = #4daf4a ],Ricinus_communis_3988@16801483:0.080840[& !color = #4daf4a ])93:0.043130[& !name = "Euphorbiaceae" , !color = #4daf4a ],Populus_trichocarpa_3694@27007613:0.100930[& !color = #4daf4a ])11:0.004900[& !name = "Malpighiales" , !color = #4daf4a ])12:0.011530[& !name = "rosids" , !color = #4daf4a ],(((((((Glycine_max_3847@26314266:0.000000[& !color = #4daf4a ],Glycine_max_3847@26314267:0.000000[& !color = #4daf4a ])13:0.000000[& !name = "Glycine max" , !color = #4daf4a ],Glycine_max_3847@26314269:0.000000[& !color = #4daf4a ])27:0.000000[& !name = "Glycine max" , !color = #4daf4a ],Glycine_max_3847@26314268:0.000000[& !color = #4daf4a ])100:0.073700[& !name = "Glycine max" , !color = #4daf4a ],Glycine_max_3847@26317102:0.007730[& !color = #4daf4a ])97:0.026810[& !name = "Glycine max" , !color = #4daf4a , !collapse = {"collapsed",0.54339} ],Phaseolus_vulgaris_3885@27143309:0.082610[& !color = #4daf4a ])82:0.045360[& !name = "Phaseoleae" , !color = #4daf4a ],Medicago_truncatula_3880@23048587:0.108080[& !color = #4daf4a ])100:0.102820[& !name = "Papilionoideae" , !color = #4daf4a ],Cucumis_sativus_3659@16957079:0.272400[& !color = #4daf4a ])33:0.031810[& !name = "fabids" , !color = #4daf4a ])10:0.010800[& !name = "rosids" , !color = #4daf4a ],Eucalyptus_grandis_71139@23569622:0.172080[& !color = #4daf4a ])11:0.009510[& !name = "rosids" , !color = #4daf4a ],(((((((((((Malus_x_3750@22671961:0.000000[& !color = #4daf4a ],Malus_x_3750@22622017:0.000000[& !color = #4daf4a ])30:0.000000[& !name = "Malus domestica" , !color = #4daf4a ],Malus_x_3750@22620969:0.000000[& !color = #4daf4a ])20:0.000000[& !name = "Malus domestica" , !color = #4daf4a ],Malus_x_3750@22627006:0.000000[& !color = #4daf4a ])99:0.020270[& !name = "Malus domestica" , !color = #4daf4a ],Malus_x_3750@22648824:0.009030[& !color = #4daf4a ])63:0.005610[& !name = "Malus domestica" , !color = #4daf4a ],Malus_x_3750@22666808:0.012010[& !color = #4daf4a ])98:0.018280[& !name = "Malus domestica" , !color = #4daf4a ],Malus_x_3750@22628643:0.020500[& !color = #4daf4a ])94:0.013340[& !name = "Malus domestica" , !color = #4daf4a ],Malus_x_3750@22641803:0.027420[& !color = #4daf4a ])100:0.042310[& !name = "Malus domestica" , !color = #4daf4a , !collapse = {"collapsed",0.61216} ],Prunus_persica_3760@17660986:0.045690[& !color = #4daf4a ])99:0.040750[& !name = "Maloideae" , !color = #4daf4a ],Fragaria_vesca_57918@27251768:0.090000[& !color = #4daf4a ])54:0.018180[& !name = "Rosaceae" , !color = #4daf4a ],Fragaria_vesca_57918@27252124:0.163920[& !color = #4daf4a ])98:0.067890[& !name = "Rosaceae" , !color = #4daf4a ],Cucumis_sativus_3659@16956316:0.178840[& !color = #4daf4a ])20:0.005410[& !name = "fabids" , !color = #4daf4a ])24:0.014090[& !name = "rosids" , !color = #4daf4a ],Vitis_vinifera_29760@17822919:0.133000[& !color = #4daf4a ])46:0.028250[& !name = "rosids" , !color = #4daf4a ],((((((Phaseolus_vulgaris_3885@27147758:0.000000[& !color = #4daf4a ],Phaseolus_vulgaris_3885@27147759:0.000000[& !color = #4daf4a ])100:0.040250[& !name = "Phaseolus vulgaris" , !color = #4daf4a , !collapse = {"collapsed",0.46534} ],Glycine_max_3847@26331536:0.073150[& !color = #4daf4a ])68:0.008490[& !name = "Phaseoleae" , !color = #4daf4a ],Glycine_max_3847@26340842:0.033210[& !color = #4daf4a ])91:0.038450[& !name = "Phaseoleae" , !color = #4daf4a ],(Medicago_truncatula_3880@23016123:0.000000[& !color = #4daf4a ],Medicago_truncatula_3880@23028196:0.006910[& !color = #4daf4a ])100:0.103790[& !name = "Medicago truncatula" , !color = #4daf4a , !collapse = {"collapsed",0.44183} ])100:0.200760[& !name = "Papilionoideae" , !color = #4daf4a ],(((Citrus_clementina_85681@20786380:0.000000[& !color = #4daf4a ],Citrus_clementina_85681@20787817:0.003900[& !color = #4daf4a ])82:0.004900[& !name = "Citrus clementina" , !color = #4daf4a ],(Citrus_sinensis_2711@18110787:0.042280[& !color = #4daf4a ],Citrus_clementina_85681@20786691:0.024090[& !color = #4daf4a ])62:0.009600[& !name = "Citrus" , !color = #4daf4a ])100:0.200490[& !name = "Citrus" , !color = #4daf4a , !collapse = {"collapsed",0.46923} ],Eucalyptus_grandis_71139@23571742:0.250200[& !color = #4daf4a ])55:0.031690[& !name = "malvids" , !color = #4daf4a ])97:0.115330[& !name = "rosids" , !color = #4daf4a ],((Mimulus_guttatus_4155@17670312:0.154620[& !color = #4daf4a ],Mimulus_guttatus_4155@17676263:0.216320[& !color = #4daf4a ])90:0.063010[& !name = "Mimulus guttatus" , !color = #4daf4a , !collapse = {"collapsed",0.51881} ],Solanum_lycopersicum_4081@27293190:0.196180[& !color = #4daf4a ])100:0.070480[& !name = "lamiids" , !color = #4daf4a ])29:0.017920[& !name = "core eudicotyledons" , !color = #4daf4a ])37:0.025410[& !name = "core eudicotyledons" , !color = #4daf4a ],Amborella_trichopoda_13333@51370772.H1.1:0.555330[& !color = #4daf4a ])39:0.035220[& !name = "Magnoliophyta" , !color = #4daf4a ],Aquilegia_coerulea_218851@22040791:0.204050[& !color = #4daf4a ])59:0.122810[& !name = "Magnoliophyta" , !color = #4daf4a ],(((((((Zea_mays_4577@20849023:0.000000[& !color = #4daf4a ],Zea_mays_4577@20849024:0.000000[& !color = #4daf4a ])24:0.000000[& !name = "Zea mays" , !color = #4daf4a ],Zea_mays_4577@20849025:0.000000[& !color = #4daf4a ])100:0.070930[& !name = "Zea mays" , !color = #4daf4a , !collapse = {"collapsed",0.57887} ],Sorghum_bicolor_4558@1956148:0.064980[& !color = #4daf4a ])97:0.029970[& !name = "Andropogoneae" , !color = #4daf4a ],((Panicum_virgatum_38727@23794730:0.034410[& !color = #4daf4a ],Panicum_virgatum_38727@23798019:0.019200[& !color = #4daf4a ])100:0.044300[& !name = "Panicum virgatum" , !color = #4daf4a , !collapse = {"collapsed",0.57686} ],Setaria_italica_4555@19713448:0.060070[& !color = #4daf4a ])89:0.024200[& !name = "Paniceae" , !color = #4daf4a ])100:0.047770[& !name = "Panicoideae" , !color = #4daf4a ],((((((Hordeum_vulgare_4513@MLOC_18862.4:0.000000[& !color = #4daf4a ],Hordeum_vulgare_4513@MLOC_18862.2:0.000000[& !color = #4daf4a ])13:0.000000[& !name = "Hordeum vulgare" , !color = #4daf4a ],Hordeum_vulgare_4513@MLOC_18862.5:0.000000[& !color = #4daf4a ])4:0.000000[& !name = "Hordeum vulgare" , !color = #4daf4a ],Hordeum_vulgare_4513@MLOC_18862.1:0.000000[& !color = #4daf4a ])19:0.000000[& !name = "Hordeum vulgare" , !color = #4daf4a ],Hordeum_vulgare_4513@MLOC_18862.3:0.000000[& !color = #4daf4a ])100:0.083850[& !name = "Hordeum vulgare" , !color = #4daf4a , !collapse = {"collapsed",0.56636} ],Brachypodium_distachyon_15368@21815269:0.090030[& !color = #4daf4a ])98:0.039060[& !name = "Pooideae" , !color = #4daf4a ],Oryza_sativa_4530@24111357:0.109250[& !color = #4daf4a ])95:0.038270[& !name = "BEP clade" , !color = #4daf4a ])81:0.026730[& !name = "Poaceae" , !color = #4daf4a ],(((Sorghum_bicolor_4558@1956149:0.056290[& !color = #4daf4a ],Zea_mays_4577@20833593:0.026680[& !color = #4daf4a ])72:0.009430[& !name = "Andropogoneae" , !color = #4daf4a ],Zea_mays_4577@20841827:0.012030[& !color = #4daf4a ])100:0.072030[& !name = "Andropogoneae" , !color = #4daf4a ],(Panicum_virgatum_38727@23814755:0.124110[& !color = #4daf4a ],Setaria_italica_4555@19713923:0.056090[& !color = #4daf4a ])74:0.026740[& !name = "Paniceae" , !color = #4daf4a ])100:0.049780[& !name = "Panicoideae" , !color = #4daf4a ])100:0.184700[& !name = "Poaceae" , !color = #4daf4a ],(((((((Zea_mays_4577@20882640:0.000000[& !color = #4daf4a ],Zea_mays_4577@20882641:0.000000[& !color = #4daf4a ])41:0.000000[& !name = "Zea mays" , !color = #4daf4a ],Zea_mays_4577@20882642:0.000000[& !color = #4daf4a ])100:0.036190[& !name = "Zea mays" , !color = #4daf4a , !collapse = {"collapsed",0.71741} ],Sorghum_bicolor_4558@1984937:0.013440[& !color = #4daf4a ])79:0.015950[& !name = "Andropogoneae" , !color = #4daf4a ],(Panicum_virgatum_38727@23761139:0.016220[& !color = #4daf4a ],Setaria_italica_4555@19705476:0.028600[& !color = #4daf4a ])83:0.005050[& !name = "Paniceae" , !color = #4daf4a ])96:0.054890[& !name = "Panicoideae" , !color = #4daf4a ],Brachypodium_distachyon_15368@21821976:0.011390[& !color = #4daf4a ])53:0.011290[& !name = "Poaceae" , !color = #4daf4a ],(Hordeum_vulgare_4513@MLOC_10131.1:0.000000[& !color = #4daf4a ],Hordeum_vulgare_4513@MLOC_10131.2:0.000000[& !color = #4daf4a ])100:0.036640[& !name = "Hordeum vulgare" , !color = #4daf4a , !collapse = {"collapsed",0.79909} ])67:0.029100[& !name = "Poaceae" , !color = #4daf4a ],((Hordeum_vulgare_4513@MLOC_52795.5:0.000000[& !color = #4daf4a ],Hordeum_vulgare_4513@MLOC_52795.4:0.000000[& !color = #4daf4a ])39:0.000000[& !name = "Hordeum vulgare" , !color = #4daf4a ],Hordeum_vulgare_4513@MLOC_52795.2:0.000000[& !color = #4daf4a ])100:0.078050[& !name = "Hordeum vulgare" , !color = #4daf4a , !collapse = {"collapsed",0.78678} ])96:0.074140[& !name = "Poaceae" , !color = #4daf4a ])100:0.131010[& !name = "Poaceae" , !color = #4daf4a ])99:0.409940[& !name = "Magnoliophyta" , !color = #4daf4a ],(((((Selaginella_moellendorffii_88036@15408435:0.000000[& !color = #4daf4a ],Selaginella_moellendorffii_88036@15409342:0.002270[& !color = #4daf4a ])100:0.025370[& !name = "Selaginella moellendorffii" , !color = #4daf4a ],Selaginella_moellendorffii_88036@15408658:0.029750[& !color = #4daf4a ])100:0.355040[& !name = "Selaginella moellendorffii" , !color = #4daf4a ],Selaginella_moellendorffii_88036@15414992:0.555360[& !color = #4daf4a ])47:0.067560[& !name = "Selaginella moellendorffii" , !color = #4daf4a , !collapse = {"collapsed",0.73883} ],((Physcomitrella_patens_3218@18038000:0.154540[& !color = #4daf4a ],Syntrichia_ruralis_38588@46901640.H1.1:1.067780[& !color = #4daf4a ])70:0.116370[& !name = "Bryopsida" , !color = #4daf4a ],Physcomitrella_patens_3218@18046267:0.186110[& !color = #4daf4a ])76:0.113880[& !name = "Bryopsida" , !color = #4daf4a ])44:0.047450[& !name = "Embryophyta" , !color = #4daf4a ],(((Picea_glauca_3330@CT10130626.H2.1:0.068620[& !color = #4daf4a ],Pinus_taeda_3352@68088374.H1.1:0.165730[& !color = #4daf4a ])97:0.114880[& !name = "Pinaceae" , !color = #4daf4a ],Cryptomeria_japonica_3369@194595047.H1.1:0.322700[& !color = #4daf4a ])77:0.102050[& !name = "Coniferales" , !color = #4daf4a ],Welwitschia_mirabilis_3377@74072987.H3.1:0.282410[& !color = #4daf4a ])44:0.065950[& !name = "Spermatophyta" , !color = #4daf4a ])21:0.070720[& !name = "Embryophyta" , !color = #4daf4a ])84:0.133920[& !name = "Embryophyta" , !color = #4daf4a ],Klebsormidium_flaccidum_3172@325164755.H1.1:0.456250[& !color = #4daf4a ])97:0.203100[& !name = "Streptophyta" , !color = #4daf4a ],(((((Micromonas_pusilla_564608@27345982:0.169080[& !color = #4daf4a ],Micromonas_sp._296587@27404226:0.126080[& !color = #4daf4a ])67:0.094540[& !name = "Micromonas" , !color = #4daf4a , !collapse = {"collapsed",0.87595} ],Ostreococcus_sp._385169@21022:0.335950[& !color = #4daf4a ])99:0.144960[& !name = "Mamiellales" , !color = #4daf4a ],(Ostreococcus_lucimarinus_242159@27416072:0.080090[& !color = #4daf4a ],Ostreococcus_tauri_70448@15479:0.167320[& !color = #4daf4a ])100:0.314110[& !name = "Ostreococcus" , !color = #4daf4a , !collapse = {"collapsed",0.8031} ])100:0.318100[& !name = "Mamiellales" , !color = #4daf4a ],Aureococcus_anophagefferens_44056@72032:1.602630[& !color = #ec7014 ])32:0.128090[& !name = "Eukaryota" , !color = #000000 ],(((Chlorella_vulgaris_3077@60160:0.035400[& !color = #4daf4a ],Coccomyxa_subellipsoidea_574566@27387189:0.010720[& !color = #4daf4a ])100:0.363820[& !name = "Trebouxiophyceae" , !color = #4daf4a ],Chlorokybus_atmophyticus_3144@372843285.H1.2:0.666950[& !color = #4daf4a ])51:0.099280[& !name = "Viridiplantae" , !color = #4daf4a ],Chlorella_variabilis_554065@140903:0.884980[& !color = #4daf4a ])84:0.301070[& !name = "Viridiplantae" , !color = #4daf4a ])70:0.086220[& !name = "Eukaryota" , !color = #000000 ])0:0.007320[& !name = "Eukaryota" , !color = #000000 ],((((((Phaeodactylum_tricornutum_2850@Phatrdraft387:0.000000[& !color = #ec7014 ],Phaeodactylum_tricornutum_2850@Phatrdraft391:0.002310[& !color = #ec7014 ])82:0.006090[& !name = "Phaeodactylum tricornutum" , !color = #ec7014 ],Phaeodactylum_tricornutum_2850@Phatr52367:0.022190[& !color = #ec7014 ])100:0.279210[& !name = "Phaeodactylum tricornutum" , !color = #ec7014 , !collapse = {"collapsed",0.70758} ],Fragilariopsis_cylindrus_186039@206868:0.499600[& !color = #ec7014 ])56:0.071580[& !name = "Bacillariophycidae" , !color = #ec7014 ],(Fragilariopsis_cylindrus_186039@168079:0.000000[& !color = #ec7014 ],Fragilariopsis_cylindrus_186039@176342:0.002290[& !color = #ec7014 ])100:0.288260[& !name = "Fragilariopsis cylindrus" , !color = #ec7014 , !collapse = {"collapsed",0.79001} ])97:0.177180[& !name = "Bacillariophycidae" , !color = #ec7014 ],((Fragilariopsis_cylindrus_186039@188713:0.323320[& !color = #ec7014 ],Phaeodactylum_tricornutum_2850@Phatr676:0.223310[& !color = #ec7014 ])64:0.053130[& !name = "Bacillariophycidae" , !color = #ec7014 ],Thalassiosira_pseudonana_35128@Thaps261657:0.250130[& !color = #ec7014 ])100:0.260800[& !name = "Bacillariophyta" , !color = #ec7014 ])100:0.427530[& !name = "Bacillariophyta" , !color = #ec7014 ],((Aurantiochytrium_limacinum_717989@142191:0.548030[& !color = #ec7014 ],Aplanochytrium_kerguelense_702273@93495:0.819130[& !color = #ec7014 ])69:0.126900[& !name = "Thraustochytriaceae" , !color = #ec7014 ],Schizochytrium_aggregatum_876976@84170:0.702900[& !color = #ec7014 ])99:0.253440[& !name = "Thraustochytriaceae" , !color = #ec7014 ])0:0.138990[& !name = "Stramenopiles" , !color = #ec7014 ])80[& !name = "Eukaryota" , !color = #000000 ];
end;
