# Supplementary material for: Origin and evolution of metal P-type ATPases in Plantae (Archaeplastida)
Source: Front Plant Sci. 2014 Jan 7;4:544. doi: 10.3389/fpls.2013.00544 (PMC3922081; doi:10.3389/fpls.2013.00544)
Supplement: File S7 — Phylogenetic tree of IB-4 Me2+ ATPases in Chlamydiae and Plantae (NEXUS file). [file FileS7.ZIP]

Archive with 1 entries (1 files):
- file_s7.nex
