# Supplementary material for: Origin and evolution of metal P-type ATPases in Plantae (Archaeplastida)
Source: Front Plant Sci. 2014 Jan 7;4:544. doi: 10.3389/fpls.2013.00544 (PMC3922081; doi:10.3389/fpls.2013.00544)
Supplement: File S7 — Phylogenetic tree of IB-4 Me2+ ATPases in Chlamydiae and Plantae (NEXUS file). [file FileS7.ZIP › file_s7.nex]

#NEXUS

begin trees;
    tree tree_1 = [&R] (((((((((((((((((((((Populus_trichocarpa_3694@27015366:0.000000[& !color = #4daf4a ],Populus_trichocarpa_3694@27015367:0.000000[& !color = #4daf4a ])5:0.000000[& !name = "Populus trichocarpa" , !color = #4daf4a ],Populus_trichocarpa_3694@27015362:0.000000[& !color = #4daf4a ])4:0.000000[& !name = "Populus trichocarpa" , !color = #4daf4a ],Populus_trichocarpa_3694@27015363:0.000000[& !color = #4daf4a ])7:0.000000[& !name = "Populus trichocarpa" , !color = #4daf4a ],Populus_trichocarpa_3694@27015364:0.000000[& !color = #4daf4a ])20:0.000000[& !name = "Populus trichocarpa" , !color = #4daf4a ],Populus_trichocarpa_3694@27015365:0.000000[& !color = #4daf4a ])100:0.051200[& !name = "Populus trichocarpa" , !color = #4daf4a , !collapse = {"collapsed",0.66219} ],(((Manihot_esculenta_3983@17990231:0.058840[& !color = #4daf4a ],Ricinus_communis_3988@16814679:0.062790[& !color = #4daf4a ])48:0.005600[& !name = "Euphorbiaceae" , !color = #4daf4a ],Manihot_esculenta_3983@17980552:0.047800[& !color = #4daf4a ])88:0.019630[& !name = "Euphorbiaceae" , !color = #4daf4a ],(Linum_usitatissimum_4006@23140401:0.004770[& !color = #4daf4a ],Linum_usitatissimum_4006@23141329:0.001380[& !color = #4daf4a ])100:0.103280[& !name = "Linum usitatissimum" , !color = #4daf4a , !collapse = {"collapsed",0.59559} ])34:0.009750[& !name = "Malpighiales" , !color = #4daf4a ])53:0.012450[& !name = "Malpighiales" , !color = #4daf4a ],((Gossypium_raimondii_29730@26785248:0.000000[& !color = #4daf4a ],Gossypium_raimondii_29730@26785249:0.000000[& !color = #4daf4a ])100:0.035940[& !name = "Gossypium raimondii" , !color = #4daf4a , !collapse = {"collapsed",0.64856} ],Theobroma_cacao_3641@27436809:0.022520[& !color = #4daf4a ])100:0.041340[& !name = "Malvaceae" , !color = #4daf4a ])20:0.004400[& !name = "rosids" , !color = #4daf4a ],(((((Arabidopsis_thaliana_3702@19648322:0.006100[& !color = #4daf4a ],Capsella_rubella_81985@20894021:0.010160[& !color = #4daf4a ])55:0.002010[& !name = "Camelineae" , !color = #4daf4a ],Arabidopsis_lyrata_59689@16045505:0.002020[& !color = #4daf4a ])81:0.008520[& !name = "Camelineae" , !color = #4daf4a ],(Eutrema_halophilum_98038@20195769:0.016430[& !color = #4daf4a ],Brassica_rapa_3711@22703654:0.012190[& !color = #4daf4a ])75:0.003780[& !name = "Brassicaceae" , !color = #4daf4a ])97:0.029580[& !name = "Brassicaceae" , !color = #4daf4a ],((Arabidopsis_lyrata_59689@16049188:0.034220[& !color = #4daf4a ],Capsella_rubella_81985@20904082:0.051680[& !color = #4daf4a ])97:0.020550[& !name = "Camelineae" , !color = #4daf4a ],(Brassica_rapa_3711@22717060:0.049830[& !color = #4daf4a ],Eutrema_halophilum_98038@20208651:0.039770[& !color = #4daf4a ])77:0.007950[& !name = "Brassicaceae" , !color = #4daf4a ])100:0.055080[& !name = "Brassicaceae" , !color = #4daf4a ])100:0.084470[& !name = "Brassicaceae" , !color = #4daf4a ],Carica_papaya_3649@16423693:0.054020[& !color = #4daf4a ])31:0.011100[& !name = "Brassicales" , !color = #4daf4a ])32:0.008940[& !name = "rosids" , !color = #4daf4a ],(((Citrus_sinensis_2711@18124576:0.000000[& !color = #4daf4a ],Citrus_sinensis_2711@18124577:0.000000[& !color = #4daf4a ])40:0.000000[& !name = "Citrus sinensis" , !color = #4daf4a ],Citrus_sinensis_2711@18124578:0.000000[& !color = #4daf4a ])80:0.003910[& !name = "Citrus sinensis" , !color = #4daf4a ],Citrus_clementina_85681@20801226:0.002110[& !color = #4daf4a ])100:0.056620[& !name = "Citrus" , !color = #4daf4a , !collapse = {"collapsed",0.67865} ])76:0.013970[& !name = "rosids" , !color = #4daf4a ],((((Phaseolus_vulgaris_3885@27144267:0.020660[& !color = #4daf4a ],Glycine_max_3847@26312878:0.028160[& !color = #4daf4a ])50:0.002890[& !name = "Phaseoleae" , !color = #4daf4a ],Glycine_max_3847@26320385:0.012530[& !color = #4daf4a ])100:0.071230[& !name = "Phaseoleae" , !color = #4daf4a ],Cucumis_sativus_3659@16951729:0.125070[& !color = #4daf4a ])79:0.024230[& !name = "fabids" , !color = #4daf4a ],((Malus_x_3750@22674726:0.063010[& !color = #4daf4a ],Prunus_persica_3760@17653204:0.019280[& !color = #4daf4a ])81:0.018670[& !name = "Maloideae" , !color = #4daf4a ],Fragaria_vesca_57918@27259443:0.046830[& !color = #4daf4a ])100:0.037490[& !name = "Rosaceae" , !color = #4daf4a ])43:0.012970[& !name = "fabids" , !color = #4daf4a ])46:0.012000[& !name = "rosids" , !color = #4daf4a ],(Eucalyptus_grandis_71139@23591539:0.001980[& !color = #4daf4a ],Eucalyptus_grandis_71139@23591540:0.000000[& !color = #4daf4a ])100:0.106330[& !name = "Eucalyptus grandis" , !color = #4daf4a , !collapse = {"collapsed",0.65684} ])100:0.047930[& !name = "rosids" , !color = #4daf4a ],Vitis_vinifera_29760@17816801:0.097780[& !color = #4daf4a ])64:0.010080[& !name = "rosids" , !color = #4daf4a ],(((Solanum_tuberosum_4113@24428040:0.000000[& !color = #4daf4a ],Solanum_tuberosum_4113@24428041:0.000000[& !color = #4daf4a ])86:0.004900[& !name = "Solanum tuberosum" , !color = #4daf4a ],Solanum_lycopersicum_4081@27287963:0.009210[& !color = #4daf4a ])100:0.097130[& !name = "Solanum" , !color = #4daf4a , !collapse = {"collapsed",0.64331} ],Mimulus_guttatus_4155@17671846:0.113270[& !color = #4daf4a ])100:0.073510[& !name = "lamiids" , !color = #4daf4a ])86:0.039290[& !name = "core eudicotyledons" , !color = #4daf4a ],(((((Aquilegia_coerulea_218851@22048463:0.000000[& !color = #4daf4a ],Aquilegia_coerulea_218851@22048461:0.000000[& !color = #4daf4a ])13:0.000000[& !name = "Aquilegia coerulea" , !color = #4daf4a ],Aquilegia_coerulea_218851@22048460:0.000000[& !color = #4daf4a ])6:0.000000[& !name = "Aquilegia coerulea" , !color = #4daf4a ],Aquilegia_coerulea_218851@22048459:0.000000[& !color = #4daf4a ])6:0.000000[& !name = "Aquilegia coerulea" , !color = #4daf4a ],Aquilegia_coerulea_218851@22048462:0.000000[& !color = #4daf4a ])10:0.000000[& !name = "Aquilegia coerulea" , !color = #4daf4a ],Aquilegia_coerulea_218851@22048458:0.000000[& !color = #4daf4a ])100:0.073540[& !name = "Aquilegia coerulea" , !color = #4daf4a , !collapse = {"collapsed",0.78891} ])74:0.043080[& !name = "eudicotyledons" , !color = #4daf4a ],(((((Zea_mays_4577@20877465:0.000000[& !color = #4daf4a ],Zea_mays_4577@20877466:0.000000[& !color = #4daf4a ])75:0.002840[& !name = "Zea mays" , !color = #4daf4a , !collapse = {"collapsed",0.70789} ],(Sorghum_bicolor_4558@1984837:0.000000[& !color = #4daf4a ],Sorghum_bicolor_4558@1984838:0.000000[& !color = #4daf4a ])94:0.009960[& !name = "Sorghum bicolor" , !color = #4daf4a , !collapse = {"collapsed",0.70077} ])86:0.009960[& !name = "Andropogoneae" , !color = #4daf4a ],((Panicum_virgatum_38727@23758285:0.008090[& !color = #4daf4a ],Panicum_virgatum_38727@23816857:0.004040[& !color = #4daf4a ])91:0.004040[& !name = "Panicum virgatum" , !color = #4daf4a , !collapse = {"collapsed",0.69961} ],(Setaria_italica_4555@19685871:0.033670[& !color = #4daf4a ],Setaria_italica_4555@19705502:0.003920[& !color = #4daf4a ])85:0.004380[& !name = "Setaria italica" , !color = #4daf4a , !collapse = {"collapsed",0.67369} ])86:0.008950[& !name = "Paniceae" , !color = #4daf4a ])86:0.015570[& !name = "Panicoideae" , !color = #4daf4a ],(((Hordeum_vulgare_4513@MLOC_5890.1:0.000000[& !color = #4daf4a ],Hordeum_vulgare_4513@MLOC_5890.3:0.000000[& !color = #4daf4a ])30:0.000000[& !name = "Hordeum vulgare" , !color = #4daf4a ],Hordeum_vulgare_4513@MLOC_5890.2:0.000000[& !color = #4daf4a ])100:0.018030[& !name = "Hordeum vulgare" , !color = #4daf4a , !collapse = {"collapsed",0.69133} ],Brachypodium_distachyon_15368@21820101:0.009580[& !color = #4daf4a ])97:0.026900[& !name = "Pooideae" , !color = #4daf4a ])48:0.011170[& !name = "Poaceae" , !color = #4daf4a ],((Oryza_sativa_4530@24141595:0.000000[& !color = #4daf4a ],Oryza_sativa_4530@24141596:0.000000[& !color = #4daf4a ])39:0.000000[& !name = "Oryza sativa" , !color = #4daf4a ],Oryza_sativa_4530@24141594:0.000000[& !color = #4daf4a ])98:0.015360[& !name = "Oryza sativa" , !color = #4daf4a , !collapse = {"collapsed",0.73207} ])98:0.158100[& !name = "Poaceae" , !color = #4daf4a ])86:0.119290[& !name = "Magnoliophyta" , !color = #4daf4a ],Picea_glauca_3330@CT08130626.H1.1:0.129670[& !color = #4daf4a ])90:0.109140[& !name = "Spermatophyta" , !color = #4daf4a ],((Physcomitrella_patens_3218@18046425:0.140810[& !color = #4daf4a ],Physcomitrella_patens_3218@18063197:0.114470[& !color = #4daf4a ])98:0.186020[& !name = "Physcomitrella patens" , !color = #4daf4a , !collapse = {"collapsed",0.76867} ],Marchantia_polymorpha_3197@114092102.H1.1:0.187470[& !color = #4daf4a ])54:0.038460[& !name = "Embryophyta" , !color = #4daf4a ])47:0.030170[& !name = "Embryophyta" , !color = #4daf4a ],(Chaetosphaeridium_globosum_96477@372592465.H1.1:0.614500[& !color = #4daf4a ],Selaginella_moellendorffii_88036@15418477:0.105660[& !color = #4daf4a ])64:0.099430[& !name = "Streptophytina" , !color = #4daf4a ])100:0.562330[& !name = "Streptophytina" , !color = #4daf4a ],((((Ostreococcus_lucimarinus_242159@27419928:0.004420[& !color = #4daf4a ],Ostreococcus_lucimarinus_242159@27419977:0.000000[& !color = #4daf4a ])100:0.099680[& !name = "Ostreococcus 'lucimarinus'" , !color = #4daf4a ],Ostreococcus_sp._385169@60217:0.099060[& !color = #4daf4a ])100:0.271450[& !name = "Ostreococcus" , !color = #4daf4a , !collapse = {"collapsed",0.4674} ],(Micromonas_pusilla_564608@27338883:0.200270[& !color = #4daf4a ],Micromonas_sp._296587@27405176:0.180840[& !color = #4daf4a ])86:0.144010[& !name = "Micromonas" , !color = #4daf4a , !collapse = {"collapsed",0.49867} ])100:0.522950[& !name = "Mamiellales" , !color = #4daf4a ],(((Chlorella_vulgaris_3077@83263:0.000000[& !color = #4daf4a ],Coccomyxa_subellipsoidea_574566@27391688:0.000000[& !color = #4daf4a ])100:0.977440[& !name = "Trebouxiophyceae" , !color = #4daf4a ],Chlorella_variabilis_554065@136900:0.457450[& !color = #4daf4a ])45:0.119300[& !name = "Trebouxiophyceae" , !color = #4daf4a ],(Chlamydomonas_reinhardtii_3055@27571089:0.195810[& !color = #4daf4a ],Volvox_carteri_3067@23135823:0.215210[& !color = #4daf4a ])100:0.820630[& !name = "Chlamydomonadales" , !color = #4daf4a ])75:0.182020[& !name = "Chlorophyta" , !color = #4daf4a ])100:0.360560[& !name = "Chlorophyta" , !color = #4daf4a ])56:0.169140[& !name = "Viridiplantae" , !color = #4daf4a ],(((((Chondrus_crispus_2769@CDF38453.H1.1:0.324310[& !color = #e41a1c ],Eucheuma_denticulatum_305493@CT01130626.H1.1:0.459700[& !color = #e41a1c ])100:0.564580[& !name = "Gigartinales" , !color = #e41a1c ],Pyropia_yezoensis_2788@contig_15565_g3723.H1.1:0.577710[& !color = #e41a1c ])51:0.147380[& !name = "Rhodophyta" , !color = #e41a1c ],(Cyanidioschyzon_merolae_45157@CMS330CT:1.018620[& !color = #e41a1c ],Galdieria_sulphuraria_130081@452821969.H1.1:0.980160[& !color = #e41a1c ])69:0.176880[& !name = "Cyanidiaceae" , !color = #e41a1c ])51:0.108910[& !name = "Rhodophyta" , !color = #e41a1c ],Porphyridium_purpureum_35688@CT02130626.H1.1:0.963750[& !color = #e41a1c ])65:0.168230[& !name = "Rhodophyta" , !color = #e41a1c ],Cyanophora_paradoxa_2762@1791.H2.1:0.724250[& !color = #377eb8 ])28:0.080300[& !name = "Eukaryota" , !color = #000000 ])0:0.096990[& !name = "Eukaryota" , !color = #000000 ],((('[HM] Simkania negevensis Z [338732433] [SPC]':0.496190[& !color = #80cdc1 ],'[HM] Waddlia chondrophila WSU 86-1044 [297621848] [SPC]':0.468690[& !color = #80cdc1 ])74:0.136890[& !name = "Chlamydiales" , !color = #80cdc1 ],'Chlamydophila psittaci RD1 [392377044] [SPC]':0.850340[& !color = #80cdc1 ])71:0.107060[& !name = "Chlamydiales" , !color = #80cdc1 ],('[HM] Coraliomargarita akajimensis DSM 45221 [294055086] [SPC]':0.364600[& !color = #80cdc1 ],'[HM] Opitutus terrae PB90-1 [182415296] [SPC]':0.427860[& !color = #80cdc1 ])100:1.404720[& !name = "Opitutae" , !color = #80cdc1 ])0:0.160010[& !name = "Chlamydiae/Verrucomicrobia group" , !color = #80cdc1 ])41[& !name = "cellular organisms" , !color = #000000 ];
end;
