# Supplementary material for: Origin and evolution of metal P-type ATPases in Plantae (Archaeplastida)
Source: Front Plant Sci. 2014 Jan 7;4:544. doi: 10.3389/fpls.2013.00544 (PMC3922081; doi:10.3389/fpls.2013.00544)
Supplement: DataSheet1 — Alignments in FASTA format for Files S1–S7. [file DataSheet1.ZIP]

Archive with 8 entries (7 files):
- dataset-s1/
- dataset-s1/file-s1.fasta
- dataset-s1/file-s2.fasta
- dataset-s1/file-s3.fasta
- dataset-s1/file-s4.fasta
- dataset-s1/file-s5.fasta
- dataset-s1/file-s6.fasta
- dataset-s1/file-s7.fasta
