# Supplementary material for: Origin and evolution of metal P-type ATPases in Plantae (Archaeplastida)
Source: Front Plant Sci. 2014 Jan 7;4:544. doi: 10.3389/fpls.2013.00544 (PMC3922081; doi:10.3389/fpls.2013.00544)
Supplement: DataSheet1 — Alignments in FASTA format for Files S1–S7. [file DataSheet1.ZIP › dataset-s1/file-s1.fasta]

>Mahella_australiensis_697281@332981942
---------------------------------------------------------------------------------------------------------------------------------------------------------------------------------------------------------------------------------------------------------------------------------------------------------------------------------------------------------------------------------------------------------------------------------------------------------------------------------------------------------------------------------------------------------------------------------------------------------------------------------------------------------------------------------------------------------------------------------------------------------------------------------------------------------------------------------------------------------------------------------------------------------------------------------------------------------------------------------------------------------------------------------------------------------------------------------------------------------------------------------------------------------------------------------------------------------------------------------------------------------------------------------------------------------------------------------------------------------------------------------------MDWHCI-----A---------------------AKQ-VAQ-------------Q-------LNTSAQNGLSE-HEAQKRLEQYGHN--ELAE-------------ERKRTIWQMFA--EQFK--------------------------------------DFMIIVLFVAAIVS-AIL-S-----------------------------------EW------VD--AI---VIIVVVVLNAILGVIQE---------SRAEQAL-----AALKKMAA-PNA-KVMR-DGK--------------------------------------------------------------------------------------------------------LRIIPAAQLVPGDVVVLEAGDFVPADLRLVEA-SNL--KIEESSLTGESVPVDKTTD--AL----------------------NGDDIALGDRVNMAYMTSAV-TYG--R-GKGIVVATGMDTEVGRIAEMIGQ-------------------------------QE-D-NQTPLQK----KLEQLGK-WLAIAALAICAVIFLAGI---L---Y------------------------------------------------------------------------------------------------------------GKN------------------W-LDMFMTAVS-LA-VAAIPEGLPA-I-----VTIVLAIGVQRMAK-R-NAIIRRLPAVETL-G-A-ATVICSDKTGTLTQNRMTVQRVYA-G-----------------------G-KT-------------------------------YDAAEHLE---------------------------------------------VE--E-NSPLNML----L-KVAILCNDAVEDA------------------------------------DEGKTIGDPTETALLDLGIK-L--AM--HK-----------------------------------AD---------VE---------------N---GMPR-VD-EIPF----DSERKLMT-------TV-H-E-Y------------------------------KG-----------KYAVLTKGA-PDELLKRCKYIHD-G------------------------------QA-VREI-------TP-DD--IERISAINEEMAG-------RAL-RV---LAM---AYKEIDD--------------------------------------------------------------------------VAY---------------------------------------EDKQ-K--QWE---S-DLIFLGMVGMIDPPRPEARDAVELCR--TAGIK-PVMITGDHKLT-AVAIAKDL-GILQP-G-----------------------------------------------------------------------------DEAISGSELDDI---D--D--------------------------------------------------------DEMVERVP------H--YSVYARVSPEHKVKIVKAWQR---------------------------RGDVVAMTGDGVNDAPALKSADIGAAMG-RV------GTDVAKGAADMVLTDD-----N-----FATIVAAVEEGRIIYSNI------IKAIHFLLSCNIGEIFVLF--IAT-M--------------L------------------NW--L------------QP-----LLP----------VHILWINLVT-----------------DSLPAIGLGMERGE-E---DIMRRPPR-NPK---ES------VIPLPMFINI---------------------L-WQG------LIISLVTLAA-FQIGLT-V-------------------------------------------------------------SLEVGRTMAFLVLGLSQLAH---S-VNMRSQDKS-I-FA-----------------------------------------------------------------------------M----------------------------------------------------------------------------------------------KW----------S--DNR-F-MIL-ALLLSG------------AMQ----------LIIIFVPFLRS------I-FE----LAM-L--------------------DG------VHWIYAI-------AL-----ALVP------VA-----A-VEIWKLIRRVANSNK----------------------------------------------------------------------------------------------------------------------------------------------------------------------------------------------------------------------------------------------------------
>Thermoanaerobacter_wiegelii_697303@345018498
--------------------------------------------------------------------------------------------------------------------------------------------------------------------------------------------------------------------------------------------------------------------------------------------------------------------------------------------------------------------------------------------------------------------------------------------------------------------------------------------------------------------------------------------------------------------------------------------------------------------------------------------------------------------------------------------------------------------------------------------------------------------------------------------------------------------------------------------------------------------------------------------------------------------------------------------------------------------------------------------------------------------------------------------------------------------------------------------------------------------------------------------------------------------------------------------------------------------------------------------------------------------------------------------------------------------------------------------------------------------------------------MKRYWNM-----D---------------------VEE-IKK-------------E-------LETDDKNGLTQ-HQANERLLKYGKN--ILKE-------------KKRKSIFSLFI--EQFQ--------------------------------------DYMVIILIIASIIS-FFL-G-----------------------------------ET------TD--AV---IILAIVILNALLGTIQE---------NNAEKSL-----EALKKLSQ-PLA-KVIR-DGK--------------------------------------------------------------------------------------------------------VMEVEASSLVIGDIVLIEAGNIIPADGRLIEA-KNL--KVDEAILTGESVPVDKVDT--VI----------------------ENEDIPLGDRLNLVYMGTTV-TYG--R-GKLIVIATGMDTEMGKVAGLIEN-------------------------------ER-D-VKTPLQL----KLEELSK-YLGTAALLISAVIFAIGV---L---Q------------------------------------------------------------------------------------------------------------KRP------------------A-FDMFMTAVS-LA-VAAIPEGLPA-I-----ITVTLALGVQKMIK-K-NAIIRKLPAVETL-G-S-TSVICSDKTGTLTQNKMTVVKFYT-N-----------------------D-RK-------------------------------VNADKD------------------------------------------------E--V-KQEDYFL----F-KNAALCTDAFIDE-------------------------------------TGKGIGDPTEVALVAVLNDVV--GL--KK-----------------------------------AD---------IE---------------K---EFPR-IA-ELPF----DSDRKMMS-------TI-H-A-MD-----------------------------NG-----------GFRLITKGA-LDNIIQRSKYILK-D------------------------------NK-ILPL-------DE-IE--RNRLSFINEEMGK-------EAL-RV---IAV---AYKDIKE--------------------------------------------------------------------------IPK---------------------------------------NLSS-N--EME---K-DLIFIGLIGMIDPPRLEAKHSVEICK--KAGIK-PVMITGDHKIT-ASAIAREL-GILED-N-----------------------------------------------------------------------------DEAVTGKELDRI---S--D--------------------------------------------------------EELKERIK------R--IPVFARVSPEHKMRIVKAWQK---------------------------NGAVVAMTGDGVNDAPALKQADIGVAMG-IT------GTDVAKEAADMVLTDD-----N-----FATIVAAIKEGRTIFTNI------KKAIHYLLTCNLGEIVVLF--IAT-I--------------L------------------GM--P------------MP-----LKP----------IHILWVNLIT-----------------DSLPALALGFEPAE-K---DIMEKKPR-PKG---ES------IFAGGLAYRI---------------------P-LEG------MLIGLVTLIA-FIIGLK-Q-------------------------------------------------------------NIETARTMAFAVLTLSQLAQ---A-LNVRSDK-S-V-FK-----------------------------------------------------------------------------I----------------------------------------------------------------------------------------------GL----------F--TNK-Y-MVF-ALIVSI------------LLQ----------VI-VIVTPLNT------I-FG----LRN-I--------------------NI------YDWDIII-------AM-----SILP------LL-----V-MEVVKFFKNKR--------------------------------------------------------------------------------------------------------------------------------------------------------------------------------------------------------------------------------------------------------------
>Clostridium_thermocellum_637887@385779878
-----------------------------------------------------------------------------------------------------------------------------------------------------------------------------------------------------------------------------------------------------------------------------------------------------------------------------------------------------------------------------------------------------------------------------------------------------------------------------------------------------------------------------------------------------------------------------------------------------------------------------------------------------------------------------------------------------------------------------------------------------------------------------------------------------------------------------------------------------------------------------------------------------------------------------------------------------------------------------------------------------------------------------------------------------------------------------------------------------------------------------------------------------------------------------------------------------------------------------------------------------------------------------------------------------------------------------------------------------------------------------------------MNIL-----E---------------------SAL-QNS-------------N-------KDNKVKYGLSE-KEAEKRYKKYGPN--TLAE-------------KKKISPFKILI--AQFS--------------------------------------DFMVLILLASTLIS-AFM-G-----------------------------------EL------TE--AI---TIVSIVILNALMGFVQE---------YRTEKTL-----EALKSLAA-PVA-KVVR-DGK--------------------------------------------------------------------------------------------------------TVEIPAEKVVPGDLVVLETGDRIPADAVLIES-HGL--CVDESLLTGESVPVEKQVE--AGG---------------------R-KNVNAGERNGTVYMGTVV-TSG--R-GKAVVCSTGMMTEMGKIADMIQN-------------------------------IE-T-EQTPLQK----RLDTLGK-YIVYGCLTICAIVTVTGI---L---R------------------------------------------------------------------------------------------------------------GEK------------------L-FTMFLSGIS-LA-VAAVPEGLPA-I-----VTIALALGVQRMYK-R-NAFIRKLPAVETL-G-C-ASVICSDKTGTLTENKMTVRKIYT-N-----------------------G-GF-------------------------------VEVKGSPL----SSE-GEFISLKRK--------------------------IDPK--N-NNSLRLT----L-EIGVLCNNASMVRIKENRSF-------------------GKIASLVPRTEKWELSGDPTEAALLVAGAK-G--GC--TQ-----------------------------------EL---------LN---------------E---SYTR-ID-EIPF----DSDRKCMS-------VI-C-E-NER-----------------------------G-----------EVFVFTKGA-ADVIIEKCSKIYT-S------------------------------RG-IVDL-------DE-AG--VKRVLKANDDMAK-------EAL-RV---LGV---AFRRLDS--------------------------------------------------------------------------KNY-----------------------------------------RL-D--DVE---K-DLVFAGLIGMIDPPRKEALDAVRKCK--LAGIK-PVMITGDHKIT-AAAIAREL-NIASE-G-----------------------------------------------------------------------------DRVLTGAQLEQM---D--D--------------------------------------------------------KRLEELVD------E--VSVYARVSPRHKLRIVRALKK---------------------------RGHVVAMTGDGVNDAPAIKEADIGVAMG-IT------GTDVTKEASSMILLDD-----N-----FATIVAAVEEGRVIYNNI------RKFIRYMLSCNIGEVLTMF--VGT-L--------------I------------------GL--P------------LP-----LLP----------IQILWVNLVT-----------------DGLPAIALGLEPGD-K---DIMMRPPR-GAK---EN------IFSNGLWQLI---------------------I-FRG------ALIGLSTLAV-FASILN-FT-----------------------------------------------------------SNVDVARTAAFVTLVITQLIH---V-FECKSERKN-I-FE-----------------------------------------------------------------------------I----------------------------------------------------------------------------------------------PL----------F--NNI-P-LVL-AVLCSL------------VMI----------LGVVYIPLFQG------I-FK----TVP-L--------------------SL------NDWILIG-------GF-----SALG------PV-----I-SSFFKVNYK-YIRR-----------------------------------------------------------------------------------------------------------------------------------------------------------------------------------------------------------------------------------------------------------
>Petrotoga_mobilis_403833@160902455
----------------------------------------------------------------------------------------------------------------------------------------------------------------------------------------------------------------------------------------------------------------------------------------------------------------------------------------------------------------------------------------------------------------------------------------------------------------------------------------------------------------------------------------------------------------------------------------------------------------------------------------------------------------------------------------------------------------------------------------------------------------------------------------------------------------------------------------------------------------------------------------------------------------------------------------------------------------------------------------------------------------------------------------------------------------------------------------------------------------------------------------------------------------------------------------------------------------------------------------------------------------------------------------------------------------------------------------------------------------------------------------MWFTK-----S---------------------KDE-VIK-------------D-------LQVNTIQGLST-QEAKERLSRYGEN--KLAT-------------QKNRSLLQLFF--AQLN--------------------------------------DAMIYVLLGAALIS-AIL-G-----------------------------------EL------SD--AI---IIAVVILINAVVGLIQE---------YRAEQAL-----EALKKLST-PKS-IVKR-DGK--------------------------------------------------------------------------------------------------------ILEIPSEEVVPGDIVIIDAGRYIPCDLRLIET-VNL--QIDESALTGESVPVDKNAD--LIL---------------------ETLDTPLGDQKNMAFMSTFA-TYG--R-GVGVAVATGMKTEIGKIAKMLEE-------------------------------TD-T-EQTPLQK----KLTELSK-ILGFAALGISIAMFLVGI---I---Q------------------------------------------------------------------------------------------------------------GRP------------------L-FEMFFTAIS-LA-VAAIPEGLPA-I-----VTIVLAMGVQRMVK-K-HAIIRKLPAVETL-G-S-VNIICSDKTGTLTQNKMTVVKFYA-D-----------------------N-AF-------------------------------GDVDSLN-----------------------------------------------I--N-NPAHKLL----L-ESLVLCNDATYSQ--------------------------------------ESKTGDPTETALLEMGAK-F--NI--FK-----------------------------------TA---------FE---------------E---QHPR-VN-EVPF----DSDRKLMS-------TV-N-K-Y------------------------------DN-----------EYLVFTKGA-PDNLLKICNNAFV-N------------------------------GE-IVPL-------TQ-EI--IDNIMDKVNSMSQ-------DAL-RV---LGA---AFKKIDT--------------------------------------------------------------------------PHG-----------------------------------------DI-D--KLE---T-DLTFIGLIGMIDPPRLEVKDSIFLCK--QAGIK-TIMITGDHKNT-AFAIAKEL-GITDD-P-----------------------------------------------------------------------------SQVISGVELDKL---T--E--------------------------------------------------------EELISKID------N--LRVFARVSPEHKVKIVRALKA---------------------------KDNIVAMTGDGVNDAPSLKAADIGIAMG-IT------GTDVAKGASDMVLTDD-----N-----FSTIVSAVEEGRNIYNNI------KKSIVFLLSCNIGEIITLF--FAI-L--------------F------------------GW--A------------TP-----LKP----------IHILWVNLIT-----------------DTFPALSLGVEPGD-K---DVMKEKPR-NPN---HS------LFAGGTGVSL---------------------I-LNG------ALIGLVTLTA-FVIGAR-VY-TGT----------------------------TNL------------FPIFPA--NISDDALTHAQTMAFVVLSVSQLIH---S-LNMRHPTKS-I-FQ-----------------------------------------------------------------------------V----------------------------------------------------------------------------------------------GW----------F--TNK-Y-LIA-SILFGI------------FLQ----------EIVITVPFLRN------V-FG----VFD-L--------------------RL------YDWSIVV-------LL-----SIVP------LV-----V-NEIVKIFIRHKVS------------------------------------------------------------------------------------------------------------------------------------------------------------------------------------------------------------------------------------------------------------
>Symbiobacterium_thermophilum_292459@51892473
-------------------------------------------------------------------------------------------------------------------------------------------------------------------------------------------------------------------------------------------------------------------------------------------------------------------------------------------------------------------------------------------------------------------------------------------------------------------------------------------------------------------------------------------------------------------------------------------------------------------------------------------------------------------------------------------------------------------------------------------------------------------------------------------------------------------------------------------------------------------------------------------------------------------------------------------------------------------------------------------------------------------------------------------------------------------------------------------------------------------------------------------------------------------------------------------------------------------------------------------------------------------------------------------------------------------------------------------------------------------------------------MSTPWHQK-----G---------------------AAE-VAA-------------A-------LRTDLTAGLTE-AECRRRLEEYGPN--QLEG-------------APRVPWWRILL--AQFQ--------------------------------------DFMVVVLLMATAIS-YGM-G-----------------------------------ET------AD--AI---TIVVIVVLNAVLGFVQE---------YRAERSL-----EALKELAA-PTA-RVIR-DGR--------------------------------------------------------------------------------------------------------EVTVSARDLVPGDLLLVDPGDRIPADARLVEA-PGL--EVEESALTGESLPVRKSAS--WVG---------------------D-PDVPLGDRRNMLYMGTTV-TRG--R-GRALVVATGMQTEMGRIAHLIQE-------------------------------VG-E-EETPLQR----RLAQLGR-WLVAGCLIVCAIVVAAGL---L---R-------------------------------------------------------------------------------------------------------EERLTGPV------------------I-SQLFMAGVS-LA-VAAIPEGLPA-I-----VTVSLALGVQRMIR-R-NAIVRRLQSVETL-G-C-ATVICSDKTGTLTKNEMMVRAAWV-G-----------------------G-RS-------------------------------YTVTGDGY----RPS-GEFLREG--------------------------RPVSPQ--Q-EPDLAQA----L-KSAALCSNAKLVQAQPARRGRGDGAAGGRS---------GRSHRPGMGQVVFSVQGDPTEGALVVAAQK-G--GY--RP-----------------------------------AV---------LQ---------------D---RYRR-VL-EVPF----ESERRRMS-------VI-T-E-DGD-----------------------------G-----------GYLLHVKGA-PDVILELSTHMLR-D------------------------------GR-IVPL-------TD-QD--RQAILDENLRMAD-------QAL-RV---LAV---AYRPLSF--------------------------------------------------------------------------PAGEGPDQ----L--------------A----------ELSTDEAA-A--RLE---R-NLVFLGLLGMIDPPRPEVKQAVAAAR--RAGIR-TVMITGDHPAT-ALAVAREL-GIVGA-E-----------------------------------------------------------------------------GRAVTGRELDQL---S--H--------------------------------------------------------SELIAAVE------E--CQVFARVSPQHKLQIVRALKE---------------------------LGEVVAMTGDGVNDAPAVKEADIGIAMG-RT------GTDVTKEASAMILADD-----N-----YATIVAAVEEGRGIYDNI------RKFIRYLLSCNTGEVLTMF--LAA-V--------------M------------------RL--P------------LP-----LLP----------IQILFVNLVT-----------------DGLPAIALGIDPPE-P---DVMRRPPR-RPD---EG------VFARRLGIKI---------------------L-GRG------TLIGLGTLTA-FLIAFF-TL-PGT----------------------------PGV------------APLD------DPAVLNPARTMALATLVCAQLIH---V-FDCRSERRA-I-WE-----------------------------------------------------------------------------T----------------------------------------------------------------------------------------------PL----------S--SNP-W-LVA-AVASSV------------TAL----------LLAIYWPPLAA------I-FE----TAP-L--------------------QA------WQWLVVL-------LL-----ASAG------EL-----L-VAIRRLILFGRPVRL-RAHVEEEA-------------------------------------------------------------------------------------------------------------------------------------------------------------------------------------------------------------------------------------------------
>Clostridium_botulinum_441771@153937287
----------------------------------------------------------------------------------------------------------------------------------------------------------------------------------------------------------------------------------------------------------------------------------------------------------------------------------------------------------------------------------------------------------------------------------------------------------------------------------------------------------------------------------------------------------------------------------------------------------------------------------------------------------------------------------------------------------------------------------------------------------------------------------------------------------------------------------------------------------------------------------------------------------------------------------------------------------------------------------------------------------------------------------------------------------------------------------------------------------------------------------------------------------------------------------------------------------------------------------------------------------------------------------------------------------------------------------------------------------------------------------------MWFNK-----T---------------------SQE-ILE-------------E-------LAVDPSKGLSS-EEIEKRREKYGLN--KLNS-------------KKQKSLLKMFF--EQLN--------------------------------------DILIYILLAAAIIS-GI--------L---------------------------G-EV------SD--AL---IIGIVVIINTVIGVVQE---------SKAEKAL-----DALKQLST-PKA-LVKR-NGE--------------------------------------------------------------------------------------------------------NIEIPSEDVVPGDVIVLDAGRYVPCDLRLIET-ANL--KIEESALTGESVPVEKHAK--EKL---------------------EDPKTPLGDQKNMAFMSTLA-TYG--R-GIGIAVGTGMNTEIGKIAKMLEG-------------------------------ED-K-ELTPLQK----KLAELGK-ILGFAALGICALMFIIAL---F--QK-------------------------------------------------------------------------------------------------------------RD------------------I-LEMFLTAIS-LA-VAAIPEGLPT-I-----VTIVLAMGVQKMIK-E-NAIIRKLPAVETL-G-A-VNIICSDKTGTLTQNKMTVIKFYA-N-----------------------K-EM-------------------------------QDIDKL-----------------------------------------------NI--E-DSIHKML----L-ENLVLCNDATFSK--------------------------------------DSSTGDPTEIALLEAGAK-Y--NI--IK-----------------------------------NN---------IE---------------N---EHKR-ID-EIPF----DSDRKLMT-------TV-N-N-FD------------------------------D-----------KNYVMTKGA-IDNLLKISTNAYING------------------------------EV--VPL-------TD-EI--KQNIMNASNEMSK-------NAL-RV---LGA---AYKTLED--------------------------------------------------------------------------N-----------------------------------------NYNK-E--SLE---S-NLTFIGLVGMIDPPRESVKDSIFECK--NSGIK-TIMITGDHKIT-AFAIAKEL-GIAED---------------------------------------------------------------------------E---SQAIFGYELDDM---S--D--------------------------------------------------------TELSSKIE------N--LRVFARVSPEHKVKIVKALKS---------------------------KGNIVSMTGDGVNDAPSLKAADIGVAMG-IT------GTDVAKGASDMVLTDD-----N-----FSTIVSAIKEGRNIYNNI------KKSIIFLLSCNLGEILALF--IGI-L--------------LGW-----P----S-----------------------P-----LRP----------IHLLWVNLIT-----------------DSLPALSLGIDPGD-P---DIMDEKPR-NPK---ES------LFAGGAGISL---------------------I-LNG------LLIGTLTLVA-FEVGRI-RY-S---------------------------------------------------------DSLMHAQTMAFVVLSVSQLFH---S-LNMRHPKKS-I-FQ-----------------------------------------------------------------------------L----------------------------------------------------------------------------------------------GL----------F--TNK-Y-LLA-SVIFGI------------FLQ----------EMVITIPFLAS------I-FK----VFD-L--------------------TM------QDWIFVF-------AL-----SIIP------LV-----I-NEIVKFFKRLKNK------------------------------------------------------------------------------------------------------------------------------------------------------------------------------------------------------------------------------------------------------------
>Coprothermobacter_proteolyticus_309798@206895196
----------------------------------------------------------------------------------------------------------------------------------------------------------------------------------------------------------------------------------------------------------------------------------------------------------------------------------------------------------------------------------------------------------------------------------------------------------------------------------------------------------------------------------------------------------------------------------------------------------------------------------------------------------------------------------------------------------------------------------------------------------------------------------------------------------------------------------------------------------------------------------------------------------------------------------------------------------------------------------------------------------------------------------------------------------------------------------------------------------------------------------------------------------------------------------------------------------------------------------------------------------------------------------------------------------------------------------------------------------------------------------------------------------------------------MTA-------------S-------WNTDLKRGLSS-REIPLKKKLFGEN--VIHE-------------SRKKSPAILFI--NQFK--------------------------------------STITLVLLGATIVS-YFL-G-----------------------------------EM------AD--AA---AITAIIVLNGFMGFIQE---------YRTERAL-----EALKEMAA-PVA-RVVR-DGK--------------------------------------------------------------------------------------------------------IQVIPAKEVVPGDVVILETGDKVPADGELFEA-ENL--KVDESMLTGESVPVEKSVE--SRE-----------------------LETLKIHRSNLVFMGTMV-VSG--R-GKMVVTQTGMNTEMGKIAGMMEG-------------------------------VE-E-EQTPLQR----RLDDLGK-QLLVLCLLLCFMVAMLGV---L---R------------------------------------------------------------------------------------------------------------GEE------------------I-YQMFLFGVS-LA-VAAIPEGLPA-V-----VTMVLAMGVQRMVK-K-NVLVRKLTAVETL-G-C-ATVICSDKTGTLTENRMTVRKIYV-D-----------------------G-ET-------------------------------VMVTGSGY----RIE-GDFITNDGR--------------------------LLKK--T-SPSMEKL----L-RVAVSCNNAELGEQKSGI-------------------------FGFGRPKEMVPAGDPTEVALLVAAAK-A--GI--FK-----------------------------------ND---------VE---------------R---TYKR-IR-EIPF----DSERKRMS-------VV-V-K-NQK-----------------------------G-----------ELFLFIKGA-MDVILELCDGIEE-N------------------------------GN-VKKM-------TL-SE--KRKISRINEDMGR-------EAL-RV---LAF---AYRKLNS--------------------------------------------------------------------------TRD-----------------------------------------LS-E--NIE---T-GLIFLGLMGMIDPPRPEAASAVERCF--AAGIK-PVMITGDHRAT-AWAVAKEL-NMMGK-G-----------------------------------------------------------------------------GRIITGQELDEM---S--E--------------------------------------------------------SEFLKCID------D--ISVYARVTPKHKLRIVRALKK---------------------------KGHVVAMTGDGVNDAPAVKEADIGISMG-KT------GTDVTKEASAMILLDD-----N-----FASIVSAVEEGRIIYDNI------RKFIRYLLSCNIGEVLTMV--WSS-L--------------L------------------GM--P------------LP-----LLP----------IQVLWMNLIT-----------------DGLPAIALGADPPE-R---DVMNRKPR-KRQ---EG------IFSGGMGRKI---------------------F-YRG------FFISLATMAS-YLISWY-YG-G---------------------------------------------------------TGIDFSRTVAFSTLVMSQLIF---A-FECREENAT-L-WG-----------------------------------------------------------------------------K----------------------------------------------------------------------------------------------NP----------F--SNL-F-LTL-AVIISA------------AML----------FGVVYVSSLQV------I-FH----TVP-L--------------------DG------KMWLLIL-------AL-----SGLG------AV-----L--------------------------------------------------------------------------------------------------------------------------------------------------------------------------------------------------------------------------------------------------------------------------
>Thermoanaerobacter_wiegelii_697303@345017228
---------------------------------------------------------------------------------------------------------------------------------------------------------------------------------------------------------------------------------------------------------------------------------------------------------------------------------------------------------------------------------------------------------------------------------------------------------------------------------------------------------------------------------------------------------------------------------------------------------------------------------------------------------------------------------------------------------------------------------------------------------------------------------------------------------------------------------------------------------------------------------------------------------------------------------------------------------------------------------------------------------------------------------------------------------------------------------------------------------------------------------------------------------------------------------------------------------------------------------------------------------------------------------------------------------------------------------------------------------------------------------------MYYGKK-----Q---------------------MQQ-TIY-------------Y-------FDKTDFTGLNS-QEAQKRLLKYGPN--ILEE-------------GHKVSPLQIFL--NQFQ--------------------------------------DFMVMVLLAATLIS-ALM-G-----------------------------------EL------AD--AL---TITIIVILNAVLGFIQE---------YRTEQSL-----EALKKLAA-PIA-KVLR-DGE--------------------------------------------------------------------------------------------------------QKEIEASQIVIDDIIILEAGDKVPADAVLIES-HNL--EVDESILTGESVPVHKEAV--N-----------------------N-VKRAVVTDSNVVYMGTIV-TKG--R-GKAIVTATGMQTEMGKIAGMIKD-------------------------------IE-G-DETPLQK----RLNKLGK-VLVAGALAICGIVIVLGI---I---R------------------------------------------------------------------------------------------------------------GES------------------L-YYMFLSGVS-LA-VAAIPEGLPA-V-----VTVSLAIGVQRMLK-R-NALIRKLPAVETL-G-C-TNVICTDKTGTLTENKMTVTKVFC-D-----------------------E-EV-------------------------------FEVKGDKS--------KKFTTM------------------------------RNK--E-RSAFRKM----V-EIGALCNNAKIKREKI--------------------------KIGKETLEEEKYIGDPTEAAILSFSMK-S--GL--SL-----------------------------------E----------LV---------------E---NIKR-ME-EIPF----DSDRKRMS-------VI-V-E-I-N-----------------------------G-----------EKYAYVKGA-PDVILDLCTYKYT-E------------------------------GR-EVPL-------TV-FD--KKRILDINESFGR-------EAL-RV---LAF---AYKKLPP--------------------------------------------------------------------------KFP----------------------------------------MAA-E--FIE---K-DLVFVGLEGMIDPPRGEVYGAVLKCK--MAGIK-PVMITGDHKIT-ATAIAKEL-KILGE-N-----------------------------------------------------------------------------DKVITGQDIDNM---E--D--------------------------------------------------------KDLEKVCT------N--ISVYARVTPKHKLRIVRVLKN---------------------------KGFTVAMTGDGVNDAPALKEADIGIAMG-KG------GTEVAKEASSMILLDD-----N-----FATIVAAVEEGRIIYDNI------RKFIRFLLSCNLGEVLTMF--FAA-L--------------M------------------AL--K------------LP-----LAP----------IQILMVNLVT-----------------DGLPALALGMDPPE-K---DIMMMRPR-NAK---ES------VFSRWLGIRI---------------------I-IVG------FLMALSTLGA-YVFALS--Y-----------------------------------------------------------GTLEKARTIAFATLVMVELIH---A-FECRSERNL-I-FE-----------------------------------------------------------------------------I----------------------------------------------------------------------------------------------GI----------F--TNP-Y-LVL-AVLTSF------------LLF----------LATIYIPPLSV------V-FK----TTV-L--------------------TG------YDWLVVV-------FF-----SSIE------FV-----F-NNLYTAYIVPLTKAK----------------------------------------------------------------------------------------------------------------------------------------------------------------------------------------------------------------------------------------------------------
>Tepidanaerobacter_acetatoxydans_1209989@332799379
------------------------------------------------------------------------------------------------------------------------------------------------------------------------------------------------------------------------------------------------------------------------------------------------------------------------------------------------------------------------------------------------------------------------------------------------------------------------------------------------------------------------------------------------------------------------------------------------------------------------------------------------------------------------------------------------------------------------------------------------------------------------------------------------------------------------------------------------------------------------------------------------------------------------------------------------------------------------------------------------------------------------------------------------------------------------------------------------------------------------------------------------------------------------------------------------------------------------------------------------------------------------------------------------------------------------------------------------------------------------------------MEKINWYSL-----E---------------------KED-ISG-------------K-------LNTDLKNGLPS-DLVEKRLESIGYN--ELVG-------------KKGVTIWQMLL--EQFK--------------------------------------DFLVLILIGASFVS-AII-G-----------------------------------EV------TD--AV---VIILIVILNAVLGVMQE---------FRANKAL-----EALKEMAA-PEA-KVIR-DGK--------------------------------------------------------------------------------------------------------IIEIPSRELVPGDLVLLEAGNYVPADIRLVES-VNL--KIEEASLTGESVPAEKNAE--VV----------------------LGGEVPLGDRSNSAFMGTVV-TYG--R-GKGIVVATGMNTEIGLIAEMLES-------------------------------YE-E-GETPLQK----KLDELGK-ILGIASLAICGIVFLLGI---F---R------------------------------------------------------------------------------------------------------------GIP------------------I-LEMFMTSVS-LA-VAAIPEGLPA-I-----VTIVLALGMQRMVQ-K-HAIIKKLHAVETL-G-S-TTVICSDKTGTLTQNEMTARKVFV-S-----------------------N-KV-------------------------------YSISGEGY----KPH-GDFSIGDSK--------------------------CEPL--A-DTDLKML----L-TIGLLCNDAKLEESSY------------------------------GDEKTWRIIGDPTEGCLVVAATK-A--GL--DT-----------------------------------DE---------LC---------------N---RMPR-LQ-EIPF----DSERKRMT-------TF-H-S-Y------------------------------EQ-----------KYVAFTKGA-PDIMLNLSSKILK-N------------------------------GK-IFDI-------ND-ED--RKQILEVNHNMAS-------QAL-RV---LAF---AFKPIND--------------------------------------------------------------------------IPK---------------------------------------KPDP-V--EIE---K-DMVFVGLIGMIDPARPEAKDAIRICK--EAGIR-PVMITGDYKDT-AEAIAREL-GMIDE-N-----------------------------------------------------------------------------SKALTGTELDMM---D--E--------------------------------------------------------QQLAAAAK------E--VSVYARVSPIHKLRIVDAIKQ---------------------------NGHIVAMTGDGVNDAPALKKADIGIAMG-IT------GTDVAKEAADMILTDD-----N-----FASIVSAVEEGRVIYSNI------RKFIFFLLSCNIAEILIIF--VAM-L--------------F------------------GL--P------------VP-----LKP----------IQLLWLNLLT-----------------DAFPALALGMEAKE-P---NIMKRPPR-NPD---EP------ILDRQMNWQI---------------------A-IQS------TFMTIAVLGV-FVFSLN-N-----------------------------------------------------------TSNLEIARTYAFATLIFSELLR---A-YTSRSETLS-V-FK-----------------------------------------------------------------------------I----------------------------------------------------------------------------------------------GF----------F--SNK-F-MVG-GTLVSF------------LLL----------LVVLYVPALRY------I-FD----TVK-L--------------------SI------YDWDIIV-------LF-----GIMP------FL-----A-AEIGKMFLKSK--------------------------------------------------------------------------------------------------------------------------------------------------------------------------------------------------------------------------------------------------------------
>Desulfotomaculum_reducens_349161@134299548
-------------------------------------------------------------------------------------------------------------------------------------------------------------------------------------------------------------------------------------------------------------------------------------------------------------------------------------------------------------------------------------------------------------------------------------------------------------------------------------------------------------------------------------------------------------------------------------------------------------------------------------------------------------------------------------------------------------------------------------------------------------------------------------------------------------------------------------------------------------------------------------------------------------------------------------------------------------------------------------------------------------------------------------------------------------------------------------------------------------------------------------------------------------------------------------------------------------------------------------------------------------------------------------------------------------------------------------------------------------------------------------MTTRWFEM-----G---------------------RQE-VID-------------K-------LGSCPEKGLDE-QQARERLEKIGPN--KLTS-------------SKKKSPWKMLL--DQFK--------------------------------------DFMVLVLIAATFVS-GML-G-----------------------------------EW------AD--AV---TIMIIVVVNAILGFVQE---------FRAEKSM-----EALKALTA-PEA-LIIR-DGI--------------------------------------------------------------------------------------------------------ERKIPASDLVPGDIVLLDTGDKVPADLRLLSV-ANL--GVEESALTGESNPVKKRVE--NMA---------------------DQSEVSLGDTHNMAYMGTVV-VRG--K-GKGIVVATGMFTEMGHITKMIQE-------------------------------AA-E-EQTPLQR----RLDQLGK-ALVVFCLLICALVVVLGV---M---R------------------------------------------------------------------------------------------------------------GEP------------------V-YQMFLAGVS-LA-VAAIPEGLPA-I-----VTIALAIGVQRMIK-R-NAIIRRLPAVETL-G-C-ATVICSDKTGTLTENQMTVREVLV-G-----------------------N-TK-------------------------------VRVSGEGY----DPK-GEFRFDGPK----------------------------GP------EFSLL----L-KCAALCNNAKLTKGEITV------------------GGIFRNLNKGNLSRVWGVAGDPTEGALMVMAAK-G--KI--WR-----------------------------------KD---------LE---------------S---DEQR-IM-EFPF----DSIRKRMS-------VI-Y-Q-DTK-----------------------------G-----------NLTAYAKGA-PDVMLDLCTHIQR-D------------------------------GR-VIPL-------SD-HT--KQEILKKNSEMAN-------NAL-RV---LAL---AYRNLGT--------------------------------------------------------------------------VTAE-------------------------------------DDLNE-D--QVE---Q-QLILLGLAGMIDPPRPSAIQSIQACR--RAGIH-TVMITGDHQLT-AQAVAKEL-GLLAR-N-----------------------------------------------------------------------------AKVLTGAQLDRL---D--D--------------------------------------------------------DELQAQAE------L--TSVYARVTPKHKLRIVRALKC---------------------------NGHVVAMTGDGVNDAPAVKEADIGVAMG-KA------GTDVTKEASAMVLADD-----N-----FSTIAAAIEEGRAIYDNI------RKFIRYLLSCNVGEVLTMF--LAV-L--------------M------------------GM--P------------LP-----LLP----------IQILWMNLVT-----------------DGLPAMALGVDPPE-K---DIMYRRPR-DPQ---ES------VFSQGLGWRI---------------------M-STG------TIFALGTLIA-FAVGLM-MG------------------------------------------------------------QVELARTMAFNTLVFFQLFF---V-FSCRSERHS-V-AE-----------------------------------------------------------------------------I----------------------------------------------------------------------------------------------GM----------F--GNP-H-LVL-AVITSA------------CLQ----------LSVNYISFLQP------I-FH----ITP-L--------------------EL------KHWVVVL-------SI-----ALVP------QV-----L-SS--------LGKAI-KDRAKEKIMYIKA--------------------------------------------------------------------------------------------------------------------------------------------------------------------------------------------------------------------------------------------
>Thermotoga_lettingae_416591@157363137
--------------------------------------------------------------------------------------------------------------------------------------------------------------------------------------------------------------------------------------------------------------------------------------------------------------------------------------------------------------------------------------------------------------------------------------------------------------------------------------------------------------------------------------------------------------------------------------------------------------------------------------------------------------------------------------------------------------------------------------------------------------------------------------------------------------------------------------------------------------------------------------------------------------------------------------------------------------------------------------------------------------------------------------------------------------------------------------------------------------------------------------------------------------------------------------------------------------------------------------------------------------------------------------------------------------------------------------------------------------------------------------MKDFYKQ-----S---------------------VED-VCS-------------H-------LGTDPDKGLSS-EEAKKRLEKYGPN--ELAE-------------KKKKTIWRMFF--SQFT--------------------------------------DFLIIILLVAAGVS-ILV-G-----------------------------------ES------VD--AI---LIMIIVVLNATLSTIQE---------SKAEKSL-----QLLKKMAA-PMA-RVLR-DGI--------------------------------------------------------------------------------------------------------VQTVPSREIVPGDIVILEAGNYVPADGRLIET-VNF--SVSEAALTGESQPVEKTTD--LI----------------------DQENLPLGDRTNMVYSGTIV-SRG--R-AKAVITSTGENTELGKIAKLLSE-------------------------------ME-E-TQTPLQQ----NLEKLGK-QIGMIILAICAVVFLVGI---F---E------------------------------------------------------------------------------------------------------------GEP------------------A-LEMFLTAVS-LA-VAAVPEGLPA-V-----VTIVLALGMYNMVK-R-HAVIRKLQAVEAL-G-S-VNVICSDKTGTLTKNEMNVVKYYL-H-----------------------P-SI-------------------------------ILDQEQ---------------------------------------------IKSQ--K-SEHIEKL----F-MGAILCNDSFITVK----------------------------------NGNRVTSGDPTEIALALAAMD-Y--GF--DK-----------------------------------NE---------LE---------------K---RIPR-IH-EIPF----DSDRKMMT-------TV-H-E-F------------------------------EK-----------KRLSFTKGA-PDVVIKNCSKYMAPD------------------------------GE-IKVL-------SE-ND--KNEIEQANMKMAQ-------DGL-RV---LAV---AFREIGD----------------------------------------------------------------------------------------------------------------------DY-S--ELE---K-DLVFLGLMGMIDPPRPEVKDALERCR--TAGIN-VIMITGDHKIT-AQTIAREI-GILSE-N-----------------------------------------------------------------------------DMVLTGHELIEM---D--V--------------------------------------------------------EDLVKVVD------K--VKVYARVSPTDKLKIVEALKK---------------------------KGKVVAMTGDGVNDAPALKKADIGVAMG-IT------GTDVSKDASEMVLTDD-----N-----FASIVAAVEEGRKIFDNI------RKVVYYLLSCNISEVVTIF--VSI-L--------------L------------------RL--P------------LP-----LIP----------VQILWMNLVT-----------------DGLPALALGVEPAE-P---DVMKRSPR-DPK---EG------IMSKEIMTNV---------------------F-IGG------TILSVLTLFV-YSWALL-E-----------------------------------------------------------HDQIELLRTMVFFTLCTGQLLH---S-LNSKSIKLS-L-FK-----------------------------------------------------------------------------V----------------------------------------------------------------------------------------------GI----------K--NNP-R-LLI-AIAGSF------------ALL----------LGVIYLPILQN------V-FG----TTN-L--------------------TG------KQLVVSL-------IA-----AIMI------IP-----L-YELVKVIRYRKKE------------------------------------------------------------------------------------------------------------------------------------------------------------------------------------------------------------------------------------------------------------
>Thermoanaerobacter_wiegelii_697303@345018046
------------------------------------------------------------------------------------------------------------------------------------------------------------------------------------------------------------------------------------------------------------------------------------------------------------------------------------------------------------------------------------------------------------------------------------------------------------------------------------------------------------------------------------------------------------------------------------------------------------------------------------------------------------------------------------------------------------------------------------------------------------------------------------------------------------------------------------------------------------------------------------------------------------------------------------------------------------------------------------------------------------------------------------------------------------------------------------------------------------------------------------------------------------------------------------------------------------------------------------------------------------------------------------------------------------------------------------------------------------------------MTSIGKMT--KEMTENKVHLL-----D---------------------KHE-VVE-------------M-------LNVSLTGGLSS-DIANERLKTYGYN--EIVS-------------KKEVTLFEIFL--NQFK--------------------------------------DFLVIILIIASVIS-ILI-G-----------------------------------EV------TD--SV---VIILIVILNAILGAVQE---------SRANKAM-----EALKRMAA-PEA-KVIR-DGH--------------------------------------------------------------------------------------------------------IIEIPARELVPGDVVLLEAGNYVPADLRLVEC-INL--KIDEASLTGESVPVDKNAD--IV----------------------LKDEVSLGDRINCAFMGTVV-THG--R-GKGIAVNTGKNTEIGKIAEMIQT-------------------------------TS-E-EATPLQR----KLADTGK-ILGIASLVICGVIFVIGL---I---R------------------------------------------------------------------------------------------------------------GIP------------------V-LEMFMTAVS-LA-VAAIPEGLPA-V-----ITIVLAIGMQRMVK-R-HVIVKKLHAVETL-G-S-VTVICSDKTGTLTQNEMTVTKIYT-N-----------------------R-KF-------------------------------YDVSGEGY----NPE-GKFYLDGVE--------------------------VNPI--E-DVNLRQL----L-TIGLLCNDAKLEETVA------------------------------NEEKKWRIIGDPTEGAIVVAAAK-G--GM--YS-----------------------------------KD---------LE---------------K---VMPR-LQ-EIPF----DSERKRMT-------TF-H-P-A------------------------------GK-----------GYVAFIKGA-PDIIINLSSRIYK-E------------------------------GE-IVPI-------TE-KN--KQEALNANHEMAS-------QAL-RV---LAI---AYKELES--------------------------------------------------------------------------IPK---------------------------------------TPEP-E--NIE---K-DLIFVGLIGMIDPPRPEVKEAIKVCK--RAGIK-PVMITGDYKDT-AVAIAKEL-SMIEN-E-----------------------------------------------------------------------------NQVLTGLELDKL---D--E--------------------------------------------------------KELSENVK------D--VSVYARVSPMHKLKIVDAIKR---------------------------NMQIVAMTGDGVNDAPALKKADIGVAMG-IT------GTDVAKEAADMILTDD-----N-----FASIVAAVEEGRIIYSNI------RKFIFYLLSCNIAEILIIF--LAM-L--------------M------------------GL--P------------VP-----LKP----------IQLLWVNLLT-----------------DAFPALALGMEGKE-P---DIMQKPPR-KPD---EP------IIDKSMQIQI---------------------A-VQG------TALTVAVLGT-FIYGLH-Y-----------------------------------------------------------TSEIQAARTYAFATMIFGELLR---A-YTARSERFS-V-FK-----------------------------------------------------------------------------I----------------------------------------------------------------------------------------------GF----------F--KNK-Y-MVA-STMLSL------------LLL----------IGVIYLPFLRT------V-FN----TVT-L--------------------SY------FDWLIIV-------AF-----SLIP------FT-----V-AELSKLLLRK---------------------------------------------------------------------------------------------------------------------------------------------------------------------------------------------------------------------------------------------------------------
>Streptococcus_thermophilus_264199@55821161
-----------------------------------------------------------------------------------------------------------------------------------------------------------------------------------------------------------------------------------------------------------------------------------------------------------------------------------------------------------------------------------------------------------------------------------------------------------------------------------------------------------------------------------------------------------------------------------------------------------------------------------------------------------------------------------------------------------------------------------------------------------------------------------------------------------------------------------------------------------------------------------------------------------------------------------------------------------------------------------------------------------------------------------------------------------------------------------------------------------------------------------------------------------------------------------------------------------------------------------------------------------------------------------------------------------------------------------------------------------------------------MSK--E-QSKALFYTQ-----G---------------------VE--EVL-------------K-------SLDTSVDGLST-AQAKERLDAYGYN--ELDE-------------GEKRSLLSKFI--DQFK--------------------------------------DLMIIILLVAAALS-IIT-EG----R---------------------------H-GL------TD--AC---IIFAVVVLNGAFGVYQE---------GQAEAAI-----EALKNMSS-PMA-RVRR-DGN--------------------------------------------------------------------------------------------------------VVEIDSRELVPGDIVLLEAGDVVPADMRLIEA-ASL--KIEEAALTGESVPVEKDIT--ET----------------------VEAEAGIGDRVNMCYQNSNV-TYG--R-GTGVVTNTGMYTEVGKIADMLAN-------------------------------AD-E-SQTPLKQ----SLEQLSK-TLTYLIIAIALVTFLVSV---F--IR------------------------------------------------------------------------------------------------------------GEQ------------------P-LEGLMVAVA-LA-VAAIPEGLPA-I-----VTILLSLGTTTLAK-R-NAIVRKLPAVETL-G-S-TEIIASDKTGTLTMNQMTVEKVYT-N-----------------------G-QL-------------------------------QNA------------------DT-------------------------------E----LGADNTT----L-RIMTFANDTKVDP-------------------------------------DGKLIGDPTETALVQFGLD-H--NF--DV-----------------------------------RE---------VL---------------K---SEPR-VA-ELPF----DSDRKLMS-------TI-H-K-E-----------------------------PDG-----------SYFVAVKGA-PDQLIKRVTRIEING------------------------------EV-R-PI-------TD-ED--KQAILAVNKDLAK-------QAL-RV---LMM---AYKTTSE--------------------------------------------------------------------------IPT----------------------------------------LES-E--VVE---S-DLIFSGLVGMIDPERPEAAEAVRVAK--EAGIR-PIMITGDHQDT-AEAIAKRL-GIIDP---------------------------------------------------------------------------NDTEDRVITGAELNEL---S--D--------------------------------------------------------EEFQKVFK------Q--YSVYARVSPEHKVRIVKAWQN---------------------------EGKVVAMTGDGVNDAPSLKTADIGIGMG-IT------GTEVSKGASDMVLADD-----N-----FATIIVAVEEGRKVFSNI------QKSIQYLLSANMAEVFIIF--FAT-L--------------FGW-----D----------------------------V-----LQP----------VHLLWINLVT-----------------DTLPAIALGVEPAE-P---GIMTHKPH-GRQ---SN------FFDGGVFGAI---------------------M-YQG------VFQTILVLAV-YGWGLV-FP-EHH----------------------------T------------------------QAEIHADALTMAYATLGLIQLLH---A-FNVKSVYQS-V-FK-----------------------------------------------------------------------------V----------------------------------------------------------------------------------------------GL----------F--RNK-T-FNW-AIPVAF------------ILL----------MATIVVPGFNN------L-FH----VSH-L--------------------SF------TQWLAVI-------VG-----SFLI------VV-----L-VEIVKATQRALGKDK-DAI------------------------------------------------------------------------------------------------------------------------------------------------------------------------------------------------------------------------------------------------------
>Acetohalobium_arabaticum_574087@302391734
-------------------------------------------------------------------------------------------------------------------------------------------------------------------------------------------------------------------------------------------------------------------------------------------------------------------------------------------------------------------------------------------------------------------------------------------------------------------------------------------------------------------------------------------------------------------------------------------------------------------------------------------------------------------------------------------------------------------------------------------------------------------------------------------------------------------------------------------------------------------------------------------------------------------------------------------------------------------------------------------------------------------------------------------------------------------------------------------------------------------------------------------------------------------------------------------------------------------------------------------------------------------------------------------------------------------------------------------------------------------------------M--EERDDFQAYQL-----S---------------------ISD-VTT-------------E-------LKTDLETGLLS-SQIPARQEKYGPN--RLPD-------------QSSPSILGMML--EQFN--------------------------------------DFMVWVLIGAVVIS-GFL-G-----------------------------------QM------DD--AI---AIIAIVILNAIMGFVQE---------YRAERSL-----QALKELAA-PEA-AVLR-DNE--------------------------------------------------------------------------------------------------------RKEIPTDELVPGDILYLKPGDKIPADGRIIES-NNL--ETNEASLTGESITVKKDAN--RIT---------------------A-EDVALGDRTNMVYMGTTV-VKG--R-AKVVITDIGLETEMGQIANMLQN-------------------------------TE-E-RDTPLQK----RLDTLGK-WLVYICFLACAAVVGLGV---I---K------------------------------------------------------------------------------------------------------------GEP------------------I-YKMFLSGVS-LA-VAAIPEGLPA-I-----VTLSLAIGVQRMIK-R-QAIVRKLPSVETL-G-C-TTVICSDKTGTLTKNEMTIKKIYT-D-----------------------G-KT-------------------------------YDLNSEAL-------------------------------------------------S-AEGVRKS----L-QIGAICNNAYLKQKSDG----------------------------MLNQNSWEVMGDPTEGAFLLAARK-A--GM--NK-----------------------------------ER---------LQ---------------Q---QFSQ-LK-EVPF----SSNRKRMS-------MI-G-K-RN------------------------------G-----------ENTLYLKGA-PDIVLDRCSHYWE-D------------------------------GE-VKQL-------TS-NK--LNHFKRQNEELSS-------QAL-RV---LAV---AVRKLPK--------------------------------------------------------------------------NLD---------------------------------------QDRL-E--KYE---T-DLVLVGLVGMIDPPRPEVKRAIARCK--RAGIK-PVMVTGDHKNT-AQAIADEL-NLLNR-N-----------------------------------------------------------------------------DEVVTGSELKQM---S--E--------------------------------------------------------EEFRSRID------R--IRVYARVTPEDKLRIVKTLKN---------------------------RGEVVTMTGDGVNDAPAVKEADIGIAMG-EK------GTDVTQEASSLILADD-----N-----FRTIVAAVEEGRAIYDNI------RKFIRYLLSCNIGEILTMF--LAS-L--------------F------------------GF--E------------LP-----LIP----------IQILWVNLVT-----------------DGLPALALGVDPAA-E---DIMERSPR-PPD---ES------IFAHGLKTRI---------------------I-SKG------ILIGLSTLFA-FILGLK-IS-G---------------------------------------------------------GSLAEARTMAFTNLVMAQLFF---V-FSCRSEEYS-I-FE-----------------------------------------------------------------------------M----------------------------------------------------------------------------------------------NP----------F--SNL-H-LVV-SVIISF------------IMQ----------LAVLYLPGLKG------V-FK----TTA-L--------------------HQ------GEWLIIL-------VT-----AGSA------TI-----L-VEFFEGILHKISSKI-QYIRIKNDKNESIS-------------------------------------------------------------------------------------------------------------------------------------------------------------------------------------------------------------------------------------------
>Ureaplasma_urealyticum_565575@209554004
------------------------------------------------------------------------------------------------------------------------------------------------------------------------------------------------------------------------------------------------------------------------------------------------------------------------------------------------------------------------------------------------------------------------------------------------------------------------------------------------------------------------------------------------------------------------------------------------------------------------------------------------------------------------------------------------------------------------------------------------------------------------------------------------------------------------------------------------------------------------------------------------------------------------------------------------------------------------------------------------------------------------------------------------------------------------------------------------------------------------------------------------------------------------------------------------------------------------------------------------------------------------------------------------------------------------------------------------------------------------------------MKKNNEDQT-----D---------------------SFV-SFD-------------P-------QNTDPLTGLND-EQVLKSRQIYGFN--EIKK-------------KKKSNILTKFF--KQFL--------------------------------------DFMVILLVIAGIIT-LIL-AIVKPPHD------I---------------TELIV-QY------VE--VG---VIGFILFLNAIFGTIQE---------VKAEKNT-----EALSKLTS-PQA-KVLR-NNQ--------------------------------------------------------------------------------------------------------ILIIDSREVVIGDILILEAGDWIPADALLINS-SSL--EVDEAVLTGESLPVQKDAK--AIV----------------------KQGAGIGDRLNQIFSGTSI-TNG--T-AKAIVTNIGMNTEIGKIAKLIND-------------------------------QK-V-QLTPLQQ----KINKLSK-IIGAFASVLCIAVFIIYI---Y--LV--------------G-----------------------------------------------------------------------------------------GGNWEIN------------------W-HPALVMAIS-LS-IAAIPEGIVA-I-----VTIILSFGVKQMAK-K-NALIKRLPAVETL-G-S-ANVICSDKTGTLTQNKMTVTKVFT-N-----------------------I-LK-------------------------------TT--DL------------------------------------------------I--N-EKDVYEL----I-KWASIANNGSRNFN--------------------------------DKKQEYEFIGDPTETSIIEAALK-L--NI--DK-----------------------------------SE---------LD---------------K---EFVR-IH-EFPF----DSTRKLMS-------VI-V-R-N-N----------------------------D------------NYYLVTKGA-IDAIEKIVVEPIT-------------------------------------------------N-----DVYKANDFLGK-------QAL-RV---LGV---GIKKLAF--------------------------------------------------------------------------LPTN---------------------------------------FNQ-D--ELE---R-ELEFIGLVGMIDPPRPEAQEAVEIAI--KAGIR-PVMITGDHINT-ASAIAKQI-GILNE--G--------------------------------------------------------------------Q--------EVLSGHELSSM-----SD--------------------------------------------------------EELINNVE------R--YSVYARVSPTDKIRIVKAWQS---------------------------HDKVVSMTGDGVNDAPALKAADIGCAMG-IT------GTDVSKASSDMILTDD-----N-----FATIINAVSLGRSIMDNI------KRIIVLLLITNLAGLISLI--FGI-IIL--------------------------------GI--------------NP-----MSS----------LQILWINVIA-----------------ETLPGIALGVHLAD-A---NLMRHKPL-KKS---AP------IVNKKMWMTI----------------------FING------FFIGLISILL-FYLGAS-SH-FDF-D----FIAMRNEFKELANL-EAIYQNVWNWLGE--NH-EITNIVHEKI--IAIKTPIMAGSSLTFIFMGMSLAFN---A-LSLRSNHS--I-FI-----------------------------------------------------------------------------N----------------------------------------------------------------------------------------------FW----------K--NSK-Y-IVY-SIIISV------------IMI----------IVITYTPHLNE------VFN-----MNP-YNMN------------------G------YEWFN---------VFPFVLF-TIP------LG-----I-FEVIKYVKYLKLRRS-FDYKNKTYASLNQEIKSLNLKINNT-----------KINYE----KEYYKALLNNL---IVKRKILI------------NKCHKEI-------------------------------------------------------------------------------------------------------------------------------------------------------------------
>Streptococcus_salivarius_347253@387784066
-----------------------------------------------------------------------------------------------------------------------------------------------------------------------------------------------------------------------------------------------------------------------------------------------------------------------------------------------------------------------------------------------------------------------------------------------------------------------------------------------------------------------------------------------------------------------------------------------------------------------------------------------------------------------------------------------------------------------------------------------------------------------------------------------------------------------------------------------------------------------------------------------------------------------------------------------------------------------------------------------------------------------------------------------------------------------------------------------------------------------------------------------------------------------------------------------------------------------------------------------------------------------------------------------------------------------------------------------------------------------------MSK--E-QNKALFYTQ-----G---------------------EE--EVL-------------K-------NLDTSVDGLST-AQAKERLDAYGYN--ELDE-------------GEKRSLLSKFI--DQFK--------------------------------------DLMIIILLVAAALS-VIT-EG----M---------------------------H-GL------TD--AC---IILAVVVLNAAFGVYQE---------GQAEAAI-----EALKNMSS-PMA-RVRR-DGH--------------------------------------------------------------------------------------------------------VVEIDSRELVPGDIVLLEAGDVVPADMRLLEA-ASL--KIEEAALTGESVPVEKNVT--ET----------------------VEADAGIGDRVNMGYQNSNV-TYG--R-GTGVVTNTGMYTEVGKIADMLAN-------------------------------AD-E-SQTPLKQ----SLEQLSK-TLTYLIVAIALVTFLVSV---F--IR------------------------------------------------------------------------------------------------------------GEQ------------------P-LEGLMVAVA-LA-VAAIPEGLPA-I-----VTILLSLGTTTLAK-R-NSIVRKLPAVETL-G-S-TEIIASDKTGTLTMNQMTVEKVYT-N-----------------------G-QL-------------------------------QNA------------------ST-------------------------------E----LGADNTT----L-RIMNFANDTKVDP-------------------------------------DGKLIGDPTETALVQFGLD-H--NF--DV-----------------------------------RD---------VL---------------K---SEPR-VA-ELPF----DSDRKLMS-------TI-H-K-E-----------------------------ADG-----------TYFVAVKGA-PDQLLKRVTRIEING------------------------------EI-R-PI-------TD-ED--KQAILATNKDLAK-------QAL-RV---LMM---AYKTTNE--------------------------------------------------------------------------IPT----------------------------------------LES-A--VVE---S-DLIFSGLVGMIDPERPEAAEAVRVAK--EAGIR-PIMITGDHQDT-AEAIAKRL-GIIDP---------------------------------------------------------------------------NDTEDHVFTGAELNEL---S--D--------------------------------------------------------EEFQKVFK------Q--YSVYARVSPEHKVRIVKAWQN---------------------------DGKVVAMTGDGVNDAPSLKTADIGIGMG-IT------GTEVSKGASDMVLADD-----N-----FATIIVAVEEGRKVFSNI------QKSIQYLLSANMAEVFIIF--FAT-L--------------FGW-----D----------------------------V-----LQP----------VHLLWINLVT-----------------DTLPAIALGVEPAE-P---GIMTHKPR-GRQ---SN------FFDGGVFGAI---------------------M-YQG------VFQTILVLAV-YGWGLA-FP-EHH----------------------------T------------------------QAEIHADALTMAFATLGLIQLLH---A-FNVKSVYQS-V-FK-----------------------------------------------------------------------------V----------------------------------------------------------------------------------------------GL----------F--RNK-T-FNW-AIPVAF------------VLL----------MATIVVPGFNN------L-FH----VSH-L--------------------SL------TQWLAVI-------VG-----SFLI------VV-----L-VELVKAIQRALGKDK-DAI------------------------------------------------------------------------------------------------------------------------------------------------------------------------------------------------------------------------------------------------------
>Clostridium_sticklandii_1511@310658901
----------------------------------------------------------------------------------------------------------------------------------------------------------------------------------------------------------------------------------------------------------------------------------------------------------------------------------------------------------------------------------------------------------------------------------------------------------------------------------------------------------------------------------------------------------------------------------------------------------------------------------------------------------------------------------------------------------------------------------------------------------------------------------------------------------------------------------------------------------------------------------------------------------------------------------------------------------------------------------------------------------------------------------------------------------------------------------------------------------------------------------------------------------------------------------------------------------------------------------------------------------------------------------------------------------------------------------------------------------------------------------------MWFTK-----E---------------------IQD-VLK-------------E-------YDSNEATGLSS-QEVKLRLEKYGEN--KLKS-------------KPKKSFFQLFL--SQLK--------------------------------------DMLIYVLLGAAAIT-LF--------I---------------------------G-EY------VD--AV---IILLVVILNAVIGVVQE---------YKAEKAV-----EALQKLSN-PKA-LVKR-DGQ--------------------------------------------------------------------------------------------------------TLEIQALELVPGDIVILDAGRFVPADLRLIDS-ANL--QIEESALTGESVPSEKSAS--EIY---------------------PNLKTPLGDQSNMAFMSTIA-TYG--R-GEGIVVATGMNTEIGKIAQILDE-------------------------------DN-N-ELTPLQV----RLEELGK-TLGYIAIGICILIFAIAL---I--QK-------------------------------------------------------------------------------------------------------------RD------------------L-FEMFLTAIS-LA-VAAIPEGLPA-I-----VAIVLAIGVTRMSK-I-NAIVKKLPAVETL-G-S-VNIICSDKTGTLTQNKMKVMKYYT-L-----------------------D-NL-------------------------------NEVDDNN----------------------------------------------EI--N-NPDSIKL----V-QGMILSSDATYEN--------------------------------------NEGTGDPTEIALVQLGDH-Y--GI--IK-----------------------------------SK---------LN---------------E---TYPR-VG-EKPF----DSDRKLMS-------TL-V-K-SN------------------------------D-----------KFLVYTKGA-LDSLLKISTHVIKDG------------------------------KS--IPL-------TE-NY--KSEFIKTSEELSN-------KAL-RI---LAL---AYKEVET--------------------------------------------------------------------------E------------------------------------------ISS-D--EME---N-DLTLIGIVGMMDPPRLEVKSSIETAK--KAGIT-PIMITGDHKTT-AFAIAKEL-GIADD---------------------------------------------------------------------------I---SQAIMGTEIDEY---T--D--------------------------------------------------------EEFSKLIN------K--IKVFARVSPEHKVKIVKAFKS---------------------------QGNIVSMTGDGVNDAPSLKTADIGVAMG-IT------GTDVSKGASDMILTDD-----N-----FTTIVHAIEEGRNIYNNI------KKSVVFLLSCNLGEVVTIL--LSI-L--------------FFW-----P----V-----------------------P-----LLP----------TQILWINLIT-----------------DTLPAISLGMDPGD-K---DVMNKKPR-NPK---ES------FFAHGAGPRA---------------------I-MGG------ILIGLLTLGA-FFYGLY-EH-GYT----------------------------LG-----------------SR--NIPEDVLTYARTMAFVVLAASQLFY---S-LAMRNPTKS-I-FQ-----------------------------------------------------------------------------I----------------------------------------------------------------------------------------------GI----------F--SNL-Y-LIG-AIIIGF------------ILQ----------FSVISIPFLAN------A-FK----VHN-I--------------------SI------QDWGLVI-------LF-----ALIP------LM-----I-NEIVKIFLRKREARI----------------------------------------------------------------------------------------------------------------------------------------------------------------------------------------------------------------------------------------------------------
>Desulfitobacterium_hafniense_138119@89895495
-----------------------------------------------------------------------------------------------------------------------------------------------------------------------------------------------------------------------------------------------------------------------------------------------------------------------------------------------------------------------------------------------------------------------------------------------------------------------------------------------------------------------------------------------------------------------------------------------------------------------------------------------------------------------------------------------------------------------------------------------------------------------------------------------------------------------------------------------------------------------------------------------------------------------------------------------------------------------------------------------------------------------------------------------------------------------------------------------------------------------------------------------------------------------------------------------------------------------------------------------------------------------------------------------------------------------------------------------------------------------MDNSPKEDD--REMRQQAWHVL-----P---------------------WLD-VVK-------------A-------LEVHPGKGLNL-KEVNRRLGEVGRN--ILET-------------KKGVHPVFLFL--GQFK--------------------------------------DFMVLVLLAATIVS-ALL-G-----------------------------------EI------AD--AV---TIMAILVLNAVLGFIQE---------FRAERSI-----ESLKSLTA-PEA-RVLR-DGL--------------------------------------------------------------------------------------------------------ESRIPAADLVPGDIVLLEAGDRIPADIRWIQA-VNV--EVEESALTGESHPVAKRLA--PLT---------------------D-ELTPMADRVNMGYMGTSL-VSG--R-GAGVVVATGMETEMGVIAGMIQS-------------------------------VE-E-EETPLQK----RLAQLGK-YLVIISIIVCAIVVLTGV---L---R------------------------------------------------------------------------------------------------------------GEG------------------F-YKMFLAGVS-LA-VAAIPEGLPA-I-----VTVALAIGVQRMVK-R-KAIIRKLPAVETL-G-C-ATVICSDKTGTLTQNEMTVRQIYT-D-----------------------R-TM-------------------------------IAVTGQGY----DPK-GDFHGADPT----------------------------KE----KGPLQSA----L-KIASLCNNSSLNRKGVQV---------------------AGMFRAAGKDSPWGIEGDPTEGALLVAAAK-A--GI--WR-----------------------------------ET---------LE---------------R---KEER-VG-EIPF----DSDRKRMS-------VI-Y-K-GKR-----------------------------------------EKKAYVKGA-PDEILRRCRHELT-S------------------------------EG-IVEL-------NE-LR--RRAILRANDEMAK-------KAL-RV---LAL---AEKPLQE--------------------------------------------------------------------------NER-----------------------------------------ID-E--RVE---E-DLTFVGLMGMIDPPRASAAKAIKVCR--RAGIK-PVMITGDHRLT-AEAVAREL-GILKGNG-----------------------------------------------------------------------------DGILTGSDLDRM---S--D--------------------------------------------------------EALEKEVM------N--ISVYARVTPKDKLRIVRALKK---------------------------NDQVVAMTGDGVNDAPAVKEADIGISMG-KT------GTDVTKEASAMVLADD-----N-----FATIVAAVEEGRAIYDNI------RKFIRYLLSCNIGEVLVMF--LAA-L--------------V------------------GL--P------------LP-----LLA----------IQILWVNLVT-----------------DGLPAMALGVDGMD-K---DIMNRKPR-EPG---ES------IFARGLARKI---------------------M-VRG------LIIGLGSLLV-FVTAMF-LG-V----------------------------------------------------------NMLAARTMAFTTLVFSQLFH---V-FDCKSETRG-I-FE-----------------------------------------------------------------------------V----------------------------------------------------------------------------------------------GI----------F--SNP-Y-LVA-AVIGST------------LMQ----------LSVIYLPPLQA------I-FK----TTP-L--------------------MG------WQWALIL-------AV-----AGGP------SI-----L-IG--------LYRLV-RNTWRGKEIMVGGK-------------------------------------------------------------------------------------------------------------------------------------------------------------------------------------------------------------------------------------------
>Clostridium_thermocellum_637887@385777635
---------------------------------------------------------------------------------------------------------------------------------------------------------------------------------------------------------------------------------------------------------------------------------------------------------------------------------------------------------------------------------------------------------------------------------------------------------------------------------------------------------------------------------------------------------------------------------------------------------------------------------------------------------------------------------------------------------------------------------------------------------------------------------------------------------------------------------------------------------------------------------------------------------------------------------------------------------------------------------------------------------------------------------------------------------------------------------------------------------------------------------------------------------------------------------------------------------------------------------------------------------------------------------------------------------------------------------------------------------------------------------------MKHYFE-----S---------------------VE--TVL-------------E-------HMGSSKNGIDP-KEASLRLEKYGRN--KLDE-------------GKKKTVFGRFL--DQLK--------------------------------------DPMIIVLIVAAIIS-GFA-GE-----------------------------------P------AD--SI---IILMVVLINSILGVVQE---------GKAEKAI-----EALQKMSS-PYS-KVRR-NGR--------------------------------------------------------------------------------------------------------VMQIKSEEIVPGDIVLLEAGDAVPADMRIIEA-SSL--KIEEASLTGESIPIEKDAG--AI-P-------------------PSDKDIPLGDRRNMAYMGTNV-VYG--R-GEGIVVNTGMSTEMGKIANIISG-------------------------------TE-E-EKTPLQK----KLAELSK-VLSIAVLGICIFIFVFGV---L--KN-----------------------------------------------------------------------------------------------G---------GFSGNN------------------V-LEMFLLAIS-LA-VAAIPEGLVA-V-----VTIVLSIGVTKMSK-R-NAIIRRLTAVETL-G-C-TQIICSDKTGTLTQNKMTVVDSFG-D-----------------------V------------------------------------------------------------------------------------------------EK-L----A-VSMALCNDAALSG------------------------------------ENGEVIGEPTESALVRYAFD-M--GV--NK-----------------------------------NE---------LE---------------K---SMPR-VA-EAPF----DSMRKMMS-------TV-H-K-T-----------------------------SDG-----------KFIQYTKGA-PDELLKKCTHILTKD------------------------------GV-V-PL-------TD-KH--RTEILNENKRMAN-------KAL-RV---LAS---AMKETDT--------------------------------------------------------------------------LPSD---------------------------------------TSP-E--NLE---R-DLTFIGLAGMIDPVRPEVKAAIEECR--DAGIR-PIMITGDHKDT-AVAIAKEL-GIISD---------------------------------------------------------------------------E---SQAITGAELSEI---S--D--------------------------------------------------------SDFEEKVN------N--YSVYARVQPEHKVRIVNAWKK---------------------------RGKITAMTGDGVNDAPALKSADIGVGMG-IT------GTDVTKNVSDMVLADD-----N-----FASIVHAVEEGRRIYDNI------RKSIQFLLSSNLSEVIALF--IAT-L--------------RGF-----I----------------------------L-----FSP----------IHILWINLVT-----------------DSLPAIALGMEEAE-E---DIMKRPPR-SAK---EG------IFAHGLGFSV---------------------I-YQG------IAIAALTLIS-YFIGNT-Q-------------------------------------------------------------SHITGTTMAFLTMSVCEVFQ---A-LNLRSMTKS-I-FR-----------------------------------------------------------------------------L-----------------------------------------------------------------------------------------------K----------T--RNK-V-LFG-AMVMAF------------VLS----------LFVIYVPGIND------I-FK----LTP-L--------------------SG------ANLLVSI-------AL-----AFAI------IP-----I-VETVKFVIYLIKKA-----------------------------------------------------------------------------------------------------------------------------------------------------------------------------------------------------------------------------------------------------------
>Melissococcus_plutonius_1090974@379727584
-----------------------------------------------------------------------------------------------------------------------------------------------------------------------------------------------------------------------------------------------------------------------------------------------------------------------------------------------------------------------------------------------------------------------------------------------------------------------------------------------------------------------------------------------------------------------------------------------------------------------------------------------------------------------------------------------------------------------------------------------------------------------------------------------------------------------------------------------------------------------------------------------------------------------------------------------------------------------------------------------------------------------------------------------------------------------------------------------------------------------------------------------------------------------------------------------------------------------------------------------------------------------------------------------------------------------------------------------------------------------------MKD--GINQQSAFYSM-----S---------------------EE--KVF-------------E-------KMQTNLAGLTR-HEASERLENYGKN--NLKK-------------KKKSSILMKFI--EQFK--------------------------------------DFMILILLVAAIIS-AF---L----S---------------------------N-DI------IA--SI---IIVCVVIVNAIFGVIQE---------AKAEQAI-----EALQEMAT-PNA-NVRR-DDH--------------------------------------------------------------------------------------------------------IITIKSDELVPGDIVLLEAGDVVPADLRLIEV-AGL--KIEESSLTGESVPVEKNSD--TMI--------------------ENTETISLGDRHNMAYSNSNV-TYG--R-GVGVVVETGMNTEVGKIAGMLTN-------------------------------TQ-E-IETPLKR----NLNQLGK-VLTGAILVIAVLMFVIGL---L--N-------------------------------------------------------------------------------------------------------------GRS------------------W-LDMLLTSIS-LA-VAAIPEGLPA-I-----VTVILALGTQKMAK-K-NAIVRKLPAVETL-G-S-TNIICSDKTGTLTLNQMTVEQLYT-Y-----------------------N-KL-------------------------------QPA------------------KEP-I----------------------------S------SNSML----L-TIMIYNNDTKISQ-------------------------------------EGTLIGDPTETALIQFGID-H--QI--LI-----------------------------------EE---------KL---------------I---EAPR-IA-EIPF----DSERKLMT-------TI-H-E-T-----------------------------KNK-----------GYLVTVKGA-PDELLKRCKQTEEND------------------------------QF-T-IL-------DQ-IK--QVNILESNKKMAK-------QAL-RV---LGM---AYKYVET--------------------------------------------------------------------------LPTE---------------------------------------LVS-E--LVE---Q-DLIFAGLVGMIDPERKEAAEAVATAK--AAGIR-PIMITGDHKDT-AEAIAIRL-GITPD---------------------------------------------------------------------------NDENRSVITGSELEAL---S--N--------------------------------------------------------EEYEKKVE------Q--YSVYARVSPEHKVKIVRAWQK---------------------------KEKVVAMTGDGVNDAPALKTADIGIGMG-IT------GTEVSKGASDMILADD-----N-----FSTIISAIKEGRKIFANI------QKTIQYLLSANLGEVLTLF--IAT-M--------------LNW-----D----------------------------T-----LLP----------IHLLWINLVT-----------------DTFPAIALGVEPVE-E---GIMQHAPR-GKK---SS------FFSNGVFSSV---------------------L-YQG------IIQSILTLFV-YQIAIL-LP-AHT----------------------------AENMPSL--------S---HH--ALYHLQHADALTMTFATLGLIQLFH---A-FNVKSIHQS-L-FS-----------------------------------------------------------------------------V----------------------------------------------------------------------------------------------GL----------F--RNK-T-FNW-AILISF------------LLL----------GTTIVIPGFND------L-FS----VTQ-L--------------------DL------YQWGIVL-------ST-----SFAI------IP-----I-VEITKFFQRKLKK------------------------------------------------------------------------------------------------------------------------------------------------------------------------------------------------------------------------------------------------------------
>Clostridium_botulinum_441771@153937578
--------------------------------------------------------------------------------------------------------------------------------------------------------------------------------------------------------------------------------------------------------------------------------------------------------------------------------------------------------------------------------------------------------------------------------------------------------------------------------------------------------------------------------------------------------------------------------------------------------------------------------------------------------------------------------------------------------------------------------------------------------------------------------------------------------------------------------------------------------------------------------------------------------------------------------------------------------------------------------------------------------------------------------------------------------------------------------------------------------------------------------------------------------------------------------------------------------------------------------------------------------------------------------------------------------------------------------------------------------------------------------------MEKYFHK-----S---------------------IEE-TMK-------------Y-------FNV-SKNGLNS-KETKKQRELYGYN--ELVE-------------KKKDTILKVFL--EQFK--------------------------------------DFLVIILIIAGIIS-MVT-G-----------------------------------NI------ES--TI---VIFAVIALNAILGTVQH---------VKAENSL-----NSLKKLSS-PHA-KVIR-DGK--------------------------------------------------------------------------------------------------------KIELLSKEIVPGDILILEAGDYVPADGRIIEN-YSI--QVNESSLTGESESVLKTAN--TIS----------------------ENDIALGDQKNMVFSGSFV-TYG--R-ATVVVTNIGMNTEIGKIASLIEN-------------------------------TQ-E-KKTPLQV----SLDDFGK-KLAMIILVISALIFLLDI---H---------------------------------------------------------------------------------------------------------------RGSS------------------V-LNSLMFAVA-LA-VAAIPEALSS-I-----VTIVLAIGTQKMAS-E-NAIIKKLKAVEGL-G-C-VSVICSDKTGTLTQNKMKTEKIYT-N-----------------------D-KI-------------------------------FESNE--F---------------------------------------------DL--K-NSVQNLL----I-KSSILCNDSTVQQ--------------------------------------DKKIGDPTEIAFVELGKN-Y--SL--DE-----------------------------------LD---------LR---------------K---TYPR-LS-EIPF----DSNRKLMS-------TS-H-K-IDG-----------------------------------------QYLMITKGA-VDVLLKRIKYIRT-S------------------------------EG-IKEF-------TE-KD--KEKIESINYEFSQ-------KGL-RV---LAF---AYKEIKE--------------------------------------------------------------------------D-V----------------------------------------ELS-M--DDE---N-NYVFLGLISMIDPPREESYAAVKQCI--QAGIK-PVMITGDHKIT-ASSIASQI-GILRNN------------------------------------------------------------------------------DEAIEGVELDKI---S--D--------------------------------------------------------EELKDRVE------N--ISVYARVSPEHKIRIVKAWQE---------------------------KGKIVAMTGDGVNDAPALKQADIGIAMG-IT------GTEVSKDAASMILTDG-----N-----FATIVKSISNGRSIYSNI------KNAIRFLLSGNTAGILSVL--YAS-L--------------F------------------AL--P------------VP-----FAP----------VHLLFINLLT-----------------DSLPAIAIGVEQTK-N---DLINEKPR-NID---EP------ILSKNFLKGI---------------------L-SEG------ILITIFTMIA-FHIGLK-GY------------------------------------------------------------GENLAATMAFATLCLSRLFH---G-FNCRSNSS--I-FK-----------------------------------------------------------------------------I----------------------------------------------------------------------------------------------GL----------F--SNK-Y-TWI-AFSIGF------------FLL----------NLVLAFDPLKE------L-FE----VSP-L--------------------NI------EHFIYIY-------IL-----AALP------TI-----I-IQTYRFIFKEKLNLS-HSLAKGI--------------------------------------------------------------------------------------------------------------------------------------------------------------------------------------------------------------------------------------------------
>Clostridium_botulinum_441771@153935129
-----------------------------------------------------------------------------------------------------------------------------------------------------------------------------------------------------------------------------------------------------------------------------------------------------------------------------------------------------------------------------------------------------------------------------------------------------------------------------------------------------------------------------------------------------------------------------------------------------------------------------------------------------------------------------------------------------------------------------------------------------------------------------------------------------------------------------------------------------------------------------------------------------------------------------------------------------------------------------------------------------------------------------------------------------------------------------------------------------------------------------------------------------------------------------------------------------------------------------------------------------------------------------------------------------------------------------------------------------------------------------------------------------------------------------MN-------------E-------SKIDLYKGLTT-REAQKRIKKYGPN--VLKK-------------KKKVSPFKIFL--EQFN--------------------------------------DFIIWVLIVATAIS-GF--------M---------------------------G-EK------AD--AI---TILIIVIMNAILGFVQE---------FKTEKSL-----EALNELSS-PTA-KVIR-DSS--------------------------------------------------------------------------------------------------------VKVINAEELVIGDLVILESGDRIPADCILVED-SSF--MADESLLTGESVGVEKNSS--S--------------------------------KNNNVYMGTVV-LKG--R-AKAKVVEIGMGTEMGKIAEMLDD-------------------------------IQ-V-EKSPLKE----KLASLGK-VLVVLCIIICVIVTLTGI---W--RG-------------------------------------------------------------------------------------------------------------QD------------------K-YEMFLLGVS-LA-VAAIPEGLPA-I-----VTVALALGVSRMLK-R-NALVRKLPAVETL-G-C-TSIICSDKTGTLTENNMTVKKMYY-D-----------------------N-KI-------------------------------YNLDNRNF----PEN------------------------------------------------LIL----K-KIFTYCNDFNLDMK--------------------------------EKDINKSVLGDPTETALVKAFFR-G--KN--EI-----------------------------------KS---------FT---------------D---KGRR-IY-DNPF----DSDRKMMS-------VI-V-Q-DG-----------------------S------G-----------E-TCYVKGA-PERVIKKCKYILISG------------------------------EA--QKL-------TD-KH--RHDVEKAIEKMSY-------EAL-RC---IAG---AYKREGL--------------------------------------------------------------------------TR------------------------------------S--------T--TLE---N-DLIFVGVAGIIDPPRREVKDAVLKCK--MAGIK-PIMITGDHKNT-AYAIGKEL-DICKN---------------------------------------------------------------------------E---KEVLEGEEIDKL---S--D--------------------------------------------------------NDLNKKLD------T--ITVFARVNPNHKLRIVKEFKN---------------------------KNKIVAMTGDGVNDAPAVKEADIGISMG-IT------GTDVTKEASSMILLDD-----N-----FATIVASVEEGRVIYDNI------RKFIRYLLSCNLGEVLTMF--IAS-L--------------LYL--------------------P------------TP-----LLP----------IQILFVNLAT-----------------DGLPAIALGVDPPG-T---DIMSEKPR-PKN---ES------IFARGLKEKI---------------------I-IRG------SLIGVCTVLS-FMAGSY-Y-----------------------------------------------------------GFTLETCRTLALSTLIMSQLIH---V-FECRSERHS-I-FE-----------------------------------------------------------------------------I----------------------------------------------------------------------------------------------KY----------F--TNI-Y-LVG-AVAISI------------VML----------ISILYIPFMQN------V-FH----TVS-L--------------------NL------AQWLIVI-------FF-----SGTI------AF-----I-NSLYLYMKK----------------------------------------------------------------------------------------------------------------------------------------------------------------------------------------------------------------------------------------------------------------
>Brevibacillus_brevis_358681@226309983
-------------------------------------------------------------------------------------------------------------------------------------------------------------------------------------------------------------------------------------------------------------------------------------------------------------------------------------------------------------------------------------------------------------------------------------------------------------------------------------------------------------------------------------------------------------------------------------------------------------------------------------------------------------------------------------------------------------------------------------------------------------------------------------------------------------------------------------------------------------------------------------------------------------------------------------------------------------------------------------------------------------------------------------------------------------------------------------------------------------------------------------------------------------------------------------------------------------------------------------------------------------------------------------------------------------------------------------------------------------------------------M--DTQPIRKWYTL-----A---------------------AAD-VTE-------------A-------LHSDAAQGLTQ-QEAERRLAKQGAN--QLAE-------------QKRKPLYSVFV--DQFK--------------------------------------DFMVLILFIATLIS-YFL-G-----------------------------------EY------LD--AI---AIIAIILINGILGFIQE---------AKAERSL-----QALKELAS-PMA-RVIR-GGN--------------------------------------------------------------------------------------------------------ISMIPASRLVPGDLVQLEAGDRVPADLRLLLA-NRL--EVEESALTGESVPVGKNVK--RLE-------------------TAQASTVPLGDQKNLAFMGTMV-TGG--T-GSGIVVATGMSTEIGKIAHLMNT-------------------------------AE-E-AETPLQL----RLEQMGK-ILVVVALLLTIVVIAAGV---W---H------------------------------------------------------------------------------------------------------------GHE------------------L-FTMFLAGVS-LA-VAAIPEGLPA-I-----VTVALALGVQRMIR-R-NAIVRKLPSVETL-G-C-ASVICSDKTGTLTQNKMTVTEVWH-S-----------------------D-ST-------------------------------YEVSGSGY----APE-GAFHYLGKM--------------------------VSPA--R-DGALTQM----I-RIADRCNNARLTCEEQST---------------------RNLLGMGKASRFWQVIGDPTEGALKVLAAK-A--LG--GNT--------------------------------ERTT---------PK---------------N---QGQR-VE-ELPF----DSDRKMMS-------VV-E-K-GMD-----------------------------G-----------VYSLLTKGA-AEALLARSTHILW-K------------------------------GE-LIPL-------SA-TL--RHQVLEQTEHMAG-------KAL-RV---LGF---AYKTLQG--------------------------------------------------------------------------YRP---------------------------------------GQPI-G--SLE---N-NLVFVGLAGMIDPPREEVRPAIDLCH--QAGIK-TVMITGDHKVT-AEAIARQI-GLMRG-Y-----------------------------------------------------------------------------GEVLEGRELDGM---S--D--------------------------------------------------------EQLAEYAE------R--VTVYARVSPEHKLRIVRALQS---------------------------QGHVVAMTGDGVNDAPAIKTSDIGIAMG-IT------GTDVTKEAADLVLRDD-----N-----FATIVAAVEEGRNIYDNI------RKFIRYLLASNVGEILVMF--FAM-L--------------L------------------GL--P------------LP-----LVP----------IQILWVNLVT-----------------DGLPAMALGIDQAE-K---DTMYQKPR-NKA---EN------IFSRGLGWKI---------------------I-SRG------FLIGAMTLLA-FWLTLK-EN-P---------------------------------------------------------NDLVHAQTVAFVTLVMAQLIH---V-FDCRSQY-S-V-FH-----------------------------------------------------------------------------R----------------------------------------------------------------------------------------------NV----------F--ENK-Y-LVW-AVLSSI------------VLV----------IGVVYMEALQP------I-FK----TTD-L--------------------NL------RDWALIL-------VT-----AGVP------TF-----V-AGIGGVLTGSRQRTS-KEKKPAMRTVRPD--------------------------------------------------------------------------------------------------------------------------------------------------------------------------------------------------------------------------------------------
>Clostridium_sticklandii_1511@310658908
---------------------------------------------------------------------------------------------------------------------------------------------------------------------------------------------------------------------------------------------------------------------------------------------------------------------------------------------------------------------------------------------------------------------------------------------------------------------------------------------------------------------------------------------------------------------------------------------------------------------------------------------------------------------------------------------------------------------------------------------------------------------------------------------------------------------------------------------------------------------------------------------------------------------------------------------------------------------------------------------------------------------------------------------------------------------------------------------------------------------------------------------------------------------------------------------------------------------------------------------------------------------------------------------------------------------------------------------------------------------------------------MKFYRK-----S---------------------SEE-VME-------------I-------LDV-SIDGLSE-QEVQKRRLEHGYN--KLDE-------------AKGDTPIKVFM--DQFK--------------------------------------DFLVIMLILAAIIS-AAL-G-----------------------------------KY------ES--TI---VVIFVVVLNAILGTVQH---------IKANNSI-----NSLKALSS-PVS-KVLR-DKM--------------------------------------------------------------------------------------------------------KKEIPSNELVVGDIIFFDAGDYISADARVIEA-HSF--QVNESSLTGESESVTKEIE--AIS----------------------QDDVSIGDMKNMVFSGSYV-TYG--R-GVAVVTDIGMKTEIGKIASMLEN-------------------------------AK-A-RKTPLQE----TLDNFGK-NLSIAILIISGIIFIIDI---L---------------------------------------------------------------------------------------------------------------RDKA------------------I-IDSFMFAVA-LA-VAAIPEALSS-I-----VTIVLAFGTQKMSK-S-NAIVKKLNAVESL-G-S-ISVICSDKTGTLTQNKMKVQKLWV-D-----------------------N-NI-------------------------------VDSDE--A---------------------------------------------T---D-QSLINKL----I-QFSVLCNDAIVSG--------------------------------------DSNIGDPTEIALVNLGNE-H--NI--NE-----------------------------------QV---------TR---------------N---AHPR-IF-ELPF----DSDRKMMS-------TV-N-A-YEN-----------------------------------------SNLMITKGA-VDTIINKTHKILT-S------------------------------NG-VEIL-------ND-EV--KAKIKHDNNSLAK-------NGL-RV---LAF---AYKEYKN--------------------------------------------------------------------------E-S----------------------------------------RPK-L--EDE---D-ELIFMGMIAMMDPPRPESKKAVADCI--LAGIK-PVMITGDHKIT-AIAIAKQI-GIIKDE------------------------------------------------------------------------------TEALEGHEIEKL---T--D--------------------------------------------------------DELYNIVE------N--ISVYARVSPEHKIRIVRAWQK---------------------------KSMVVAMTGDGVNDAPALKQADVGVAMG-IT------GTEVSKEAASMVLTDD-----N-----FATIVKAISSGRSIYVNI------KNSIKFLLSGNAAGIFSVI--FAS-V--------------A------------------GL--A------------AP-----FAP----------VHLLFINLLT-----------------DSLPAIAIGLEPHD-E---SIMKEKPR-KRT---DS------IINKEFIKQV---------------------S-TKG------ALIALVTMIA-YYIGFS-SG------------------------------------------------------------SHLVGSTMAFATLCLSRLFH---S-LNCRSKAS--V-FK-----------------------------------------------------------------------------I----------------------------------------------------------------------------------------------GV----------L--SNI-Y-VIL-SIIVGS------------LML----------LFVMNYPPLMT------M-FE----VSK-L--------------------DI------SQHLSVI-------GL-----SLIP------LV-----A-VQIYKLIKDNNSTSH-EQIDKVNHLSDVA--------------------------------------------------------------------------------------------------------------------------------------------------------------------------------------------------------------------------------------------
>Streptococcus_mutans_511691@290580801
-----------------------------------------------------------------------------------------------------------------------------------------------------------------------------------------------------------------------------------------------------------------------------------------------------------------------------------------------------------------------------------------------------------------------------------------------------------------------------------------------------------------------------------------------------------------------------------------------------------------------------------------------------------------------------------------------------------------------------------------------------------------------------------------------------------------------------------------------------------------------------------------------------------------------------------------------------------------------------------------------------------------------------------------------------------------------------------------------------------------------------------------------------------------------------------------------------------------------------------------------------------------------------------------------------------------------------------------------------------------------------MFK--K-QKRDSFYVQ-----D---------------------EK--TVL-------------S-------GLESSKKGLTS-TQAKQRLADYGYN--ELEE-------------DEKRTILAKFI--DQFK--------------------------------------DLMIIILLVAAALS-VIT-EG----M---------------------------G-GL------TD--AI---IILVVVVLNAAFGVYQE---------GQAEAAI-----EALKSMSS-PHA-RVRR-DGH--------------------------------------------------------------------------------------------------------VTEIDSKELVPGDVVLLEAGDVVPADMRLLEA-ASL--KIEEAALTGESVPVEKSVT--VA----------------------IASDAGIGDRLNMAYQNSNV-TYG--R-GMGVVTNTGMYTEVGHIAGMLAN-------------------------------AD-E-TDTPLKQ----SLDNLSK-VLTYVIIIIAIITCLVGI---F--VR------------------------------------------------------------------------------------------------------------HEE------------------P-LEGLMVAVA-LA-VAAIPEGLPA-I-----VTVVLSLGTKTLAK-R-QSIVRKLPAVETL-G-S-TEIIASDKTGTLTMNQMTVEKVYY-N-----------------------G-RL-------------------------------VDA------------------ND-------------------------------D----IDVNNMA----L-RVMNFANDSKVDA-------------------------------------NGKLIGDPTETALVQYGFD-H--NF--DI-----------------------------------RE---------VL---------------K---AEPR-VA-ELPF----DSDRKLMS-------TI-H-K-L-----------------------------DGE-----------KYLIAVKGA-PDQLLKRITQIEIDG------------------------------SI-R-PI-------TE-DD--KKAILDMNKSLAK-------QAL-RV---LMI---AYKYESE--------------------------------------------------------------------------IPK----------------------------------------LET-A--VVE---N-DLIFAGLVGMIDPERPEAAEAVHVAK--EAGIR-PIMITGDHQDT-AEAIAKRL-GIIDD---------------------------------------------------------------------------D-GIDHVFTGAELNEL---S--D--------------------------------------------------------EEFQKVFK------Q--YSVYARVSPEHKVRIVKAWQN---------------------------DGKIVAMTGDGVNDAPSLKTADIGIGMG-IT------GTEVSKGASDMVLADD-----N-----FATIIVAVEEGRKVFSNI------QKSIQYLLSANMAEVFTIF--FAT-L--------------FGW-----D----------------------------V-----LQP----------VHLLWINLVT-----------------DTLPAIALGVEPAE-P---GVMTHKPR-GRK---SS------FFSGGVMGAI---------------------I-YQG------ILQTLLVLGV-YGWAVF-FP-EHT----------------------------T------------------------RTEIHADALTMAFATLGLIQLVH---A-YNVKSVYQS-I-FK-----------------------------------------------------------------------------V----------------------------------------------------------------------------------------------GF----------F--KNK-T-FNW-ALPTAL------------IIM----------LATIVIPGFNR------F-FH----VSH-L--------------------SV------TQWCVVV-------GG-----SLAM------FV-----I-VEIVKAIQRVLGQDQ-KAI------------------------------------------------------------------------------------------------------------------------------------------------------------------------------------------------------------------------------------------------------
>Lactobacillus_rhamnosus_568703@385828507
------------------------------------------------------------------------------------------------------------------------------------------------------------------------------------------------------------------------------------------------------------------------------------------------------------------------------------------------------------------------------------------------------------------------------------------------------------------------------------------------------------------------------------------------------------------------------------------------------------------------------------------------------------------------------------------------------------------------------------------------------------------------------------------------------------------------------------------------------------------------------------------------------------------------------------------------------------------------------------------------------------------------------------------------------------------------------------------------------------------------------------------------------------------------------------------------------------------------------------------------------------------------------------------------------------------------------------------------------------------------------------MAKKPPYAL-----S---------------------SQ--EVL-------------Q-------EEKTQLTGLSK-ETAQTRLNENGPN--ELAQ-------------AEKKSMLARFL--DQFK--------------------------------------DFMIIVLLAAALIA-GF---L----L---------------------------S-EW------AD--AG---IILAVVLLNAVFGVFQE---------SKAEEAI-----DALKEMST-PNA-HVRR-GDQ--------------------------------------------------------------------------------------------------------VLTIPSSQLVLGDIVLLEAGDVVPADLRLVES-ANL--KIEESALTGESVPVDKTTE--PL----------------------TGADVGIGDRTNMAFMNSNI-TYG--R-GVGVVVATGMQTEVGRIAGMINS-------------------------------AE-E-TTTPLQE----NLKSLGK-TLTVMILVIAVIVFAVGI---W--RN------------------------------------------------------------------------------------------------------------AAS------------------L-PEMFLTAVS-LA-VAAIPEGLPA-I-----VTIILALGTQKMAK-R-HALVRKLPAVETL-G-S-TDIIASDKTGTLTQNKMTVEKVYY-D-----------------------G-QL-------------------------------NAA------------------SA----------------------------------G-IHGGNPL----M-TIMNFANDTQVQD-------------------------------------DGQLLGDPTETALVAYGKT-Q--SF--DL-----------------------------------TK---------EL---------------A---AEPR-IA-EVPF----DSERKLMT-------TL-H-R-R-----------------------------PDG-----------KILVATKGA-PDELLKRVTNLATGD------------------------------NV-A-PL-------SD-SE--RDAILKANKDMAT-------QAL-RV---LGM---AYKVIDA--------------------------------------------------------------------------VPET---------------------------------------VDS-E--TVE---Q-QLIFAGLVGMIDPERPEAQAAVAEAK--SAGIR-PMMITGDHRDT-AEAIAVRL-GIIDQ---------------------------------------------------------------------------GD-DAAVITGAELDQQ---S--D--------------------------------------------------------EEFAKNVG------K--YSVYARVAPEHKVRIVNAWQK---------------------------KGKVVAMTGDGVNDAPALKAADIGIGMG-IT------GTEVSKGASDMVLADD-----N-----FATIVVAVEEGRKVFSNI------QKAIQYLLSANLGEVLTLF--MMT-M--------------LGW-----D----------------------------I-----LAP----------VHILWINLVT-----------------DTFPAIALGVEPTE-P---GIMKQKPR-GRK---SN------FFSGGVGPAV---------------------I-WQG------ILEGLLTLGV-YWIAIT-YP-VHS----------------------------G------------------------EAAMHADALTMAYATLGLIQLFH---A-FNVKSIHQS-L-FT-----------------------------------------------------------------------------V----------------------------------------------------------------------------------------------GA----------F--RNK-A-FNW-AILASF------------LLL----------AVTILVPGFNG------L-FH----VTT-L--------------------DW------HQWITVL-------GA-----GVSM------IV-----I-VEIVKVFERARRRRL-AK-------------------------------------------------------------------------------------------------------------------------------------------------------------------------------------------------------------------------------------------------------
>Listeria_ivanovii_881621@347548246
---------------------------------------------------------------------------------------------------------------------------------------------------------------------------------------------------------------------------------------------------------------------------------------------------------------------------------------------------------------------------------------------------------------------------------------------------------------------------------------------------------------------------------------------------------------------------------------------------------------------------------------------------------------------------------------------------------------------------------------------------------------------------------------------------------------------------------------------------------------------------------------------------------------------------------------------------------------------------------------------------------------------------------------------------------------------------------------------------------------------------------------------------------------------------------------------------------------------------------------------------------------------------------------------------------------------------------------------------------------------------------------MEIYRK-----S---------------------AAE-VLE-------------Q-------LEA-TEKGLTT-SEVTKRQEKYGFN--ELKN-------------KKKDPLWKLFL--ETFK--------------------------------------DPMVIVLVIAALVQ-LVL-G-----------------------------------EV------VE--SL---IIFLVLIVNSIISVVQT---------RKAESSL-----DALREMSA-PVA-KVIR-DGS--------------------------------------------------------------------------------------------------------KQSIHARELVPGDIVILDAGDFVPADGRLFES-GSL--KIDEGMLTGESEAVEKYID--TI-----------------------SEEVGLGDRVNMVFSGSLV-VYG--R-GMFVVTGTASETEIGKIAGLLET-------------------------------AE-A-KQTPLQR----KLESFSK-KLGLGILALCILIFAVEA---G--RVFL---------GN------------------------------------------------------------------------------------------DSADMATA------------------I-LNAFMFAVA-VA-VAAIPEALSS-I-----VTIVLAVGTNKMAK-Q-HAIIRKLPAVETL-G-S-TSVICTDKTGTLTQNKMTVVDYYL-P-----------------------D-GM-------------------------------KENFPDSP---------------------------------------------EK--W-SEGERRL----I-HIAVLCNDSNINSE-------------------------------------GKELGDPTEVALIAFSNK-N--NQ--DY-----------------------------------NE---------IR---------------E---NFIR-EG-EIPF----DSDRKLMS-------TL-H-T-FRG-----------------------------------------NKAMLTKGG-PDVMFARCSYVFL-D------------------------------GE-EKPM-------TD-EI--LTKLKEVNEEFSN-------QAL-RV---LAY---GYKRMAA--------------------------------------------------------------------------DST----------------------------------------ELR-L--QDE---Q-DIVLVGLTAMIDPPREAVYASIEESK--KAGIR-TVMITGDHKTT-AQAIGRDI-GLMDAD------------------------------------------------------------------------------DIALTGQELDAM---S--E--------------------------------------------------------EELDKKLE------H--IAVYARVSPENKIRIVKAWQK---------------------------KGKITAMTGDGVNDAPALKQADIGVAMG--S------GTDVAKDSAAMILTDD-----N-----FVSIVDAVGVGRTVFDNI------KKSIAYLFAGNLGAIIAIL--FAL-V--------------L------------------DW--I------------NP-----FTA----------LQLLFINLVN-----------------DSLPAIALGMEKAE-P---DVMKRKPR-DIN---EG------IFAGGTMRAV---------------------I-SRG------VLIGVAVIIS-QYIGMQ-I-------------------------------------------------------------SPEMSVAMAFTTLILARTLQ---T-FAARSNVQT-A-FG-----------------------------------------------------------------------------A----------------------------------------------------------------------------------------------GF----------F--SNK-Y-VIG-AVLLCF------------VLY----------G-VTVLPGARE------I-FS----IPASF--------------------GL------HEWSIAA-------GL-----ALGA------VI-----M-MEIIKVIQNKFFKEA----------------------------------------------------------------------------------------------------------------------------------------------------------------------------------------------------------------------------------------------------------
>Streptococcus_pasteurianus_981540@336064665
-----------------------------------------------------------------------------------------------------------------------------------------------------------------------------------------------------------------------------------------------------------------------------------------------------------------------------------------------------------------------------------------------------------------------------------------------------------------------------------------------------------------------------------------------------------------------------------------------------------------------------------------------------------------------------------------------------------------------------------------------------------------------------------------------------------------------------------------------------------------------------------------------------------------------------------------------------------------------------------------------------------------------------------------------------------------------------------------------------------------------------------------------------------------------------------------------------------------------------------------------------------------------------------------------------------------------------------------------------------------------------MFK--E-QSKALFYTQ-----G---------------------KD--ETL-------------D-------ELQSSREGLST-AEAQKRLDEYGHN--ELEE-------------SQKRSLLAKFL--DQFK--------------------------------------DLMIIILLVAAALS-VVT-EG----S---------------------------E-GL------TD--AL---IILAVVILNAAFGVYQE---------GQAEAAI-----EALKDMSS-QIA-RVRR-NGH--------------------------------------------------------------------------------------------------------IVEIDSRELVPGDIVMLEAGDVVPADMRLLEA-ASL--KIEEAALTGESVPVEKDLS--VE----------------------VAADAGIGDRVNMAYQNSNV-TYG--R-GSGVVVNTGMYTEVGKIADMLAN-------------------------------AD-E-TDTPLKQ----NLNQLSK-VLTYLVVAIAIVTFIVGV---F--VR------------------------------------------------------------------------------------------------------------GES------------------P-IEGLMTSVA-LA-VAAIPEGLPA-I-----VTIVLSMGTTTLAK-R-NSIVRKLPAVETL-G-S-TEIIASDKTGTLTMNQMTVEKVYT-N-----------------------G-EL-------------------------------QSA------------------AS-------------------------------D----IASDNNT----L-RIMNFANDTKIDP-------------------------------------NGKLIGDPTETALVQFGLD-H--SF--DI-----------------------------------RE---------AL---------------V---EEPR-VA-ELPF----DSERKLMS-------TI-H-K-E-----------------------------ADG-----------KYFVAVKGA-PDQLLKRVTRIEENG------------------------------QV-R-DI-------TA-EE--KEGILAVNKDLAR-------KAL-RV---LMM---AYKYVSE--------------------------------------------------------------------------VPA----------------------------------------LES-D--IIE---S-DLIFSGLVGMIDPERPEAAKAVAVAK--EAGIR-PIMITGDHQDT-AEAIAKRL-GIIED---------------------------------------------------------------------------D-GQDHVFTGAELNEL---S--D--------------------------------------------------------EEFQKVFK------Q--YSVYARVSPEHKVRIVKAWQN---------------------------EGKVVAMTGDGVNDAPSLKTADIGIGMG-IT------GTEVSKGASDMVLADD-----N-----FATIIVAVEEGRKVFSNI------QKSIQYLLSANMAEVFTIF--FAT-L--------------FGW-----D----------------------------V-----LQP----------VHLLWINLVT-----------------DTLPAIALGVEPAE-P---GVMSHKPR-GRK---SN------FFDGGVMGAI---------------------I-YQG------IFQTVLVLGV-YGWALM-FP-EHA----------------------------T------------------------NRMVHEDALTMAFATLGLIQLVH---A-FNVKSVYQS-I-FT-----------------------------------------------------------------------------V----------------------------------------------------------------------------------------------GA----------F--KNR-T-FNW-AIPIAF------------LLL----------MITIVVPGFND------L-FH----VSH-L--------------------SA------TQWLAVI-------IG-----SSLM------VV-----L-TEIVKAIQRVLGQDE-KAI------------------------------------------------------------------------------------------------------------------------------------------------------------------------------------------------------------------------------------------------------
>Weissella_koreensis_1045854@339634904
-----------------------------------------------------------------------------------------------------------------------------------------------------------------------------------------------------------------------------------------------------------------------------------------------------------------------------------------------------------------------------------------------------------------------------------------------------------------------------------------------------------------------------------------------------------------------------------------------------------------------------------------------------------------------------------------------------------------------------------------------------------------------------------------------------------------------------------------------------------------------------------------------------------------------------------------------------------------------------------------------------------------------------------------------------------------------------------------------------------------------------------------------------------------------------------------------------------------------------------------------------------------------------------------------------------------------------------------------------------------------------ML---E-GDQKPLYQR-----T---------------------AQE-VET-------------A-------LKADSVNGLSG-TDAKQRLAEVGPN--QLKA-------------TKKTTLMQKFF--NQFK--------------------------------------DFMIVVLLVAALIA--G---L----T---------------------------G-EV------AD--AL---IILAVVILNAIFGVYQE---------AKADEAI-----EALQKMSA-PNA-NVRR-DGV--------------------------------------------------------------------------------------------------------IMTLPASELVPGDIVALEAGDVIPADMRLLES-ASL--KIEEAALTGESVPVEKQTA--AL----------------------AGEELPLGDRTNLAFMNSNV-TYG--R-GVGIVTGTGMSTEVGHIAGMLES-------------------------------TE-T-TKTPLQV----NLSKLGK-SLTYLILIIAVIVFIVGM---F--RTP----------------------------------------------------------------------------------------------E---------VGSGNR------------------V-VDMLLTAIS-LA-VAAIPEGLPA-I-----VTITLALGTNQLAK-K-HALMRKLPAVETL-G-S-TQIIGSDKTGTLTQNKMTVEKYYV-D-----------------------Q-NL-------------------------------IDA------------------KTP-V----------------------------T--G---SAEQL----V-DLLALNNDTKINS-------------------------------------DGDKLGDPTETALITFNET-Q--NR--NL-----------------------------------EQ---------LF---------------A---ENPR-VS-EIPF----DSERKLMT-------TI-H-P-H-----------------------------GD------------QFMITVKGA-PDELLRRTTKRLEQN------------------------------QA-V-EM-------QP-AD--KDNISAVNVAMAQ-------DAL-RV---LGF---AYKLVDE--------------------------------------------------------------------------IPEK---------------------------------------LES-E--LVE---N-DLIFVGLIGMIDPERPEVAGAVAEAK--KAGIR-TLMITGDHKIT-AEAISRRL-GILSP---------------------------------------------------------------------------EQGSDAVITGPELDQL---D--D--------------------------------------------------------ETFKAQVS------Q--YSVYARVAPEHKVRIVQAWQS---------------------------QGQVVAMTGDGVNDAPALKTADIGIAMG-IT------GTEVSKGAADMVLADD-----N-----FATIVNAVEEGRKVFSNI------QKSIQYLLSANLGEVLTLF--VMT-I--------------MGW-----N----------------------------I-----LAP----------VHILWINLVT-----------------DTLPAIALGMEPVE-P---GIMERKPR-GRN---SD------FLADGLGSTI---------------------I-YQG------LIEGLITLGV-YWYAIN-FP-VHA----------------------------S------------------------SAAAHADALTMAFATLGLIQLFH---A-FNTKSIYQS-I-FK-----------------------------------------------------------------------------V----------------------------------------------------------------------------------------------GI----------F--KNK-T-FNW-AILIAA------------LAL----------AITIVMPGLND------I-FH----VTH-L--------------------DW------HQWLLVL-------GA-----SFAI------IP-----V-VEIIKFVQRHTMHKQ----------------------------------------------------------------------------------------------------------------------------------------------------------------------------------------------------------------------------------------------------------
>Tepidanaerobacter_acetatoxydans_1209989@332799857
-----------------------------------------------------------------------------------------------------------------------------------------------------------------------------------------------------------------------------------------------------------------------------------------------------------------------------------------------------------------------------------------------------------------------------------------------------------------------------------------------------------------------------------------------------------------------------------------------------------------------------------------------------------------------------------------------------------------------------------------------------------------------------------------------------------------------------------------------------------------------------------------------------------------------------------------------------------------------------------------------------------------------------------------------------------------------------------------------------------------------------------------------------------------------------------------------------------------------------------------------------------------------------------------------------------------------------------------------------------------------------------------------------------------------------MS-------------M-------YQTDPYKGLSS-REIPLKKKLFGEN--RLEQ-------------VSGVSAMTIFI--NQFK--------------------------------------DFMILVLLCASLIS-AY--------L---------------------------G-EI------AD--AL---TISAIVILNGILGFVQE---------YRTEKSL-----QALHKLAA-PTA-KVIR-DGR--------------------------------------------------------------------------------------------------------ILTIPACDVVPGDIVLLEGGDRVPADGNILVS-ENL--KIDESLLTGESVPVEKMAG--TEN----------------------ESQ-IKIHRKNYVFMGTLV-VTG--R-GKMIVEKIGMDTQMGKIAGMMGD-------------------------------IE-D-EQTPLQK----RLDLLGK-QLITLCLAICAIVALLGV---I--RG-------------------------------------------------------------------------------------------------------------EE------------------I-YDMFLFGVS-LA-VAAIPEGLPA-I-----VTVVLTLGVQRMIQ-K-KVIIRRLSAVETL-G-C-ATVICSDKTGTLTENRMNVRKMYI-A-----------------------K-ET-------------------------------IMVTGTGY----TNE-GEFVTLEG-KL-------------------------LKS--L-PKEVKKI----L-EIGVSCNNARINREKSKN---------------------I--FSAFSGDEELVPYGDPTEVAILVAGLK-A--KI--EK-----------------------------------DY---------ID---------------Q---KYVR-IK-EIPF----DSDRKRMS-------VI-A-K-SQ-----------------------K------G-----------EIFLFTKGA-PDIVVSLCKNIEDKD------------------------------GI--RCI-------TK-RD--EKDILTANEDMGR-------EAL-RV---LAF---AYKKLSI--------------------------------------------------------------------------NNLQ----------------------------------D--------L--NPE---K-GLTFLGLMGIIDPPRPEAVSAVQKCF--SSGIR-PVMITGDHKST-AWAIAREL-GMLTK---------------------------------------------------------------------------D---SKIITGQEIDNM---S--E--------------------------------------------------------NELIKQID------D--IAVFARVTPHHKLRIVKALKK---------------------------KGNIVAMTGDGVNDAPAVKEADIGISMG-IN------GTDVTKEASAMILMDD-----N-----FASIVAAVEEGRVIYENI------RKFIRYLLSCNVGEILTMV--WIS-I--------------LGL--------------------P------------LP-----LLP----------IQILWVNLVT-----------------DGLPAMALGIDPPE-K---DVMNRKPR-GKN---EN------IFSQGLGKKI---------------------I-YRG------IIISLATVAA-FIITNI-YS----------------------------------------------------------QSNLQMARTAAFATLVMSQLLF---V-FECRSEKAD-T-YW-----------------------------------------------------------------------------Y----------------------------------------------------------------------------------------------NP----------F--SNI-Y-LTL-STILSA------------GML----------FAVIYIPFFQP------I-FQ----TVA-L--------------------EK------NILFLVL-------GL-----AGLG------AV-----I--------------------------------------------------------------------------------------------------------------------------------------------------------------------------------------------------------------------------------------------------------------------------
>Syntrophomonas_wolfei_335541@114566169
---------------------------------------------------------------------------------------------------------------------------------------------------------------------------------------------------------------------------------------------------------------------------------------------------------------------------------------------------------------------------------------------------------------------------------------------------------------------------------------------------------------------------------------------------------------------------------------------------------------------------------------------------------------------------------------------------------------------------------------------------------------------------------------------------------------------------------------------------------------------------------------------------------------------------------------------------------------------------------------------------------------------------------------------------------------------------------------------------------------------------------------------------------------------------------------------------------------------------------------------------------------------------------------------------------------------------------------------------------------------------------------MIPYTA-----N---------------------NEE-LLN-------------Q-------LQVNPDKGLSS-TEASKRLTEYGEN--KLQA-------------KKKKSMLQRFL--EQFY--------------------------------------DVMILILILAAAIS-FVV-ACYEG-----------------------------E-GF------YE--PV---LILLIVVLNAILGVVQE---------SRAEKAL-----ESLQELSA-PHA-RVIR-DGK--------------------------------------------------------------------------------------------------------ESIIEASFLVPGDIIKLEAGDSVPADARLIHS-SSL--KSEESALTGESVPSEKDAA--AE----------------------VAANAPLGDRFNMVYAGCSI-TYG--N-ARAVIIATGMNTEIGRIANLLDA-------------------------------AN-D-RQTPLQH----RLAVLGK-YLGLMALGICAVIFIIGL---I---N------------------------------------------------------------------------------------------------------------GMK------------------V-MEIFMIAVA-LA-VSAIPEGLPA-I-----VTIVLAIGVQRMVK-K-NAIIRRLPAVETL-G-S-ASVICSDKTGTLTQNQMTLVKAFA-D-----------------------G-AS-------------------------------VLEDIG-----------------------------------------------ES--N-SAVIKKL----L-QYSALCCDGTVEFE----------------------------------DGKERHIGDPTETSIVLAAHK-N--NL--PK-----------------------------------DE---------LN---------------R---LYPR-LA-ELPF----DSDRKLMT-------TV-N-Q-I------------------------------DG-----------KYMVIVKGA-FDVLAARCIAG----------------------------------------------------D--LEAARRFNNEMSR-------QAL-RV---LAV---AYKEIET--------------------------------------------------------------------------LPE---------------------------------------TASS-E--ELE---K-DLIFMGLLGMIDPPRPEAREAVAVCR--RAGIK-PVMITGDHVET-ASAIAKDL-GIMLE-G-----------------------------------------------------------------------------DKAITGSQLANL---S--D--------------------------------------------------------SELDEQVR------Q--ISVYARVSPEDKIRIVQAWQH---------------------------QGEIVSMTGDGVNDAPALKAADIGCAMG-IT------GTDVAKGAADMILTDD-----N-----FATIVDAVKEGRGIYDNI------KNTVGFLLGTNVGEVLAVF--LAM-I--------------L------------------WK--A------------SP-----FLA----------MQLLLINLVT-----------------DGLPAIALGMEPVE-S---DVMERKPK-PKE---ES------IFAHGMGTRI---------------------I-LQG------AMFALLTLIG-FFMVWQ--I----------------------------------------------------------TGDIVAGRSMAFLVMALSQVIH---S-FNMRSNH-S-L-FK-----------------------------------------------------------------------------T----------------------------------------------------------------------------------------------GI----------F--TNR-Y-LNG-AAFISL------------ALI----------ALVAFLPPVAF------A-FG----LTQ-L--------------------SA------AMYLYAL-------AL-----ALVP------VV-----V-LEFSKAFGLVKHQA-----------------------------------------------------------------------------------------------------------------------------------------------------------------------------------------------------------------------------------------------------------
>Finegoldia_magna_334413@169825260
---------------------------------------------------------------------------------------------------------------------------------------------------------------------------------------------------------------------------------------------------------------------------------------------------------------------------------------------------------------------------------------------------------------------------------------------------------------------------------------------------------------------------------------------------------------------------------------------------------------------------------------------------------------------------------------------------------------------------------------------------------------------------------------------------------------------------------------------------------------------------------------------------------------------------------------------------------------------------------------------------------------------------------------------------------------------------------------------------------------------------------------------------------------------------------------------------------------------------------------------------------------------------------------------------------------------------------------------------------------------------------------MDWYKE-----S---------------------NDS-VIK-------------S-------LDTDENNGLSD-SKVASLLEKYGKN--VLKE-------------KKKKSMAAKLK--DQFL--------------------------------------DPMIIILLLASILS-MAI-GE-----------------------------------V------TD--SI---IIIAIVIVNAVLSIYQE---------GKAEQAI-----EALQKMAS-PKA-KVIR-NGK--------------------------------------------------------------------------------------------------------IMEVDSQNLVPGDIVELETGDIIPADLRLLES-TNL--KIDESSLTGESVAVEKNAK--DE----------------------ITTDAGIGDRTNMAYSSSIV-SYG--R-AKGVVVETAQNTEIGKIATSLSE-------------------------------VE-D-EETPLQR----KLAQLSK-QLGIITVVVCAIVFAVGY---F--LY------------------------------------------------------------------------------------------------------------DFG------------------A-LNMLMTAVS-LA-VAAIPEGLPA-I-----VTIVLSLGMGRMAE-K-NAIVKKLLAVETL-G-T-TTVICSDKTGTLTQNEMTVKKIYV-D-----------------------G-TD-------------------------------VDVTGTGY----KPE-GDYLIEDR-KM-------------------------QED--D-IKSLNTL----L-HIMSLTNDSKLI----------------------------------EEDGTYKIVGDPTEGALHTAAGK-Q--NI--TK-----------------------------------EE---------SN---------------Q---NYPR-IE-EIPF----DSERKMMT-------TF-H-D-KFL----------------------------SD-----------KIISFTKGA-PDIIIEKCSKILI-D------------------------------NE-IKPL-------TE-EL--KQKLLNKNSEYAK-------QAL-RV---LAY---ALREHDD--------------------------------------------------------------------------LPNE---------------------------------------ITS-E--NIE---K-NMVFVGLSGMIDPPRLEVKDAIEECK--TAGIT-PVMITGDYLET-AVAIAKDL-GICTD---------------------------------------------------------------------------D---SQAIMGAELNNM---T--D--------------------------------------------------------DEIREIVK------E--KRVYARVSPQNKVQIVTALKE---------------------------NGHIAAMTGDGVNDAPAIKKADIGIAMG-IT------GTDVAKNTSEVILTDD-----N-----FATIVHAVEEGRIIYSNI------KKFVSFLLSCNIAEILIVF--LAI-M--------------FKW-----D---------------------------TP-----FIP----------IQLLWLNLVT-----------------DSFPAMALGVEKGE-A---DIMNRAPR-SPK---EP------IIDKNMRLSI---------------------I-VQS------LAITVATLFA-YNYGLN--H-F--------------------------------------------------------DGHIESARTVAFATLILSELLR---S-YSVRSEHKS-V-FQ-----------------------------------------------------------------------------I----------------------------------------------------------------------------------------------GV----------F--SNK-A-LVM-GTSLSL------------FLM----------LAVIYIPGVND------V-FE----TIP-L--------------------HL------EHYKVIL-------PC-----ALLP------FA-----A-GEILKAVKSKK--------------------------------------------------------------------------------------------------------------------------------------------------------------------------------------------------------------------------------------------------------------
>Desulfitobacterium_hafniense_138119@89894026
----------------------------------------------------------------------------------------------------------------------------------------------------------------------------------------------------------------------------------------------------------------------------------------------------------------------------------------------------------------------------------------------------------------------------------------------------------------------------------------------------------------------------------------------------------------------------------------------------------------------------------------------------------------------------------------------------------------------------------------------------------------------------------------------------------------------------------------------------------------------------------------------------------------------------------------------------------------------------------------------------------------------------------------------------------------------------------------------------------------------------------------------------------------------------------------------------------------------------------------------------------------------------------------------------------------------------------------------------------------------------------MECDPTMWFAK-----S---------------------QEE-TLK-------------E-------LNVNPATGLTS-QEVQARLEQYGTN--KLKG-------------KPKKSLIALFF--AQLK--------------------------------------DMLIYVLIGAALIT-FF--------I---------------------------G-EY------VD--SI---IILLVVVLNAAIGVFQE---------FKAEKAI-----EALQQMTT-PKT-LVRR-NGE--------------------------------------------------------------------------------------------------------VLEIQSEELVPGDIVLIDAGRFIPADLRLIES-ANL--QIEESALTGESVPTEKVAQ--EVL---------------------QDPKTPLGDQVNMAFMSTLA-TYG--R-GEGVVVGTAMETEIGKIAKILDE-------------------------------EI-D-EMTPLQK----RMEELGK-VLGYLAIGICVLIFVISF---F--QK-------------------------------------------------------------------------------------------------------------RD------------------L-FEMFLTAIS-LA-VAAIPEGLPA-I-----VAIVLALGVTRMSK-I-NAIVKKLPAVETL-G-S-VNIICSDKTGTLTQNQMTVVKYYT-L-----------------------N-NL-------------------------------QEVPREGS--------G------------------------------------FD--A-TIQAKEL----M-KTFVLCSDATYEQ--------------------------------------GQGTGDPTEIALVVLGER-F--NL--GR-----------------------------------KT---------LH---------------T---EYKR-VG-ENPF----DSDRKLMS-------TL-N-E-EN------------------------------T-----------GYRVHTKGA-IDNLLKLSTTALVDG------------------------------KV--VPL-------TE-AM--KQEYLRVADEMSD-------AAL-RV---LGA---AYKDVDR--------------------------------------------------------------------------V------------------------------------------ISP-Q--EME---Q-ALTLIGMVGMIDPPRLEVRDSIRDAK--LAGIT-PVMITGDHKNT-AVAIAKEL-GIAES---------------------------------------------------------------------------I---EESMTGAEIDQL---S--D--------------------------------------------------------EEFSRRIG------S--LRVFARVSPEHKVKIVKAFKS---------------------------HGNIVSMTGDGVNDAPSLKNADIGVAMG-IT------GTDVSKGAADMILTDD-----N-----FTTIVHAIEEGRNIYNNI------KKSVIFLLSCNLGEIVAIF--FSV-L--------------FFW-----P----V-----------------------P-----LLA----------TQLLWINLIT-----------------DTLPAIALGVDPGD-K---EVMRQKPR-NPK---ES------FFAHGSGIRA---------------------I-IGG------VLIGALTLVA-FYIGLR-EY-GYT----------------------------LG-----------------ST--DIPADILTYARTMAFVVLAASQLFY---S-LSMRHATKS-I-FA-----------------------------------------------------------------------------V----------------------------------------------------------------------------------------------GI----------F--SNR-Y-LIA-AIIVGL------------LLQ----------LMVISVPFLSS------A-FK----LQM-L--------------------SL------RDWGIVL-------CL-----AVIP------LV-----L-KEIYKLFLRSK--------------------------------------------------------------------------------------------------------------------------------------------------------------------------------------------------------------------------------------------------------------
>Alicyclobacillus_acidocaldarius_521098@258511298
------------------------------------------------------------------------------------------------------------------------------------------------------------------------------------------------------------------------------------------------------------------------------------------------------------------------------------------------------------------------------------------------------------------------------------------------------------------------------------------------------------------------------------------------------------------------------------------------------------------------------------------------------------------------------------------------------------------------------------------------------------------------------------------------------------------------------------------------------------------------------------------------------------------------------------------------------------------------------------------------------------------------------------------------------------------------------------------------------------------------------------------------------------------------------------------------------------------------------------------------------------------------------------------------------------------------------------------------------------------------------------MEQQTWHAQ-----S---------------------EA--ECL-------------A-------RLETSLDGLSQ-AEVERRREVHGLN--LLHD-------------GNKVSLLTVFF--NQFR--------------------------------------DFMTLVLIAATLIS-GLL-G-----------------------------------EY------TD--AV---TIIAIVFLNGILGFVQE---------VRAERSL-----KALKELTA-PVA-KVRR-DGA--------------------------------------------------------------------------------------------------------VVEVSAKELVPGDIVLLEDGDRVPADGRIVRA-RSL--EVEESALTGESVPVAKDPR--VRV----------------------PADSPLAERRNMVYMGTMV-TRG--R-AEYVVTATGMQTEMGKIADLIDQ-------------------------------SE-D-QETPLQK----RLDQLGK-TLVWISLGITVLVVVAGV---M---H------------------------------------------------------------------------------------------------------------GHA------------------L-YEMFLAGVS-LA-VAAIPEGLPA-I-----VTIALALGVQRMIK-R-NAIVRRLPSVETL-G-C-ATVICSDKTGTLTQNKMTVTQIYA-D-----------------------G-LY-------------------------------VDVTGSGH----QLQ-GEFVANGRR--------------------------IEPG--R-RAAFKSL----V-EIAAVCNQAHLEPGA-------------------------------DGVSAQAVKGDPTEIALLVLAHK-A--GF--A-------------------------------------K---------PD---------------S---VYER-VD-ERPF----DADRKMMS-------VL-V-R-SDD-----------------------------------------EWFAFVKGA-PDVLLARCTHVLL-G------------------------------NR-EEPM-------GQ-SL--CKQILAANEQMAS-------RAL-RN---LGF---AYRRFRS--------------------------------------------------------------------------AEE---------------------------------------AR-Q-A--DWE---S-ELVFVGICGMIDPPRDEAKAAIAKAK--SAGIR-TVMITGDHQAT-ATAIAKQL-DILPP-G-----------------------------------------------------------------------------GRVLTGADLESL---D--D--------------------------------------------------------KRLSNLVR------D--TYVYARVTPEHKLRIVRALQA---------------------------NHEVVAMTGDGVNDAPAIKQADIGIAMG-QS------GTDVAKEASSLILADD-----N-----YATIVAAVEEGRAIYDNI------KKFIRYLLASNVGEILTMF--LAM-L--------------A------------------GW--P------------LP-----LSP----------IQILWVNLVT-----------------DGLPAIALGVDAPE-D---DIMSRPPR-NVH---EG------IFARGMAVKI---------------------L-SRG------VLIGLATLAV-FAWSLR-Q--G---------------------------------------------------------AELAHAQTMAYATLTMAQLIL---V-FDSRSLEGG-I-LR-----------------------------------------------------------------------------R----------------------------------------------------------------------------------------------NP----------F--ENV-W-LLL-AVLSSV------------ALF----------ACTMYIPRMAE------V-FH----TTP-L--------------------GP------DDWAIVL-------VA-----AAVP------TF-----A-LSVRRMGRNRLHKLQ-QRSGSDAAA------------------------------------------------------------------------------------------------------------------------------------------------------------------------------------------------------------------------------------------------
>Arthromitus_sp._1041504@347542360
------------------------------------------------------------------------------------------------------------------------------------------------------------------------------------------------------------------------------------------------------------------------------------------------------------------------------------------------------------------------------------------------------------------------------------------------------------------------------------------------------------------------------------------------------------------------------------------------------------------------------------------------------------------------------------------------------------------------------------------------------------------------------------------------------------------------------------------------------------------------------------------------------------------------------------------------------------------------------------------------------------------------------------------------------------------------------------------------------------------------------------------------------------------------------------------------------------------------------------------------------------------------------------------------------------------------------------------------------------------------------------------------------------------------------M-------------V-------KDNGLLNGLTK-EQVDKNIKEFGKN--IIKE-------------NKKTSAFSILF--SQFN--------------------------------------DIMIWILIVATIIS-GII-G-----------------------------------DV------AD--SI---VIVVIIVINAILGFFQE---------FRTEKSL-----ESLKKLSS-PTT-KVIR-DGS--------------------------------------------------------------------------------------------------------LKIMDAVELTIGDLILLESGDRIPADAKIIKG--EL--TVDESLLTGESVGVNKSSD--N--------------------------------KEDSIFMGTIV-LKG--K-AYAKIINIGMNTEMGKIANMLQN-------------------------------ID-E-DKSPLKE----RLEGLGK-VLVVICILICAVVTVIGI---A--R-------------------------------------------------------------------------------------------------------------GQS------------------I-TDMFLIGVS-LA-VAAIPEGLPA-I-----VTVALALGVSKMLK-R-HALIRKLPSVETL-G-C-TSIICSDKTGTLTENKMSVREVYF-D-----------------------G-KI-------------------------------YEKRED---------------------------------------------------N-VDKNEIL----K-KIFVLCNDFNINKS--------------------------------EKNFKDQIIADPTEKALIEYYFD-D--VE--KL-----------------------------------DK---------YY---------------N---SFRK-LS-EIPF----DSDRKMAS-------VV-M-K-DIK----------------------------SS-----------ENILLAKGA-PEKMLANSKYYLHKG------------------------------NI--VEL-------TS-FK--KQEIIKEVEMMSL-------KGL-RC---LGA---GFKKNDL--------------------------------------------------------------------------N-------------------------------------------NK-S--NLE---K-DLVFVGFCSIIDPPRRDSKDAVIKCK--QAGIT-TIMITGDHKNT-AFAIAKEL-QICTG--I--------------------------------------------------------------------H--------EVLTGNDIEKM-----SD--------------------------------------------------------KSLGKAID------S--IKVFARVTPKHKLRIVQAFKA---------------------------KGNVVAMTGDGVNDAPAIKEADIGISMG-IS------GTDVTKEASAMILMDD-----N-----FSTIVSAVEEGRKIYLNI------RKFIRYLLSCNIGEVLTMF--LAS-I------F------------------------S--LP--------------NP-----LTP----------IQILFVNLAT-----------------DGLPALALGVDNSH-D---DIMNQPPR-PRN---ES------IFSRGLWEKI----------------------LFRG------TLIGISTIFT-FIIGLY-LG-----------------------------------------------------------FSVRTCRTMTLATLVLSQLIH---V-FECKSETRT-L-FQ-----------------------------------------------------------------------------I----------------------------------------------------------------------------------------------NL----------L--TNK-Y-LLI-SVFISV------------IMI----------LGIIYIPFFQS------IFK-----TSG-I----------N----------L------VQWGIVL-------LF-----SGVI------SV-----S-SSLFNLIKRKK--------------------------------------------------------------------------------------------------------------------------------------------------------------------------------------------------------------------------------------------------------------
>Melissococcus_plutonius_1090974@379727009
---------------------------------------------------------------------------------------------------------------------------------------------------------------------------------------------------------------------------------------------------------------------------------------------------------------------------------------------------------------------------------------------------------------------------------------------------------------------------------------------------------------------------------------------------------------------------------------------------------------------------------------------------------------------------------------------------------------------------------------------------------------------------------------------------------------------------------------------------------------------------------------------------------------------------------------------------------------------------------------------------------------------------------------------------------------------------------------------------------------------------------------------------------------------------------------------------------------------------------------------------------------------------------------------------------------------------------------------------------------------------------------MEAYKQ-----S---------------------IDQ-VKN-------------E-------LNSNVTQGLSQ-KEAEDRLAQYGKN--EFEE-------------KPKESIIKKLL--YSLS--------------------------------------DFTTIILLIAAIIS-FYT-TIATSH----------------------------G-DY------FE--GI---LIIAIVIINAVLTIVQE---------GNAEKSL-----AMLQEMNK-QSC-LVLR-DGK--------------------------------------------------------------------------------------------------------IEKIDAEKLVVGDLVALKVGAMIPVDARLTQT-MQL--KVEESALTGESEPVEKDAN--YV----------------------GEKEQSIGDQHNMVFKGCTV-VNG--R-GQAIVTATGMQTEMGKIAGLLNE-------------------------------NT-N-EKTPMQK----KLDQLGK-RISLLALLAAGFVFLLGT---L---Q------------------------------------------------------------------------------------------------------------NEP------------------L-LEMFITAIS-LA-VAAVPETLTV-I-----VTLTLAYGVQKMAK-K-HAIIRRLPAVETL-G-T-TTVICSDKTGTLTQNKMHVRRVWY-S-----------------------G-NE-------------------------------AIDTED------------------------------------------------T--M-TDEAMNV----L-KMAALCTDVSVENE----------------------------------EGNVIVRGNPTEAAIVRIVEE-N--YH--TK-----------------------------------AE---------LE---------------K---EYPR-ID-EIPF----DSKRKMMT-------TI-H-K-M------------------------------GE-----------KYLSITKGA-FDVLAPRFCHG----------------------------------------------------D--IEQASIINDRFGK-------HAL-RV---ITV---GYAIYDK--------------------------------------------------------------------------KPT---------------------------------------DVTT-E--SIE---K-NLHLLGLIGIIDPPRPESKAAIKRAK--KAGIK-TVMITGDHVVT-ASAIAEEL-GILNS-K-----------------------------------------------------------------------------SETLTGADLKRM---T--D--------------------------------------------------------EELDQRVK------H--LSVYARVTPEDKIRIVKAWQR---------------------------TNATVVMTGDGVNDAPALKASDVGCSMG-IT------GTDVAQNASDIILTDD-----N-----FATIVDAVAQGRTVYRNI------QKAINFLLSCNISEIFIVL--IAM-L--------------L------------------GW--G------------AP-----FYA----------VQLLFVNVVA-----------------DGLPGFSLGKEPAE-K---DIMDAAPL-PKN---GP------IITKKLWRQI---------------------L-MNT------IIFTIITLLG-FYIGAN-VN-EIS----------------------------H-----------------------WLKPSEAVGQTVAFLILAYSSILH---V-FNVRSSE-S-I-FK-----------------------------------------------------------------------------I----------------------------------------------------------------------------------------------KL----------S--SNK-S-LVE-MSILAI------------TIT----------TLIALLPVTQE------L-FY----LVP-I--------------------SL------NHWLLVI-------FL-----SLIP------NF-----I-NELVKFHYTPNDEND----------------------------------------------------------------------------------------------------------------------------------------------------------------------------------------------------------------------------------------------------------
>Clostridium_tetani_212717@28210388
--------------------------------------------------------------------------------------------------------------------------------------------------------------------------------------------------------------------------------------------------------------------------------------------------------------------------------------------------------------------------------------------------------------------------------------------------------------------------------------------------------------------------------------------------------------------------------------------------------------------------------------------------------------------------------------------------------------------------------------------------------------------------------------------------------------------------------------------------------------------------------------------------------------------------------------------------------------------------------------------------------------------------------------------------------------------------------------------------------------------------------------------------------------------------------------------------------------------------------------------------------------------------------------------------------------------------------------------------------------------------------------------------------------------------------------------------------------------------------------------------------------------------------------------------------MLIYILLAAALIS-GF--------L---------------------------G-ET------SD--AI---IIFLVIILNSVIGVVQE---------SKAEKAL-----EALKKMST-PKA-MVRR-EGE--------------------------------------------------------------------------------------------------------LREIPSEEVVPGDIIILDAGRYVPCDLRLIET-ASL--KVEESALTGESVPVDKDAN--LVL---------------------SGEDTALGDQKNMAFMSTLA-TYG--R-GVAIAVATGMDTEIGKIAKMLDT-------------------------------EE-K-NLTPLQK----KLEELGK-TLGLGALAVCALMFGVGL---L--QK-------------------------------------------------------------------------------------------------------------RD------------------M-FEMFLIAIS-LA-VAAIPEGLPA-I-----VTIVLAMGVQKMIK-K-NAIVRKLPAVETL-G-A-VNVICSDKTGTLTQNKMTVTKFYA-D-----------------------T-YY-------------------------------GDISTL-----------------------------------------------DI--E-KSGHKLL----L-ENLILCNDATYSE--------------------------------------DKQTGDPTEIALLEAGYK-Y--GI--KK-----------------------------------EE---------LE---------------E---VHQR-VN-ELPF----DSDRKLMT-------TV-N-K-YD------------------------------N-----------EIYVMTKGA-IDNLFNICTHVYRNG------------------------------EI--VEL-------TE-DI--KNEFMEGANNMSE-------DAL-RV---LGG---AYKKISQ--------------------------------------------------------------------------D-----------------------------------------EINS-D--NLE---G-NLTLIGLVGMIDPPREEVKDSIMECK--KSGIK-TVMITGDHKDT-ALAIAKEL-AIAED---------------------------------------------------------------------------K---SQAVFGKELDKM---S--D--------------------------------------------------------EELSQRID------N--LRVFARVSPEHKVRIVKAFKE---------------------------KGNIVSMTGDGVNDAPSLKIADVGVAMG-IT------GTDVAKGASDVILTDD-----N-----FSTIVSAVKEGRNIFNNI------KKSIIFLLSCNIGEIISLF--FAI-L--------------LGW-----P----A-----------------------P-----LRP----------IHLLWVNLIT-----------------DTLPALSLGIDPGD-P---DVMDEKPR-DPK---AS------LFAGGTGTFL---------------------I-LNG------LLIGFLTLAA-FIVGVK-VY-TNS----------------------------TTLF------------PLIPE--DVSKEALTHAQTMAFVVLSVSQLFH---S-LNLRHPKKS-I-FQ-----------------------------------------------------------------------------L----------------------------------------------------------------------------------------------GI----------F--TNK-Y-LIG-AIIFGI------------VLQ----------DIVITIPFLAN------I-FK----VYD-L--------------------LL------KDWLLVG-------IL-----SIIP------LI-----V-NEIAKIFIRARSK------------------------------------------------------------------------------------------------------------------------------------------------------------------------------------------------------------------------------------------------------------
>Streptococcus_dysgalactiae_617121@408401306
-----------------------------------------------------------------------------------------------------------------------------------------------------------------------------------------------------------------------------------------------------------------------------------------------------------------------------------------------------------------------------------------------------------------------------------------------------------------------------------------------------------------------------------------------------------------------------------------------------------------------------------------------------------------------------------------------------------------------------------------------------------------------------------------------------------------------------------------------------------------------------------------------------------------------------------------------------------------------------------------------------------------------------------------------------------------------------------------------------------------------------------------------------------------------------------------------------------------------------------------------------------------------------------------------------------------------------------------------------------------------------MSK--E-QRHEAFYTQ-----S---------------------EE--TVL-------------A-------QLETSREGLTS-AQAKERLAEYGRN--ELDE-------------GEKRSLFMKFL--DQFK--------------------------------------DLMIIILIVAALLS-VLT-EG----M---------------------------E-GL------TD--AI---IILAVVILNAAFGVYQE---------GQAEAAI-----EALKSMSS-PLA-RIRR-DGH--------------------------------------------------------------------------------------------------------VIEVDSKELVPGDIVLLEAGDVVPADMRLLEV-NSL--KIEEAALTGESVPVEKDLS--TA----------------------VSEDAGIGDRVNMGYQNSNV-TYG--R-GMGVVTNTGMYTEVGHIAGMLAN-------------------------------AD-E-TDTPLKQ----NLDNLSK-ILTYAILVIAAVTFAVGV---F--LR------------------------------------------------------------------------------------------------------------GQH------------------P-LEGLMTSVA-LA-VAAIPEGLPA-I-----VTVVLSLGTQVLAK-R-NAIIRKLPAVETL-G-S-TEIIASDKTGTLTMNQMTVEKVYT-N-----------------------G-AL-------------------------------QSS------------------SA-------------------------------D----IAFDNNT----L-RVMNFANDTKVDP-------------------------------------SGKLIGDPTETALVQFGLD-H--NF--DV-----------------------------------RE---------AM---------------V---AEPR-VA-ELPF----DSDRKLMS-------TI-H-K-Q-----------------------------ADG-----------KYFIAVKGA-PDQLLKRVTQIEENG------------------------------QI-R-PI-------TD-AD--KQAILDTNKSLAK-------QAL-RV---LMM---AYKYSDA--------------------------------------------------------------------------LPT----------------------------------------LET-E--VVE---A-NLVFSGLVGMIDPERPEAAQAVKVAK--EAGIR-PIMITGDHQDT-AEAIAKRL-GIIEE---------------------------------------------------------------------------D-GVDHVFTGAELNEL---S--D--------------------------------------------------------EEFQKVFK------Q--YSVYARVSPEHKVRIVKAWQN---------------------------EGKVVAMTGDGVNDAPSLKTADIGIGMG-IT------GTEVSKGASDMVLADD-----N-----FATIIVAVEEGRKVFSNI------QKTIQYLLSANMAEVFTIF--LAT-L--------------FGW-----D----------------------------V-----LQP----------VHLLWINLVT-----------------DTLPAIALGVEPAE-P---GVMKHKPR-GRK---SS------FFDGGVKEAI---------------------L-YQG------AFQTMLVLGV-YGFALM-FP-EHT----------------------------S------------------------YHDVHADALTMAYVTLGLIQLVH---A-YNVKSVYQS-I-FT-----------------------------------------------------------------------------V----------------------------------------------------------------------------------------------GL----------F--KNK-L-FNY-SIPVAF------------VAL----------MATVVVPGFNQ------F-FH----VTH-L--------------------TI------TQWLVVI-------IG-----SLLM------VV-----L-VELVKAVQRSLGQDE-KAI------------------------------------------------------------------------------------------------------------------------------------------------------------------------------------------------------------------------------------------------------
>Anaerococcus_prevotii_525919@257065626
---------------------------------------------------------------------------------------------------------------------------------------------------------------------------------------------------------------------------------------------------------------------------------------------------------------------------------------------------------------------------------------------------------------------------------------------------------------------------------------------------------------------------------------------------------------------------------------------------------------------------------------------------------------------------------------------------------------------------------------------------------------------------------------------------------------------------------------------------------------------------------------------------------------------------------------------------------------------------------------------------------------------------------------------------------------------------------------------------------------------------------------------------------------------------------------------------------------------------------------------------------------------------------------------------------------------------------------------------------------------------------------MDY-KG-----S---------------------LNE-VIK-------------K-------HNSDPNRGLTS-DEASKRLDKYGKN--IIES-------------SNKKSLAKKII--EQVA--------------------------------------DPMVILLVIAAIVS-AFT-GD-----------------------------------A------IE--CG---IIIAIVVINAIMSIIQE---------GRAEDSV-----AALQKMSS-PEA-TIIR-DGS--------------------------------------------------------------------------------------------------------RKKLKAEELVPGDVVIIETGDIIPADMRLLES-SNL--QIDESSLTGESVAVEKDFS--KE----------------------FNEDVGIGDRDNYAFSSSIV-TYG--H-GKGIVTATGHETEIGKIATSLEN-------------------------------VE-A-KDTPLQK----QLKKLSK-LLAVLVVIVCILVFVVGY---F--RS------------------------------------------------------------------------------------------------------------EMD------------------M-LDNFMVAVS-LA-VAAIPEGLTA-V-----VTIVLSIGMNRMAE-R-KAIVKNLLSVETL-G-S-TTVICSDKTGTLTQNEMTITKIYA-D-----------------------G-KE-------------------------------FEVEGSGY----EPK-GDIRDDKG-EI-------------------------V-E--N-HDQIKLL----M-TIASLCNDANLT----------------------------------REDDIYKITGDPTEGAMLTLSEK-W--NI--NQ-----------------------------------EN---------LN---------------E---NHPR-LE-EIPF----DSTRKMMT-------TF-H-E-K------------------------------EG-----------DYYSFTKGA-PDVVIDKCTKTLV-D------------------------------GQ-IVDF-------TE-EL--KKKALEENTKLAS-------SAL-RV---MAY---AFRSLDS--------------------------------------------------------------------------LDQD---------------------------------------LTT-E--NIE---R-DMVFVGLTGMIDPPRPEAKAAVKECH--ASGID-VIMITGDYFET-ALAIAKDL-GIATS---------------------------------------------------------------------------R---DQAMQGSELNNK---T--E--------------------------------------------------------AEIREIVK------T--KRIFARVSPENKVQLVKALGQ---------------------------NGEIVAMTGDGVNDAPAIKNADIGISMG-IT------GTDVAKDTADMILVDD-----N-----FATIVNAVEEGRVIFANI------KKFVSFLLSCNIAEVLIVF--LSI-L--------------FGL-----P---------------------------SP-----LTP----------IQLLWLNLVT-----------------DAFPALALGVEPAE-P---GIMEEDPR-DPR---ES------IISGKTKTNL---------------------I-SQS------IFITIAVLGA-YLVGLK-WI-F--------------------------------------------------------PNSIEGAHTMVFATLITSELLR---A-FSVRSEKFT-L-KE-----------------------------------------------------------------------------L----------------------------------------------------------------------------------------------GF----------A--SNP-Q-LIK-ATILSF------------ALL----------LVVMYVPVLRD------L-FE----VVS-L--------------------SW------EW-IPVL-------IL-----SLIP------LI-----L-GEISKVVRRK---------------------------------------------------------------------------------------------------------------------------------------------------------------------------------------------------------------------------------------------------------------
>Clostridium_lentocellum_642492@326789331
--------------------------------------------------------------------------------------------------------------------------------------------------------------------------------------------------------------------------------------------------------------------------------------------------------------------------------------------------------------------------------------------------------------------------------------------------------------------------------------------------------------------------------------------------------------------------------------------------------------------------------------------------------------------------------------------------------------------------------------------------------------------------------------------------------------------------------------------------------------------------------------------------------------------------------------------------------------------------------------------------------------------------------------------------------------------------------------------------------------------------------------------------------------------------------------------------------------------------------------------------------------------------------------------------------------------------------------------------------------------------------------MDRYYNK-----S---------------------SEE-VLS-------------L-------LQT-TREGLKS-EELGALKEKYGSN--ELVE-------------GARKSIFRVFM--EQFK--------------------------------------DFLVMILIVAAIVS-GVL-G-----------------------------------KL------ES--AI---VIIVVIMLNAILGTVQH---------VKAQKSL-----DALKALAS-PMA-KVKR-DGN--------------------------------------------------------------------------------------------------------ATEIPSKDLMVGDLMLLDAGDFISADGRIIEN-YNL--QVNESSLTGEAESVLKSAE--TIS----------------------ATDISLGDRKNMVFSGSFV-TYG--R-AEVIVTNIGMSTEIGKIANLLEN-------------------------------AQ-E-KKTPLQV----SLDQFGK-KLAVIILIICGIILTLNI---V---------------------------------------------------------------------------------------------------------------KGAS------------------P-ADAFMFAIS-LA-VAAIPEALSS-I-----VTIVLALGTQKMAK-E-NAIVRKLHAVESL-G-G-ISVICSDKTGTLTQNKMTVQKLFV-N-----------------------G-EV-------------------------------IETSA--V---------------------------------------------NK--E-NELEHTL----T-LMSLLCNDAITRE--------------------------------------TKEIGDPTEVALVDLGEL-Y--GL--DE-----------------------------------LV---------VR---------------E---KYPR-LA-ELAF----DSDRKLMT-------TA-H-K-LKG-----------------------------------------EQVAITKGA-FDVILGRCDHIQT-A------------------------------AG-IRPI-------TE-ED--KAQIKQINRVFSE-------QSL-RV---LAF---AYRPYDS--------------------------------------------------------------------------T-K----------------------------------------ALT-L--EDE---N-HLTFLGLIAMMDPPRVESAQAVADCI--KAGIK-PVMITGDHKIT-ASAIAKQI-GILNSM------------------------------------------------------------------------------DEAIEGKELDAL---S--D--------------------------------------------------------EELRNKVD------Q--ISVYARVSPEHKIRIVKAWQD---------------------------NGNVVAMTGDGVNDAPALKQADIGVAMG-IT------GTEVAKDAASMILTDD-----N-----FSTIVKAISNGRNIYANI------KNAIKFLLSGNTAGILAVL--YCS-L--------------L------------------AL--P------------NP-----FVP----------LHLLFINLVT-----------------DSLPAIAIGVEPYR-K---DIMKEKPR-KMD---EP------LLSRSFALEV---------------------L-FEG------ILISCVTLVA-FYMGKQ-V-------------------------------------------------------------NHLTASTMAFSTLCLARLFH---G-LNCRGKAS--L-FQ-----------------------------------------------------------------------------L----------------------------------------------------------------------------------------------GV----------F--SNK-A-SWL-ATLLGV------------VLW----------AMIMTIKPLMS------I-FE----IAS-L--------------------SK------EQFISIG-------ML-----SLVP------LV-----V-IQLIKLILGAQKVRS-TSKN-----------------------------------------------------------------------------------------------------------------------------------------------------------------------------------------------------------------------------------------------------
>Oenococcus_oeni_203123@116491350
------------------------------------------------------------------------------------------------------------------------------------------------------------------------------------------------------------------------------------------------------------------------------------------------------------------------------------------------------------------------------------------------------------------------------------------------------------------------------------------------------------------------------------------------------------------------------------------------------------------------------------------------------------------------------------------------------------------------------------------------------------------------------------------------------------------------------------------------------------------------------------------------------------------------------------------------------------------------------------------------------------------------------------------------------------------------------------------------------------------------------------------------------------------------------------------------------------------------------------------------------------------------------------------------------------------------------------------------------------------------------------MPKKNFYNQ-----N---------------------IKE-VVD-------------Q-------FASDKSRGLSQ-AVANQKLKTDGPN--VLNK-------------AKRTTLLQKFI--NQFK--------------------------------------DFMIAILAVAAVIA--A---M----T---------------------------G-EL------VD--AI---FILLVVVLNAIFGVFQE---------SKAEDAI-----EALKKMST-PNA-NVRR-DGK--------------------------------------------------------------------------------------------------------VVSLPATELVTGDIVLMEAGDIVPADLRLIEA-NSL--KIEEAALTGESVPVEKSAA--VL----------------------RSKKPSLGDRHNMVFMNTNV-TYG--R-GVGIVVATGMKTEVGHIASMLEQ-------------------------------TK-E-SATPLQA----NLKQLGK-SLTYLILVISIIVFVIGI---I--KG------------------------------------------------------------------------------------------------------------AES------------------W-VNMLLTAIS-IA-VAAIPEGLPA-I-----VTITLALGTGRLAK-K-NALMRRLAAVETL-G-S-TEIIGSDKTGTLTQNKMTVEKYVV-S-----------------------N-QV-------------------------------VDA------------------DQP-I----------------------------K--K-DPTAEKL----A-LVMALNNDTKMT--------------------------------------EEGLLGDPTETALISFNEK-Q--GQ--DL-----------------------------------NH---------LF---------------N---RMPR-VA-EIPF----DSERKLMT-------TV-N-K-N-----------------------------SN------------QYIVTVKGA-PDELLRRTSKIEISG------------------------------KV-S-VL-------TN-EN--RQKLLEINHRLAK-------QAL-RV---LAF---AYQNVKE--------------------------------------------------------------------------VPGK---------------------------------------LTS-K--AVE---K-DLVFVGFVAMIDPERPEVAQAVKEAR--RAGIR-PIMITGDHKDT-AAAIARRL-GILTA---------------------------------------------------------------------------DQGPEAVITGAQLDQI---P--D--------------------------------------------------------DKFQDSVT------Q--YSVYARVAPEHKVRIVNAWKK---------------------------RGKVVAMTGDGVNDAPALKTADIGVAMG-IT------GTEVSKGASDMVLADD-----N-----FATIVNAVKEGRTVFANI------QKALQYLLSSNLAEVMTLF--TMT-I--------------LGW-----E----------------------------L-----FAP----------VMILWINLVT-----------------DTFPAIALGLEPSE-T---GIMNRPPR-GKT---SS------FLSDGVGIAI---------------------I-WQG------IVQALTVLAV-YALAIA-YP-DHA----------------------------G-----------------------NINLIHRDALTMAFMTLGLMQLFN---A-FNVKSVYQS-I-FK-----------------------------------------------------------------------------I----------------------------------------------------------------------------------------------RP----------F--ANK-Y-FNG-AILFSL------------LSM----------AIVVFLPGLND------I-FH----VSD-L--------------------NL------GQWLIVL-------AA-----SFSI------IL-----I-VEVVKLFEHLVLKKR----------------------------------------------------------------------------------------------------------------------------------------------------------------------------------------------------------------------------------------------------------
>Clostridium_phytofermentans_357809@160881806
---------------------------------------------------------------------------------------------------------------------------------------------------------------------------------------------------------------------------------------------------------------------------------------------------------------------------------------------------------------------------------------------------------------------------------------------------------------------------------------------------------------------------------------------------------------------------------------------------------------------------------------------------------------------------------------------------------------------------------------------------------------------------------------------------------------------------------------------------------------------------------------------------------------------------------------------------------------------------------------------------------------------------------------------------------------------------------------------------------------------------------------------------------------------------------------------------------------------------------------------------------------------------------------------------------------------------------------------------------------------------------------MNFYLS-----D---------------------TK--EVM-------------K-------EVASNENGLTK-EEVESRLQKGGKN--VLKE-------------AKRESLFVHFL--KQLL--------------------------------------EPMTIILITAAIVS-GIT-AAYS--G---------------------------E-SF------AD--VI---IIMAVVIINAILGVYQE---------NKAEKAI-----EALKEMAA-AMS-KVIR-SGV--------------------------------------------------------------------------------------------------------QLSIKSEDLVVGDIILLEAGDAVPADARILEN-ASM--KVEEAALTGESVPVNKTEQ--TLSL-------------------YGGKDIPLGDRKNMVYMGSTV-VYG--R-GRAVVTGTGMNTEMGKIADALAN-------------------------------AK-E-GKTPLQL----KLSQLSK-ILSFLVIGICIFIFVFRL---F--RS-----------------------------------------------------------------------------------------------G---------SLNSEN------------------L-MNTFMVAVS-LA-VAAIPEGLAT-V-----VTIVLSIGVTNMSK-R-NAVIRKLTAVETL-G-S-TQIICSDKTGTLTQNKMTVVKEYT-N-----------------------D------------------------------------------------------------------------------------------------RVFL----A-TAMALCSDAELDE-------------------------------------NNQAIGEPTECALVNYAYT-N--QL--SK-----------------------------------DE---------LK---------------K---KQPR-IG-EAPF----DSVRKMMT-------TV-H-Q-K-----------------------------ED------------EYIQYTKGA-PDEVLKCCTHYLSAD------------------------------GV-T-EI-------TE-EI--KSEILTINKEMAD-------EAL-RV---LAA---AFRSFQE--------------------------------------------------------------------------KVII---------------------------------------FDE-K--ELE---K-ELVFVGLTGMIDPVRPEVLVAVKECK--EAGIR-PIMITGDHRDT-AVAIAKKL-EIIKD---------------------------------------------------------------------------A---SEAITGAMLSEM---D--D--------------------------------------------------------ETFSQAIE------N--YSVYARVQPEHKVQIVTAWKE---------------------------RGKVVAMTGDGVNDAPSIKSADIGIGMG-IT------GTDVTKNVADMVLADD-----N-----FATIVVAVEEGRRIYDNI------RKSIQFLLSSNLSEVLAIF--VAT-I--------------IGF-----T----------------------------I-----LKP----------VHLLWINLIT-----------------DSFPALALGMERGE-A---DVMKREPR-DAK---EG------IFAGGLGFDV---------------------I-YQG------CFVTIITLLS-YFVGHY-ME-SGR----------------------------WEI------------------------ANSSDGMTMAFLTMSLAEVIH---S-YNLRSRDKS-I-FQ-----------------------------------------------------------------------------M-----------------------------------------------------------------------------------------------N----------Y--QNA-Y-LLG-AIILSF------------VLT----------TAVIYVPFLRD------A-FG----FTR-I--------------------RI------QEYGVAV-------LF-----AITM------IP-----V-VEIVKAIKRIRSRK-----------------------------------------------------------------------------------------------------------------------------------------------------------------------------------------------------------------------------------------------------------
>Kyrpidia_tusciae_562970@295696032
------------------------------------------------------------------------------------------------------------------------------------------------------------------------------------------------------------------------------------------------------------------------------------------------------------------------------------------------------------------------------------------------------------------------------------------------------------------------------------------------------------------------------------------------------------------------------------------------------------------------------------------------------------------------------------------------------------------------------------------------------------------------------------------------------------------------------------------------------------------------------------------------------------------------------------------------------------------------------------------------------------------------------------------------------------------------------------------------------------------------------------------------------------------------------------------------------------------------------------------------------------------------------------------------------------------------------------------------------------------------------------MEKVYWHTV-----D---------------------GE--TAL-------------S-------LLGSSLEGLDE-EEAGRRLGEYGPN--RIEE-------------GKKLSPLGILL--NQFR--------------------------------------DFMVLVLLAATLIS-GLL-G-----------------------------------EY------TD--AV---AIIAIIIVNGILGFVQE---------FRAEKSL-----ASLRELTA-PTA-HVLR-GGK--------------------------------------------------------------------------------------------------------KWIIPAADLVPGDIVFLEAGDRVPADLRLLQG-QGL--EIEESSLTGESVPVRKTFG--PLE----------------------EEHLSLGDRKNMAYMGTLV-TRG--K-AMAVVIATGMQTEMGLIADLIQQ-------------------------------SE-D-TQTPLQR----RLDQLGK-ILVWVALGVTALVVVIGI---S---R------------------------------------------------------------------------------------------------------------GHD------------------V-YNMFLAGVS-LA-VAVIPEGLPA-I-----VTIALALGVQRMIR-R-RAIVRRLPAVETL-G-C-ATVICSDKTGTLTQNKMTVQSLWV-G-----------------------G-TR-------------------------------LEVSGIGY----TPE-GKFFKGEHV--------------------------VNPK--T-HPDLKKL----L-EIAVLCNSSDLIEEP-------------------------------KAPEGWTIHGDPTEGALLVLAGK-A--DM--WS-----------------------------------DV---------LA---------------A---KYEK-VL-ENPF----DSNRKMMS-------VV-V-R-QTG---------------------------EEE-----------SYLLMAKGA-PDVLLDRCDFILW-N------------------------------GR-VTAL-------TA-AH--RREILAINAEMAG-------TAM-RN---LAF---AYRPLQQ--------------------------------------------------------------------------AQV---------------------------------------RREE-N--QQE---T-EMVFVGLAGMIDPPREEVFQAIQTCR--RAGIR-TVMITGDHQAT-AEAIARRL-GILPK-N-----------------------------------------------------------------------------GLTVSGADLYNM---S--D--------------------------------------------------------KQLAERAD------R--IYVYARVSPEHKLRIVKALQA---------------------------RGHVVAMTGDGVNDAPAIKAADIGVAMG-QG------GTDVAKEASSLILADD-----N-----FATIVAAVEEGRGIYDNI------RKFVRYLLSCNVGEIVTLF--TAM-L--------------V------------------GL--P------------LP-----LVP----------IQILWVNLVT-----------------DGLPAIALGVDPPE-G---DLMERPPR-DVK---ES------IFAGGLGFKI---------------------I-SRG------LFIGLAALAV-FWLEWR-SA-P---------------------------------------------------------DALAKAQTMAFCTLVMSQLIH---V-FDCRSVDQG-I-FS-----------------------------------------------------------------------------R----------------------------------------------------------------------------------------------NI----------F--GNP-W-LVA-AVLSSV------------ALM----------ALVLYTPALQP------V-FR----TVP-L--------------------GI------SDWATIL-------LA-----AAIP------TF-----A-LNFRSLSRPTRSRLS-PSRG-----------------------------------------------------------------------------------------------------------------------------------------------------------------------------------------------------------------------------------------------------
>Bacillus_clausii_66692@56964089
---------------------------------------------------------------------------------------------------------------------------------------------------------------------------------------------------------------------------------------------------------------------------------------------------------------------------------------------------------------------------------------------------------------------------------------------------------------------------------------------------------------------------------------------------------------------------------------------------------------------------------------------------------------------------------------------------------------------------------------------------------------------------------------------------------------------------------------------------------------------------------------------------------------------------------------------------------------------------------------------------------------------------------------------------------------------------------------------------------------------------------------------------------------------------------------------------------------------------------------------------------------------------------------------------------------------------------------------------------------------------------------MKWYSM-----K---------------------PEE-VEY-------------K-------TNTDIAKGLTD-KNVKKRLSTYGPN--KLKE-------------APRPSALATFL--AQFK--------------------------------------DFMVLVLLAATLVS-GLI-G-----------------------------------EV------LD--AI---TIMCIVLLNGILGFVQE---------RKAEKSL-----DALKELSA-PKV-DVLR-NGE--------------------------------------------------------------------------------------------------------WGHVPSAEVVPGDVIKIGPGDRVGADIRLIHV-AGL--RIDEASLTGESVPVHKHGQ--EIA----------------------KLDVPIGDQENMAFMGTMV-TQG--S-GVGIVVGTGMKTEMGKIAHLLQE-------------------------------AQ-P-VMTPLQR----RLEQLGK-TLIAVALFLTALIVLIGL---L---Q------------------------------------------------------------------------------------------------------------GHD------------------L-HTMFISGVS-LA-VAAIPEGLPA-I-----VTVALALGVQRMIK-R-KGIVRKLPAVETL-G-C-ATVICSDKTGTLTQNKMTVKQLWA-N-----------------------N-EW-------------------------------LHVSGTGY----EAE-GEFTKNAEV--------------------------VAIA--K-RPTFCRL----L-SYGVLCSNAQFVEKQEGK---------------------------KKSKTGLSLDGDPTEGAIIIAALK-A--GF--TK-----------------------------------GG---------LA---------------A---TYKR-VE-EFPF----DSTRKMMS-------VI-V-K-DES-----------------------------G-----------KAYVVTKGA-PDVVLARCNAVAT-D------------------------------GR-TETL-------TA-TK--QTEIEGVVEQMAS-------KAL-RT---LAI---AYRPLMG--------------------------------------------------------------------------KEN---------------------------------------VKDG-D--DAE---R-NLILVGIQGMIDPPRAEAKDAIQECR--EAGIK-TVMITGDHQVT-AAAIAKEL-QILPK-G-----------------------------------------------------------------------------GKVMDGKTLSRL---S--V--------------------------------------------------------EELEEVVD------D--VYVYARVSPEHKLKIVKALQK---------------------------NGDIVAMTGDGVNDAPAIKQADIGIAMG-VT------GTDVAKEASSLVLADD-----N-----FLTIKEAIKEGRNIYENI------RKFIRYMLASNVGEILVML--FAI-L--------------L------------------GM--P------------LP-----LVA----------IQILWINLVT-----------------DGLPAVALGMDQAE-G---DVMKRKPR-KQD---EG------VFARGLGWKI---------------------I-SRG------FMIGAVTIAA-FSLTYE-ND-P---------------------------------------------------------AQLTLAQTVAFLTLVMAQLIH---V-FDCRSEY-S-I-YH-----------------------------------------------------------------------------R----------------------------------------------------------------------------------------------HL----------F--ENK-Y-LVG-AVFISI------------LLM----------VAVIYVPQLQP------V-FH----TVA-L--------------------GF------REWLLVI-------GM-----AAIP------TV-----V-LGGFQLFKKEPKNNA-RENTPLAP-------------------------------------------------------------------------------------------------------------------------------------------------------------------------------------------------------------------------------------------------
>Paenibacillus_sp._324057@251797754
------------------------------------------------------------------------------------------------------------------------------------------------------------------------------------------------------------------------------------------------------------------------------------------------------------------------------------------------------------------------------------------------------------------------------------------------------------------------------------------------------------------------------------------------------------------------------------------------------------------------------------------------------------------------------------------------------------------------------------------------------------------------------------------------------------------------------------------------------------------------------------------------------------------------------------------------------------------------------------------------------------------------------------------------------------------------------------------------------------------------------------------------------------------------------------------------------------------------------------------------------------------------------------------------------------------------------------------------------------------------------------MEQLKWHQM-----E---------------------AGE-LAN-------------K-------LGSSLAQGLSA-SEAEDRLSKNGRN--ELAE-------------GERISPVVLFL--NQFK--------------------------------------DFMVLVLMGATLIS-GL--------L---------------------------G-EY------LD--AV---TIVAIIAINAILGFIQE---------FRAEKSL-----SALKELSA-PTA-KVIR-GGQ--------------------------------------------------------------------------------------------------------QLMIAAKELVNGDVLLLESGDRIPADIRLIEA-NSC--YAEESALTGESVPVGKHAA--AIH----------------------EEDLPLGDQRNLGFMGTML-TRG--T-AKGVVVRTGMETEMGKIAGLIQQ-------------------------------TE-S-METPLQH----RLEQLGK-ILIAVAIGLTIMVVVAGI---L--HG-------------------------------------------------------------------------------------------------------------QP------------------A-YGMFLAGVS-LA-VAAIPEGLPA-I-----VTIALALGVQRMIK-R-KAIVRKLPSVETL-G-C-ASVICSDKTGTLTQNKMTVTNIWL-G-----------------------G-RH-------------------------------LQVTGEGY----EPV-GAAFEDGA-MV-------------------------EVK--H-DISLKRL----L-QVSALCNNATITQAEQQE---------------------SKKRKSKEAQEEWVLKGDPTEGALTVLSAK-L--GM--SA-----------------------------------KS---------LE---------------G---LYKR-EK-EFPF----DSERKRMS-------VL-V-S-HQ------------------------------G-----------GKVVYTKGA-SDMLMDHCSYVLWDG------------------------------KV--VPF-------TA-TL--KKKCADAAEEMAQ-------NAL-RV---LGL---AYRDIRS--------------------------------------------------------------------------GETT----------------------------------E-----TE-S--DVE---C-QLVFVGLTGMIDPPRREVRDAIATCR--RAGIK-TVMITGDHQLT-AEAIAHQL-GIMPR---------------------------------------------------------------------------G---GVALSGSQLENM---T--D--------------------------------------------------------DQLDKHVD------N--IYVFARVSPEHKLRIVKSLQR---------------------------RGHVVAMTGDGVNDAPAIKAADIGIAMG-IT------GTDVSKEASALVLSDD-----N-----FATIVSAIEEGRSIYENI------RKFIRYLLASNVGEILTMF--LAM-M--------------AGL--------------------P------------LP-----LVP----------IQILWVNLVT-----------------DGLPAMALGVDQAE-K---DLMQQKPR-SAK---ES------VFARRLGWKI---------------------I-SRG------VLIGVCTLGA-FWITLK-LA-PGT----------------------------A-------------------------AEQLTKAQTVAFATLVLAQLIH---V-FDCRSSRS--I-FH-----------------------------------------------------------------------------R----------------------------------------------------------------------------------------------NL----------F--QNR-Y-LVL-AVLSSL------------ILM----------IGVLYIPMLQP------I-FK----TVP-L--------------------NF------REWCLVF-------VA-----AGIP------TF-----L-M---GIGSVLGTSKP-KSKPAKMAFKNV---------------------------------------------------------------------------------------------------------------------------------------------------------------------------------------------------------------------------------------------
>Bacillus_amyloliquefaciens_326423@154685981
---------------------------------------------------------------------------------------------------------------------------------------------------------------------------------------------------------------------------------------------------------------------------------------------------------------------------------------------------------------------------------------------------------------------------------------------------------------------------------------------------------------------------------------------------------------------------------------------------------------------------------------------------------------------------------------------------------------------------------------------------------------------------------------------------------------------------------------------------------------------------------------------------------------------------------------------------------------------------------------------------------------------------------------------------------------------------------------------------------------------------------------------------------------------------------------------------------------------------------------------------------------------------------------------------------------------------------------------------------------------------------------MKFHEM-----G---------------------QTD-LLK-------------A-------TNTSIKQGLTE-KEVKKRLEKHGPN--ELQE-------------GKRTPAIAVFF--AQFK--------------------------------------DFMVLVLLAATLIS-GF--------L---------------------------G-EY------VD--AV---AIMAIVFVNGVLGFFQE---------RRAEKSL-----HALKELST-PYV-SALR-DGS--------------------------------------------------------------------------------------------------------WKKIQSKELVPGDIMKFSSGDRIGADVRIVEA-KSL--EIEESALTGESIPVVKQAD--KLR----------------------KPDVSLGDISNMAFMGTIV-TRG--S-GVGVVVGTGMNTAMGKIADMLES-------------------------------AG-S-LSTPLQR----RLEELGK-ILIIVALLLTVLVVAVGV---L--QG-------------------------------------------------------------------------------------------------------------HE------------------L-YSMFLAGVS-LA-VAAIPEGLPA-I-----VTVALSIGVQRMIK-Q-KSIVRKLPAVETL-G-C-ASVICSDKTGTLTQNKMTVTHMWS-G-----------------------G-KT-------------------------------FKVSGIGY----EPE-GVFTRDER-EI-------------------------KPK--D-EKILEQM----L-VFGALCNTSEIALK----------------------------------DGHYVLDGDPTEGALLTAARK-G--GY--SN-----------------------------------DW---------LS---------------G---HYRV-VA-EFPF----DSVRKMMT-------VI-V-E-DR-----------------------E------K-----------KQFVITKGA-PDVLIDRSSHLMYDA------------------------------RS--APF-------SG-EK--KAETEAVLKELAS-------QAL-RT---IAI---AYKQLKP--------------------------------------------------------------------------GEKP----------------------------------T-----M--E--QAE---K-NLTILGLSGMIDPPRPEVRQAIKECR--EAGIK-TVMITGDHVET-AKAIAKDL-RLLPK---------------------------------------------------------------------------K---GRVMDGKTLNEL---T--E--------------------------------------------------------KELIETVD------D--VYVFARVSPEHKLKIVKAFQE---------------------------NGHVVAMTGDGVNDAPAIKQADIGVAMG-VT------GTDVAKEASSLILVDD-----N-----FATIKSAIKEGRNIYENI------RKFVRYLLASNVGEILVML--FAM-L--------------LAL--------------------P------------LP-----LVP----------IQILWVNLVT-----------------DGLPAMALGMDQPE-G---DLMRRKPR-HPK---EG------VFARKLGWKV---------------------V-SRG------FLIGAATILA-FIIVYH-RN----------------------------------------------------------PENLPYAQTVAFATLVLAQLIH---V-FDCRSETS--V-FS-----------------------------------------------------------------------------R----------------------------------------------------------------------------------------------NP----------F--ENI-Y-LLG-AIISSI------------FLM----------VIVIYYPPLQP------I-FK----TVP-I--------------------TP------GDWMLII-------GM-----SGIP------TF-----L-L---AGSLLTRKK------------------------------------------------------------------------------------------------------------------------------------------------------------------------------------------------------------------------------------------------------------
>Clostridiales_genomosp._699246@289450297
------------------------------------------------------------------------------------------------------------------------------------------------------------------------------------------------------------------------------------------------------------------------------------------------------------------------------------------------------------------------------------------------------------------------------------------------------------------------------------------------------------------------------------------------------------------------------------------------------------------------------------------------------------------------------------------------------------------------------------------------------------------------------------------------------------------------------------------------------------------------------------------------------------------------------------------------------------------------------------------------------------------------------------------------------------------------------------------------------------------------------------------------------------------------------------------------------------------------------------------------------------------------------------------------------------------------------------------------------------------------------------MNNNLPYQG-----T---------------------AET-IMS-------------A-------LQTESRTGLSA-EEVSKRQAKYGPN--SLQE-------------KAKVTIWQKIL--QQLA--------------------------------------DVMVIILIIACLIS-AFT-GD-----------------------------------A------IE--AA---VILVVVVINAVLGVVQE---------GKAEKAL-----EALQKMAA-PHA-RVLR-DGR--------------------------------------------------------------------------------------------------------QTMLPAEELVPGDIVMLEAGDIVPADMRLIES-RNL--KAEEASLTGESVPVEKNAE--FE----------------------TSENLGLGDRQNMLFSSTAI-TYG--R-GMGVVTDTGNNSEIGKIAAKLQG-------------------------------IE-E-EQTPLQK----NLNRLGK-MLAIICLVVCAVVFVEEV---V--VDHS----------------------------------------------------------------------------------------------------------PTG------------------I-LEGFKTAVA-LA-VAAIPEGLAA-I-----VTIVLAIGMKRMAD-Q-NAIAKRLLAVETL-G-C-VDVICSDKTGTLTQNEMTVTRIYV-G-----------------------N-DL-------------------------------YEVSGGGY----NPQ-GKFTLNGN-EA-------------------------TLT-----APDVRL----L-EIGVLCNAAELV----------------------------------NEGEAWSILGDPTEGALLTAGAK-A--GI--TR-----------------------------------DK---------LQ---------------A---DHRK-LG-ELPF----DSDRKMMS-------VF-C-D-GYA----------------------------EA-----------PVVSLTKGA-PDIVLERCNTEMT-A------------------------------DG-VKPL-------TA-ER--KAAIAQANSAMAS-------TAL-RV---LAF---AYHDHAD--------------------------------------------------------------------------LASG-----------------------------------------E-S--TAE---Q-AMTFVGLMGMIDPARPEAGEAITVCN--EAGIR-AVMITGDYKDT-AAAIARDL-GLLRP---------------------------------------------------------------------------G---DGIVTGAELDEM---S--D--------------------------------------------------------ADLEKIVD------R--TSVYARVSPEHKVRIVAALRN---------------------------QGHIASMTGDGVNDAPALKQADIGVAMG-IT------GTEVAKGAADMILTDD-----N-----FATIVHAVKEGRIIYSNI------RKFVGFLLSCNVAEILVIF--ITT-M--------------VMG-----V---------------------------AP-----LEA----------IQLLWLNLIT-----------------DSFPALALGREKGD-A---DIMRLKPR-SKS---EQ------IINREMIGAI---------------------L-VQS------VSIFAAVFIA-FLIGQN-NQ-LFG----------------------------------------------------GQFGDLLEAKTMAFTTLIFAELLR---A-YSCRSERFN-I-WQ-----------------------------------------------------------------------------I----------------------------------------------------------------------------------------------GF----------F--SNK-T-MTG-ATLLSM------------ALL----------LLVLYVPVLNV------I-FK----TVP-L--------------------DL------LHWVIII-------AL-----GCVP------FL-----A-GEIYKLVFYRVKRAK-SVKSK----------------------------------------------------------------------------------------------------------------------------------------------------------------------------------------------------------------------------------------------------
>Symbiobacterium_thermophilum_292459@51893751
------------------------------------------------------------------------------------------------------------------------------------------------------------------------------------------------------------------------------------------------------------------------------------------------------------------------------------------------------------------------------------------------------------------------------------------------------------------------------------------------------------------------------------------------------------------------------------------------------------------------------------------------------------------------------------------------------------------------------------------------------------------------------------------------------------------------------------------------------------------------------------------------------------------------------------------------------------------------------------------------------------------------------------------------------------------------------------------------------------------------------------------------------------------------------------------------------------------------------------------------------------------------------------------------------------------------------------------------------------------------------------MERTDWHTL-----T---------------------PAE-VTE-------------R-------LQVDPGPGLTA-AEAAQRLARHGPN--RLAE-------------EKRRSMLAAFI--DQFR--------------------------------------DPLVLILLAAALLA-LVL-R-----------------------------------EF------LD--GG---AILAIVILNAVLGLVQE---------FKADQAL-----QALKELSA-PHC-KVRR-DGR--------------------------------------------------------------------------------------------------------VIEIDTRELVPGDIVVLEAGDPVPADLRLLRS-AML--QIDESLLTGESVPVEKDAD--KT----------------------LEAGAPLADRVNMAFMSTAV-TYG--H-GEGVVVGTGMRTEVGRIADRLQE-------------------------------EP-Q-EATPLQK----RLSHFAR-VLGGAMLVLVILLGAVGL---W---R------------------------------------------------------------------------------------------------------------GMP------------------W-LEVLMVAVS-LA-VATIPEGLPA-V-----TTIVLALGMQRMAR-R-NAVIRRLSAVETL-G-S-ATFICSDKTGTLTQNKMTVTRLWL-P-----------------------E-EW-------------------------------VAPDQP-----------------------------------------------HP--L-ESRAGLL----L-AAGALCTDASLSEE----------------------------------DGEYRSVGDPTETALVLGAAK-A--GL--DK-----------------------------------RD---------LE---------------A---RHPR-VA-EVPF----SSTRKRMT-------TF-H-A-LGD---------------------------PDE-----------GYTGIVKGG-PDVVLARCTRIRT-A------------------------------QG-TEPM-------TP-GR--RRAVEEANREMAE-------QGI-RV---LAV---AFTAPRT--------------------------------------------------------------------------ELP----------------------------------------EDP-A--ALE---E-NLELIGLIGMTDPPRPESAAAVRKAH--EAGIR-TMMITGDHATT-ALAIARQV-HIAGA-D-----------------------------------------------------------------------------DRVLSGPDLEEM---D--D--------------------------------------------------------AALEKAVR------T--VPVYARVSPDHKLRIVEALRR---------------------------QGHVVAMTGDGVNDAPALKRADIGVAMG-VV------GTGVARGAADMVLMDD-----N-----FATIVAAVEEGRTIYANI------QKATFFLLSANVAEMAIMT--VAM-L--------------A------------------GW--P------------VP-----LQP----------IHLLWVNLVT-----------------DSLPAIALGVEPAE-P---GIMRQKPR-DPR---EP------VLTSRLLTLM---------------------A-IQA------VFLGVAVLAA-LFLGMR-AG--------------------------------------------------------AAGNPVATGSTYAFATLAIGELWW---A-HSCRSLTRA-P-WR-----------------------------------------------------------------------------I----------------------------------------------------------------------------------------------GF----------F--RNR-V-AWL-ATGVGL------------LLM----------VAVMSIPFLQP------F-FK----VTP-I--------------------GL------QGWLTVL-------IL-----SLIP------TA-----L-MEPVKWVFARRKK------------------------------------------------------------------------------------------------------------------------------------------------------------------------------------------------------------------------------------------------------------
>Syntrophus_aciditrophicus_56780@85858990
---------------------------------------------------------------------------------------------------------------------------------------------------------------------------------------------------------------------------------------------------------------------------------------------------------------------------------------------------------------------------------------------------------------------------------------------------------------------------------------------------------------------------------------------------------------------------------------------------------------------------------------------------------------------------------------------------------------------------------------------------------------------------------------------------------------------------------------------------------------------------------------------------------------------------------------------------------------------------------------------------------------------------------------------------------------------------------------------------------------------------------------------------------------------------------------------------------------------------------------------------------------------------------------------------------------------------------------------------------------------------------------MQWHHK-----D---------------------VDR-IFS-------------E-------LKT-SPRGLSS-DEAAARLKQFGPN--ILIE-------------KKKKSPFIMFL--YQFR--------------------------------------DFMILVLIVAAVIS-GFI-G-----------------------------------EL------SD--TI---AIVVIVVINAVIGFVQE---------YRAEKAM-----EALKKMAA-PTA-TVLR-DGQ--------------------------------------------------------------------------------------------------------PGTAPASELVPGDLVVLEAGRIVPADMRLVET-AHM--KVEEAALTGESVPVEKHTE--VLP----------------------DEDVPLGDRGNMAYKGTFV-TSG--R-GMGVVAETAMKTEFGKIAAMLQE-------------------------------EE-E-VKTPLQK----RMTIFGR-KLALAVLVICAVVLGIGL---L---R------------------------------------------------------------------------------------------------------------GEP------------------P-MLMLLTAIS-LA-VAAIPEALPA-V-----ITISLAIGAKKLIR-Q-NALIRKLPAVETL-G-S-VTYICSDKTGTLTLNRMTVEELYI-N-----------------------G-RI-------------------------------VHAGDF--------------------------------------------APGEG--E-ENAGRLL----M-MALALSNDAQAGNG-------------------------------------GEILGDPTETALFDIAGR-Y--G-F-NK-----------------------------------AE---------LE---------------K---RHRR-VA-EIPF----DSDRKCMT-------TF-H-E-WNS-----------------------------------------GFVSFTKGA-MDILLEKSADMML-P------------------------------EG-RSAV-------D------CCEIQRVNETMAV-------DGL-RV---LYI---AMRRWDH--------------------------------------------------------------------------LP----E-----------------------------------DMSH-G--NIE---K-ELTLIGLVGMIDPPRKEAGEAVAMCR--TAGIR-TVMITGDHPVT-ARAIAEKL-GILDGDG-----------------------------------------------------------------------------MAVVTGRELDQL---S--I--------------------------------------------------------EEFEERVE------D--IRVYARVAPEQKLKIVKALQE---------------------------KGQYIAVTGDGVNDAPALKRADIGIAMG-IT------GTDVSKEAAHMILLDD-----N-----FASIVKAVKEGRMIYDNI------RKFIRYLLTTNSGEILTLF--LAP-V--------------L------------------GL--P------------IP-----LLP----------IQILWINLIT-----------------DGLPALALSAEPAE-G---DIMTRPPR-HPQ---ES------IFSGGIGAHA---------------------I-WVG------LLMAGIVIFV-QFWSIR-S-------------------------------------------------------------EISNWQTIVFTILCLTQLGH---V-LAIRSERQS-L-FR-----------------------------------------------------------------------------I----------------------------------------------------------------------------------------------GL----------F--SNR-Y-LLG-AVLFTF------------LFQ----------MATVYVPILNP------I-FK----TEP-L--------------------TL------VELLFTL-------AL-----SSIV------FF-----A-VELEKFFKRRKTAVS-QAY------------------------------------------------------------------------------------------------------------------------------------------------------------------------------------------------------------------------------------------------------
>Listeria_ivanovii_881621@347548226
---------------------------------------------------------------------------------------------------------------------------------------------------------------------------------------------------------------------------------------------------------------------------------------------------------------------------------------------------------------------------------------------------------------------------------------------------------------------------------------------------------------------------------------------------------------------------------------------------------------------------------------------------------------------------------------------------------------------------------------------------------------------------------------------------------------------------------------------------------------------------------------------------------------------------------------------------------------------------------------------------------------------------------------------------------------------------------------------------------------------------------------------------------------------------------------------------------------------------------------------------------------------------------------------------------------------------------------------------------------------------------------MLWVKE-----S---------------------IEQ-LLS-------------K-------LHTDLDTGLTK-EQVKQKQEAFGAN--EFEE-------------GKKESLLQKIG--HHLL--------------------------------------EITTIVLLFAAAIS-AYL-AIT--TG---------------------------Y-GW------AK--VV---VILGIVVLNMVLGIYQE---------NSAEKAL-----AALQSMNA-HLT-TVLR-DGI--------------------------------------------------------------------------------------------------------RTQVDAVELVPGDIIEIVAGDMIPADARIISS-SSL--QVEESALTGESVPVEKDAA--AEV----------------------SEKAPIGDRLNMLYSGCLV-TNG--R-ATAVVVEIGMETEMGKIAGLLNS-------------------------------TS-K-LMTPLQL----RLKELAK-RLSIVALLAGILIFIIDV---Y--VY------------------------------------------------------------------------------------------------------------GET------------------I-IETLMIAIS-LA-VAAVPETLPV-I-----VTLTLAYGVQNMVR-K-NTIIRRIPAVETI-G-N-TSVICSDKTGTLTQNKMIIQQIWA-T-----------------------E-HV-------------------------------PMKATA------------------------------------------------E--L-GTEEAKV----L-EMLSLSSNATIEVT----------------------------------DGEETIIGDPTESAIIRLLEE-K--GT--TK-----------------------------------KA---------LE---------------A---KYPR-VF-ELPF----DSDRKLMT-------TI-H-Q-VE------------------------------D-----------GFLSITKGA-FDRIPVDFSEVLL------------------------------------------------------SEAERVHDSFAE-------DAL-RV---LVV---AYKKYDV--------------------------------------------------------------------------MPT---------------------------------------DLSS-E--ALE---T-NLTFAGMVGMIDPPRPESKSAVLAAE--KAGIK-TVMITGDHIAT-ASAIAKEI-GILTE---------------------------------------------------------------------------D---DKAITGAELAEM---S--E--------------------------------------------------------TDLEKNIR------D--YAVYARVSPEDKIRIVKAWQK---------------------------NGEIVTMTGDGVNDAPALKAADVGAAMG-IT------GTDVSKNAADMVITDD-----N-----FATIVDAVKEGRTAYENI------RKTIYFLLSTNFSQIFIML--IAI-I--------------LGW-----G----A-----------------------P-----VVA----------VQLLLINVVS-----------------DGIPGFFLSREKAD-D---SIMERRPI-PKN---AG------IFANGLGKKM---------------------A-TQA------VVFTIVTLAG-FYIGQF-VT-INQ----------------------------SI------------------------SASYEVGMTMAFVILAWSSVAH---I-FNVRSD-KS-I-FT-----------------------------------------------------------------------------I----------------------------------------------------------------------------------------------GF----------L--SNR-G-LFF-SAICSM------------LII----------LGLAIIPPLAN------M-FF----LVE-M--------------------SL------THWILAF-------VL-----SMLP------LV-----F-VEIQKFIQRKKATA-----------------------------------------------------------------------------------------------------------------------------------------------------------------------------------------------------------------------------------------------------------
>Clostridium_phytofermentans_357809@160878790
---------------------------------------------------------------------------------------------------------------------------------------------------------------------------------------------------------------------------------------------------------------------------------------------------------------------------------------------------------------------------------------------------------------------------------------------------------------------------------------------------------------------------------------------------------------------------------------------------------------------------------------------------------------------------------------------------------------------------------------------------------------------------------------------------------------------------------------------------------------------------------------------------------------------------------------------------------------------------------------------------------------------------------------------------------------------------------------------------------------------------------------------------------------------------------------------------------------------------------------------------------------------------------------------------------------------------------------------------------------------------------------MNYYLK-----S---------------------TD--DVL-------------K-------EIKSQSTGLTS-KESEERLLKNGKN--KLKE-------------AEKESLITRFF--FQMK--------------------------------------DPMTIILLCAATIS-GIT-AAYA--H---------------------------E-SF------AD--VL---IILAVVIINAILGVTQE---------SKAEKAI-----EALQEMAA-ATS-KVLR-DGV--------------------------------------------------------------------------------------------------------IQSIKSEDLVVGDVILLEAGDAIPADARLLES-ASL--KVEEAALTGESVPVNKKIE--QLTL-------------------GKEKDIPLGDRKNMVYMGSVV-VYG--R-GTAVITANGMDTEMGKIADALAN-------------------------------AK-E-GRTPLQI----KLAQLSK-ILTILVVGICVFIFGFSL---L--TA-----------------------------------------------------------------------------------------------E---------TINGEV------------------A-LNTFMVAVS-LA-VAAIPEGLAT-V-----VTIVLSIGVTNMSK-K-NAVIRKLTAVETL-G-C-AQIICSDKTGTLTQNKMTVVDHFG-E-----------------------K------------------------------------------------------------------------------------------------EDLL----A-TAMALCSDAQLDE-------------------------------------TNNAVGEPTECALVNYATK-L--YL--DK-----------------------------------NK---------LI---------------E---QQPR-IA-EAPF----DSVRKMMS-------TI-H-K-T-----------------------------SE------------GIVQYTKGA-PDEVLKCCTHALSQG------------------------------KV-V-PL-------TN-SI--RNEILAKNKEMAD-------KAL-RV---LAA---AYRNYDS--------------------------------------------------------------------------VPND---------------------------------------VNP-E--NLE---K-ELVFIGLTGMIDPIRPEVVDAIAECK--KAGIR-PIMITGDHRDT-AVAIATQL-GIIQD---------------------------------------------------------------------------A---GEAITGSELNEI---S--D--------------------------------------------------------EAFKTEIE------R--YSVYARVQPEHKVRIVNAWRA---------------------------KGMITAMTGDGVNDAPSIKSADIGIGMG-IT------GTDVTKNVADMVLADD-----N-----FASIVSAVGEGRRIYDNI------RKCIQFLLSSNLSEVLSIF--VAT-I--------------LGF-----T----------------------------I-----LKP----------VHLLWINLIT-----------------DCFPALALGVEKAE-N---DIMERKPR-STK---DG------IFADRLGVDV---------------------L-YQG------IMVTIITLAA-YFIGHY-ME-AGV----------------------------WEI------------------------ANSEDGMTMAFLTMSMAEIFH---S-FNLRSQRKS-I-LH-----------------------------------------------------------------------------M-----------------------------------------------------------------------------------------------K----------H--HNI-F-LIA-GMALSL------------ILT----------TAVIYLPGVNT------A-FG----FEH-I--------------------SV------PEYLVAL-------GL-----AFLI------VP-----I-VEVVKFLQRKFGRN-----------------------------------------------------------------------------------------------------------------------------------------------------------------------------------------------------------------------------------------------------------
>Coprothermobacter_proteolyticus_309798@206896255
-----------------------------------------------------------------------------------------------------------------------------------------------------------------------------------------------------------------------------------------------------------------------------------------------------------------------------------------------------------------------------------------------------------------------------------------------------------------------------------------------------------------------------------------------------------------------------------------------------------------------------------------------------------------------------------------------------------------------------------------------------------------------------------------------------------------------------------------------------------------------------------------------------------------------------------------------------------------------------------------------------------------------------------------------------------------------------------------------------------------------------------------------------------------------------------------------------------------------------------------------------------------------------------------------------------------------------------------------------------------------------------------------------------------------------ML-------------L-------NKDFLERGLSS-EEVAEAQKKYGPN--KLPE-------------AKKETLLQQFI--DQFK--------------------------------------SFLIIVLIAAAVIS-AFF-G-----------------------------------EL------ID--TL---AIIAVVLLNAILGVTQQ---------RRAEAAL-----EAVKKLAN-PTT-KVIR-DGK--------------------------------------------------------------------------------------------------------LQVIDSEEVTVGDLVVLEAGDKVSCDGIILEE-RSL--YLDESTLTGESVSVKKDAV--DP-------------------------SSDKPTEKNMVFMGTAV-TKG--R-AKVLVTAIGAETELGKIATKIRE-------------------------------VK-K-EKTPLER----QLDTLGR-LLGVLFLIVSAVVFAMGV---F--LQ------------------------------------------------------------------------------------------------------------GAS------------------V-TDMLLTAIS-LA-VAAIPEGLPA-V-----VTIVLALGVADMAE-R-NAVVRNLPAVETL-G-A-VTHICTDKTGTLTQNRMTLVGAWF-S-----------------------D-KY-------------------------------VEEEQV------------------------------------------------S--Q-QALEEEL----L-RAMILCNDATN------------------------------------------SAGDPTEIALISFLDE-----G--LV-----------------------------------ED---------VR---------------N---KLPR-VH-EIPF----TSETKRMT-------TV-H-Q-V------------------------------DG-----------RFLVVSKGA-IEVILSLCNSELL-D------------------------------GE-VKPL-------PK-ER--KRLILQQSEELAS-------QGL-RI---LGF---AQKVIEG--------------------------------------------------------------------------SLP---------------------------------------K-ED-S--EIE---K-DLTFLGFVAMKDPLRPEVKDAVDKCR--EAGIR-PIMITGDHPVT-AYAIAREL-DFPE--------------------------------------------------------------------------------GKVITSAELATM---S--D--------------------------------------------------------EELQQTVQ------D--ISIFARINPLDKLRIVEALQK---------------------------RDEVVAMTGDGVNDAPALKKADIGVSMG-KS------GTEVAKEASDMVLMDD-----N-----FATLVDAVFEGRTIYENM------RKFIVYLLSCNVGEVLIMF--TAI-L--------------L------------------GF--P------------PP-----LIP----------LQLLWLNLVT-----------------DSFPALALGMEPGE-P---HLMRAKPR-GHK---EP------ILTRYHYGII---------------------A-VQS------IAITAATLIG-FVIGLN-R-----------------------------------------------------------VGSVEEARTIAYMVLVLSELIR---A-FSARSFEGY-V-FK-----------------------------------------------------------------------------M----------------------------------------------------------------------------------------------GL----------F--SNR-F-LAY-STLIGI------------ALM----------LVTVYVPPIAA------V-FK----NVP-P--------------------TS------TEFAYII-------VL-----ALVP------FT-----I-SEIAKIFRKNEMGL-----------------------------------------------------------------------------------------------------------------------------------------------------------------------------------------------------------------------------------------------------------
>Clostridium_difficile_645462@260684083
----------------------------------------------------------------------------------------------------------------------------------------------------------------------------------------------------------------------------------------------------------------------------------------------------------------------------------------------------------------------------------------------------------------------------------------------------------------------------------------------------------------------------------------------------------------------------------------------------------------------------------------------------------------------------------------------------------------------------------------------------------------------------------------------------------------------------------------------------------------------------------------------------------------------------------------------------------------------------------------------------------------------------------------------------------------------------------------------------------------------------------------------------------------------------------------------------------------------------------------------------------------------------------------------------------------------------------------------------------------------------------------MSYKS-----T---------------------YQ--EVI-------------K-------NLDSSLSGLSK-ERAEELLEKNGAN--ELKE-------------ADKVPTYKLFL--ESFK--------------------------------------DPLVIILLIAALVQ-IFL-GE-----------------------------------T------VE--SI---IIFAVIIINSVLGVVQT---------KKAESSL-----ESLKNLSA-PNA-KVIR-DNK--------------------------------------------------------------------------------------------------------KMTIPAKNLVVGDIVFLEAGDYIPADGRLIEA-QSL--KVVEGMLTGESEPVLKHTE--KI-----------------------SEDVSLGDQKNMVFSGAVV-VYG--R-GSFVVTGTGMDTEMGKIAGLLES-------------------------------AE-N-KLTPLQQ----KIEDFSK-KLGVGIVILALLIFIIQV---A--RNYF--------MAG----------------------------------------------------------------------------------N---------GEMTQI------------------I-LDSFMFSVA-VA-VAAIPEALSS-I-----VTIVLAVGTNSMAK-K-QAIIRKLPAVETL-G-S-TSVICTDKTGTLTQNKMTVVDYYM-Y-----------------------G-TN-------------------------------NDELD----------------KEK-V----------------------------N--Y-SYHAKLL----T-MVSTLCNDSHITS-------------------------------------DGKEVGDPTEVALINYSSK-N--DL--DY-----------------------------------DK---------LR---------------S---KYIR-IN-EIPF----DSDRKLMS-------TV-N-S-I------------------------------YG-----------DYIMFTKGA-PDIVFSRCKYALKNG------------------------------SK-V-DI-------TD-EI--IEEYKHKNEEFSN-------RAL-RV---LAF---AIKDVPE--------------------------------------------------------------------------EDF----------------------------------------IPS-I--DDE---H-DMTLVGIMAMIDPPREEVMDAVKEAK--SAGIK-TVMITGDHKTT-AAAIAKEI-GIMEE---------------------------------------------------------------------------G---DLALTGKELDAL---S--E--------------------------------------------------------EQLYEKLE------N--ISVYARVSPENKIRIVKAWQH---------------------------KNNITAMTGDGVNDAPALKQADIGIGMG--S------GTDVAKDASAMVLVDD-----N-----FASIVNAVEVGRTVYSNI------IKSITYLFAGNLGAIVSIV--FAV-F--------------AGW-----S---------------------------NP-----FTA----------LQLLFINLVN-----------------DSLPAIALGFEKSE-K---NIMNKPPR-HPD---ES------ILAGGTLKAV---------------------A-IRG------CIIGVVTIIA-QYIGLQ--------------------------------------------------------------VSPELGVAMAFSTLILARIMQ---T-LPARSNNQT-V-IK-----------------------------------------------------------------------------L----------------------------------------------------------------------------------------------GF----------F--SNK-Y-VIG-AVLVCL------------GLY----------S-LTLIPVLRG------I-FS----IPT-T-------------------FGL------YQLGICL-------GL-----ALIS------SI-----L-MELNKLINRSEVK------------------------------------------------------------------------------------------------------------------------------------------------------------------------------------------------------------------------------------------------------------
>Streptococcus_intermedius_591365@392428425
-----------------------------------------------------------------------------------------------------------------------------------------------------------------------------------------------------------------------------------------------------------------------------------------------------------------------------------------------------------------------------------------------------------------------------------------------------------------------------------------------------------------------------------------------------------------------------------------------------------------------------------------------------------------------------------------------------------------------------------------------------------------------------------------------------------------------------------------------------------------------------------------------------------------------------------------------------------------------------------------------------------------------------------------------------------------------------------------------------------------------------------------------------------------------------------------------------------------------------------------------------------------------------------------------------------------------------------------------------------------------------MSK--E-QKRQAFYTQ-----S---------------------SE--EVL-------------K-------NLETSEQGLTS-NEAAKRLDEYGRN--ELDE-------------GEKKSLLMKFV--EQFK--------------------------------------DLMILILLIAAILS-VVT-SG----G---------------------------E-DI------AD--AI---IILAVVIINAIFGVYQE---------GKAEEAI-----EALKSMSS-PAA-RVLR-DGH--------------------------------------------------------------------------------------------------------VTEVDSKELVPGDIVILEAGDVVPADMRLLEA-NTL--KIEEAALTGESVPVEKHLT--VD----------------------VAADAGLGDRINMAFQNSNV-TYG--R-GMGVVVNTGMYTEVGHIAGMLQN-------------------------------AD-E-TDTPLKQ----NLNGLSK-VLTYAILIIAAITFVVGV---F--VQ------------------------------------------------------------------------------------------------------------GKD------------------P-LGELMTSVA-LA-VAAIPEGLPA-I-----VTIVLALGTQVLAK-R-NSIVRKLPAVETL-G-S-TEIIASDKTGTLTMNKMTVEKVFY-D-----------------------G-SL-------------------------------HEA------------------KQA-I----------------------------D----LGLDLPL----L-RSVVLANDTKIDQ-------------------------------------DEKLIGDPTETAFIQYALD-K--GY--DV-----------------------------------KA---------FL---------------Q---QYPR-VA-ELPF----DSERKLMS-------TI-H-P-L-----------------------------PDG-----------RFLVAVKGA-PDQLLKRCVSRDKAG------------------------------TI-A-QI-------DE-AT--IQLIKDNNSGMAH-------QAL-RV---LAG---AYKIIDK--------------------------------------------------------------------------IPEN---------------------------------------LTS-E--NLE---N-DLIFTGMIGMIDPERPEAAEAVRVAK--EAGIR-PIMITGDHQDT-AEAIAKRL-GIIND---------------------------------------------------------------------------D-SKDHVMTGVELNEL---S--D--------------------------------------------------------EEFEKVVG------Q--YSVYARVSPEHKVRIVKAWQH---------------------------QGKVVAMTGDGVNDAPALKTADIGIGMG-IT------GTEVSKGASDMILADD-----N-----FATIIVAVEEGRKVFSNI------QKTIQYLLSANTAEVLTIF--LAT-L--------------FGW-----D----------------------------V-----LQP----------VHLLWINLVT-----------------DTFPAIALGVEPAE-P---GVMTHKPR-GRK---SS------FFSGGVMSSI---------------------I-YQG------FLQGALVLGV-YAYALM-NP-VHV----------------------------G-----------------------DMRAIHADALTMSFATLGLIQLFH---A-FNVKSVYQS-L-LT-----------------------------------------------------------------------------V----------------------------------------------------------------------------------------------GP----------F--KSK-T-FNW-SILVSF------------ILL----------ASTILIEPLEG------I-FH----VTK-L--------------------DL------SQWAAVL-------IG-----SFSM------II-----I-VEIVKFIQRKLGFDK-NAI------------------------------------------------------------------------------------------------------------------------------------------------------------------------------------------------------------------------------------------------------
>Sulfobacillus_acidophilus_679936@379008205
-------------------------------------------------------------------------------------------------------------------------------------------------------------------------------------------------------------------------------------------------------------------------------------------------------------------------------------------------------------------------------------------------------------------------------------------------------------------------------------------------------------------------------------------------------------------------------------------------------------------------------------------------------------------------------------------------------------------------------------------------------------------------------------------------------------------------------------------------------------------------------------------------------------------------------------------------------------------------------------------------------------------------------------------------------------------------------------------------------------------------------------------------------------------------------------------------------------------------------------------------------------------------------------------------------------------------------------------------------------------------------------MDTPWHTL-----K---------------------AHE-VIM-------------E-------LGSDRERGLST-SEAAKRLQQVGPN--AIQE-------------SAVISPLTIFF--NQFK--------------------------------------DFMVLVLLAATAVS-FAL-G-----------------------------------ET------GD--AL---TIVAIVVMNAVLGFMQE---------YRAEKSV-----ATLKALTA-PTA-RVIR-GGV--------------------------------------------------------------------------------------------------------LTEILAEELVPGDVVELEAGDRVPADCRVLEA-IEL--YTLEAPLTGESSPVAKHTD--LLA---------------------D-PQLPVGDRKNMVFMGTVV-ARG--R-GRVVVVTTGMQTEMGTIAHLIRE-------------------------------AV-D-DQTPLQR----RLEHLGK-ILVMLSVVIVGVVVLTGL---V---R------------------------------------------------------------------------------------------------------------GEP------------------V-YQMFLTGVS-LA-VAAIPEGLPA-I-----VTIALALGVQRMIQ-A-HAIVRRLPAVETL-G-C-TTVICSDKTGTLTRNRMTVTDLWV-A-----------------------G-QR-------------------------------LAPTDPPV--------------------------------------------SIR--E-QEVFQHT----L-RGAILCNNAQLPSEN-------------------------------TGDGDLPGHGDPTELALLWAGVE-A--GI--RP-----------------------------------SE---------VN---------------Q---AYAR-IA-EIPF----ESERQRMA-------VV-V-Q-NQK-----------------------------N-----------QRFVYVKGA-PDVLLARCQYAEW-A------------------------------DG-PRPL-------DD-RL--RREILAANDAMAQ-------DAL-RV---LAV---AYRPLGI--------------------------------------------------------------------------QEP--------------------------------------KE-------AWE---D-RLVFLGLTGMMDPPRPEAIEAVQKAH--HAGVR-TVMITGDHPET-AQAVARQL-GMLSA-G-----------------------------------------------------------------------------DEVVTGRQLDAM---D--D--------------------------------------------------------EELESRVE------R--IRVYARVSPPHKLRVVRAWKA---------------------------RGDVVAMTGDGVNDAPAVKEADIGVAMG-IT------GTDVTKEASAMILTDD-----N-----FATIVRAIEEGRAIYDNI------RKFIRYLLSCNIGEVLVMF--LAA-F--------------M------------------GL--P------------LP-----LLP----------IQILFVNLVT-----------------DGLPAMALGIDPPA-P---GVMDRPPR-PPQ---ES------IFARGLGTKI---------------------A-FRG------ILIGISTLAI-FALALG-PW-G---------------------------------------------------------MGLRSARSMALATLILSQLFH---V-FDARSEDRS-F-LE-----------------------------------------------------------------------------V----------------------------------------------------------------------------------------------GL----------F--SNP-W-AVL-AVSTSI------------AML----------LLVIYVPGLSQ------L-FK----TAP-L--------------------TG------HDWAWVL-------VA-----SGFI------QL-----L-SAVRDTVLRPIQQVL-KAVVR----------------------------------------------------------------------------------------------------------------------------------------------------------------------------------------------------------------------------------------------------
>Amphibacillus_xylanus_698758@408357241
---------------------------------------------------------------------------------------------------------------------------------------------------------------------------------------------------------------------------------------------------------------------------------------------------------------------------------------------------------------------------------------------------------------------------------------------------------------------------------------------------------------------------------------------------------------------------------------------------------------------------------------------------------------------------------------------------------------------------------------------------------------------------------------------------------------------------------------------------------------------------------------------------------------------------------------------------------------------------------------------------------------------------------------------------------------------------------------------------------------------------------------------------------------------------------------------------------------------------------------------------------------------------------------------------------------------------------------------------------------------------------------MNYYQL-----E---------------------KED-VLK-------------Q-------LDV-DQSGLSS-AEVKARQERDGFN--ELEE-------------EEKRSTLGLFL--DSFK--------------------------------------DAMVIILLVAAVVQ-FLL-G-----------------------------------EY------IE--TI---VIVVVLIMNAVISVVQT---------KKAESSL-----DALKQMSA-PAA-KVIR-DGE--------------------------------------------------------------------------------------------------------KQTIPARELVRGDIVFLEAGDYIPADGRVIES-GSL--QVNEGMLTGESEVVDKTDA--VI-----------------------TDEVALGDRVNLVFSSALV-TNG--R-ATYVVTETGTKTEIGKIANLLNT-------------------------------AE-Q-KLTPLQQ----KLDAFSK-KLGIWILILSVGIFAIQA---A--RIWF---------GD------------------------------------------------------------------------------------------ESVDLTTE------------------L-LQALMFAVA-VA-VAAIPEALQS-I-----VTIVLSVGTNKMAK-Q-HAIIRKLPAVETL-G-S-TSVICTDKTGTLTQNKMTVVDYFV-P-----------------------G-QD-------------------------------KQNIDHDP---------------------------------------------ST--W-SNSESLL----V-KIAVLCNDSYIDAS-------------------------------------GAEVGDPTEVALINFSNK-N--GQ--PY-----------------------------------QS---------VR---------------D---TYVR-LN-EIPF----DSDRKLMS-------TL-H-D-LDG-----------------------------------------ERMMLTKGG-PDVMFSRAKSILV-N------------------------------GK-ELPL-------DQ-TW--RDQLIEQNEAFSK-------KAL-RV---LAF---GYKKFPS--------------------------------------------------------------------------EKQ----------------------------------------QLS-F--DDE---H-DLVLVGLLAMIDPPREAVYSAIEETR--AAGIK-TVMITGDHKTT-AEAIGRDI-GLMDEG------------------------------------------------------------------------------DIAVTGQELDAM---S--E--------------------------------------------------------AELNEKLE------S--ISVYARVSPENKIRIVKAWQA---------------------------KNQISAMTGDGVNDAPALKQADIGIAMG--S------GTDVSKDASAMILTDD-----N-----FVSIVKAVEVGRTVFDNI------KKAIAYLFSGNLGAIIAIL--FAV-A--------------L------------------GL--P------------NP-----FTA----------LQLLFINLVN-----------------DSLPAIALGMEKSE-P---DVMNRKPR-SID---EG------IFAGDTLRSV---------------------I-TRG------SFIGIAVIIS-HLVGLE-T-------------------------------------------------------------SVEMGVAMAFTTLILSRTLQ---T-FAARSNQQT-I-FG-----------------------------------------------------------------------------V----------------------------------------------------------------------------------------------GI----------M--TNK-Y-VLA-AVIFCL------------GLY----------G-LTVLPGLRE------I-FA----IPAEF--------------------GL------AEWGIAS-------GL-----AVGA------VL-----L-MEISKAIFIKIIKR-----------------------------------------------------------------------------------------------------------------------------------------------------------------------------------------------------------------------------------------------------------
>Mycoplasma_mycoides_862259@331703272
--------------------------------------------------------------------------------------------------------------------------------------------------------------------------------------------------------------------------------------------------------------------------------------------------------------------------------------------------------------------------------------------------------------------------------------------------------------------------------------------------------------------------------------------------------------------------------------------------------------------------------------------------------------------------------------------------------------------------------------------------------------------------------------------------------------------------------------------------------------------------------------------------------------------------------------------------------------------------------------------------------------------------------------------------------------------------------------------------------------------------------------------------------------------------------------------------------------------------------------------------------------------------------------------------------------------------------------------------------------------------------------MDNLEQK-----T---------------------IHE-VQQ-------------E-------LNTNIKTGLSN-QTASELLIKNGKN--ELAK-------------NKQTPAILIFL--KSLI--------------------------------------QPIQIVLFIAAIIS-VIA-PLISSKHFE----------------------VKFD-DF------ID--FI---VIMGVILLDATLETVQQ---------IKARKSV-----DALKSLSK-PSA-VVLR-DSI--------------------------------------------------------------------------------------------------------VKEIDASELVVGDIVILEAGKYVPADLRLLES-SDC--MVEESILTGESVPVEKSSR--PIK-----------------------QTNILAEKKNICFMSTFV-TSG--R-AIGVVIKTGINTEIGKISKTISD-------------------------------NE-E-QVTPLEK----KMNRFSY-LISILAIIISIFVFISFM---I--SS-----------------------------------------------------------------------------------------------------------NKSN------------------W-ATYLMISIT-LA-IGVIPESLSA-I-----VSIALSFATKRMAK-N-NVIVKKLESIETL-G-S-VNVICTDKTGTLTQNKMAIKKLIW-N-----------------------N-EI-------------------------------FLTDEFIN----K----------------------------------------TK--S-EQAKDLF----L-KSLVLPNDSITEN--------------------------------------DERIGDPTELALVDFAEQ-M--QI--DE-----------------------------------QE---------FR---------------K---KYPR-IF-EIPF----DSERKLMT-------TV-N-V-L-E----------------------------NE-----------QQFVFTKGA-LDQILKKCTKIFINN------------------------------KV--VKL-------TN-TH--KKEIKKLSTSLSD-------DAL-RV---LGF---GVKQIKT--------------------------------------------------------------------------Q--------------------------------------------D-Q--KTE---D-DLIFIGAVGMIDPIRKEALIAIQQAK--AAGIK-TIMITGDHAIT-ALAIARDL-DLAYT--Q--------------------------------------------------------------------Y--------EVMSSEKLEQY-----TD--------------------------------------------------------QELESAID------N--IKIFARVNPEHKVRIVQALQK---------------------------KGYIVSMTGDGVNDAPSLAIADIGVAMG-VS------GTDVAKQAADVILTND-----D-----LNTMMVGVLEGRNVYQKI------RRAIVLLLGFNFANVISIV--TIS-L------L------------------------L--KI--------------SP-----LTA----------TNILFINLVV-----------------DSCLAFGIGMSPID-R---TLLKNKPQ-LRN---KS------ILNEIIW-PL----------------------FKVG------LSLSVAQIIS-FIIGMS-AT-NLD-Y----YNNLS------------SYTKAQNWFLF--IQ-QNNQILLSNI--EDMHDFVVFGRTSIFITSIISPILF---T-HLIKLTNWKDT-KK-----------------------------------------------------------------------------I----------------------------------------------------------------------------------------------DW----------T--ISK-P-LIY-SCIIAL------------LIS----------IIVFSIPVFNS------KVFG----LAG-I----------NDTKTYINWSSK------NMWILFS-------SLACALIPFTF------IL-----I-TDAIEFYSYHLSNRT-WEKRQKLIKQI--IDQEQKGKLRED-----------KKNQG----------------------------------------------------------------------------------------------------------------------------------------------------------------------------------------------------------------
>Amphibacillus_xylanus_698758@408356916
---------------------------------------------------------------------------------------------------------------------------------------------------------------------------------------------------------------------------------------------------------------------------------------------------------------------------------------------------------------------------------------------------------------------------------------------------------------------------------------------------------------------------------------------------------------------------------------------------------------------------------------------------------------------------------------------------------------------------------------------------------------------------------------------------------------------------------------------------------------------------------------------------------------------------------------------------------------------------------------------------------------------------------------------------------------------------------------------------------------------------------------------------------------------------------------------------------------------------------------------------------------------------------------------------------------------------------------------------M---------H-----------KIIRTYS--IGGMQVNWYEM-----T---------------------VNE-TIK-------------R-------LGSQAETGLSS-STAEKRLKKYGKN--QLTE-------------AKPPLGIALFF--KQFK--------------------------------------DFMVIILLIATFIA-AY--------L---------------------------G-EA------VD--AI---VIVVIVLINSVLGYLQE---------NRAEKSL-----AKLKQMAN-PVA-HVKR-DGQ--------------------------------------------------------------------------------------------------------WVLIPSSEVVIGDIVRLKSGDRVVADLRIITS-TQL--SIEESAITGETLPIPKVSQ--AIK----------------------QQQLNIGDQINMAFMSSLV-TSG--H-GIGVVVATGMDTVVGQIADLIVQ-------------------------------AP-T-QKTPLEK----RLQNLGK-ILIFVSILLTSLVVAAGI---W--QG-------------------------------------------------------------------------------------------------------------QP------------------V-YQMFLSGIS-LA-VAVIPEGLPA-I-----VTVVLSLGVQRMIK-R-KAIVRKLSAVETL-G-S-TSVICSDKTGTLTENRMTVVEIYL-N-----------------------Q-RL-------------------------------FQVSG-GY----SFT-GDITGARN-----------------------------QA--E-DKMLNRF----L-RYGSICGDAELLEQ----------------------------------NGEISIQGDPTDVAIMMAAAK-K--ST--S------------------------------------II---------ER---------------Q---QVTK-IT-EFPF----DSNRKRMS-------VV-I-N-DG------------------------------N-----------QYYSIVKGA-PDILLSRSDRIEENG------------------------------RI--LRM-------DQ-VR--RAKIEQVLNSMAS-------KAY-RT---IAL---CIKPLPH--------------------------------------------------------------------------GNQI----------------------------------K-----A--E--HAE---N-DLVFIGLIAMVDPPRPEAKKAIEQCK--KAGIK-TVMITGDHAGT-AHAIAKEL-NILPQ---------------------------------------------------------------------------H---GQVITGSQLDQM---T--D--------------------------------------------------------QELIDQVD------Q--IYVFARVTPKDKLRIVKALQA---------------------------NGHVVAMTGDGVNDAPALKNSDIGVSMG-KT------GTDVAKEASDLILLDD-----N-----FATVVSAVEEGRHIYENI------RKFIRYLLASNVGEILVML--FAI-I--------------LGY--------------------P------------LP-----LLP----------VQILWINLVT-----------------DGLPALALGMDSAE-S---NLMEQPPR-PIN---EG------IFARGLGFKI---------------------I-SRG------LLIGSVSFLA-FILAYQ-NG----------------------------------------------------------AQSLEYARTVAFMTLVTSQLIH---V-FDCRNEKS--I-FD-----------------------------------------------------------------------------R----------------------------------------------------------------------------------------------HP----------F--GNR-Y-LIV-AVLSSF------------ALM----------IPVTYVAMFQA------V-FY----TVA-L--------------------SL------RDWMTII-------LL-----SSIP------TI-----V-F---GFTKR----------------------------------------------------------------------------------------------------------------------------------------------------------------------------------------------------------------------------------------------------------------
>Lactococcus_garvieae_420890@385832788
---------------------------------------------------------------------------------------------------------------------------------------------------------------------------------------------------------------------------------------------------------------------------------------------------------------------------------------------------------------------------------------------------------------------------------------------------------------------------------------------------------------------------------------------------------------------------------------------------------------------------------------------------------------------------------------------------------------------------------------------------------------------------------------------------------------------------------------------------------------------------------------------------------------------------------------------------------------------------------------------------------------------------------------------------------------------------------------------------------------------------------------------------------------------------------------------------------------------------------------------------------------------------------------------------------------------------------------------------------------------------------------MEFYNK-----E---------------------TE--LVL-------------E-------ELQATVEGLTE-QEVKERQERDGFN--ELKS-------------KDKVPTWKILL--DTFK--------------------------------------DPMVIVLLIVTIVQ-LAL-GE-----------------------------------V------VE--AC---IILGVVLISSIVTVIQT---------KKAESSL-----DALKQISA-PHA-KVLR-NGE--------------------------------------------------------------------------------------------------------KITIPARELVVGDLVLLEAGDFVPADGRVLTC-KSL--RVEEGMLTGESEAVEKTDV--AL-----------------------EGELPLGDRKNMLYSGALT-VYG--R-GEFIVTGTGSQTEIGKIATLLET-------------------------------AE-D-KQTPLQQ----KLEKFSK-QLGIAILILSVAIFAIQA---A--RIFF--------AGD----------------------------------------------------------------------------------G---------ANIEVK------------------M-LDAFMFAVA-VA-VAAIPEALSS-I-----VTIVLSVGTNKMAK-Q-HAIIRKLPAVETL-G-S-TSVICTDKTGTLTQNKMTVVDYFL-P-----------------------T-TK-------------------------------KESFP----------------DQP-E----------------------------T--W-TMDEALL----I-EAAVLCNDSSINE-------------------------------------EGQELGDPTEVALIAFSNK-V--GK--PY-----------------------------------QE---------LR---------------D---AYPR-LA-ELPF----DSDRKLMS-------TI-N-L-I------------------------------DD-----------EKLMLTKGG-PDVMFARCTKVLING------------------------------EV-Q-DF-------TE-EL--KVEFQKQNEAFSN-------KAL-RV---LAY---AYKPLAQ--------------------------------------------------------------------------DKE----------------------------------------VLD-L--EDE---N-DLILIGLTAMIDPPREAVYDSIAEAK--KAGIR-TVMITGDHKTT-ARAIGQDI-GLFGE---------------------------------------------------------------------------N---DIAVTGQELDAM---S--E--------------------------------------------------------QELDDNLA------K--ISVYARVSPENKIRIVRAWQK---------------------------KANVTAMTGDGVNDAPALKQANIGIAMG--S------GTDVAKDASSMILTDD-----N-----FVSIVNAVAVGRTVYDNI------KKSIGYLFSGNLGAIITIV--FAL-V--------------MNW-----A---------------------------SP-----FTA----------LQLLFINLVN-----------------DSVPAIALGMEKAE-P---NVMKKKPR-PSD---EG------IFEGGLMASV---------------------A-VRG------VLIGVAAIIS-QYIGMQ--------------------------------------------------------------VSDELGVAMAFTTLILARSLQ---T-FTARSNSQT-I-LS-----------------------------------------------------------------------------L----------------------------------------------------------------------------------------------GL----------F--SNK-Y-VLG-AVVFCL------------GLY----------S-MTTLPFTRE------F-FS----IPA-N-------------------FSM------HYWLLAA-------GL-----ALGA------VL-----M-MEIIKALRVLVSQKK-AKAKVNKVG------------------------------------------------------------------------------------------------------------------------------------------------------------------------------------------------------------------------------------------------
>Acetobacterium_woodii_931626@379011403
---------------------------------------------------------------------------------------------------------------------------------------------------------------------------------------------------------------------------------------------------------------------------------------------------------------------------------------------------------------------------------------------------------------------------------------------------------------------------------------------------------------------------------------------------------------------------------------------------------------------------------------------------------------------------------------------------------------------------------------------------------------------------------------------------------------------------------------------------------------------------------------------------------------------------------------------------------------------------------------------------------------------------------------------------------------------------------------------------------------------------------------------------------------------------------------------------------------------------------------------------------------------------------------------------------------------------------------------------------------------------------------MKTYLQ-----T---------------------AE--EVL-------------N-------ELNSDSNGLSQ-KEANERLEKNGKN--KLKR-------------ARKDSLAKRLY--NQLR--------------------------------------DPMIVILIVAAIIS-GIT-AAYS--R---------------------------E-SF------AD--VV---IIMVVVMINSVLGVYQE---------SKAEKAI-----EALQAIAA-NTS-RVLR-DGS--------------------------------------------------------------------------------------------------------IEEIKTEDLVVGDVILLEAGDSVPADARLLES-ASL--KIEEAALTGESVPVSKVIT--ALNL-------------------GDQKSISLGDRKNMVYMGSTA-VYG--R-GSAIVVATGMDTEMGKIADAITQ-------------------------------AK-E-NQTPLQI----KLNQLSQ-VLSWLVLGICVFIFALSL---V--RIYL--------G------------------------------------------------------------------------------------E---------GITGIG------------------V-LNIFMVAVS-LA-VAAIPEGLAA-V-----VTIVLSIGVTNMAK-E-KAVIRKLTAVETL-G-C-TQVICSDKTGTLTQNKMTVVDYFG-F-----------------------D------------------------------------------------------------------------------------------------EQLL----G-QAMTLCNDAYLND-------------------------------------DNKAEGEPTEAALVDYGFS-L--GL--EK-----------------------------------QV---------LE---------------N---KMPR-VM-EAPF----DSGRKLMS-------TG-H-K-M-----------------------------ATG-----------AFIQYTKGA-PDVLISRCTTYWDGK------------------------------TQ-Q-QL-------TD-TI--RQEIRHANQGLAA-------KAL-RV---LAA---ASRNWDA--------------------------------------------------------------------------LPEE---------------------------------------VAP-N--NLE---Q-ELCFIGLTGMIDPIRPEVKDAIVECK--SAGIR-PIMITGDHPDT-AMAIAAQL-DIIRD---------------------------------------------------------------------------K---SEAITGARLDEI---S--E--------------------------------------------------------EQLKQDIV------K--YSVYARVQPEHKVRIVKAWQN---------------------------QGMIVAMTGDGVNDAPSIKTADIGIGMG-IT------GTDVTKNVADMVLADD-----N-----FATIVNAVEEGRRIYDNI------RKAIQFLLSSNLSEVLAIF--IAT-L--------------FGF-----T----------------------------I-----LKP----------VHLLWINLIT-----------------DSFPAIALGMEAEE-A---DTMKNPPR-ESH---EG------IFSRGLGVDV---------------------I-WQG------AMVAIVTIIA-YFVGHF-IE-AGI----------------------------WEI------------------------AESPDGMTMAFLTLSMAEMFH---S-LNMRSRRQS-I-FK-----------------------------------------------------------------------------M-----------------------------------------------------------------------------------------------S----------H--QNK-F-LFL-AMVASL------------VLT----------TAVIFIPPIAA------A-FE----FEA-I--------------------SF------IEYFTAM-------GL-----AVVV------IP-----I-VEIVKFFQRKSARKQ-LIA------------------------------------------------------------------------------------------------------------------------------------------------------------------------------------------------------------------------------------------------------
>Methanothermus_fervidus_523846@312136526
---------------------------------------------------------------------------------------------------------------------------------------------------------------------------------------------------------------------------------------------------------------------------------------------------------------------------------------------------------------------------------------------------------------------------------------------------------------------------------------------------------------------------------------------------------------------------------------------------------------------------------------------------------------------------------------------------------------------------------------------------------------------------------------------------------------------------------------------------------------------------------------------------------------------------------------------------------------------------------------------------------------------------------------------------------------------------------------------------------------------------------------------------------------------------------------------------------------------------------------------------------------------------------------------------------------------------------------------------------------------------------------MEKLAS-----M---------------------NTQ-EIL-------------K-------KFKSKETGLSE-QEAKKRLKKFGKN--ELIE-------------R-KVSPFRQFI--SQFM--------------------------------------EYPMVILLVASIIS-WFV-GD-----------------------------------I------LD--AT---VILAVVFINAVVGFIQE---------YKAEAAM-----EKLKKLIS-PEA-VVIR-NGK--------------------------------------------------------------------------------------------------------KRYIPSSELVPGDIVIIREGDTVPADLCILDA-SNL--TIDESSITGESVPVKKADN--PK--------------------------NAKNTKDLIVYMQSKV-VSG--W-GKGVVIATGMNTEVGKIAEVIQE-------------------------------K--E-EKTPLQK----RIAKLSK-TLSAFALSVCVLVFILQT---L--K-------------------------------------------------------------------------------------------------------------GLP------------------I-FKTFLTAVA-LA-VAAVPEGLPA-V-----LTLTLALGMQKMAK-N-NAIIRKLLAVETL-G-S-CNVICTDKTGTLTKNEMRVRESYL-L-----------------------S-------------------------------------------------------------------------------------------------ENA----F-KVCTLCNNATINE---------------------------------------KAIGDPTEIALLHFAKE-K--GY--KK-----------------------------------ED---------LE---------------K---KYPR-IK-EIPF----DSSRKMMS-------TI-H-K-K------------------------------GS-----------NYYVFTKGA-PEVVLKKCKYFESNG------------------------------KV-Q-KL-------EE-ED--IKEFKYVIKKMAN-------KAL-RV---MAL---AYKKTTE--------------------------------------------------------------------------LN------------------------------------------------GFE---E-DLIFLGFVGMMDPPRKEVFEAIKLCK--KAGID-IVMITGDHKDT-AFAIAKEL-GILND---------------------------------------------------------------------------K---DKILTGEELDRM---S--D--------------------------------------------------------KEFESIVE------D--IKVYARTLPRQKLRIVKALQK---------------------------KGYIVAMTGDGVNDAPALKKASIGVAMG--S------GTDVAKDTADMVLQDD-----N-----FATIVFAIKEGRTIFANI------RRFVKFQLSTNIGAILSIL--SSS-I--------------ADL-----P---------------------------TP-----FTP----------IQILWINIIM-----------------DGPLAQALGLEPPE-K---DIMAKKPV-KR-----D------ILSSKYLTEI---------------------L-YSG------VIMAIGTLLI-YYFYLN--------------------------------------------------------------KFPSKAVTVAFTTFVFFQLFN---V-FNCKSN-------------------------------------------------------------------------------------------------------------------------------------------------------------------------------------E----------P--GNK-F-LLI-ALLASI------------LLQ----------IIIVYNSFMQK------I-FG----TTS-L--------------------LP------FDWLFIV-------LV-----SSTI------LI-----N-----KLLRRKKYDIS-NEWNR----------------------------------------------------------------------------------------------------------------------------------------------------------------------------------------------------------------------------------------------------
>Ethanoligenens_harbinense_663278@317132293
------------------------------------------------------------------------------------------------------------------------------------------------------------------------------------------------------------------------------------------------------------------------------------------------------------------------------------------------------------------------------------------------------------------------------------------------------------------------------------------------------------------------------------------------------------------------------------------------------------------------------------------------------------------------------------------------------------------------------------------------------------------------------------------------------------------------------------------------------------------------------------------------------------------------------------------------------------------------------------------------------------------------------------------------------------------------------------------------------------------------------------------------------------------------------------------------------------------------------------------------------------------------------------------------------------------------------------------------------------------------------------------------------------------------MVS-SLK-------------A-------DTAARVRGLSG-REAKKRLARYGPN--VFAL-------------GKKVRPLGIFL--AQFQ--------------------------------------DILIIILLVSTALS-VFM-G-----------------------------------EM------TE--AI---AILLIVILNAVMGFVQE---------YRTEKTL-----DALKNMAA-PMA-RVVR-DGE--------------------------------------------------------------------------------------------------------SVQVPAAEVVPGDLLELEAGDRVAADAALLNG-SGV--QVDESLLTGESVPVEKRPE-----------------------------------KAEKVFMGTMM-TKG--R-AFASVTATGMQTEMGRIAGMISD-------------------------------IK-D-EQTPLQK----RLAELGK-FIAIACLVICAVVTVTGI---L---R------------------------------------------------------------------------------------------------------------GEQ------------------V-INMIIIGIS-LA-VAAVPEGLPA-I-----VTIALALGVGRMLK-R-NALIRKLTAVETL-G-C-ASVICSDKTGTLTENKMTVRRVYT-P-----------------------V-HD-------------------------------LMVTGSGF----GTA-GDFLLEGRK--------------------------ARAQ--E-LEDVART----L-KIAACCNNAELHFSHG-----------------------------LFHKGKVEVVGDPTEAALLVAAAK-A--GI--TR-----------------------------------ES---------MG---------------R---EYET-LL-ELPF----DSERKCMS-------VV-V-R-A-H-----------------------------G-----------RRFLFVKGA-PDVILNKCRCVHT-D------------------------------KV-DEPL-------TN-AM--RARIQRANDDMAD-------SAL-RV---LAM---AWRELTG--------------------------------------------------------------------------QTG----------------------------------------NAP-E--TLE---T-GLTFAGLMGMIDPPRKEAFTAVRKCI--RAGIR-PVMITGDHKKT-AAAIAREL-GILHG-S-----------------------------------------------------------------------------DGVLTGTELDAM---S--D--------------------------------------------------------AELLRAVK------H--TVVFARVSPGHKLRIVRSFKR---------------------------GGNVVAMTGDGVNDAPAVKEADIGVSMG-KT------GTDVTKEASSIILLDD-----N-----FASMVAAVEEGRVIYSNI------RKFIRYLLSCNIGEILTMF--VGM-L--------------M------------------GL--P------------IV-----LQP----------IQILWVNLVT-----------------DGLPAIALGLEPPE-D---DVMEQKPR-GID---ES------VFSGGLLGMM---------------------I-FRG------CLIGLSTLGA-FISVMR-LS-----------------------------------------------------------GDLTAARTAAFLTLVAVQLIH---V-FECKSERLT-L-PH-----------------------------------------------------------------------------I----------------------------------------------------------------------------------------------PL----------F--NNV-W-LVL-AALVSG------------ALM----------LAVVCVPLLRP------V-FG----TVP-L--------------------NL------AASLRVA-------GY-----TLIG------PV-----L-SSILFGGKNRRHARA-HGSVS----------------------------------------------------------------------------------------------------------------------------------------------------------------------------------------------------------------------------------------------------
>Sphaerochaeta_coccoides_760011@330837576
---------------------------------------------------------------------------------------------------------------------------------------------------------------------------------------------------------------------------------------------------------------------------------------------------------------------------------------------------------------------------------------------------------------------------------------------------------------------------------------------------------------------------------------------------------------------------------------------------------------------------------------------------------------------------------------------------------------------------------------------------------------------------------------------------------------------------------------------------------------------------------------------------------------------------------------------------------------------------------------------------------------------------------------------------------------------------------------------------------------------------------------------------------------------------------------------------------------------------------------------------------------------------------------------------------------------------------------------------------------------------------------MIAHHD-----Q---------------------LQD-VLK-------------E-------LGTDPKTGLSA-SEATSRLAKYGPN--KLKE-------------KKKKTNLQRFI--EQFK--------------------------------------DTMILILLAAAAVS-FGV-SISEG-----------------------------H-AP------YE--SL---LILAIVIVNAIIGVMQE---------NKAEKAL-----DALKNLTA-PKS-RVVR-DGK--------------------------------------------------------------------------------------------------------EMVIDAVSLVPGDIIVLDAGDMPPADARLIES-ANM--RSDESALTGESVAAEKNAN--AH----------------------VVPDAALGDRFNMVYSGCSI-SYG--R-GRAVVTGTGMETEMGKIASLLSE-------------------------------EN-E-LDTPLQQ----KLAQLGK-SLGIMALIACAVIFVIGI---I---D------------------------------------------------------------------------------------------------------------DIP------------------V-LEMFMTSVS-LA-VSAIPEGLPA-I-----VTVVLAIGVQRMVK-R-NAIVRRLPAVETL-G-S-ASVICSDKTGTLTQNRMTLTKAYA-A-----------------------S-VD-------------------------------ALENIT-----------------------------------------------TS--N-SEAVRAL----L-QYSSLCCDGKIEIG---------------------------------SDGTEHHIGDPTETAIVLAAHR-N--GL--TQ-----------------------------------KI---------LN---------------E---KYPR-LS-ELPF----DSERKLMT-------TV-N-S-I------------------------------DG-----------KNIVIVKGA-FDVLAERVVSG----------------------------------------------------D--VEKARKVVDALSS-------DAL-RV---LGV---AYKVIDT--------------------------------------------------------------------------VPE---------------------------------------QPTS-D--ELE---N-GLTFMGLVGMIDPPRPEVRDAVSLCK--KAGIK-VVMITGDHVAT-AQAIAKDL-GIMAA-G-----------------------------------------------------------------------------DEAVTGKELAAM---S--N--------------------------------------------------------AELDKRVR------H--ISVYARVSPTDKIRIVKAWQE---------------------------QGEVVAMTGDGVNDAPALKAADIGCAMG-IT------GTDVAKGAAAMTLTDD-----N-----FSTIVHAVREGRGIFDNI------KKVVSYLLSCNIGEVLTVF--FAM-L--------------I------------------WR--Q------------TP-----LLS----------MQLLWINLIT-----------------DSLPAISLGVEPVE-K---DVMDRKPK-SRS---EG------IFANGLGLQL---------------------A-LQG------TMLAILTLIA-FYLGGG-GT----------------------------------------------------------EGGIAGGRTMAFMVLSMSQFVQ---S-FNMKSAR-S-L-FK-----------------------------------------------------------------------------V----------------------------------------------------------------------------------------------GV----------R--SNP-N-HLL-AVAVSA------------TLL----------ALVLFVPPLTR------I-FE----LTA-L--------------------TG------GQYLMAV-------GL-----ALFP------FP-----V-LEIAKAFNLARH-------------------------------------------------------------------------------------------------------------------------------------------------------------------------------------------------------------------------------------------------------------
>Heliobacterium_modesticaldum_498761@167630191
------------------------------------------------------------------------------------------------------------------------------------------------------------------------------------------------------------------------------------------------------------------------------------------------------------------------------------------------------------------------------------------------------------------------------------------------------------------------------------------------------------------------------------------------------------------------------------------------------------------------------------------------------------------------------------------------------------------------------------------------------------------------------------------------------------------------------------------------------------------------------------------------------------------------------------------------------------------------------------------------------------------------------------------------------------------------------------------------------------------------------------------------------------------------------------------------------------------------------------------------------------------------------------------------------------------------------------MRLQG---------------------NGGTEMKRKGHDRSGPKT--VAAPDKPWHQL-----T---------------------YEE-LC--------------R-------ALIAGPQGLNR-REAEERLGRFGPN--ALRA-------------AEAVPLWRRLL--AQFT--------------------------------------DFMILVLLAATAIS-VFL-G-----------------------------------EM------AD--AI---TILVIVVMNAVLGFVQE---------YRAEQSL-----EALKKLTA-PEA-RVLR-EGH--------------------------------------------------------------------------------------------------------EMRVAAHTIVPGDLVLLEAGDRVPADLRLLEV-HDL--EIDESPLTGESLPVCKQPE--PIT---------------------A-AGVGIGDMDNMAFSGTSV-TRG--R-GCGLVVATGMQTEMGRIAHLIES-------------------------------VG-D-DMTPLQR----RLDELGK-ILVVLCLAICLVVVAIGL---Y---Q------------------------------------------------------------------------------------------------------------GEP------------------V-YRMVLTGVS-LA-VAAIPEGLPA-I-----VTIVLAIGVQRMIR-S-RAIIRKLPAVETL-G-C-ATAICSDKTGTLTQNRMTVRQVWL-S-----------------------G-ER-------------------------------VDVSGQGI----EPV-GEFFAKRHLFTVEA-------GGAAVGTARGTGTAATGT--G-WADLDDL----L-RASVLCNNARLTGGEPSRSRKDVPFWGRRK---------KN--GGEVPASDWNLMGDPTEGALLVLAAK-G--GF--LH-----------------------------------QN---------VE---------------A---DFHR-VE-ELPF----DSDRKRMT-------VI-V-R-DQK-----------------------------G-----------QMMAFVKGA-PETVLSRCAFVRW-N------------------------------GS-DVPL-------DD-DR--RRRILDANERMAD-------EAL-RV---LAL---ACRPLPA--------------------------------------------------------------------------EMP--------------------------------------VEKLM-E--IAE---E-DLTFLGLVGMMDPPRPGVRQAVERCS--QAGIR-TIMITGDHPAT-ALAVAREL-GISSR-S-----------------------------------------------------------------------------DEVLTGACLDEL---N--D--------------------------------------------------------RQLEDKVP------R--VAVYARVSPAHKLRIVRALKS---------------------------RGHVVAMTGDGVNDAPAVKEADIGVAMG-KA------GTDVTKEASAMVLSDD-----N-----FVTIVTAVEQGRAIYDNI------RKFIRYLLSCNAGEVLVMF--LAS-L--------------M------------------AL--P------------LP-----LLP----------VQLLWVNLVT-----------------DGLPAMALGVDAPD-P---DVMRRPPR-HQK---ES------ILAGGLGRNI---------------------L-IWG------TYCGLATLAV-FAWGI---Y-L---------------------------------------------------------GDLPLARTMAFCTLTFFQLFY---V-FDCRSERYS-I-FE-----------------------------------------------------------------------------L----------------------------------------------------------------------------------------------GW----------F--TNP-S-LIG-AVCLSG------------LMQ----------LAVVYLPPLQR------I-FQ----TVP-L--------------------EP------THWLVIL-------CF-----SGGW------LL-----L-TGLRHFILRPFGQRD-GGRALYGQ-------------------------------------------------------------------------------------------------------------------------------------------------------------------------------------------------------------------------------------------------
>Moorella_thermoacetica_264732@83589738
------------------------------------------------------------------------------------------------------------------------------------------------------------------------------------------------------------------------------------------------------------------------------------------------------------------------------------------------------------------------------------------------------------------------------------------------------------------------------------------------------------------------------------------------------------------------------------------------------------------------------------------------------------------------------------------------------------------------------------------------------------------------------------------------------------------------------------------------------------------------------------------------------------------------------------------------------------------------------------------------------------------------------------------------------------------------------------------------------------------------------------------------------------------------------------------------------------------------------------------------------------------------------------------------------------------------------------------------------------------------------------MQSRPWYQL-----S---------------------PEE-ALM-------------V-------LGVDAGRGLAT-IEARRRLEEKGPN--QLQA-------------RPGVPPYRLFL--SQFQ--------------------------------------DLMVLVLLAATAVS-AFL-G-----------------------------------EV------AD--AI---TIVAIVIINAILGFIQE---------YRAERSL-----EALKEMAA-PEA-RVRR-DGE--------------------------------------------------------------------------------------------------------IRRVPAREIVPGDILLLESGDRVAADALVLTG-SNL--QADEAALTGESTPVPKAPG--ALA-----------------------GEVALGDRRNMVHQGTVI-TGG--R-GVAVVVATGMATEFGKIAGLLQE-------------------------------VE-A-EETPLQK----RLAALGR-WLVLACLAICIAVVVAGT---L---R------------------------------------------------------------------------------------------------------------GED------------------L-YGMFLAGVS-LA-VAAIPEGLPA-I-----VTVCLALGVQKMVQ-R-QAIIRKLPAVETL-G-C-ATVICSDKTGTLTRNQMTVRRVWV-G-----------------------G-RS-------------------------------LQVSGTGY----NPR-GEYQEKGRR----------------------------AA--V-TGDLKML----L-TIAAQCNNAQLQKAGLTIGGWLRGGGGKRDKGEKKGGGIFGKLFDGRDGGEWTISGDPTEGALLVAAAK-G--GL--WR-----------------------------------ER---------LE---------------R---EEPR-LA-EIPF----DSDRKRMS-------VI-C-R-VGK-----------------------------------------GLRAYVKGA-PDVIFDLCDTILL-D------------------------------GQ-VVPL-------DA-AR--RREIQEENEAMAS-------RAL-RV---LAV---AYRDLEP--------------------------------------------------------------------------GT----------------------------------------DLQA-A--AVE---K-NLVLVGLIGMIDPPRTEAAAAIQVCR--QAGIK-VVMITGDHQVT-ARAVAREL-GLPAG-E-----------------------------------------------------------------------------GEVLNGQQLEAM---D--D--------------------------------------------------------ADLARMAP------G--VNVYARVAPHHKLRLVRALKA---------------------------SGHIVAMTGDGVNDAPAIKEADIGIAMG-QS------GTDVTREAAAMILADD-----N-----FATIVAAIEEGRGIYDNV------RKFIRYLLSCNIGEVMTMF--VAV-I--------------S------------------GL--P------------LP-----LLP----------IQILWMNLVT-----------------DGLPAMALGIDNKE-P---GLMKRPPH-PPG---ES------VFARGLGKAM---------------------A-FLG------LQIGLATLGV-FILGLY-LG-D---------------------------------------------------------GDLITARTLAFTTLVMAQLFA---V-FECRSEHLS-P-FA-----------------------------------------------------------------------------V----------------------------------------------------------------------------------------------GY----------F--SNP-Y-LVM-AVAASL------------AMQ----------LLVLYLPPLQV------V-FK----TVP-L--------------------NL------FHWGVIL-------LA-----AGWR------TL-----L-GGVNYYLVAQVRRLV-WER------------------------------------------------------------------------------------------------------------------------------------------------------------------------------------------------------------------------------------------------------
>Acholeplasma_laidlawii_441768@162447662
------------------------------------------------------------------------------------------------------------------------------------------------------------------------------------------------------------------------------------------------------------------------------------------------------------------------------------------------------------------------------------------------------------------------------------------------------------------------------------------------------------------------------------------------------------------------------------------------------------------------------------------------------------------------------------------------------------------------------------------------------------------------------------------------------------------------------------------------------------------------------------------------------------------------------------------------------------------------------------------------------------------------------------------------------------------------------------------------------------------------------------------------------------------------------------------------------------------------------------------------------------------------------------------------------------------------------------------------------------------MV-----FIYIERK--ENMKEKTVFQM-----N---------------------VEE-VL--------------E-------KHQTSLKGLSS-AEAKKRLEENGPN--ALAE-------------GKKRSLFARLL--DQFK--------------------------------------DFMVIVLILAAVVA-FAG-AIIQNKP---------------------------E-EL------TE--GL---LIIAIVIINAILGVAQE---------SKAEQAL-----ESIKKMSN-PHT-TVLR-DGQ--------------------------------------------------------------------------------------------------------EIIIDVADVVVGDIVVLHAGDYIPADIRIIES-INL--KTDESALTGEPIPVEKNID--SIS----------------------QDEVALGDRFNIGYMSTVV-TYG--R-GLAVVTSTGMQTEIGKIATMLST-------------------------------TE-T-ELTPLQK----TISKLGK-TLAIIALFVVTIIFIIQI---L--RGWF---TV--------------------------------------------------------------------------------------------------GVENIA------------------W-IEIFMSSIA-LA-VAAIPEGLPA-I-----ITIVLAIGMQNLVK-Q-RAIMRTLPAVETL-G-S-TSIICSDKTGTLTQNVMTITETYL-Y-----------------------D-ST-------------------------------TKVTDIV-----------------------------------------------N--P-TKELKML----I-DYGVLCNDTKVQLS---------------------------------DEKKYIKIGDPTEIALTDLSIA-T--HD--NP-----------------------------------IK---------VL---------------E---TYPR-VH-ELPF----DSERKLMT-------TV-H-E-ID------------------------------G-----------KYVSITKGA-PDVLFAKATHVNNHG------------------------------SI--EKV-------TP-AI--IDTFTQQNQDFAD-------QAL-RV---LAI---AYKVYEQ--------------------------------------------------------------------------KPEV-------------------------------------LQLTH-D--DLE---N-DLTILGLVGMIDPARPEVKDAIIETK--NAGII-TIMITGDHKNT-AVAIATDL-GILEQ---------------------------------------------------------------------------G---HLAITGKELDRM---S--D--------------------------------------------------------EEFLEKLP------Q--IRVYARVSPENKVRIVTAWKT---------------------------TGKIVAMTGDGVNDAPSIKRADIGIAMG-IT------GTEVAKGAADMILTDD-----N-----FATIVSAVKEGRTILSNI------KKAIHFLLSCNIGEIITIF--LGV-T--------------IGI-----L----LF-PNE--PQL------------QI-----LTA----------AQILWVNLVT-----------------DSFMAIALGLEPKE-P---DVMNQPPR-DNS---KG------VFADGLGKKV---------------------A-WQG------VLIGFITFLA-FYIGYL-IG-DE-------------------------------------------------------GNKLQHAQTIGFMVLAISQLFH---A-FNVRSEKHS-T-FK-----------------------------------------------------------------------------------------------------------------------------------------------------------------------------L----------Q--PNK-F-LIY-AFFGCL------------VLQ----------LTTVFVPFIAN------N-IFGVDDVLH-W--------------------QW------LDWLVVV-------GL-----SVTP------LV-----V-VELVKFIQNRCSNKL-A--------------------------------------------------------------------------------------------------------------------------------------------------------------------------------------------------------------------------------------------------------
>Methylomirabilis_oxyfera_671143@392375329
-------------------------------------------------------------------------------------------------------------------------------------------------------------------------------------------------------------------------------------------------------------------------------------------------------------------------------------------------------------------------------------------------------------------------------------------------------------------------------------------------------------------------------------------------------------------------------------------------------------------------------------------------------------------------------------------------------------------------------------------------------------------------------------------------------------------------------------------------------------------------------------------------------------------------------------------------------------------------------------------------------------------------------------------------------------------------------------------------------------------------------------------------------------------------------------------------------------------------------------------------------------------------------------------------------------------------------------------------------------------------MGPPKSR--LGFDPTLWHTL-----S---------------------NET-IFA-------------H--------LKSTPTGLTG-AEAAQRLAEYGPN--ELQA-------------AHRISPWTIFF--EQFK--------------------------------------NILIVILLVATALS-AFL-G-----------------------------------HG------IE--AI---AIAVIVLFAVLLGFAQE---------YRAERAT-----EVLRQMAA-PTA-TALR-DRE--------------------------------------------------------------------------------------------------------EVEIPARALVPGDVVLLRAGDKIPADVRLIEA-VNL--HIEEAALTGESVPVDKHAA--PLT---------------------NGELLALGDRKNLAYAGTAA-TYG--R-GRAVVVATGMNTEFGKIAQMLQT-------------------------------VE-T-GRTPLQA----NLDKIGR-VLAWAALVVVAAIVVLGL---Y---R------------------------------------------------------------------------------------------------------------GQP------------------F-IEMLMFGIA-LA-VAVVPEALPA-V-----VTISLAIGVQRMVK-R-HALMRRLQAVETL-G-S-TSVICSDKTGTLTKDEMTVRKICV-A-----------------------W-QM-------------------------------LDVSGAGY----EPH-GRFSREGLTIE------------------------------P-SSPLKLL----L-RAVALASDAHIVHS--------------------------------EANGRWHVKGDPTEGALVVVAVK-A--GL--NK-----------------------------------AE---------LE---------------S---QFPR-VD-EIPF----TSETKRMT-------TL-H-S-EPD-----------------------------------------GVVAYAKGA-PEIILDSCVRHMTA-------------------------------DG-VTAL-------DA-EG--REMIAEAARRMAS-------EAL-RV---LAV---ASKPRA-----------------------------------------------------------------------------------------------------------------------TP-E--NAE---R-DMTFLGLVGMIDPPRPEAKTAIETCE--QAGIK-PIMITGDHPLT-AQAVAREL-GLLKTG-------------------------------------------------------------------------------RVVTGAELEAM---S--E--------------------------------------------------------AEFEREVE------N--IDVYARVSPAHKLRVVTALQK---------------------------RGHIVAMTGDGVNDAPALKKADIGIAMG-IT------GTDVTKEAAAMTLTDD-----N-----FASIVAAVEEGRGIFDNI------KKYLMYLLSSNIGEIVLMA--GAT-L--------------L------------------GL--P------------LP-----LTA----------VQILYVNLAT-----------------DGLPALALAVDPPE-P---DLMRRKPR-NPR---TG------IFTRPVVTVM---------------------M-VGG------LWSAAVNLGF-FVWA------------------------------------------------------------LDSGRSIEKAMTMTFVSLVLIESFK---A-YNFRSDRHS-V-LH----------------------------------------------------------------------------------------------------------------------------------------------------------------------------QP----------F--ANR-W-LNL-AIVWGL------------VPL----------VLIVYAPFLHE------P-FS----TVS-L--------------------PL------VDWAIVV-------VL-----ASTV------SP-----V-LELAKWMERRGWFGE-MS-------------------------------------------------------------------------------------------------------------------------------------------------------------------------------------------------------------------------------------------------------
>Streptobacillus_moniliformis_519441@269123182
----------------------------------------------------------------------------------------------------------------------------------------------------------------------------------------------------------------------------------------------------------------------------------------------------------------------------------------------------------------------------------------------------------------------------------------------------------------------------------------------------------------------------------------------------------------------------------------------------------------------------------------------------------------------------------------------------------------------------------------------------------------------------------------------------------------------------------------------------------------------------------------------------------------------------------------------------------------------------------------------------------------------------------------------------------------------------------------------------------------------------------------------------------------------------------------------------------------------------------------------------------------------------------------------------------------------------------------------------------------------------------------MEFKQ-----S---------------------IEE-VLE-------------K-------QNVDKNLGLSE-EEAIKRLEIYGEN--KLEE-------------TKKKSLISRFI--DQLK--------------------------------------DVLIYVLIIASILN-VIA-HY----P---------------------------D-GF------TE--AA---IILMVVLINAVVGVVQE---------AKAEKTL-----EALKKLSS-PKA-VVKR-EGK--------------------------------------------------------------------------------------------------------IYEIDSKYLVPGDILIIDAGRFIPADLRLIET-QNL--QVEESAFTGESHVVNKDAK--YIS---------------------EKDNIPMGDKINLAYSSTLA-TYG--R-GEGVVIKTGMNTEIGKIAKALNS-------------------------------DE-D-NTTPLQK----KLDKLGK-TLGYIAIVVCIIIFGLGV---L--QG-------------------------------------------------------------------------------------------------------------RG------------------A-VEMMITAVS-LA-VAAIPEGLIA-I-----VAIVLSTGVTRMSR-N-KAIVKRLPAVETL-G-S-VNVICSDKTGTLTQNKMTVVRDYS-M-----------------------D-NK----------------------------------------------------------------------------------------------ELL----I-SGLALCSDAT------------------------------------------ETIGDPTEIALVVYANN-H--GL--SK-----------------------------------NE---------LN---------------I---KNKR-VN-EFAF----DSDRKLMS-------TL-H-E-NG------------------------------D-----------KYISFTKGA-IDNIISLCKYVKVGN------------------------------EI--VEM-------TD-EY--RKNILEKSIEMSN-------DAL-RV---LGL---GYKESDI--------------------------------------------------------------------------Y------------------------------------------LEC-E--DLE---K-DLILVGIVGMIDPPREEVKDSIITAQ--KAGIK-VVMITGDHKNT-AVAIAKEL-NIAKD---------------------------------------------------------------------------I---TESITGPEIDEL---D--K--------------------------------------------------------EYFYENVD------K--YSVFARVSPEHKVNIVEALKL---------------------------KGNIVSMTGDGVNDAPSLKKADIGVAMG-IT------GTDVSKGAADMILLDD-----N-----FTTIVKAVEEGRNIYNNI------KKTIMFLLSCNLGEVICIF--FAT-L--------------LGL-----P----I-----------------------P-----LVA----------TQLLWINLVT-----------------DTLPAISLGLDPGN-K---LVMDEKPR-LPK---ES------FFARGAAIRA---------------------L-IGG------TLIGLFTLLA-FYIGLR-EE-GFK----------------------------TL-S------------EIKML--NEGHSALIHARTMAFIVLTVSQLFY---S-YTMRVEDTT-T-LK-----------------------------------------------------------------------------V----------------------------------------------------------------------------------------------GL----------F--TNK-Y-LNI-SFVIGI------------VLQ----------ILLINIPFIAK------I-FK----VQS-L--------------------GI------FDWDIVI-------IL-----AIIP------FI-----I-NELIKVFFKFKK-------------------------------------------------------------------------------------------------------------------------------------------------------------------------------------------------------------------------------------------------------------
>Chloroflexus_aurantiacus_324602@163846786
-------------------------------------------------------------------------------------------------------------------------------------------------------------------------------------------------------------------------------------------------------------------------------------------------------------------------------------------------------------------------------------------------------------------------------------------------------------------------------------------------------------------------------------------------------------------------------------------------------------------------------------------------------------------------------------------------------------------------------------------------------------------------------------------------------------------------------------------------------------------------------------------------------------------------------------------------------------------------------------------------------------------------------------------------------------------------------------------------------------------------------------------------------------------------------------------------------------------------------------------------------------------------------------------------------------------------------------------------------------------------MTLSTSK--QDPAQPRWHAL-----E---------------------LTD-VFT-------------H--------LNSSPTGLTP-DEAAKRLSIYGPN--ELQA-------------AARVSPWTLLL--NQFK--------------------------------------NVLIIILLIATGLS-LLL-G-----------------------------------HG------IE--SV---AIIVIVLFAVLLGFIQE---------YRAERAI-----EALRRMAA-PNA-TVLR-DGI--------------------------------------------------------------------------------------------------------EQSVPAHTLVPGDVVLLRAGDRVPADLRLIEA-LNL--QVEEAALTGESVPVEKTAA--ITL---------------------P-AEAPVAERRNMVYAGTSI-SYG--R-GRGVVVATGMQTEFGVIATMLQT-------------------------------IE-T-GRTPLQD----NLDRVGH-ILARSALVIVAVITLLGF---W---R------------------------------------------------------------------------------------------------------------GQP------------------P-VEMIIFGIA-LA-VAVVPEALPA-V-----VTISLAIGVQRMVK-R-NALMRRLPAVETL-G-S-TSVICTDKTGTLTKDEMTARRLFV-A-----------------------G-RW-------------------------------WDITGSGY----DPV-GEFRCDDRTTP------------------------------A-DEAVRRL----L-EGAVLASDARIVYR----------------------------------EQRWHAQGDPTEAALVVAAIK-A--GL--VV-----------------------------------EE---------VV---------------S---RAPR-IA-EIPF----SSETKRMI-------TL-H-E-VEG-----------------------------------------ERVAYAKGA-PEVIVSACSHWLTP-------------------------------NG-VAPL-------QP-ED--RDTILQAAQTMAS-------RAL-RV---LAV---ATKATA-----------------------------------------------------------------------------------------------------------------------DV-A--DAE---H-DLTLLGLVGMIDPPRPEAKAAIQTCQ--QAGIR-VVMITGDHPLT-AAAIAREL-GLLTHG-------------------------------------------------------------------------------RVITGVELDTL---S--D--------------------------------------------------------EEFARTVE------T--IDVYARVAPVHKLRVVTTLQQ---------------------------KGYVVAMTGDGVNDAPALKKADIGIAMG-IT------GTDVTKEAAAMTITDD-----N-----FASIVAAVEEGRRIFGNI------KKYLMYLLSSNIGEITLMA--GAT-F--------------A------------------GL--P------------LP-----LTA----------VQILYVNLAT-----------------DGLPALALAVDPPE-D---DLMRQPPR-DPR---RG------IFTRPVVGLM---------------------L-AGG------LWSALVNISL-FVWA------------------------------------------------------------LQSGRGLAEAMTMTFVSLVLIQFFK---A-YNFRSDHLS-V-FH----------------------------------------------------------------------------------------------------------------------------------------------------------------------------RP----------F--ANR-W-LNL-AILWEL------------ILL----------LGVVYLPFLHE------P-FG----TFP-L--------------------SL------IDWVIIG-------GV-----ALTI------VP-----V-LELVKWVLRHRVPAV-PVVEGDKAVQ-----------------------------------------------------------------------------------------------------------------------------------------------------------------------------------------------------------------------------------------------
>Natranaerobius_thermophilus_457570@188585952
---------------------------------------------------------------------------------------------------------------------------------------------------------------------------------------------------------------------------------------------------------------------------------------------------------------------------------------------------------------------------------------------------------------------------------------------------------------------------------------------------------------------------------------------------------------------------------------------------------------------------------------------------------------------------------------------------------------------------------------------------------------------------------------------------------------------------------------------------------------------------------------------------------------------------------------------------------------------------------------------------------------------------------------------------------------------------------------------------------------------------------------------------------------------------------------------------------------------------------------------------------------------------------------------------------------------------------------------------------------------------------------MSFYFV-----S---------------------TKD-VAK-------------E-------LNTNIEQGLTT-NEAHKRQGQYGDN--VLPT-------------DKGVKWWDVLI--DQFR--------------------------------------DFMVLVLLVATLIS-GL--------L---------------------------G-EY------TD--AV---TIIAIVFLNAILGFYQE---------YKAEQSL-----DALKQLTA-PKS-WVIR-DNQ--------------------------------------------------------------------------------------------------------YQEVYALDLVPGDVVFIDTGSRVPADLRLIEE-QGL--EITEAELTGESVPVKKHTD--TLN----------------------FYPDSTGDISNMAFMGTMV-SKG--T-AKGVVTGTGQDTEMGQIAYMLSE-------------------------------KDDA-EETPLQK----RLAYLGK-ILVTVCLVVCLLVAILGI---F--RG-------------------------------------------------------------------------------------------------------------EP------------------V-YKMFMAGVS-LA-VAAIPEGLPA-V-----VTIALAVGVQRMMK-R-KALVRKLPAVETL-G-S-ATVICADKTGTLTTNEMKVDEIYA-P-----------------------D-E-------------------------------------------------------------------------------------------PEALKMC----H-KIAILCNHSVYEE------------------------------------GRGIVRGEPTEKALMAKALD-E--GY--SP-----------------------------------DQ---------LL---------------T---YYSF-LD-ELQF----DSDRKRMS-------VF-Y-Q-ID-----------------------GKGWESQE-----------SILLVTKGA-PEMILPRCTQIHGDK------------------------------AP--QKL-------TE-SK--SQEIFKENENMAN-------NAL-RN---IAM---GYKYITR--------------------------------------------------------------------------EQYE----------------------------------R--YKHNL-A--DLE---S-QLTFVGIIGLLDPPREKVKYSITRCL--RAGVK-TKMITGDHKAT-AVAIAKKI-NLLNEE--------------------------------------------------------------------------N---GKVMEGKELDNI---S--D--------------------------------------------------------DKLAQIID------R--IKVFARVSPKHKLRIVTALKR---------------------------QGNIVAMTGDGINDAPAIKSADIGISMG-VT------GTDVTKGAAELILADD-----N-----FATIESAIEEGRGIYDNI------KKFIKFLLACNFGEILTMF--FAM-L--------------IGL--------------------P------------LP-----LKP----------IQILWVNLVT-----------------DGFPAIALGVAPKE-D---DLMQRKPK-SPQ---ES------IFSGGLFESI---------------------V-GRG------FLISLVSVFA-FMRGLE-FT----------------------------------------------------------PHSIDFARTMAFSTLVVSQLLF---V-FECQNLKGG-F-TL-----------------------------------------------------------------------------S----------------------------------------------------------------------------------------------KI----------F--KTP-Q-VMG-AVLLSF------------ALF----------CAVIYLEPLAT------I-FD----TYR-L--------------------SW------EHWSVIF-------VL-----SLIP------TI-----I-SYLLKQIPRILTIK-----------------------------------------------------------------------------------------------------------------------------------------------------------------------------------------------------------------------------------------------------------
>Caldisericum_exile_511051@383788419
------------------------------------------------------------------------------------------------------------------------------------------------------------------------------------------------------------------------------------------------------------------------------------------------------------------------------------------------------------------------------------------------------------------------------------------------------------------------------------------------------------------------------------------------------------------------------------------------------------------------------------------------------------------------------------------------------------------------------------------------------------------------------------------------------------------------------------------------------------------------------------------------------------------------------------------------------------------------------------------------------------------------------------------------------------------------------------------------------------------------------------------------------------------------------------------------------------------------------------------------------------------------------------------------------------------------------------------------------------------------------------------------------------------------MID-LKT-------------I-------KRELFEKGLTS-EEVEERLKKFGKN--ELPE-------------GKKETLIQKFI--NQFT--------------------------------------NFLIIILIFASIVS-AVF-GE-----------------------------------L------ID--SI---VILAIVILNAILGVVQE---------RRAENAL-----EKVKKLTT-PTS-TVLR-DGK--------------------------------------------------------------------------------------------------------VLKIPSSEIVPLDILLLEAGDKIQADGIVIKE-VSL--FVDESMLTGESVPVKKSVC--TS----------------------------EPTEDCKVYMGTTV-VKG--K-AKVLVTETGINTELGKIAEKISE-------------------------------TK-K-EKTPLEV----QLDNIGK-LLGILFLIVSAVVFLLGW---I--RG-------------------------------------------------------------------------------------------------------------GK------------------I-LDMLLTSVS-LA-VAAIPEGLPA-V-----VTIVLAIGVYEMAK-R-NAVIRNLPAVETL-G-A-VTYICSDKTGTLTQNKMQIIAVFE-D-----------------------G-KI-------------------------------GN-------------------------------------------------------D-LNISERL----K-QAMILCNDAE------------------------------------------KYRGDPTEIALIDFVDD-D--LI---------------------------------------KE---------TR---------------E---KFER-IS-EIPF----TSESKRMT-------TI-H-K-F------------------------------GE-----------NFLVVSKGA-AEVILELSKFEKV-N------------------------------SI-VSEL-------SS-KR--KQELLNIVEENAA-------KGL-RI---LAF---ADKVISN--------------------------------------------------------------------------LN---------------------------------------------E--AIE---Q-DLVFLGFVMMKDPLRSEVKEAIDKCR--SAGIR-PVMITGDHPIT-AYAIAKEL-DFP-----------------------------------------------------------------------------E---GVVLTSKELESI---S--D--------------------------------------------------------EELTKIVE------N--VTIFARINPLDKLRIVEALQR---------------------------KNEVVAMTGDGVNDAPALKKADIGVSMG-LT------GTEVAKEASDMVLLDD-----N-----FATLVSAVFQGRTIFENI------RKFIVYLLSCNIAEVMVMF--FAL-L--------------LGY-----P---------------------------PP-----LLP----------LHLLWLNLVT-----------------DSFPALALGMEKGE-E---DLMKRPPR-GKK---ES------ILTKYHYSII---------------------I-TQS------IAITIATLLG-FILSY------------------------------------------------------------KRTGNLNEARTIAYMVLVISELLR---A-YSGRSFEGY-L-FK-----------------------------------------------------------------------------I----------------------------------------------------------------------------------------------GI----------F--SNS-F-MNF-SFIFGI------------VLL----------FATIYVPQLRF------I-FK----NTV-P--------------------TI------IESLDIL-------LL-----ATLP------LV-----I-SEFSKIIRKDEYGR-----------------------------------------------------------------------------------------------------------------------------------------------------------------------------------------------------------------------------------------------------------
>Aerococcus_urinae_866775@326803412
-----------------------------------------------------------------------------------------------------------------------------------------------------------------------------------------------------------------------------------------------------------------------------------------------------------------------------------------------------------------------------------------------------------------------------------------------------------------------------------------------------------------------------------------------------------------------------------------------------------------------------------------------------------------------------------------------------------------------------------------------------------------------------------------------------------------------------------------------------------------------------------------------------------------------------------------------------------------------------------------------------------------------------------------------------------------------------------------------------------------------------------------------------------------------------------------------------------------------------------------------------------------------------------------------------------------------------------------------------------------------------MVE--T-RDKSNFFVQ-----E---------------------VDQ-VEN-------------T-------LQTSRQSGLSS-SEAKSRLEKNGPN--EIQE-------------GENRTTLQKFF--DQFK--------------------------------------DAMIIILLIAAALS-VVL-EG----V---------------------------E-GM------VD--AV---IILAVVLINAVLGVIQE---------NKAEDAI-----ASLKDMSS-PQA-HVIR-DGD--------------------------------------------------------------------------------------------------------SIKIDSREIVVGDIVVLEAGDVVPADLRLTEV-NSL--QIEEAALTGESVPVTKSLE--TV-----------------------PEDAALGDRLNMAFSSTNV-TYG--R-GQGIVVATAMDTEVGHIATMIEE-------------------------------SD-E-KLTPLKE----DMNDLTK-FLTWAIVIIAVLIFVIGL---F--ME------------------------------------------------------------------------------------------------------------TYD------------------W-VEMLLVSIS-IA-VAALPEGLPA-I-----STIILALGTQKMAD-R-NALVRKLPAVETL-G-G-TEVICSDKTGTLTQNKMTIEKVYY-N-----------------------G-EL-------------------------------HDA------------------SDQ-I----------------------------D------FKEPV----F-KVMVMDNDSTLSN-------------------------------------HGDLSGDPTETAMIQFALD-K--DF--DV-----------------------------------KA---------LL---------------S---EQPR-VG-EIPF----DSERKMST-------TV-H-P-TAP------------------------DHQDRG-----------QFTVMTKGA-PDVLIANCDYYYDSG------------------------------EI-K-EM-------TE-DY--RQKLLEANDSMAR-------QAL-RV---LAM---AFKFLDQ--------------------------------------------------------------------------EAPE---------------------------------------YTS-E--EHE---R-GLIYAGMVGEIDPERPEAKASIATAK--DAGIR-TVMITGDHQIT-AAAIAERL-GIIED---------------------------------------------------------------------------SNDESAVTTGAYLDTI---S--D--------------------------------------------------------EELADKVE------Q--FSVYARVAPEHKVRIVKAWQS---KT----------------------HNKVVAMTGDGVNDAPSLKQADIGIGMG-IT------GTEVSKGASDMVLADD-----N-----FATIVTAVEEGRKVFANI------QKAVQFLLSANLGEVMTLF--IAT-I--------------LGW-----Q----------------------------I-----LEP----------IHILWINLVT-----------------DTFPAIALGLEGPE-A---DVMEHKPR-GRK---TN------LLSGGVLPAI---------------------I-YQG------IYEGGITLFV-FWLANY-RL-G---------------------------------------------------------FDLPDAEAMAFLTLAFIQLAH---A-YNSRSVHKS-L-FQ-----------------------------------------------------------------------------S----------------------------------------------------------------------------------------------NP----------F--ANK-W-LNI-ATIASA------------ALL----------LITVFVPGLND------A-FG----TVH-L---------------VGDANAP------MMWTVII-------LA-----SLSI------IV-----Y-VEIVKFILRSTGLAE-NWEENKNNNLTFTSD------------------------------------------------------------------------------------------------------------------------------------------------------------------------------------------------------------------------------------------
>Coriobacterium_glomerans_700015@328954936
-------------------------------------------------------------------------------------------------------------------------------------------------------------------------------------------------------------------------------------------------------------------------------------------------------------------------------------------------------------------------------------------------------------------------------------------------------------------------------------------------------------------------------------------------------------------------------------------------------------------------------------------------------------------------------------------------------------------------------------------------------------------------------------------------------------------------------------------------------------------------------------------------------------------------------------------------------------------------------------------------------------------------------------------------------------------------------------------------------------------------------------------------------------------------------------------------------------------------------------------------------------------------------------------------------------------------------------------------------------------------------------MKREYLAS-----T---------------------EE--VLS-------------E-------LSSDERDGLAE-KAARERMEQVGPN--RLEK-------------DSGDPLWRRFI--AQMA--------------------------------------DPMILLLLAAAIIS-ALT-GAVQ-GG---------------------------E-GI------AD--VA---IILFVVVVNAVLGVVQQ---------TKAEAAL-----DALQQMSA-DQS-RVVR-EGA--------------------------------------------------------------------------------------------------------LRELPSADLVPGDIVLLEAGDSIPADARVLES-ASL--KIEESALTGESLPQTKGIE--PLSP------------------VSGDDDISLGDRTNMVYMGSAV-VYG--R-GRAVVTATGMDTEMGRIAGALTT-------------------------------AK-K-EQTPLQI----KLAQLSR-ILTGMVIAICAVIVVVDL---V--RHGA--------Q------------------------------------------------------------------------------------L---------LSHPAL------------------M-INTFMVAVS-LA-VAAIPEGLVA-V-----VTIVLSIGVTKMSR-R-HAIIRRLTAVETL-G-S-TQIICTDKTGTLTQNRMSVVEHEL-E-----------------------G-----------------------------------------------------------------------------------------------PQDLH----L-RAMALCSDAVWDA------------------------------------EAGEATGEPTESALVNDAAE-H--GF--YR-----------------------------------SG---------QA---------------R---RYQR-VA-EVPF----DSARKMMS-------VV-V-Q-T-----------------------------PDG-----------RFEQYTKGA-PDEILKRCTRVMRAD------------------------------GS-STEM-------SA-AC--RDSILARNKSMAD-------RAL-RV---LAV---AVRFHAE--------------------------------------------------------------------------RPAA---------------------------------------DEV-D--ALE---R-DLAFVGLSGMIDPIRPEVADAIAEAK--GAGMR-PVMITGDHIDT-AIAIARDL-KIIDS---------------------------------------------------------------------------K---LEALTGSQLSRM---S--D--------------------------------------------------------ADLREQVT------R--YSVYARVQPEHKTRIVRAWQS---------------------------RHRVVAMTGDGVNDAPSIKRADIGIGMG-IT------GTDVTKNVADMVLADD-----N-----FATIVSAVEEGRRIYDNI------RKVIQFLLSANLAEVFSVF--FAT-M--------------IGF-----T----------------------------I-----FQP----------VQLLWINLIT-----------------DCAPALALGMEPAE-G---DVMKRRPR-SAN---DG------VFADGMGLDC---------------------I-VQG------IVITALVVVS-FFIGSY-LE-VGT----------------------------LDWAA------------------MIDGHAALEGTTMAFITLSMVEIFH---S-FNMRSRRAS-I-LG-----------------------------------------------------------------------------F-----------------------------------------------------------------------------------------------P----------N--RNP-W-LWA-SAVLAL------------ALT----------SAVVEIGPLAE------V-FG----FRE-L--------------------SV------ETYGIAL-------LL-----AVLI------IP-----A-MELYKAIMRRQKRRG----------------------------------------------------------------------------------------------------------------------------------------------------------------------------------------------------------------------------------------------------------
>Caldilinea_aerophila_926550@383765008
----------------------------------------------------------------------------------------------------------------------------------------------------------------------------------------------------------------------------------------------------------------------------------------------------------------------------------------------------------------------------------------------------------------------------------------------------------------------------------------------------------------------------------------------------------------------------------------------------------------------------------------------------------------------------------------------------------------------------------------------------------------------------------------------------------------------------------------------------------------------------------------------------------------------------------------------------------------------------------------------------------------------------------------------------------------------------------------------------------------------------------------------------------------------------------------------------------------------------------------------------------------------------------------------------------------------------------------------------------------------------MNPS--NQNTRLPWHRL-----S---------------------PEE-VLA-------------R--------LRVDENGLSP-AECAERLRHYGPN--ELQA-------------ARRVSALALLL--EQFK--------------------------------------NVLILILLVASLLS-IFL-G-----------------------------------HG------VE--AI---AIAVIVLFAVLLGFIQE---------YRAERAI-----EALREMAA-PTA-RVLR-AGD--------------------------------------------------------------------------------------------------------EMEIPARNVVPGDILLLRAGDRVPADARVLEA-FNL--QADESALTGESLPVAKQSA--PLA---------------------AD-PGSAGDFVNMVFAGSTI-TYG--R-GRGVVVATGMETEFGKIAGMLTS-------------------------------IE-T-EKTPLQK----QLDHTGH-ILARAALAVVGAILILGL---W---R------------------------------------------------------------------------------------------------------------GQP------------------F-IEMFIFSIA-LA-VAVVPEALPA-V-----VTISLAIGVQRMVK-H-NALMRRLAAVETL-G-C-TSVICSDKTGTLTQNAMTVCEIFV-D-----------------------S-ER-------------------------------YTVSGVGY----VPE-GQFLHNGTPVE------------------------------P-SGPLHRL----L-EAAVFASDARVVRN--------------------------------AANQRWEVKGDPTEGALVVAAAK-A--GI--DK-----------------------------------AT---------LD---------------A---RAPR-IY-EIPF----TAERKHMT-------TL-H-Q-HAD-----------------------------------------GVVAYAKGA-PEMILPNCTHRLTT-------------------------------AG-VQPL-------TQ-AD--CTQLEATAQEMAS-------RAL-RV---LAV---AMRPNA-----------------------------------------------------------------------------------------------------------------------SP-E--DAE---R-NLIFLGLAGMIDPLRPEAKPAIRTCE--EAGIK-PIMITGDHPLT-ARAIAQEL-GLLKQG-------------------------------------------------------------------------------RVVTGAELDTY---D--P--------------------------------------------------------VAFAEDVE------S--IEVYARVSPAHKLQIVTALQA---------------------------RGHIVAMTGDGVNDAPALKKADIGVAMG-IT------GADVSKEAAAMTLLDD-----N-----FASIVAAIREGRAIFDNI------KKYLMYLLSSNVGEIGLMA--GAT-L--------------L------------------GV--P------------LP-----LSA----------VQILYVNLAT-----------------DGLPALALAFDPAD-P---GLMRRKPR-HPK---TG------IFTQPVVSLM---------------------L-VGG------LWSMLINLGL-FLWA------------------------------------------------------------LNSGRSQQEAMTMTFVSLILIQFFK---A-YNFRSDRES-V-FR----------------------------------------------------------------------------------------------------------------------------------------------------------------------------SP----------F--ANK-W-LNL-AILWEV------------LLL----------MAIVYLPFLHG------V-FG----TYA-L--------------------PW------WDWAIVA-------LL-----AATV------SP-----V-LELTKVLVRRGRFGE-LT-------------------------------------------------------------------------------------------------------------------------------------------------------------------------------------------------------------------------------------------------------
>Clostridium_difficile_645462@260683483
-------------------------------------------------------------------------------------------------------------------------------------------------------------------------------------------------------------------------------------------------------------------------------------------------------------------------------------------------------------------------------------------------------------------------------------------------------------------------------------------------------------------------------------------------------------------------------------------------------------------------------------------------------------------------------------------------------------------------------------------------------------------------------------------------------------------------------------------------------------------------------------------------------------------------------------------------------------------------------------------------------------------------------------------------------------------------------------------------------------------------------------------------------------------------------------------------------------------------------------------------------------------------------------------------------------------------------------------------------------------------------M--ENHKQMPWHSR-----A---------------------THE-IL--------------E-------SLDSSEEGLTD-TEAEKRLKENGLN--ELRK-------------KPPRTTLQMLW--SQIT--------------------------------------DAMVMILIGAAILS-LI--------F---------------------------G-EF------TE--AF---VILIIVTVNAVIGIVQE---------KKAESSL-----EALKNMNS-PTA-RVMR-DGE--------------------------------------------------------------------------------------------------------ENVIPASNLVVGDIVFLEDGAMVPADLRLIET-SSL--KIQEASLTGESVPSEKDAD--TIL----------------------PKECVLGDRSNMAYTSSIV-TYG--R-GVGVVVATGMDTEVGNIAHLLDS-------------------------------QD-D-FDTPIKR----KLNTVGK-TLSVIGIIVCVVIFAIGA---F--YQ-------------------------------------------------------------------------------------------------------------RP------------------L-LPMFMIAIS-LA-ISIIPEGLPA-T-----ATIVMALGVQRMAK-R-NALIRKLPAVETL-G-G-ATVICCDKTGTLTLNKMTVTHIAV-N-----------------------G-DF-------------------------------ESGKVTSI----DTA-S------------------------------------EK--H-PLVYKEI----V-YAGALCNDACINP-----------------------------------DKTDEILGDPTEGALIFMAKK-F--GI--DQ-----------------------------------EA---------LE---------------E---EYPR-VF-EQPF----DSDRKCMT-------TV-H-N-ID------------------------------E-----------KIIAYTKGA-VDEILDLCTKILTSK------------------------------GE--RNI-------TE-VD--KKNIHELCLNMSK-------DAL-RV---LGF---AKREISS--------------------------------------------------------------------------IP----------------------------------------KEDS-E--NIE---Y-DLTFIGMVGMIDPPRTEVIDAVSTCK--EAGIR-TIMITGDHKVT-ATTIAHEL-GIWSE---------------------------------------------------------------------------E---NTVISGDELDNF---S--D--------------------------------------------------------DELDEAVK------N--TTVFARVSPFDKLRIIQSLKR---------------------------IGEVPAMTGDGVNDSPALKSADIGIAMG-IS------GTDVAKDSSDMILMDD-----S-----FTTIAYAIKEGRRVYRNI------QKVIQFLLVGNIAEILTLF--VAI-L--------------LNW-----D----T-----------------------P-----LLA----------VHILWVNLAT-----------------ATLPALALGVDPPS-R---NIMKHQPV-KS----TT------LFEKNLIQRV---------------------V-TQG------IFVAIMTILA-YKIGLN-I------------------------------------------------------------ENHSVGQTMAFCVLAFSQMLR---A-FSQRSNTDS-M-FN-----------------------------------------------------------------------------R----------------------------------------------------------------------------------------------NN----------G--KNP-F-LLI-SFLTSA------------FLI----------AVILFVPVFRN------A-FN----LTV-L--------------------NN------LEWLITI-------VL-----AIMS------VI-----Q-VEVGKIIKRKKRKK-----------------------------------------------------------------------------------------------------------------------------------------------------------------------------------------------------------------------------------------------------------
>Oscillibacter_valericigenes_693746@350269444
-------------------------------------------------------------------------------------------------------------------------------------------------------------------------------------------------------------------------------------------------------------------------------------------------------------------------------------------------------------------------------------------------------------------------------------------------------------------------------------------------------------------------------------------------------------------------------------------------------------------------------------------------------------------------------------------------------------------------------------------------------------------------------------------------------------------------------------------------------------------------------------------------------------------------------------------------------------------------------------------------------------------------------------------------------------------------------------------------------------------------------------------------------------------------------------------------------------------------------------------------------------------------------------------------------------------------------------------------------------------------------------MKKEIWKK-----T---------------------RVE-LFR-------------D-------LGC-DAQGLTG-AEAEKRLAQNGPN--ELRA-------------ERQKSTFRIFL--EQFV--------------------------------------DFLVILLIAAAAAS-IAL-G-----------------------------------DA------ES--AV---VILAVITMNAVLGTVQT---------VKAMASL-----ESLKRMSA-PTA-KVLR-DDA--------------------------------------------------------------------------------------------------------VREIPGREVTVGDVVCLDAGDAVCADGRLLDC-AAL--KADESALTGESLPVEKNPK--EI-----------------------EDNVPLGDRKNMVYSGSFI-TYG--R-GTFLVTGVGMDTEMGRVAALLKA-------------------------------AG-E-KKTPLQV----SLDQFGK-KLSVGILILCGILFAAGV---F--Y------------------------------------------------------------------------------------------------------------RHEP------------------V-MNAFLFAVA-LA-VAAIPEALSS-I-----VTIVLSFGTRKMAK-E-NAIIRKLQAVEGL-G-S-VSVICSDKTGTLTQNKMTVQKLYT-A-----------------------G-RI-------------------------------IPVEE--A---------------------------------------------DF--G-DPVQEPL----L-RAALLCSDATVNE--------------------------------------SGEVGDPTETALVRLGER-F--SF--DE-----------------------------------EE---------TR---------------R---RYPR-LT-EIPF----DSDRKLMS-------TV-H-R-LSG-----------------------------------------GLMMMTKGA-VDVLLERTVLS-------------------------------------------------Q-KE--REEIEAVNERFSR-------EGL-RV---LAF---ACRKVDS--------------------------------------------------------------------------P-A-----------------------------------------VN-L--CDE---C-GLDFLGLIAMMDPPRTESAGAVAECI--SAGIR-PVMITGDHRVT-AAAIAKKI-GILTEG------------------------------------------------------------------------------TEAVDGAVIDSM---S--D--------------------------------------------------------GELREFVP------G--VSVYARVSPEHKIRIVRAWQE---------------------------RGNLVAMTGDGVNDAPALKQADIGVAMG-VT------GTEVAKDAAGMVLTDD-----N-----FATIIRAVENGRGVYANI------KRAIQFLLSGNMAGILTVL--YAS-L--------------A------------------GL--P------------VP-----FAA----------VHLLFINLLT-----------------DSLPAIALGLEPQS-E---DLMRQQPR-PRS---EG------ILTRKFLTDV---------------------G-VEG------LVIAVATVAA-FYVGLR-AG------------------------------------------------------------GASAGRTMAFATLCLSRLFH---G-FNCKSAGPV-L-FT-----------------------------------------------------------------------------K----------------------------------------------------------------------------------------------RF----------F--NNR-Y-LLG-AFAVGA------------VLL----------GSVLVIPALEP------L-FS----VAA-L--------------------SW------ANLGAIV-------GF-----AFGS------MA-----V-IQVLKVLRKK---------------------------------------------------------------------------------------------------------------------------------------------------------------------------------------------------------------------------------------------------------------
>Arthromitus_sp._1041504@347542154
----------------------------------------------------------------------------------------------------------------------------------------------------------------------------------------------------------------------------------------------------------------------------------------------------------------------------------------------------------------------------------------------------------------------------------------------------------------------------------------------------------------------------------------------------------------------------------------------------------------------------------------------------------------------------------------------------------------------------------------------------------------------------------------------------------------------------------------------------------------------------------------------------------------------------------------------------------------------------------------------------------------------------------------------------------------------------------------------------------------------------------------------------------------------------------------------------------------------------------------------------------------------------------------------------------------------------------------------------------------------------------------MWHSK-----S---------------------IEY-ISK-------------T-------LKTNTKTGLST-SYASKLLQKNGTN--ELNK-------------EIKKSLLKLIF--DQIN--------------------------------------NILIYILILSNIIS-FFL-G-----------------------------------SH------KE--AI---IIFLVIILNSSIGIIQE---------YKSEKSL-----ESLKKLSS-PKS-IVKR-DNK--------------------------------------------------------------------------------------------------------IIEINSENLVVGDIVLLDAGRIVPADIRLFEC-ANL--KIDESALTGESVPSEKSID--TLLK---------------------DESIPLADRKNMGYMSTIV-TYG--R-GEGIVVSTGMNTEIGKIASFLND-------------------------------SK-N-EITPLQK----KLNILGK-NIGILTIIICVIIMITGL---I--Q-------------------------------------------------------------------------------------------------------------GNK------------------L-IDIFFIAVS-LA-VAAIPEGLST-I-----VTIVLAIGVQKMIK-K-NAIVRKLSSVETL-G-S-VNVICSDKTGTLTINKMTVIEYFI-N-----------------------N-SK-------------------------------FDAREFKN-------------------------------------------------D-DNTKKFF----I-RSMTLCNDSSYSK--------------------------------------DEEIGDPTEIALLRFAYK-N--IE---------------------------------------------------N---------------H---NFKR-IS-EIPF----DSDRKLMT-------TV-N-N-V------------------------------HD-----------IFYSFTKGA-VDNLLKICNKISIND------------------------------NI--HEL-------TD-DI--RKNILNETKRMGD-------SAL-RT---LGF---AYKEIIN--------------------------------------------------------------------------L-------------------------------------------TK-D--NYE---D-NLIFLGIVGMIDPPREEVKQSIEISK--KSGIK-TIMITGDHRNT-AFAIAKNL-SIAEN--I--------------------------------------------------------------------D--------ETMLGSEINKL-----TD--------------------------------------------------------NELNDKIK------N--ISVFARVSPEHKVKIVRSLKS---------------------------LGNIVAMTGDGVNDAPSLKMADVGISMG-IT------GTDVCKNASDIILTDD-----N-----FKTIITSIEEGRNIFNNI------KKSVIFLLTCNLGEILTIF--VSI-L------F------------------------N--FE--------------LP-----LSP----------THLLWINLIT-----------------DSLPALSLGVDTHD-K---NIMNNKPK-KSN---EN------LISKSNILKL----------------------IFNA------LIIGIVSIIS-FLIGYK-KI------------------------------------------------------------GLVYAQSMTFIVLSFSQLFL---S-LSMRSEDKY-L-LE-----------------------------------------------------------------------------I----------------------------------------------------------------------------------------------GL----------F--SNM-K-LIF-SILIGL------------IIQ----------IIIITTPSLNI------FFG-----TQT-L----------S----------T------KDWITSI-------AL-----SIIP------FI-----V-NEFLKPFSKNK--------------------------------------------------------------------------------------------------------------------------------------------------------------------------------------------------------------------------------------------------------------
>Synechococcus_sp._321327@86606314
---------------------------------------------------------------------------------------------------------------------------------------------------------------------------------------------------------------------------------------------------------------------------------------------------------------------------------------------------------------------------------------------------------------------------------------------------------------------------------------------------------------------------------------------------------------------------------------------------------------------------------------------------------------------------------------------------------------------------------------------------------------------------------------------------------------------------------------------------------------------------------------------------------------------------------------------------------------------------------------------------------------------------------------------------------------------------------------------------------------------------------------------------------------------------------------------------------------------------------------------------------------------------------------------------------------------------------------------------------------------------MAQASGSAGASATAWHSL-----P---------------------LPA-VIQ-------------K-------LQTDPDAGLTT-QQVIQRQREYGPN--ELIS-------------SPGRSAWQLFL--DQFR--------------------------------------NVMLLMLIAVAAIS-ATL-DLQE-----------------------------GE-FP------KD--AL---AILLIVGLNGLLGYLQE---------SRAEKAL-----AALKKLAS-PSV-RVQR-DGL--------------------------------------------------------------------------------------------------------WQEIPANQLVPGDRVLLEAGVQIPADGRLAEA-VNL--QVREAALTGEAVPVSKQAD---CV---------------------LPEDTELGERRNMAFMGTEV-LQG--R-GILLVTATGMNTELGKVAALLQT-------------------------------VE-N-EPTPLQR----RMSQLGN-VLVSGSLALVALVVIVGL---L--QA----------------------------------------------------------------------------------------------------------GSMAP------------------F-TSLLEISLS-MA-VAVVPEGLPA-V-----ITVTLAIGTQRMVR-R-NALIRRLPAVETL-G-S-VTTICSDKTGTLTENKMVVTDILT-P-----------------------E-RH-------------------------------YQVSGSGY----IPK-GSFYCRGQ--------------------------PIDPQ--S-APDLQAL----L-RAVVFCNDALLQASLPA---------------------------QRGAAPTWSILGDPTEAALLVAAAK-A--NL--QK-----------------------------------AS---------LQ---------------E---QHPR-AQ-EIPF----SSERKRMS-------VV-V-Q-EE------------------------------G-----------SYRVYVKGS-PELVLEQCAQIQKGG-------------------------------T-WQEL-------SE-AE--RQAILAANNRLAA-------QGI-RV---LGV---ATQQLQR--------------------------------------------------------------------------IPENL------------------------------------------E--EIE---R-NLVWLGLVGMYDPPRPEAREAVARCR--QAGIR-TLMITGDHQLT-AVAIAREL-GILDSE------------------------------------------------------------------------------GQAIDGRTLSRL-----SF--------------------------------------------------------EELLQTVQ------R--VNVYARVAPEHKLRIVQALQK---------------------------QNQFVAMTGDGVNDAPALRQADIGIAMG-IT------GTDVSKEASDMVLLDD-----N-----FATIVAAIEEGRVVYSNI------RRFVKYILGSNIGEVLTVA--AAP-I--------------LGL----------------ED---------------VP-----LTP----------LQILWMNLVT-----------------DGLPALALAMEPAE-P---GVMQRPPF-NPK---ES------IFAQGLGAYM---------------------V-RIG------VVFAISTILM-MAIVEA-YI--------------------------------------------------------------PHWRTMVFTTLCIAQMGH---A-LAARSNDKL-T-LE-----------------------------------------------------------------------------M----------------------------------------------------------------------------------------------NP----------F--SNP-Y-LLG-AVLATL------------LLQ----------LALLYVPFLRN------F-FG----TEE-L--------------------TL------PELLICL-------GF-----STVV------MV-----W-VDLEKLYRRWRQGSR----------------------------------------------------------------------------------------------------------------------------------------------------------------------------------------------------------------------------------------------------------
>Erysipelothrix_rhusiopathiae_650150@336066637
------------------------------------------------------------------------------------------------------------------------------------------------------------------------------------------------------------------------------------------------------------------------------------------------------------------------------------------------------------------------------------------------------------------------------------------------------------------------------------------------------------------------------------------------------------------------------------------------------------------------------------------------------------------------------------------------------------------------------------------------------------------------------------------------------------------------------------------------------------------------------------------------------------------------------------------------------------------------------------------------------------------------------------------------------------------------------------------------------------------------------------------------------------------------------------------------------------------------------------------------------------------------------------------------------------------------------------------------------------------------------------MKDTKWYAK-----S---------------------LEE-V---------------A-------AKTDIVNGLTD-AQIEASREKYGMN--KLAE-------------AKGRSFMMRLL--DQFK--------------------------------------DVTIIILLVAALIS-GI--------V---------------------------G-EH------AD--AI---LIFAIVALNALIGMIQE---------DKAEKSL-----KALQDMST-PTA-KVIR-GGE--------------------------------------------------------------------------------------------------------EQTINSNDVVVGDLIVMDAGDLVPADLRIVQS-NSL--TVQEASLTGESVPVEKHAD--VVC----------------------ADDAVLGDRKNMAYSSGMV-SYG--R-GQGVVVAVGMDTEVGKIATMLTE-------------------------------TK-S-DPTPLQQ----QLNQLGR-ILGVGAIIACGIILLVGV---L--NN-------------------------------------------------------------------------------------------------------------HD------------------F-LQMFLTAVS-LA-VAVVPESLPA-V-----ATIVLALGVQRLVE-R-HAIVRNLPSVETL-G-S-ATVICSDKTGTLTQNVMTVKEHWT-E-----------------------S-DV----------------------------------------------------------------------------------------------NEL----S-RGLLLCNDARKVD--------------------------------------GNWLGDPTETALSAWAEA-L--DL--DA-----------------------------------VG---------LI---------------Q---KHTR-LN-EVPF----DSGRKRMS-------TI-N-D-IE------------------------------G-----------SATVFVKGG-VDEVLAVVTQYQDEN------------------------------GV--RAI-------MQ-ED--IDRIQKHNQEMGV-------KAL-RV---LAL---AKKSVSN--------------------------------------------------------------------------T-----------------------------------------DLEA-T--EIE---S-ELTFVGLVGMIDPPRPEVTEAIKTSK--KAGIR-VVMITGDHAVT-ASAIGREI-GLLED---------------------------------------------------------------------------G---QRVISGKELDAM---T--D--------------------------------------------------------DELFEQVQ------H--IGVYARVSPEHKMRIISAWKR---------------------------HGDIVAMTGDGVNDAPALKRADIGAAMG-IV------GTEVAKGAADMVLTDD-----N-----FATVVTAIGEGRRIKDNI------MKAISYLLSCNVGELLLLL--IAV-L--------------LDW-----D----A-----------------------P-----LLP----------IHLLWINLVT-----------------DSLPALALGVDGAE-D---GIMERQPD-RT----GS------LISKSMLWRI---------------------G-YQG------AVVGGVALFA-YMYGAG-RL-WA-------------------------------------------------------AGDTETGTTMAFIVLAFSQLIH---S-YSIHSSEKS-V-FT----------------------------------------------------------------------------------------------------------------------------------------------------------------------------SF----------W--KNK-Y-LIM-ATLING------------LMI----------LAVLFIPVLND------L-FK----LGT-L--------------------DG------HHWMIVI-------VL-----MFVP------MV-----I-VEIMKLLKLNGKH------------------------------------------------------------------------------------------------------------------------------------------------------------------------------------------------------------------------------------------------------------
>Cyanothece_sp._41431@218248440
---------------------------------------------------------------------------------------------------------------------------------------------------------------------------------------------------------------------------------------------------------------------------------------------------------------------------------------------------------------------------------------------------------------------------------------------------------------------------------------------------------------------------------------------------------------------------------------------------------------------------------------------------------------------------------------------------------------------------------------------------------------------------------------------------------------------------------------------------------------------------------------------------------------------------------------------------------------------------------------------------------------------------------------------------------------------------------------------------------------------------------------------------------------------------------------------------------------------------------------------------------------------------------------------------------------------------------------------------------------MT----SDVNMTSTYSAHTLPQQHQPWYTY-----S---------------------PQN-TLE-------------L-------LQTNPETGLSA-EAVSQRQQHYGLN--EIEE-------------TAGRSNWQILL--DQFT--------------------------------------NVMLIMLIVVAIIS-GIL-DIVQLQ------QGS---------------SKGGV-PF------KD--TI---AIFSIVFLNGLLGYLQE---------TRAEKAL-----AALKRLSS-PQV-QVIR-DGQ--------------------------------------------------------------------------------------------------------RQEVEAPSLVPGDIILVEAGDQLCADGQILEA-ANL--QIREAALTGEAHAVTKEYH--AEG---------------------LPEDTTLGDRLNMVFTGTEI-IQG--R-AKVIVTNTAMTTELGKIAEMLQS-------------------------------VE-N-EDTPLQQ----RMTHLGN-ILVSGSLIMVGLVIGAGV---L--K-----------------------------------------------------------------------------------------------------------AGWGM------------------L-QQLVEISLS-MA-VAVVPEGLPA-V-----ITVTLALGTQRMVK-R-NALIRKLPAVETL-G-S-VNVICSDKTGTLTQNKMVIQAVET-L-----------------------Q-GN-------------------------------FHITGNGY----EPS-GSFFHTDHQ-------------------------TVNLN--N-YQELHTL----L-MAGVLCNDAHLS----------------------------------FQEGDWKIMGDPTEGALLVLAGK-A--DL--KQ-----------------------------------SD---------LE---------------S---QFPR-VR-EFPF----SSERKRMS-------TI-C-Q-G----------N----------SWPEWIPSQNA-----------PYLMFTKGS-PELILQRCHSYQLKD-------------------------------Q-VYPL-------TP-ED--RAKMVEANNGMAK-------QAL-RV---LGF---AYRPLSA--------------------------------------------------------------------------IPDAG--------------------------------------T-D-E--TSE---Q-DLIWLGLVGMMDAPRPEVKAAVIKCR--EAGIR-PVVITGDHQLT-AQAIAEKL-GISEQG------------------------------------------------------------------------------DRVLTGQMLERM-----SQ--------------------------------------------------------DELEQQVE------H--ISVYARVSPEHKLRIVRALQK---------------------------QNKFVAMTGDGVNDAPALKQADIGIAMG-IT------GTDVSKEASDMVLLDD-----N-----FATIVAATEEGRVVYTNI------RHFIKYILGSNIGEVITIA--AAP-I--------------LGL----------------PG---------------VP-----LTP----------LQILWMNLVT-----------------DGLPALALAVEPAD-P---NIMRRPPF-SPK---ES------IFARGLGLYI---------------------V-RIG------LIFAIVSISL-MMWSFD-EA---------------------------------------------------Q-----TSGTPDSWKTMVFTTLCIAQMGH---A-IAARSTTQL-A-IE-----------------------------------------------------------------------------M----------------------------------------------------------------------------------------------NP----------L--SNP-Y-LWG-AVVVTT------------ILQ----------LMLIYVPFLRN------F-FD----TEI-L--------------------TQ------QQLIICL-------LF-----SSIM------FV-----W-VELEKIILRLYRKLK-G--------------------------------------------------------------------------------------------------------------------------------------------------------------------------------------------------------------------------------------------------------
>Cyanothece_sp._395962@257061508
---------------------------------------------------------------------------------------------------------------------------------------------------------------------------------------------------------------------------------------------------------------------------------------------------------------------------------------------------------------------------------------------------------------------------------------------------------------------------------------------------------------------------------------------------------------------------------------------------------------------------------------------------------------------------------------------------------------------------------------------------------------------------------------------------------------------------------------------------------------------------------------------------------------------------------------------------------------------------------------------------------------------------------------------------------------------------------------------------------------------------------------------------------------------------------------------------------------------------------------------------------------------------------------------------------------------------------------------------------------MT----SDVNMTSTYSAHTLPQQHQPWYTY-----S---------------------PQN-TLE-------------L-------LQTNPETGLSA-EAVSQRQQHYGLN--EIEE-------------TAGRSNWQILL--DQFT--------------------------------------NVMLIMLIVVAIIS-GIL-DIVQLQ------QGS---------------SKGGV-PF------KD--TI---AIFSIVFLNGLLGYLQE---------TRAEKAL-----AALKRLSS-PQV-QVIR-DGQ--------------------------------------------------------------------------------------------------------RQEVEAPSLVPGDIILVEAGDQLCADGQILEA-ANL--QIREAALTGEAHAVTKEYH--AEG---------------------LPEDTTLGDRLNMVFTGTEI-IQG--R-AKVIVTNTAMTTELGKIAEMLQS-------------------------------VE-N-EDTPLQQ----RMTHLGN-ILVSGSLIMVGLVIGAGV---L--K-----------------------------------------------------------------------------------------------------------AGWGM------------------L-QQLVEISLS-MA-VAVVPEGLPA-V-----ITVTLALGTQRMVK-R-NALIRKLPAVETL-G-S-VNVICSDKTGTLTQNKMVIQAVET-L-----------------------Q-GN-------------------------------FHITGNGY----EPS-GSFFHTDHQ-------------------------TVNLN--N-YQELHTL----L-MAGVLCNDAHLS----------------------------------FQEGDWKIMGDPTEGALLVLAGK-A--DL--KQ-----------------------------------SD---------LE---------------S---QFPR-VR-EFPF----SSERKRMS-------TI-C-Q-G----------N----------SWPEWIPSQNA-----------PYLMFTKGS-PELILQRCHSYQLKD-------------------------------Q-VYPL-------TP-ED--RAKMVEANNGMAK-------QAL-RV---LGF---AYRPLSA--------------------------------------------------------------------------IPDAG--------------------------------------T-D-E--TSE---Q-DLIWLGLVGMMDAPRPEVKAAVIKCR--EAGIR-PVVITGDHQLT-AQAIAEKL-GISEQG------------------------------------------------------------------------------DRVLTGQMLERM-----SQ--------------------------------------------------------DELEQQVE------H--ISVYARVSPEHKLRIVRALQK---------------------------QNKFVAMTGDGVNDAPALKQADIGIAMG-IT------GTDVSKEASDMVLLDD-----N-----FATIVAATEEGRVVYTNI------RHFIKYILGSNIGEVITIA--AAP-I--------------LGL----------------PG---------------VP-----LTP----------LQILWMNLVT-----------------DGLPALALAVEPAD-P---NIMRRPPF-SPK---ES------IFARGLGLYI---------------------V-RIG------LIFAIVSISL-MMWSFD-EA---------------------------------------------------Q-----TSGTPDSWKTMVFTTLCIAQMGH---A-IAARSTTQL-A-IE-----------------------------------------------------------------------------M----------------------------------------------------------------------------------------------NP----------L--SNP-Y-LWG-AVVVTT------------ILQ----------LMLIYVPFLRN------F-FD----TEI-L--------------------TQ------QQLIICL-------LF-----SSIM------FV-----W-VELEKIILRLYRKLK-G--------------------------------------------------------------------------------------------------------------------------------------------------------------------------------------------------------------------------------------------------------
>Cyanothece_sp._65393@218442161
-------------------------------------------------------------------------------------------------------------------------------------------------------------------------------------------------------------------------------------------------------------------------------------------------------------------------------------------------------------------------------------------------------------------------------------------------------------------------------------------------------------------------------------------------------------------------------------------------------------------------------------------------------------------------------------------------------------------------------------------------------------------------------------------------------------------------------------------------------------------------------------------------------------------------------------------------------------------------------------------------------------------------------------------------------------------------------------------------------------------------------------------------------------------------------------------------------------------------------------------------------------------------------------------------------------------------------------------------------------------------MTSSYTSHSLPSQQQAWHTY-----S---------------------VED-TLT-------------V-------LGSDAEKGLTA-SEVEQRLKHYGSN--EIEE-------------TGGRNSWEILL--DQFK--------------------------------------NIMLIMLIVVAIIS-GIL-DLVELQN-----EGV---------------NQSGF-PF------KD--TI---AILLIVILNGVLGYLQE---------SRAEKAL-----AALKNLSS-PKI-QVIR-AGK--------------------------------------------------------------------------------------------------------RLEVDAPTLVPGDIILLEAGSQLCADGQIIEA-ANF--QVRESALTGEALAVHKHPT--HRG---------------------LTEDTPLGDRVNRVFTGTEV-IQG--R-AKVIVTNTGMTTELGKIAQMIQS-------------------------------VE-T-EPTPLQQ----RMNQLGN-VLVSGSLILVAIVVIGGV---I--R-----------------------------------------------------------------------------------------------------------AGWGA------------------L-QQLVEISLS-MA-VAVVPEGLPA-V-----ITVTLAIGTQRMVR-R-NALIRKLPAVETL-G-S-VNVICSDKTGTLTQNKMVVQEVET-L-----------------------E-GN-------------------------------FLVTGEGY----TPN-GEFIDPHEQ-------------------------SIQTQ--N-YPSLQLL----L-FSCVLCNDATLAQSE----------------------------VSKHPQGEWIILGDPTEGALLTLAGK-A--NL--EQ-----------------------------------PY---------LT---------------Q---LLPR-HR-EIPF----SSERKRMS-------VI-S-Q-WSNIG------EA--S-----SELATVINPEQN-----------PYIMFTKGS-PELILERCQTYQIGQ-------------------------------R-TEPL-------EE-QQ--RQKILKTNNTMAQ-------RGL-RV---LGF---ACKPLNK--------------------------------------------------------------------------LPETG--------------------------------------EDN-E--AAE---Q-ELIWLGLVAMLDAPRPEVKIAVAKSR--QAGIR-PVMITGDHPLT-AMAIAHQL-GIAESG------------------------------------------------------------------------------DNILTGRELERI-----SQ--------------------------------------------------------PELEQEVE------Q--VSIYARVSPEHKLRIVQALQK---------------------------RDKFVAMTGDGVNDAPALKQADIGIAMG-IT------GTDVSKEASDMVLLDD-----N-----FATIVAATEEGRVVYNNI------RHFIKYILGSNVGEVITIA--AAP-L--------------IGL----------------SG---------------VP-----LTP----------LQILWMNLVT-----------------DGLPALALAVEPAD-P---NVMQRPPF-SPK---ES------IFARGLGLYI---------------------V-RIG------IIFSIISISL-MVWAFN-ES-H-------------------------------------------------Q-----AGQNPDSWKTMVFTTLCIAQMGH---A-IAVRSNNRL-T-IE-----------------------------------------------------------------------------M----------------------------------------------------------------------------------------------NP----------F--TNL-Y-LLA-AVTITT------------ILQ----------LMLIYVEPLRN------F-FN----TDI-L--------------------TP------QQLLICL-------LF-----SSLM------FI-----W-VELEKIAVRIYHKFQ-GHR------------------------------------------------------------------------------------------------------------------------------------------------------------------------------------------------------------------------------------------------------
>Nitrosococcus_oceani_323261@77165595
-----------------------------------------------------------------------------------------------------------------------------------------------------------------------------------------------------------------------------------------------------------------------------------------------------------------------------------------------------------------------------------------------------------------------------------------------------------------------------------------------------------------------------------------------------------------------------------------------------------------------------------------------------------------------------------------------------------------------------------------------------------------------------------------------------------------------------------------------------------------------------------------------------------------------------------------------------------------------------------------------------------------------------------------------------------------------------------------------------------------------------------------------------------------------------------------------------------------------------------------------------------------------------------------------------------------------------------------------------------------------------MNN--DALEGQCWHTR-----D---------------------SEE-VLQ-------------R-------LGTHPERGLAL-ETVRERLVAHGKN--AIQE-------------AARRSVWRMIL--GQFR--------------------------------------DFMVIVLIVAAVVS-GIV-G-----------------------------------EP------RD--AI---AIVVIVVLNAIVGAIQE---------YRAERAV-----AALRRMAA-PDA-QVCR-NGE--------------------------------------------------------------------------------------------------------IQTIPATELAPGDIVLLEAGNVVPADLRLLKT-SNL--RIDEAALTGESQAIQKIPE--ALS----------------------ENEAPLGDRFNMAYKGTFV-SHG--R-ATGVVVATGMETELGQIATLLQQ-------------------------------EE-A-VKTPLQQ----RLAHFGQ-RLAVGVLMVCGIIFVTGL---L---R------------------------------------------------------------------------------------------------------------GEE------------------G-VLMFLTAVS-LA-VAAIPEALPA-V-----VTVSLAMGARKMSR-R-NALIRRLPAVETL-G-S-VTYICTDKTGTLTENRMTAEGFWV-A-----------------------G-EY---------------------------------QSEI--------------------------------------------PPMAS--E-SPPWNRL----G-QALALCNEVVSDKE-------------------------------------QGVRGDPTEVALYQAAHR-A--G-Y-KR-----------------------------------QS---------LE---------------K---KLPR-IG-DIPF----DSERKRMM-------TV-H-R-VSE-----------------------------R-----------EAIAFIKGA-PEKILSRCSRMQM-A------------------------------DE-ITVV-------D------RGTLLREAERLAE-------QGY-RV---LAM---AYRFLEN--------------------------------------------------------------------------IP----T-----------------------------------EWAP-E--ILE---K-DLVFLGLVALIDPPRKEAPRAVADCI--LAGIT-PVMITGDHPGT-ARAIAIRL-GIDKED------------------------------------------------------------------------------GLVIKGQDLAQI---P--A--------------------------------------------------------QDFAHQVR------Q--IRTYARVTPEQKIRIVKALQD---------------------------QGEFVAMTGDGVNDAPALKRAGIGVAMG-RK------GTDVAREAADMVLLDD-----N-----FATIVSAVREGRRIFDNI------RKFVRYTMTSNSGEIWTLF--LAP-F--------------L------------------GL--P------------LP-----LVP----------IQILWINLVT-----------------DGLPGLALSAEPQE-R---GIMRRPPR-PPN---ES------IFAHGMWQHM---------------------L-WVG------LLIGGLSLLA-QAWAYH-S-------------------------------------------------------------GTAHWQTMVFTVLTFCQLAH---V-LAIRSEKES-L-FT-----------------------------------------------------------------------------Q----------------------------------------------------------------------------------------------GL----------L--SNP-W-LLG-AVAITV------------ALQ----------LAVIYLPFLNP------I-FR----TAP-L--------------------SM------GELALCF-------VL-----PVVV------FV-----A-VEVEKWLVRKGWIYV-NYA------------------------------------------------------------------------------------------------------------------------------------------------------------------------------------------------------------------------------------------------------
>Thermodesulfovibrio_yellowstonii_289376@206890204
---------------------------------------------------------------------------------------------------------------------------------------------------------------------------------------------------------------------------------------------------------------------------------------------------------------------------------------------------------------------------------------------------------------------------------------------------------------------------------------------------------------------------------------------------------------------------------------------------------------------------------------------------------------------------------------------------------------------------------------------------------------------------------------------------------------------------------------------------------------------------------------------------------------------------------------------------------------------------------------------------------------------------------------------------------------------------------------------------------------------------------------------------------------------------------------------------------------------------------------------------------------------------------------------------------------------------------------------------------------------------------------MNWYQI-----S---------------------SKE-IYQ-------------K--------LNTSEKGLTT-EEAQKRLKQYGAN--RLTE-------------EEKINRLKIFL--HQFA--------------------------------------SPLIYILIIAGVVT-ILL-----------------------------------K-EY------ID--AS---VIFAAVIINAIIGYFQE---------YKAEQSV-----RALKRMLV-PKA-KVLR-DGV--------------------------------------------------------------------------------------------------------ERDITSEELVPGDIVLLYSGIRVPADIRLIHT-VEL--KIDESILTGESLPVEKHHH--VIK----------------------EENLTHGDQKNMAFMGTIV-VSG--R-AKGVVVETGMNTVFGKIAKHIKE-------------------------------AE-T-VKAPLQD----KITKFAN-AIGILVLSACLLLFIAGL------II------------------------------------------------------------------------------------------------------------GES------------------I-KDMFMTAVA-AA-VAAIPEGLPV-V-----VTVALAVGVSRMAK-H-NAIVRKLHAVETL-G-S-TTVIGSDKTGTLTKNEMTVKVIYD-GK------------------------DV-------------------------------YEVEGSGY----EPK-GNILHNGLPVNP--------------------------K--E-RHHLIDV----L-RIGLLCNESSVYVE----------------------------------NGEYKIQGDPTEAALIVSAMK-A--GL--SP-----------------------------------EE---------EK---------------E---RYRQ-IA-IIPF----ESERGYMA-------TL-H-R-HKG---------------------------K--------------RYIFVKGA-PEKVLEMCIKDSFG-----------------------------------NEI-------D------RGKILYMANEFAK-------RGL-RI---LAF---AYREIKE--------------------------------------------------------------------------EIEEIT----------------------------------CKEIEK-C--DTV---S-GLIFAGLQGMIDPPRPEAIEAIKGCK--SAGIR-VVMITGDHAVT-AKAIGEML-GISDGK------------------------------------------------------------------------------SKVLTGKELERM---S--D--------------------------------------------------------EELFHKVK------E--VSIYARVSPEHKLRIVKQLKR---------------------------HGEIVAVTGDGVNDAPALKAAHIGIAMG-KS------GTDVAKEASDMVLTDD-----N-----FASIFHAVREGRIVFDNI------RKVTFFLIPTGVASILSII--LAM-L--------------F------------------SV--P------------IP-----YVP----------AQILWINLVT-----------------NALQDIALAFEPGE-K---GVLTSPPR-DPK---EG------IMSRLLIERT---------------------I-IVG------ALISAGIVFN-FINALE-S-----------------------------------------------------------DASLERARTVAVTTMVFFQFFQ---A-WNSRSEYES-I-FK-----------------------------------------------------------------------------I----------------------------------------------------------------------------------------------SL----------L--SNP-F-LFL-SLIAAT------------IAQ----------LAFIYVPTLQW------I-FR----TEP-I--------------------SI------KDWQNIL-------LV-----ALSV------II-----V-VEIDKWLRRRWRK------------------------------------------------------------------------------------------------------------------------------------------------------------------------------------------------------------------------------------------------------------
>Cyclobacterium_marinum_880070@343085195
---------------------------------------------------------------------------------------------------------------------------------------------------------------------------------------------------------------------------------------------------------------------------------------------------------------------------------------------------------------------------------------------------------------------------------------------------------------------------------------------------------------------------------------------------------------------------------------------------------------------------------------------------------------------------------------------------------------------------------------------------------------------------------------------------------------------------------------------------------------------------------------------------------------------------------------------------------------------------------------------------------------------------------------------------------------------------------------------------------------------------------------------------------------------------------------------------------------------------------------------------------------------------------------------------------------------------------------------------------------------------------------MNYHNL-----T---------------------TSD-IYQ-------------K-------L-NTGENGLDS-AEVKKRQLKYGKN--ELTQ-------------KKKVSIISLIL--HQFK--------------------------------------DIMIFILFLAAAIS-YFV-G-----------------------------------DI------KD--TV---VILIIVLLNALIGFVQE---------YRAEKAM-----EALNKMSS-LHA-TIRR-AGH--------------------------------------------------------------------------------------------------------IIQVAATEIIPGDIVILEAGMLVPADLRLTTT-HTL--KIEEASLTGESHPKNKSSD--TLS----------------------TENTSLGDRVNMAYKSTII-TNG--R-GEGVVVATGMNTEIGRIAQLLQE-------------------------------D--K-VKTPLQK----RLADFAK-KLSFAVIGICIALFIAGW---L---R------------------------------------------------------------------------------------------------------------GEE------------------P-VQMLLTAIS-VA-VAAIPEALPA-V-----ITIALALGAKRMVR-K-NALIRKLPAAETL-G-S-VSYICTDKTGTITQNKMTVSDCWI-S-----------------------P-EV-------------------------------NKIE-----------------------------------------------------N-LDPMQIM----L-LGMELNHDVVTTAQ-------------------------------------KKLKGDPTEIALVAFTRN-N--QE--YK-----------------------------------AS---------WQ---------------N---EFKR-AY-EFPF----DSERKKMT-------TV-Y-P-MNG-----------------------------------------KWIVVTKGA-VEKILEISEAEN------------------------------------------------------IDKINTITKEFAE-------QGK-RV---LAY---AVKVMEE--------------------------------------------------------------------------LP----E-----------------------------------EKSV-D--KFE---S-HLQFIGLVAMIDPPRAEAIEAIANCH--TAGIR-LVMLTGDHPVT-AKAIATAT-GILQDPS-----------------------------------------------------------------------------DKIITGTALSAL---S--E--------------------------------------------------------QEFEANLE------S--IKVFARVSPEQKLKIVKSLQG---------------------------RGHFVAVTGDGVNDAPALKRADIGIAMG-IT------GTDVSKEAADMILLDD-----N-----FATIVHAVREGRRIFDNI------RKFIKYILTGNSGEIWTIF--LAP-L--------------L------------------GL--P------------IP-----LIP----------IQILWINLIS-----------------DGLPALAFASEPAE-E---DILKRPPR-KTD---ES------IFSGGIVIHV---------------------L-WVG------LLMGAVCLGT-QAWAIH-T-------------------------------------------------------------ENPKWATMVFTVLSISQMGH---A-LAIRSDIKS-L-FT-----------------------------------------------------------------------------M----------------------------------------------------------------------------------------------GI----------F--GNR-H-LII-AVLITI------------GLQ----------LIVVYLPFFQN------I-FN----TQA-L--------------------TF------SELVICL-------TL-----SSLV------FL-----F-VELEKWTKRRRYNAT-NLKGDPV--------------------------------------------------------------------------------------------------------------------------------------------------------------------------------------------------------------------------------------------------
>Cyanothece_sp._497965@307154112
---------------------------------------------------------------------------------------------------------------------------------------------------------------------------------------------------------------------------------------------------------------------------------------------------------------------------------------------------------------------------------------------------------------------------------------------------------------------------------------------------------------------------------------------------------------------------------------------------------------------------------------------------------------------------------------------------------------------------------------------------------------------------------------------------------------------------------------------------------------------------------------------------------------------------------------------------------------------------------------------------------------------------------------------------------------------------------------------------------------------------------------------------------------------------------------------------------------------------------------------------------------------------------------------------------------------------------------------------------------------MSFPTTSSLSAPSFPTAAQPWHTQ-----T---------------------VEE-ALK-------------L-------LQADSQQGLTQ-QQILQRQQYYGPN--ELKE-------------TGGRSALKILW--EQFT--------------------------------------NIMLVMLIAVAVVS-AVL-DLKA-----------------------------RA-FP------KD--AI---AIFSIVILNGILGYLQE---------SRAEKAL-----AALKNLSS-PKV-RVIR-SDK--------------------------------------------------------------------------------------------------------TIEISAKELVPGDIMLLEAGVQIAADGRLLEA-QNL--QVKESALTGEAEAVNKVAE---TV---------------------LSEDAPLGDRINLVFQGTEV-IQG--R-AKVLVTKTGMDTEIGHIAAMLQS-------------------------------VE-T-EPTPLQQ----RMSQLGN-VLVSSSLVLVGLVVIGGV---W--R-----------------------------------------------------------------------------------------------------------AGWDL------------------F-EELLEVSLS-MA-VAVVPEGLPA-V-----VTVTLAIGTQRMVR-R-NALIRKLPAVETL-G-S-VTTICSDKTGTLTQNKMVVQKVET-G-----------------------S-VS-------------------------------FQVTGEGY----APL-GDFITEMG--------------------------V-NDA--Q-NPEIQTL----L-TACVLCNDALLQQ----------------------------------KEGSWEILGDPTEGALLTLAAK-G--GI--YS-----------------------------------EA---------IA---------------P---QMPR-CG-EIPF----SSDRKRMS-------VV-V-E-GLP-----------------------ALKNGAQ-----------PYTMFTKGS-PELILERCSHILIGD-------------------------------Q-PQVL-------TP-QQ--REQILFQNDQMAM-------QGL-RV---LGF---SYRFLRE--------------------------------------------------------------------------IPSLE--------------------------------------S-E-E--IAE---Q-QLVWLGLVGMLDAPRKEVKGAVARCR--QAGIR-PIMITGDHQLT-AQAIAYDL-GIAQPG------------------------------------------------------------------------------EKILTGRELEKL-----NQ--------------------------------------------------------QQLEENVE------Q--VSVYARVSPEHKLRIVRALQN---------------------------RGKFVAMTGDGVNDAPALKQADIGIAMG-IT------GTDVSKEASDMILLDD-----N-----FATIVAATEEGRVVYSNI------RRFIKYILGSNIGEVLVIA--ASP-L--------------LGL----------------GG---------------VP-----LSP----------LQILWMNLVT-----------------DGLPALALAMEPAE-P---NVMKRPPF-SPR---ES------IFARGLGFYM---------------------I-RIG------IIFAILTIGL-MIWAYN-QA-H-------------------------------------------------------ASGDPERWKTMVFTTLCLAQMGH---A-LAVRSDTQL-T-VQ-----------------------------------------------------------------------------L----------------------------------------------------------------------------------------------NP----------F--SNP-Y-VLG-AITLTT------------FLQ----------LLLIYFPPLQS------F-FG----THA-L--------------------SL------SELSICF-------GF-----SLLM------FV-----W-IEMEKLVINYFNKHK-HNSPL----------------------------------------------------------------------------------------------------------------------------------------------------------------------------------------------------------------------------------------------------
>Anaerolinea_thermophila_926569@320162526
-----------------------------------------------------------------------------------------------------------------------------------------------------------------------------------------------------------------------------------------------------------------------------------------------------------------------------------------------------------------------------------------------------------------------------------------------------------------------------------------------------------------------------------------------------------------------------------------------------------------------------------------------------------------------------------------------------------------------------------------------------------------------------------------------------------------------------------------------------------------------------------------------------------------------------------------------------------------------------------------------------------------------------------------------------------------------------------------------------------------------------------------------------------------------------------------------------------------------------------------------------------------------------------------------------------------------------------------------------------------MAT-----PSSRPAM--PEEIAFVWHAL-----S---------------------PNE-TLQ-------------K-------LNTAEHSGLSS-EEAARRLAQYGAN--ELAE-------------KPRPTFLQLLI--AQLN--------------------------------------SFVVILLIVAAGIS-AVL-GE-----------------------------------W------VE--AG---AILAIVVLNAVLGVVQE---------SRAQEAL-----AALKKMAA-PEA-QVLR-DGK--------------------------------------------------------------------------------------------------------RLSIPARELVPGDIVFLEAGNYVPADVRLLEA-VNL--RVEEAALTGESVPVQKSAA--VL----------------------MAQDAPIGDRKNTAYMGTVV-SYG--R-GRGVVVATGMRTQLGMIADMLQS-------------------------------ME-E-EQTPLQR----RLDELGK-TLGWGALAVCALVFVVGL---V--RMLG---TDGF--------------------------------------------------------------------------------------------------QIQQ------------------V-VDLFMIAVS-LA-IAAVPEGLPA-I-----VTISLALGMREMVR-R-HALIRKLASVETL-G-S-ATVICSDKTGTLTQNAMTATRLWV-D-----------------------G-KT-------------------------------FEITGQGY----NPE-GEFRLNSQ-PV-------------------------NLK--D-YPAVTTA----L-WVGVLNNDAMLEQI-----------------------------G-ENGKSAYRIIGDPTEGALLVAAAK-A--GI--LQ-----------------------------------KE---------LT---------------H---TYPR-EQ-EVPF----DSSRKRMV-------TI-H-E-IEEVI------PEDS--------SPIYNHEKRH-----------WYAIAVKGA-PDIVLNLCTHYQRSD------------------------------DT-PAPL-------DD-AM--RAQILAANDAMTY-------DAL-RV---LGL---AYRLVPV--------------------------------------------------------------------------LPEE---------------------------------------IES-E--ELE---K-DLIFVGLIGMIDPARPEVQPALEKAR--TAGIR-TIMITGDYPNT-ARAIAESI-HLLRP---------------------------------------------------------------------------G---HQVLTGAQLNEM---D--D--------------------------------------------------------QTLIREVE------R--TDVFARVSPEHKMRIVDALRA---------------------------NGEVVAMTGDGVNDAPAIKRADIGVSMG-IT------GTDVAKETADMVLTDD-----N-----YASIVAAIEQGRIIYSNI------RKFVYYLLSCNLAEIAIIF--LST-L--------------FMG-----R---------------------------SP-----LTA----------LQLLWLNLVT-----------------DGAPALALGTEKGD-P---DIMHQPPR-PPK---EP------IINRFMLQGI---------------------V-FQT------LAITATTLLA-FWIGS------------------------------------------------------------TDPQHVHYAETMAFVTLSVSELLR---A-YTARSEYYP-L-VK-----------------------------------------------------------------------------I----------------------------------------------------------------------------------------------GV----------F--TNR-W-MNL-AVLSSL------------ALI----------LGAVYVPFLNN------V-FD----TEP-L--------------------GW------AQWVEIL-------PL-----ILIP------SV-----V-AEATKVSFAPHRKKT-S--------------------------------------------------------------------------------------------------------------------------------------------------------------------------------------------------------------------------------------------------------
>Cyanothece_sp._65393@218440322
---------------------------------------------------------------------------------------------------------------------------------------------------------------------------------------------------------------------------------------------------------------------------------------------------------------------------------------------------------------------------------------------------------------------------------------------------------------------------------------------------------------------------------------------------------------------------------------------------------------------------------------------------------------------------------------------------------------------------------------------------------------------------------------------------------------------------------------------------------------------------------------------------------------------------------------------------------------------------------------------------------------------------------------------------------------------------------------------------------------------------------------------------------------------------------------------------------------------------------------------------------------------------------------------------------------------------------------------------------------------MSFPTTSSLASATFPNTAQPWHTQ-----P---------------------SSQ-ALE-------------L-------LQSDPEQGLPE-SQITQRQQYYGAN--ELKE-------------TGGRSPLQILW--EQFT--------------------------------------NIMLVMLIAVAVVS-AVL-DLKN-----------------------------GT-FP------KD--AI---AIFLIVILNGILGYLQE---------SRAEKAL-----AALKNLSS-PKV-RVIR-NGK--------------------------------------------------------------------------------------------------------TEEISAKDLVPGDIMLLEAGVSIAADGRLLEA-QNL--QVKESALTGEAEGVNKQAE---VI---------------------LNEDAPLGDRINLVFQGTEV-IQG--R-AKVLVCKTGMDTEIGHIAAMLQS-------------------------------VE-S-EPTPLQQ----RMSQLGN-VLVSSSLILVAIVVIGGV---L--R-----------------------------------------------------------------------------------------------------------TGWGL------------------F-EQLLEVSLS-MA-VAVVPEGLPA-V-----VTVTLAIGTQRMVR-R-NALIRKLPAVETL-G-S-VTTICSDKTGTLTQNKMVVQQVQT-G-----------------------C-QS-------------------------------FQVTGEGY----API-GEFIPDEE--------------------------R-YKT--E-YQDVQLL----L-RACVLCNDALLQE----------------------------------KQGSWEIIGDPTEGALLSLAGK-A--GI--YQ-----------------------------------EA---------LT---------------P---SLPR-VG-EIPF----SSERKRMS-------VV-V-E-GVM------------------------LPEQEP-----------PYTMFTKGS-PELILERCTHVINGD-------------------------------R-PQPL-------TS-EE--RENILFQNDQMAM-------QGL-RV---LGF---ACRAIEE--------------------------------------------------------------------------IPSLE--------------------------------------S-E-E--IAE---Q-QLIWLGLVGMLDAPRKEVKGAVLRCR--EAGIR-AIMITGDHQLT-AQAIAYDL-GIAQPG------------------------------------------------------------------------------DQILTGRELERF-----NQ--------------------------------------------------------SELEEKVE------Q--VSVYARVSPEHKLRIVRALQN---------------------------RGKFVAMTGDGVNDAPALKQADIGIAMG-IT------GTDVSKEASDMILLDD-----N-----FATIVAATEEGRVVYSNI------RRFIKYILGSNIGEVLVIA--ASP-L--------------LGL----------------GG---------------VP-----LSP----------LQILWMNLVT-----------------DGLPALALAMEPAE-P---NVMKRPPF-SPR---ES------IFARGLGLYM---------------------V-RIG------IIFAILTIGL-MVWAYN-HA-Q-------------------------------------------------------ASGDPQRWKTMVFTTLCLAQMGH---A-LAVRSDNRL-T-IQ-----------------------------------------------------------------------------L----------------------------------------------------------------------------------------------NP----------M--SNP-Y-VLG-AITLTT------------LLQ----------LLLIYFAPLRN------F-FG----THW-L--------------------SF------TELAICF-------GF-----SALM------FV-----W-IEIEKIIVNAFFVSQ-KTSSKL---------------------------------------------------------------------------------------------------------------------------------------------------------------------------------------------------------------------------------------------------
>Haliscomenobacter_hydrossis_760192@332662863
---------------------------------------------------------------------------------------------------------------------------------------------------------------------------------------------------------------------------------------------------------------------------------------------------------------------------------------------------------------------------------------------------------------------------------------------------------------------------------------------------------------------------------------------------------------------------------------------------------------------------------------------------------------------------------------------------------------------------------------------------------------------------------------------------------------------------------------------------------------------------------------------------------------------------------------------------------------------------------------------------------------------------------------------------------------------------------------------------------------------------------------------------------------------------------------------------------------------------------------------------------------------------------------------------------------------------------------------------------------------------------------MTSFHT-----Q---------------------TAT-QTL-------------E-------LLHTELNGLSA-AEVVNRQNLYGAN--ELVQ-------------KKPKPAWLMFL--LQFK--------------------------------------DFMIIILMVAAIIS-GMV-G-----------------------------------EM------TD--AI---IILIIVLLNAVIGFIQE---------YRAEKAI-----DALKKMSI-TTA-KIKR-GGA--------------------------------------------------------------------------------------------------------VLSLSSVELVPGDVVLLEAGNAIPADLRLLEA-YNL--RIDESALTGESVPVDKITD--TLK----------------------TADIPLGDRFNLAYKGTLL-TNG--R-GVGVVTATGMQTELGRIAQLLQG-------------------------------D--E-ADTPLKK----RMTVFGK-NLTYIILFICVIIFVAGW---L---R------------------------------------------------------------------------------------------------------------GED------------------A-LKMLLISIS-LA-VAAIPEALPA-L-----MTIALARGANRMAK-K-NALVRKLPSVETL-G-S-VSYICSDKTGTLTQNKMKVVNTLS-S-----------------------S-PA-------------------------------LES---------------------------------------------------------TGLSPM----L-LTMALNHDVQAKAE-------------------------------------NDVQGDSTEVAIVEAAIQ-E--LGFEAF-----------------------------------QN---------LE---------------Q---RYPR-VA-ELPF----DSDRKCMT-------TV-H-Q-FGT-----------------------------------------QFLVLNKGA-TESLLPALNSAA-----------------------------------------------D------QKKLEELSEEWAK-------QGQ-RV---LAF---AYKVIPE--------------------------------------------------------------------------LP----Q-----------------------------------PFSY-E--TVE---T-EVHFAGVVGIIDPPREEVKVAIVECK--AAGIN-PVMITGDHPST-AAAIAGEI-GILQAG------------------------------------------------------------------------------DQTLTGVTLAQL---S--E--------------------------------------------------------EAFLDQVE------N--TTVYARVSPDQKLRIVKALQS---------------------------KGHYTAMTGDGVNDAPSLKAANIGIAMG-IN------GTDVSKEAAHMILLDD-----N-----FATIVKAVKEGRRIYDNI------RKFIKYIMTCNSAELWTIF--LAP-L--------------I------------------GL--P------------MP-----LLP----------IHILWINLVT-----------------DGLPGLALAGEKAE-A---DIMKRKPR-GIN---ES------IFADGLGYHI---------------------I-WVG------LLMAGVTLGV-QAWSIK-T-------------------------------------------------------------GSTHWQTMVFTVLSLSQLGH---A-LAVRGERSF-L-YQ-----------------------------------------------------------------------------Q----------------------------------------------------------------------------------------------GL----------F--SNW-P-LLS-AVFFTF------------LLQ----------LAVVYVPFLNK------I-FR----TQP-L--------------------SW------QELGICV-------GL-----AAVV------FH-----A-VELEKWVKLVWRKKA-ATAQL----------------------------------------------------------------------------------------------------------------------------------------------------------------------------------------------------------------------------------------------------
>Ruminococcus_albus_697329@317056227
------------------------------------------------------------------------------------------------------------------------------------------------------------------------------------------------------------------------------------------------------------------------------------------------------------------------------------------------------------------------------------------------------------------------------------------------------------------------------------------------------------------------------------------------------------------------------------------------------------------------------------------------------------------------------------------------------------------------------------------------------------------------------------------------------------------------------------------------------------------------------------------------------------------------------------------------------------------------------------------------------------------------------------------------------------------------------------------------------------------------------------------------------------------------------------------------------------------------------------------------------------------------------------------------------------------------------------------------------------------------------------------------------------------------------------------------------MSKFTGLSQ-AEAEKRLLENGRN--CLKE-------------EKQKTVLQMFL--AQIL--------------------------------------NFTNAILGAAIIIS-II--------L---------------------------H-DY------GE--AI---IMLVIVIANAVIGVVQE---------GKAQKAL-----DALKKMSV-LKA-TVIR-DGE--------------------------------------------------------------------------------------------------------TKEISSEELVVGDIVVLEAGKQVPADLKLLET-ARL--MMDEKALTGESVPVEKDEK--FVA----------------------DEKTGIGDRLDLAYMTTVV-TYG--R-GIGEVVHTGMDTQIGKIADMVGQ-------------------------------EK-E-KPSPLQK----GMNELSR-TLGIAVIVICAIVFLIGI---V--QG-------------------------------------------------------------------------------------------------------------RE------------------V-LELLMTAVS-LA-VAAIPEGIPT-I-----VTIVLALGMQRMAK-I-NAIVKNMPAVETL-G-A-VSYVCSDKTGTLTQNRMTVVKAFE-N-----------------------G-EY-------------------------------IDLDTL---------------------------------------------------D-KDKHDTL----I-KGLMLCNDASIAS-------------------------------------DGTEVGDPTETALVAFAKR-Y--GI--EK-----------------------------------SV---------TE---------------K---SVPR-IN-EKAF----DSERKLMT-------TV-H-T-TE-----------------------D------G-----------KIISYTKGS-TDELLMRCTHIRVNG------------------------------TV--REI-------TN-ED--MALISNAMSEMSF-------EAL-RV---LSL---AVREDNR-------------------------------------------------------------------------------------------------------------------------D--AVE---Q-GLTYIGMIGMIDPERPEVVESIKTFK--RAGIK-TVMITGDHKDT-ALAIAKKL-GIAER---------------------------------------------------------------------------P---DECVMGHELDEM---S--D--------------------------------------------------------EELRNRVS------G--LSIFARVSPEHKVKIVKAIQA---------------------------NNNIASMTGDGVNDAPSLKAADVGVAMG-IT------GTDVAKGAADIVLQDD-----K-----FTTIEKAVKEGRNIYENV------KKSILFALSSNISEVVVMF--AAI-A--------------AGF-----A----A-----------------------P-----LKA----------VHILWVNLLT-----------------DSLPCFALGVDPNSSS---DVMNKRPR-KNG---ES------IFADGGYFKV---------------------G-LYS------VIIAVVTLIA-FLYAPI-RD-LSA----------------------------SGTA----YT----LKNIIDR--FSDKQILMQSQTLAFCTLAVSELFH---A-IGMRDTETS-L-FK-----------------------------------------------------------------------------F----------------------------------------------------------------------------------------------NH----------L--DNK-I-MIL-AFAVGL------------LGQ----------LAVTEIPFFRN------I-FD----TVQ-M--------------------TL------PMWGLVL-------VL-----SIMP------LL-----A-HEIVVLVKKVKKA------------------------------------------------------------------------------------------------------------------------------------------------------------------------------------------------------------------------------------------------------------
>Streptococcus_mutans_511691@290580073
-------------------------------------------------------------------------------------------------------------------------------------------------------------------------------------------------------------------------------------------------------------------------------------------------------------------------------------------------------------------------------------------------------------------------------------------------------------------------------------------------------------------------------------------------------------------------------------------------------------------------------------------------------------------------------------------------------------------------------------------------------------------------------------------------------------------------------------------------------------------------------------------------------------------------------------------------------------------------------------------------------------------------------------------------------------------------------------------------------------------------------------------------------------------------------------------------------------------------------------------------------------------------------------------------------------------------------------------------------------------------MSS-TEQETMQGIEKL---------V---------------------SD--DVY-------------E-------AAQTSSNGLEA-SQVQKRQELYGLN--RLNA-------------VKGEPVWLKFI--KNFT--------------------------------------SMMALLLWAGGAVA-FFS-G-----------------------------------TI------EL--GI---AIWLVNVINGLFSFFQE---------YRASQAT-----EALKKMLP-SYA-RVIR-DGK--------------------------------------------------------------------------------------------------------ESKILAEELVPGDVMLIEEGDAISADGRIIFS-TDL--QVNQSALTGESNPVRKNNY--PV----------------------LDSDTENLEFKNMVFAGTSV-SNG--S-AKVVVTKIAMATEFGKIADLTQS-------------------------------ME-D-EKSPLQK----ELDLLTK-QISLIAVTIGIFFLLASV---F--FV------------------------------------------------------------------------------------------------------------KQP------------------L-AQAFIFSLG-MI-VAFIPEGLLP-T-----VTLSLAMAVQRMAK-E-HALVKKLSSVETL-G-A-TSVICSDKTGTLTQNEMTVNHVWT-L-----------------------N-HE-------------------------------YEVTGQGY----ASD-GHLERNNQEV--------------------------TVA--N-EEGLEFL----L-RAAALCSNARVLAP-------------------------------SDGNPRYTVLGDPTEACLNVVAEK-A--GI--DL-----------------------------------TE---------NE---------------T---WAQR-VR-ELPF----DSSRKRMT-------TV-H-R-LKQPV-------------------------NGS-----------SFISITKGA-PKETSELCNKVYENG------------------------------QL--RDL-------TD-TD--REAILAANDDYAR-------QGL-RV---LAV---AYRNLEE--------------------------------------------------------------------------VAD---------------------------------LPKALSDYSP-E--VIE---E-DMVFQGLVVMADPPREEVAAAVDLCR--KASIR-IVMVTGDYGLT-AVSIAKRI-GIVQG--E--------------------------------------------------------------------N------P-RVVTGLELKDM-----SD--------------------------------------------------------DDLKQALS------D--EVVFARVAPEQKYRVVTNLQA---------------------------LGHVVAVTGDGVNDAPALKKADIGVAMG-IT------GTDVAKESADMILTDD-----N-----FASIVRAVEEGRAVYINI------RKFLTYIFNSNTSEAVPSA--AFL-FSKGG--I----------------------------P--------------LP-----LTV----------MQILAIDLGT-----------------DMIPALGLGVEEAE-D---GIMERPPR-RPT---DR------LLNKGLLIKA---------------------FIWYG------FLEAAIAMGA-FFFTYA-IG-G------------------------------GLNG-HL----------------ASSGQLYQQATTMTLGAIIFCQLGM---V-MNTRTEKAS-I-FK-----------------------------------------------------------------------------V----------------------------------------------------------------------------------------------KL----------F--SNK-V-INF-GMMFEI------------FLF----------CLLAYLPFLHG------LFN-----TAA-I----------G----------V------WHWLYLI-------LC-----PIPV------LF-----I-EEARKAYMRRKH-------------------------------------------------------------------------------------------------------------------------------------------------------------------------------------------------------------------------------------------------------------
>Synechocystis_sp._1080228@383323688
-------------------------------------------------------------------------------------------------------------------------------------------------------------------------------------------------------------------------------------------------------------------------------------------------------------------------------------------------------------------------------------------------------------------------------------------------------------------------------------------------------------------------------------------------------------------------------------------------------------------------------------------------------------------------------------------------------------------------------------------------------------------------------------------------------------------------------------------------------------------------------------------------------------------------------------------------------------------------------------------------------------------------------------------------------------------------------------------------------------------------------------------------------------------------------------------------------------------------------------------------------------------------------------------------------------------------------------------------------------MKAC----CYFFISMPPSASFQGQPLITWHTL-----S---------------------ADQ-VVS-------------D-------LHGDRQQGLSQ-QQVAENLQVYGKN--ELIE-------------TGGRTSWNILV--DQFT--------------------------------------NIMLLLLIAVAVIS-AAI-DIYQA--------QQ---------------LGKFI-FP------KD--AV---AIFTVVLLNGILGYVQE---------RGAEKAL-----AALKDLST-SRV-RVIR-EGK--------------------------------------------------------------------------------------------------------TTEVESTELVPGDLILLEAGVKVPADGRILEG-ANL--QIREAALTGEAEAVMKQGD---VL---------------------LPADSALGDRLNLVYSGTEV-VQG--R-GTVIVTATGMKTELGKIASALQS-------------------------------VE-P-EPTPLQK----RMTQLGN-VLVSGSLILVAIVVVGGT---L--F------------------------------------------------------------------------------------------------------------KPDL------------------F-MQLVEVSLS-MA-VAVVPEGLPA-V-----ITVTLALGTQRMAK-R-NALIRQLSAVETL-G-S-VTTICSDKTGTLTQNKMVVQSIIS-D-----------------------R-HR-------------------------------LVVTGEGY----NPV-GEFQAGE-------------------------GEDLKIE--N-IPEIEKL----L-MACILCNDAILQK----------------------------------ENGQWAILGDPTEGALLALAGK-A--NI--FK-----------------------------------HE---------QE---------------Q---YFPR-IT-EFPF----SSERKRMS-------VI-V-Q-DGQGK------IN-----------------TPD-----------SYVMFVKGS-PELILERCTHIQVGS-------------------------------E-ILPI-------SK-EK--RSYILEKNNDLAG-------RGL-RV---LGF---ASKVWTT--------------------------------------------------------------------------LPANT--------------------------------------T-D-D--IAE---Q-ELTWLGLVGMLDAPRPEVRDAVAKCR--AAGIR-PVMITGDHPLT-AQAIALDL-GIAEPG------------------------------------------------------------------------------ARVVTSRDLDNC-----SE--------------------------------------------------------KELAEIVH------T--VSVYARVSPEHKLKIVQTLRK---------------------------QHEVVAMTGDGVNDAPALKQADIGVAMG-IT------GTDVSKEASDMILLDD-----N-----FATIVSAVEEGRVVYTNI------RRFIRYILGSNIGEVLTIA--AAP-L--------------MGL----------------GG---------------VP-----LSP----------LQILWMNLVT-----------------DGVPALALAVEPGK-A---TVMQQSPK-DPQ---ES------IFARGLGSYM---------------------V-RQG------LILAIVTIVL-MVWAYN-YT-P-------------------------------------------------NH--LEGGLSPNRWKTMVFTTLCLAQMGH---A-LAIRSLTSL-T-VE-----------------------------------------------------------------------------M----------------------------------------------------------------------------------------------NL----------F--SNP-F-LLV-AVVVTS------------LLQ----------LLLIYVEPLRA------F-FG----THY-L--------------------PA------NELWVCV-------GF-----SALI------FI-----W-IELEKVSVRLYSSFK----------------------------------------------------------------------------------------------------------------------------------------------------------------------------------------------------------------------------------------------------------
>Synechocystis_sp._1080230@383326857
-------------------------------------------------------------------------------------------------------------------------------------------------------------------------------------------------------------------------------------------------------------------------------------------------------------------------------------------------------------------------------------------------------------------------------------------------------------------------------------------------------------------------------------------------------------------------------------------------------------------------------------------------------------------------------------------------------------------------------------------------------------------------------------------------------------------------------------------------------------------------------------------------------------------------------------------------------------------------------------------------------------------------------------------------------------------------------------------------------------------------------------------------------------------------------------------------------------------------------------------------------------------------------------------------------------------------------------------------------------MKAC----CYFFISMPPSASFQGQPLITWHTL-----S---------------------ADQ-VVS-------------D-------LHGDRQQGLSQ-QQVAENLQVYGKN--ELIE-------------TGGRTSWNILV--DQFT--------------------------------------NIMLLLLIAVAVIS-AAI-DIYQA--------QQ---------------LGKFI-FP------KD--AV---AIFTVVLLNGILGYVQE---------RGAEKAL-----AALKDLST-SRV-RVIR-EGK--------------------------------------------------------------------------------------------------------TTEVESTELVPGDLILLEAGVKVPADGRILEG-ANL--QIREAALTGEAEAVMKQGD---VL---------------------LPADSALGDRLNLVYSGTEV-VQG--R-GTVIVTATGMKTELGKIASALQS-------------------------------VE-P-EPTPLQK----RMTQLGN-VLVSGSLILVAIVVVGGT---L--F------------------------------------------------------------------------------------------------------------KPDL------------------F-MQLVEVSLS-MA-VAVVPEGLPA-V-----ITVTLALGTQRMAK-R-NALIRQLSAVETL-G-S-VTTICSDKTGTLTQNKMVVQSIIS-D-----------------------R-HR-------------------------------LVVTGEGY----NPV-GEFQAGE-------------------------GEDLKIE--N-IPEIEKL----L-MACILCNDAILQK----------------------------------ENGQWAILGDPTEGALLALAGK-A--NI--FK-----------------------------------HE---------QE---------------Q---YFPR-IT-EFPF----SSERKRMS-------VI-V-Q-DGQGK------IN-----------------TPD-----------SYVMFVKGS-PELILERCTHIQVGS-------------------------------E-ILPI-------SK-EK--RSYILEKNNDLAG-------RGL-RV---LGF---ASKVWTT--------------------------------------------------------------------------LPANT--------------------------------------T-D-D--IAE---Q-ELTWLGLVGMLDAPRPEVRDAVAKCR--AAGIR-PVMITGDHPLT-AQAIALDL-GIAEPG------------------------------------------------------------------------------ARVVTSRDLDNC-----SE--------------------------------------------------------KELAEIVH------T--VSVYARVSPEHKLKIVQTLRK---------------------------QHEVVAMTGDGVNDAPALKQADIGVAMG-IT------GTDVSKEASDMILLDD-----N-----FATIVSAVEEGRVVYTNI------RRFIRYILGSNIGEVLTIA--AAP-L--------------MGL----------------GG---------------VP-----LSP----------LQILWMNLVT-----------------DGVPALALAVEPGK-A---TVMQQSPK-DPQ---ES------IFARGLGSYM---------------------V-RQG------LILAIVTIVL-MVWAYN-YT-P-------------------------------------------------NH--LEGGLSPNRWKTMVFTTLCLAQMGH---A-LAIRSLTSL-T-VE-----------------------------------------------------------------------------M----------------------------------------------------------------------------------------------NL----------F--SNP-F-LLV-AVVVTS------------LLQ----------LLLIYVEPLRA------F-FG----THY-L--------------------PA------NELWVCV-------GF-----SALI------FI-----W-IELEKVSVRLYSSFK----------------------------------------------------------------------------------------------------------------------------------------------------------------------------------------------------------------------------------------------------------
>Synechocystis_sp._1080229@383492741
-------------------------------------------------------------------------------------------------------------------------------------------------------------------------------------------------------------------------------------------------------------------------------------------------------------------------------------------------------------------------------------------------------------------------------------------------------------------------------------------------------------------------------------------------------------------------------------------------------------------------------------------------------------------------------------------------------------------------------------------------------------------------------------------------------------------------------------------------------------------------------------------------------------------------------------------------------------------------------------------------------------------------------------------------------------------------------------------------------------------------------------------------------------------------------------------------------------------------------------------------------------------------------------------------------------------------------------------------------------MKAC----CYFFISMPPSASFQGQPLITWHTL-----S---------------------ADQ-VVS-------------D-------LHGDRQQGLSQ-QQVAENLQVYGKN--ELIE-------------TGGRTSWNILV--DQFT--------------------------------------NIMLLLLIAVAVIS-AAI-DIYQA--------QQ---------------LGKFI-FP------KD--AV---AIFTVVLLNGILGYVQE---------RGAEKAL-----AALKDLST-SRV-RVIR-EGK--------------------------------------------------------------------------------------------------------TTEVESTELVPGDLILLEAGVKVPADGRILEG-ANL--QIREAALTGEAEAVMKQGD---VL---------------------LPADSALGDRLNLVYSGTEV-VQG--R-GTVIVTATGMKTELGKIASALQS-------------------------------VE-P-EPTPLQK----RMTQLGN-VLVSGSLILVAIVVVGGT---L--F------------------------------------------------------------------------------------------------------------KPDL------------------F-MQLVEVSLS-MA-VAVVPEGLPA-V-----ITVTLALGTQRMAK-R-NALIRQLSAVETL-G-S-VTTICSDKTGTLTQNKMVVQSIIS-D-----------------------R-HR-------------------------------LVVTGEGY----NPV-GEFQAGE-------------------------GEDLKIE--N-IPEIEKL----L-MACILCNDAILQK----------------------------------ENGQWAILGDPTEGALLALAGK-A--NI--FK-----------------------------------HE---------QE---------------Q---YFPR-IT-EFPF----SSERKRMS-------VI-V-Q-DGQGK------IN-----------------TPD-----------SYVMFVKGS-PELILERCTHIQVGS-------------------------------E-ILPI-------SK-EK--RSYILEKNNDLAG-------RGL-RV---LGF---ASKVWTT--------------------------------------------------------------------------LPANT--------------------------------------T-D-D--IAE---Q-ELTWLGLVGMLDAPRPEVRDAVAKCR--AAGIR-PVMITGDHPLT-AQAIALDL-GIAEPG------------------------------------------------------------------------------ARVVTSRDLDNC-----SE--------------------------------------------------------KELAEIVH------T--VSVYARVSPEHKLKIVQTLRK---------------------------QHEVVAMTGDGVNDAPALKQADIGVAMG-IT------GTDVSKEASDMILLDD-----N-----FATIVSAVEEGRVVYTNI------RRFIRYILGSNIGEVLTIA--AAP-L--------------MGL----------------GG---------------VP-----LSP----------LQILWMNLVT-----------------DGVPALALAVEPGK-A---TVMQQSPK-DPQ---ES------IFARGLGSYM---------------------V-RQG------LILAIVTIVL-MVWAYN-YT-P-------------------------------------------------NH--LEGGLSPNRWKTMVFTTLCLAQMGH---A-LAIRSLTSL-T-VE-----------------------------------------------------------------------------M----------------------------------------------------------------------------------------------NL----------F--SNP-F-LLV-AVVVTS------------LLQ----------LLLIYVEPLRA------F-FG----THY-L--------------------PA------NELWVCV-------GF-----SALI------FI-----W-IELEKVSVRLYSSFK----------------------------------------------------------------------------------------------------------------------------------------------------------------------------------------------------------------------------------------------------------
>Synechocystis_sp._1148@384438009
-------------------------------------------------------------------------------------------------------------------------------------------------------------------------------------------------------------------------------------------------------------------------------------------------------------------------------------------------------------------------------------------------------------------------------------------------------------------------------------------------------------------------------------------------------------------------------------------------------------------------------------------------------------------------------------------------------------------------------------------------------------------------------------------------------------------------------------------------------------------------------------------------------------------------------------------------------------------------------------------------------------------------------------------------------------------------------------------------------------------------------------------------------------------------------------------------------------------------------------------------------------------------------------------------------------------------------------------------------------MKAC----CYFFISMPPSASFQGQPLITWHTL-----S---------------------ADQ-VVS-------------D-------LHGDRQQGLSQ-QQVAENLQVYGKN--ELIE-------------TGGRTSWNILV--DQFT--------------------------------------NIMLLLLIAVAVIS-AAI-DIYQA--------QQ---------------LGKFI-FP------KD--AV---AIFTVVLLNGILGYVQE---------RGAEKAL-----AALKDLST-SRV-RVIR-EGK--------------------------------------------------------------------------------------------------------TTEVESTELVPGDLILLEAGVKVPADGRILEG-ANL--QIREAALTGEAEAVMKQGD---VL---------------------LPADSALGDRLNLVYSGTEV-VQG--R-GTVIVTATGMKTELGKIASALQS-------------------------------VE-P-EPTPLQK----RMTQLGN-VLVSGSLILVAIVVVGGT---L--F------------------------------------------------------------------------------------------------------------KPDL------------------F-MQLVEVSLS-MA-VAVVPEGLPA-V-----ITVTLALGTQRMAK-R-NALIRQLSAVETL-G-S-VTTICSDKTGTLTQNKMVVQSIIS-D-----------------------R-HR-------------------------------LVVTGEGY----NPV-GEFQAGE-------------------------GEDLKIE--N-IPEIEKL----L-MACILCNDAILQK----------------------------------ENGQWAILGDPTEGALLALAGK-A--NI--FK-----------------------------------HE---------QE---------------Q---YFPR-IT-EFPF----SSERKRMS-------VI-V-Q-DGQGK------IN-----------------TPD-----------SYVMFVKGS-PELILERCTHIQVGS-------------------------------E-ILPI-------SK-EK--RSYILEKNNDLAG-------RGL-RV---LGF---ASKVWTT--------------------------------------------------------------------------LPANT--------------------------------------T-D-D--IAE---Q-ELTWLGLVGMLDAPRPEVRDAVAKCR--AAGIR-PVMITGDHPLT-AQAIALDL-GIAEPG------------------------------------------------------------------------------ARVVTSRDLDNC-----SE--------------------------------------------------------KELAEIVH------T--VSVYARVSPEHKLKIVQTLRK---------------------------QHEVVAMTGDGVNDAPALKQADIGVAMG-IT------GTDVSKEASDMILLDD-----N-----FATIVSAVEEGRVVYTNI------RRFIRYILGSNIGEVLTIA--AAP-L--------------MGL----------------GG---------------VP-----LSP----------LQILWMNLVT-----------------DGVPALALAVEPGK-A---TVMQQSPK-DPQ---ES------IFARGLGSYM---------------------V-RQG------LILAIVTIVL-MVWAYN-YT-P-------------------------------------------------NH--LEGGLSPNRWKTMVFTTLCLAQMGH---A-LAIRSLTSL-T-VE-----------------------------------------------------------------------------M----------------------------------------------------------------------------------------------NL----------F--SNP-F-LLV-AVVVTS------------LLQ----------LLLIYVEPLRA------F-FG----THY-L--------------------PA------NELWVCV-------GF-----SALI------FI-----W-IELEKVSVRLYSSFK----------------------------------------------------------------------------------------------------------------------------------------------------------------------------------------------------------------------------------------------------------
>Thermaerobacter_marianensis_644966@317121746
---------------------------------------------------------------------------------------------------------------------------------------------------------------------------------------------------------------------------------------------------------------------------------------------------------------------------------------------------------------------------------------------------------------------------------------------------------------------------------------------------------------------------------------------------------------------------------------------------------------------------------------------------------------------------------------------------------------------------------------------------------------------------------------------------------------------------------------------------------------------------------------------------------------------------------------------------------------------------------------------------------------------------------------------------------------------------------------------------------------------------------------------------------------------------------------------------------------------------------------------------------------------------------------------------------------------MVRP-----------GKDRSVRG-----PAP---------RPGAGAGAGTGPGPGNHRT--PADRPVPWHAL-----P---------------------VER-CLE-------------I-------LGTDGDSGLAA-TEAARRLRRYGSN--QLRE-------------ARRDSLWRKLA--VQFQ--------------------------------------GVLVLVLVGAAALS-AAL-G-----------------------------------EQ------AD--AI---TILVIVIVNALLGFLHE---------HKAEQAL-----EALKALAA-PQA-RVVR-DGH--------------------------------------------------------------------------------------------------------RQVVPAADLVPGDLILVEAGDRIPADARLLES-HSL--AVEEAALTGESRPVGKAAG--AAC---------------------A-PDASLAERPTMVYQGTTV-TRG--R-ARAVVVATGMATEMGRIAGLLEA-------------------------------AE-T-EPTPLQQ----RLAHLGR-VLVTAALAVCAVVVVLGV---I---Q------------------------------------------------------------------------------------------------------------GEG------------------L-ASMFLAGVS-LA-VAAVPEGLPA-V-----VTIVLALGVQRMVQ-A-HAIIRRLPAVETL-G-C-ATVICSDKTGTLTENRMTARRAVT-A-----------------------S-GA-------------------------------FGRSGEGEPWRPDPA-GPVDRAGIASPARPDGHGAPGGDEPAAAPGEAGRPDPGA--A-AAELRRL----L-EAVALCNNAVPVSA------------------------------------SDDPAGDPTEVGLVKAAWA-G--GI--DA-----------------------------------RR---------LQ---------------R---ERPR-VA-EHPF----SSERRRMA-------VV-C-R-DQR-----------------------------G-----------RRTSYVKGA-PEVVLERCRFLLR-G------------------------------DG-PVPL-------TG-TD--RQRMAATAAAMAE-------QAL-RV---LAV---AVRPLDP--------------------------------------------------------------------------GQD---------------------------------------PEDE-R--VAE---S-DLVLVGLVGLMDPPRPEVPAAVERCR--RAGIR-PVMVTGDHART-AAAIGREL-GLLGE-A-----------------------------------------------------------------------------DPVVEGRELEAL---D--D--------------------------------------------------------EQLARRVA------E--VNVFARVAPEHKLRIVRALKR---------------------------QGAVVGMTGDGVNDAPALKEAHIGIAMG-RT------GTDVTREAADMILTDD-----N-----FASIVAAVEQGRAIYDNI------RKFIRYLLACNTGEILVMF--LAL-L--------------A------------------GL--P------------LP-----LRP----------IHILLVNLVT-----------------DGLPAVALGLEPAE-P---DVMNRPPR-HPR---ES------LFAGGLGRRV---------------------V-VRG------VIIGLTTLTL-FVLGSA-G------------------------------------------------------------GDLERGRTMALAGLVLSQMLH---V-FDCRSERRS-A-FD-----------------------------------------------------------------------------V----------------------------------------------------------------------------------------------PL----------S--ANP-A-LAA-AVASSV------------AVL----------LAVIYWEPLAR------S-FY----TVP-L--------------------RP------GDWVMVL-------GA-----VLLP------WV-----A-LVVRRHLPGGPPRAV-QAGRPV---------------------------------------------------------------------------------------------------------------------------------------------------------------------------------------------------------------------------------------------------
>Anabaena_variabilis_240292@75812388
-----------------------------------------------------------------------------------------------------------------------------------------------------------------------------------------------------------------------------------------------------------------------------------------------------------------------------------------------------------------------------------------------------------------------------------------------------------------------------------------------------------------------------------------------------------------------------------------------------------------------------------------------------------------------------------------------------------------------------------------------------------------------------------------------------------------------------------------------------------------------------------------------------------------------------------------------------------------------------------------------------------------------------------------------------------------------------------------------------------------------------------------------------------------------------------------------------------------------------------------------------------------------------------------------------------------------------------------------------------------------MSANLSHPQIPQPFESRSWHTI-----E---------------------AQK-TLW-------------L-------LKSDRTHGLTQ-EQIDENLQHYGTN--ELVE-------------ISGRSPWEIFW--DQFK--------------------------------------NIMLLMLIAVAIIS-MLL-DVRES--------LV---------------KGQFI-FP------KD--AV---AIFAVVLLNGLLGYLQE---------SGAEKAL-----AALKNMAS-SKV-RLIR-EGK--------------------------------------------------------------------------------------------------------VVEAESKELVPGDIMLLEAGVKVAADGRILEA-ANL--QVREAALTGEAHAVEKQAN---AI---------------------LQEDAPLGDRINLVFSGTEV-VQG--R-ATVVVTSTGMQTELGKIATALQS-------------------------------VE-T-EPTPLQK----RMAQLGN-TLVTGSLIIVAIVILGGT---L--F------------------------------------------------------------------------------------------------------------NPSL------------------F-EELVKVSLS-MA-VAVVPEGLPA-V-----ITVTLALGTQRMVK-R-NALIRKLPAVETL-G-S-VTTICSDKTGTLTQNKMVVQAVHT-A-----------------------S-YA-------------------------------IRVTGEGY----SSE-GAFYQQANTGV---------------------GQEIVVE--A-VPELRSL----L-LACVLCNDAVLHK----------------------------------ENGDWAILGDPTEGALLAVAGK-G--GF--RK-----------------------------------DQ---------EE---------------Q---TFSR-IA-EFPF----SSERKRMS-------VV-V-Q-DTSNQ------------------------LGES-----------VFIMFTKGS-PELVLQLCTHIQQSD-------------------------------G-SQMI-------TT-QQ--QQQILEQNNQLAS-------QGL-RV---LGF---ARKNVTK--------------------------------------------------------------------------LSDRD--------------------------------------F-E-D--TAE---T-HLTWLGLAGMLDAPRPEVRDAVAKCR--TAGIR-TVMITGDHQLT-AQAIAQDL-GIAKVG------------------------------------------------------------------------------DRSLTGQELQKL-----TQ--------------------------------------------------------PELEVQVQ------Q--VSVYARVTPEHKLRIVQALQS---------------------------QGQIVAMTGDGVNDAPALKQADIGVAMG-IT------GTDVSKEASDMVLLDD-----N-----FATIVSAVEEGRVVYINI------RRFIRYILGSNIGEVLTIA--AAP-L--------------LGL----------------GG---------------VP-----LSP----------LQILWMNLVT-----------------DGLPALALAVEPGR-P---IVMQQPPK-DPK---ES------IFARGLGSYM---------------------A-RIG------IILAVITILM-MVWAYD-YT-A-------------------------------------------------QL--QSELLDRDRWQTMVFTTLCLAQMGH---A-LAIRSNTRL-M-LE-----------------------------------------------------------------------------V----------------------------------------------------------------------------------------------NP----------F--SNP-Y-VVL-SVTVTS------------ILQ----------LMLIYVEPLRS------F-FN----THY-L--------------------SG------LELLVCI-------GF-----SSLV------FV-----W-IEAEKLFIRWYTFRK-YSKI-----------------------------------------------------------------------------------------------------------------------------------------------------------------------------------------------------------------------------------------------------
>Anaerolinea_thermophila_926569@320159568
[truncated: 5,732,611 more chars]
