# Supplementary material for: Origin and evolution of metal P-type ATPases in Plantae (Archaeplastida)
Source: Front Plant Sci. 2014 Jan 7;4:544. doi: 10.3389/fpls.2013.00544 (PMC3922081; doi:10.3389/fpls.2013.00544)
Supplement: DataSheet1 — Alignments in FASTA format for Files S1–S7. [file DataSheet1.ZIP › dataset-s1/file-s2.fasta]

>Rubrobacter_xylanophilus_266117@108802987
--------------------------------------------------------------------------------------------------------------------------------------------------------------------------------------------------------------------------------------------------------------------------------------------------------------------------------------------------------------------------------------------------------------------------------------------------------------------------------------------------------------------------------------------------------------------------------------------------------------------------------------------------------------------------------------------------MGEGA-----------------------------------------------R-RTSFRVTGMSC---------------------------------AACASRVQKALG-RV-PG-----------------VVEANVNLATERATVEHGPEAGM-EE------LRRAVEKAGYGVALEEDT----------------------------------------------------------------------------------------GEGREREYR-------------------GLRRD-L-----------LV-------AG-------A----FTA-------------LIVLGSLPHMLG-----------------------LA---------------------PPV-PM---------------------GV-LNL-V-LLALATPVQFWAG-RRFY-RG-AWSA-----LRH-------G------------------------------QANMNTLVALGTSAAYLYSLAATLAPGLFA---------------------------------------------------G-------------RAGVYFDT---S-----AIIITLVLLGRLL------EARARGRTSEAIKK-------LAGMQARTARVVRGG--------------------------------------------------------------------------------------------------------EEADIPVEEVAVGDTVVVRPGEKVPVDGVVIAGR-S--AVD------------------EAMITGESVPAE------------KG----------------P--GDEVIGGTINR-----TG-SFRLRATRVGRDTALARIVRLVEEAQG--------SKAPIQRLADRI-SGVFVPVVMVVAGL-T---FL-IWWAFGPE-------------------------------------------------------------PA------FTHALLNMVAV-LIIACPCAMGLATPTSIMVGTGRGAERGILIKGGEALEEA-H-RTTTVVLDKTGTLTKGEPRLTD--VVPAGG---------------------------------------------------------LAGEELLRLAAAAESASEHPLGEAVVAGARERGL-----------------------------------------AL-----------------------------P-SPEDFEAPTGLGVRAT-----V------E-----------------G-----R-TVLV--GSR-S-LMRES-GVQEDG----L-------------------A----------------PRAEALSREGK-T---PI------------LV----------------------------------------------------------------------------------------------------------------------------A----VD---------------GEPAGLLAVADTIREEAEEAVELLHR-MGLE-VVMMTGDNRFA-AEAVAGR-LGID---R-------VLAGVMPQDKAGKVRELQE------------------E-----G----R---KVAMVGDGINDAPALAQADVGIAIGT------GTDVAMEAADITLVGG-----D-----VRGVARAIKLSKATIRNIRQNLF-WAFAYNVALIPVAA--G-------ALY-PLFS---GGTVPEALRPILGEYG-F---LNPALAA-AAMA--------LSSVTVV-S-NALRLRRVRL------------------------------------------------------------------------------------------------------------------------------------------------------------------------------------------------------------------------------------------------------------------------------------------------------------------------------------------------------------------------------------------------------------
>Rubrobacter_xylanophilus_266117@108803439
----------------------------------------------------------------------------------------------------------------------------------------------------------------------------------------------------------------------------------------------------------------------------------------------------------------------------------------------------------------------------------------------------------------------------------------------------------------------------------------------------------------MAR-RELP-V-LGGGRPAPPGARRTV--LRVEGMDC--------------AAC--AA----SVERSVG-R-L--PGV--YRATVNFA-----A--GRLDAEH-------D-GS-----V---SR-----------EML----EGAVR----A----------AG--------------YRVAGP----------------------------------------------------------------------------------------------------------------------------------------------------------------------------------------------------------------------------------------------------------------------------RREARG-------------------ALWRE------A------RFA---L-TGG-------A----A--LLFA-A-------GAAL----QL--------------------------A-------------------------------------------------G-GPGAAR-ISLYAAAIAVGG-GPIF-RA-ALAA-----LR--A--------R---------------------------SMDMNVLMSAAVFGAAGIGAWG--------------------------------------------------------------------------------E---A-----ALVVVLFAAGGSL------QAYAVRRTRGAVRA-------LARLVPEEVLVRRDG----------------------------------------------------------------------------------------------------A----ERAVPAGEVGVGELVVVRPGERFAVDGEVVEGR-T--SVD------------------ESPVTGESAPVE------------KG----------------P--GDAVLSGSLNG-----AG-AVLVRAVRRAEDSTLQRVARLVEQAQA--------SRAPAERFVDRF-SRVYTPLVVAAAVA-L---ATAPPLL----------------GGDF------------------------------------------------------GTWFYRALAL-LVIACPCSLVISTPVTVVSGIGAAARRGVLVKGGEALEAA-G-GLRALLFDKTGTLTEGRPVLER--VLALR-------------------------------------------------------G--T-REEALALAAALERRSEHPLAHAMLSAAGERPL------------------------------------------------------------------------P-EVAGFRSIPGRGAEGE-----V------R----------------GR-------RYTV--GSP-A-LFAER-GVSLE-------------------------------------AA-LPA-LREVERAGE-T---PV------------VL---------------------------------------------------------------------------------------------------------------------------------------G------D-G-AGPIAVFGLADAVRPEAPEAIRALRE-EGVEELVMLTGDAEAP-ARRVAGL-LGIG-----------YRARLRPEEKVAAVRERV----AR-------------------H----G---AAGMVGDGVNDAPALAAASVGFAMGA-----AGSDAALEVADVALMHD-----D-----LRRLAGAVRLSRAARRAIKQNIL-ASVLVKGLFVALAP--F-------GLV------------------------------TLWLAV-LADM--------GTSLGVT-L-NGLRLFAGRW------------------------------------------------------------------------------------------------------------------------------------------------------------------------------------------------------------------------------------------------------------------------------------------------------------------------------------------------------------------------------------------------------------
>Rubrobacter_xylanophilus_266117@108804635
-------------------------------------------------------------------------------------------------------------------------------------------------------------------------------------------------------------------------------------------------------------------------------------------------------------------------------------------------------------------------------------------------------------------------------------------------------------------------------------------------------------------------------------------------------------------------------------------------------------------------------------------------------------------------------------------------------------------------------------------------------------------------------------------------------------------------------------------------------------------------------------------------------------------------------------------------------------------------------------MRHLK-------------------RLWRD-PARRRL------ALT---V-SSG-------A----L--IGAS-L-------MA-G--------------------------------------------------------------------------------HGP-GPESAA-YPLMVAAALVAG-SDIA-SR-AWSS-----LR--A--------R---------------------------HVGIELLVTIAAGGALVIGEAW--------------------------------------------------------------------------------E---A-----AAVTFLFLLGATL------EAHTMERTRRTLRG-------LLELAPESAVVLR-G----------------------------------------------------------------------------------------------------G---RQVEVPPQSVARGEVVIVRPGATIPVDGVVVGGR-A--SVD------------------EHAVTGESLAVE------------KG----------------A--GAPVYAGAIVQ-----DG-LLRVRAEGVGAETTLARIIRRVEEAQE--------ERVPVQRFIDRF-ARWYTPAIIGLSAA-A---GTLT------------------------------------------------------------------------------GDVRLALTL-LVIGCPGALVIAAPVAVVAGIGRAAQRGILIKGGAHLERA-G-EITALALDKTGTLTEGRPRLTE--VVALSPAPA-------------------LAG----------GGALTGA---D-GSPW---D--AARQEVLRWAAAAESGSEHPLARPIVEAAGELGP------------------------------------------------------------------------VPQAEGARISAGRGITAT-----Y------G----------------DH-------IIAV--GTP-G-LMEEL-GIEVS-------------------------------------DE-ARAVLERLRRGGR-T---AV------------LV---------------------------------------------------------------------------------------------------------------------------------------A------L-D-GLILGVLGIADTLRAGAREAVEGLRR-AGVRRIEMLTGDNLQT-ARAIAGA-AGVD---A-------VHAELLPDEKLERIRELQ----RE-------------------R----H---VVAMVGDGINDAPALAAADVGIAMGA-----AGTDVAIETAPVALMGD-----D-----LGRLPEAVRLSRATLRVIRQNLA-VALLTVTGLLLGVL--A-------GHV------------------------------DMAGGM-LVHQ--------LSVLLVV-L-NGVRLLRA--------------------------------------------------------------------------------------------------------------------------------------------------------------------------------------------------------------------------------------------------------------------------------------------------------------------------------------------------------------------------------------------------------------
>Cytophaga_hutchinsonii_269798@110637474
--------------------------------------------------------------------------------------------------------------------------------------------------------------------------------------------------------------------------------------------------------------------------------------------------------------------------------------------------------------------------------------------------------------------------------------------------------------------------------------------------------------------------------MNKD-PYTN---------HA--------------D-V--ST----NK--KT-------AG------------------------------------------------------------------------------------------------------QAAD--------------------------------------------------------QHAHDEDDGH---------------DHDAVNA---------------------------------------------------------------------------------------------------------------------------------------------------------------------------------------EDSEH-------------------QSW-M-N----Y------LPA---I-ASF-------L----L--LIAG-I-------IADY----QV--------------------------TNF-------------------------------------------HRLDF-FQEYFR-FAYYLIPYLLIG-GPVL-KK-AYRS-----VFRRD------------------------------------FFNEFMLMSIATLGAFYIKEYP--------------------------------------------------------------------------------E---G-----VAVMLFYQIGELF------QDAAVQRAKRSIKA-------LLDIRPDEVSVLRNG--------------------------------------------------------------------------------------------------------KPEKVNPSEVSLGETIQIKPGEKIALDGDLLSEK-A--SFN------------------TAALTGESKPDN------------KY----------------K--GEPVLAGMINL-----NT-LTEVKVTALFKDSKLSKILELVQDATA--------KKAKTQLFISRF-ARRYTPVMVFLAIA-I---TAVPYFFV--------------EQYVF------------------------------------------------------NDWLYRALVF-LVISCPCALVVSIPLGYFGGIGLASRNGILFKGSNYLDVM-T-GIDTVVMDKTGTLTKGVFKVQY--VEP-S-N--------------------------------------------------------IEKDTLLRLTAALETHSTHPIAKAVVDYA---AM------------------------------------------KE----------------------------LPHAENVEEIAGHGLKGT-----V------E-----------------G-----K-QVLA--GNL-K-LLSKF-TIAFDEKI---------------------------------------------RNITD-T---IV------------VT---------------------------------------------------------------------------------------------------------------------------------------A------V-D-GKYAGYITIADEIKADALDAINALHG-LGIKT-VMLSGDKQAV-VDAVAKT-LGIDA----------AYGDLLPEGKVEKVQALRN---E-------------------------G-R-KIAFVGDGVNDAPVVALADAGIAMGG-----LGSDATIETADIVIQND-----Q-----PYKIFSAIRIGKLTKKIVWQNIT-LAFAVKVVVLILGA--G-------GLA------------------------------TLWEAV-FADV--------GVALLAI-L-NAVRIQKIKL------------------------------------------------------------------------------------------------------------------------------------------------------------------------------------------------------------------------------------------------------------------------------------------------------------------------------------------------------------------------------------------------------------
>Cytophaga_hutchinsonii_269798@110637541
-------------------------------------------------------------------------------------------------------------------------------------------------------------------------------------------------------------------------MELTVVTESILCTH-CGQACEDHSIH--------------------------------------------------------------------------------INEQYFCCSG----CKT-VYEILNE----------------------HDLCTYYELDTSAG-IKVR------------S----SIGD-------------------------------------------------------------AYAYLDQADIAD------------------SL-------VDFKNDSTVVIH--FFIPSIHC--------------SSC--LW----LLEKLYT-I-E--PGI--IRSDVSFT-----K--KEISITY-------NSSV-----VN---L-----------RRI----VELMDS--------------LG--------------YAPHI----------QLNK----------------------------------------------------------------------------------------------------------------------------------------------------------------------TTEK--------------------------------------------------E----------------------------------TPETNR-------------------SVFYK-L-----------VV-------AG-------F--------CAS---------NSMLMSFPEYLGLDR----------------------------------------------------------------EIEGMYAE-VFGYIS-IALGLPVLFYSA-SDFY-IA-AWKG-----IKN-------K------------------------------MINLDMPITIGMTALFSRSVYEILT--------------------------------------------------------------------H-TSAGYIDS---F-----TGLVFFLLIGKWY------QSKVYQ-SMSFDRD-------YQSYFPVAVNRVEA--------------------------------------------------------------------------------------------------------DGLKPAAISTLRAGEEIVIRSQEIIPADATLISES-A--YID------------------YSFVTGESLPVK------------KH----------------K--GELIYAGGRQT-----KE-SIHLRIEKEVSQSHLLQLWNNQVFDKS-------KGGNSVSQLADRF-GRNFTIALLILS-AIT---FG-YWYT--I---------------------------------------------------------------------NIAAAFNALTAV-LIVACPCALALSIPFAYGNAIRILAKKGLFLRSTEVVEKL-A-HIDTIVFDKTGTITQSDQSAVT--FYG-----------------------------------------------------------NKLTMEQLGCIYAVVQHSTHPLSMKLAAYLKPHAL------------------------------------------------------------------------HYVVSDFEEISGKGLQASIA---------------------G------------N-NYKI--GSA-A-FTQRR-EAGT---------------------------------------------------LAG-A---YV------------GI----------------------------------------------------------------------------------------------------------------------------S-----------------V-N-DVFYGYYIFRNKYRMHMDTLIQQLK--GTYR-LYVLSGDNDTE--KKQLEA-IFPEAE-N-------IIFNQSPEDKLAFISGLQQ---------------Q-------------G-K-QVLMLGDGLNDAGALKQSNVGISVSE------EVYNFSPSCDGIMDAL-----Y-----ISSLSRMLNFSRGTVKAVKATLL-FSILYNIVVITLAV--Q-------GL------------------------------FSPLVAA-VIMP--------VSSVTVV-L-MVVLTTNVLARKM---------------------------------------------------------------------------------------------------------------------------------------------------------------------------------------------------------------------------------------------------------------------------------------------------------------------------------------------------------------------------------------------------------
>Cytophaga_hutchinsonii_269798@110637903
----------------------------------------------------------------------------------------------------------------------------------------------------------------------------------------------------------------------------------------------------------------------------------------------------------------------------------------------------------------------------------------------------------------------------------------------------------------------------------------------------------------------------------METKDIFE--IPLSGVHS--------------EHC--AL----LVDKTFA-Q-N--TDI--STHKVDFN-----N--ERALLNF-------KSL------T-PD-F-----------TKV----VKDIRS--------------IG--------------------------------------------------------------YDVLTVKKSFPVLGMSC---------------------------------ASCASSSQSILE-TQ-PG-----------------VISVAVNYANTTAQIEYIPTIT-NP-----KKLKASLQSIGYDLMVDESEEAKD----------------------------------------------------------------------------------TLEEIHKKNYT-------------------ILRNK-T-----------IA-------AI-------V----LSL-------------PIVVIGMFFMDI------------------------PY---------------------------------------------------ANYI-MWALSTPVIGYIG-SSFF-IN-AWKQ-----AKH-------R------------------------------SANMDTLVALSTGVAYFFSVFNTLFPEYWH---------------------------------------------------Q----------KGLHAHVYFEA---A-----SVVIAFILLGKLL------EEKAKGNTSSAIKK-------LIGLQPKTVTVVHQGG------------------------------------------------------------------------------H-------------------------QVETPIANVKIGDVLLVKPGEKIAVDGKLVYGN-S--FVD------------------ESMISGEPIPIE------------KN----------------I--NDSVLAGTINQ-----KG-SFQFVAEKVGGDTMLAHIIKMVQDAQG--------SKAPVQKLVDKI-AGVFVPIVIVIAIL-S---LI-VWVLFGG-------------------------------------------------------------ENG------FTQGMLAMVTV-LVIACPCALGLATPTAIMVGVGKGAEAGILIKDAESLETA-R-KINAIILDKTGTITEGKPAVTD--VIWLN---------------------------------------------------------E--NADKINVFASIEKQSEHPLAEAVVNYFGEMSY------------------------------------------------------------------------L-KVDNFESITGSGAKAV-----V--------D---------------N-----T-SYFI--GNM-K-LIDAQ-KINIHT---N-----------------------------------LRNKSNLWLKEAK-T---VI------------YF----------------------------------------------------------------------------------------------------------------------------A----NT---------------TEVLAVLAISDKIKTTSIDAIKQLKT-LGIE-VYMLTGDNTFT-AEAIAKQ-VGIS---Q-------FKAEVLPSDKANFVKELQA------------------Q-----G-----K--VVAMVGDGINDSNALAQANVSIAMGK------GSDIAMDVAKMTIISS-----D-----LSKIPQAIKLSTYTVNAIRQNLF-WAFIYNIIGIPLAA--G-------ILY-PF------------------TGF-L---LNPMIAG-AAMA--------LSSVSVV-S-NSLRLKFKSI------------------------------------------------------------------------------------------------------------------------------------------------------------------------------------------------------------------------------------------------------------------------------------------------------------------------------------------------------------------------------------------------------------
>Cytophaga_hutchinsonii_269798@110637914
--------------------------------------------------------------------------------------------------------------------------------------------------------------------------------------------------------------------------------------------------------------------------------------------------------------------------------------------------------------------------------------------------------------------------------------------------------------------------------------------------------------------------------MQET-IKND---------------------------A--ED----QN--QK-------AV------------------------------------------------------------------------------------------------------DQKH--------------------------------------------------------DHGSGSESDH---------------DHDAVDT---------------------------------------------------------------------------------------------------------------------------------------------------------------------------------------EEEKA-------------------DGF-K-K----Y------LPA---I-ISF-------V----L--LIGG-I-------IADN----QV--------------------------TKF-------------------------------------------QRLEF-FQGYVR-LAYYLIPYLLIG-WPVL-KK-AYRS-----ILRRD------------------------------------FFNEFMLMSIATLGAFYIKEYP--------------------------------------------------------------------------------E---G-----VAVMLFYQIGELF------QDAAVQRAKRSIKA-------LLDIRPDEVNVLRNG--------------------------------------------------------------------------------------------------------KAEKVHPTKVAIGETIQIKSGEKIALDGELLSEK-A--SFN------------------TAALTGESKPDN------------KY----------------K--GEPVLAGMINL-----DT-VSEVKVTALFKDSKLSKILELVQDATA--------KKAKTQLFISRF-ARRYTPVMVFLAIA-I---TVVPSFFV--------------DNYVF------------------------------------------------------NDWLYRALVF-LVISCPCALVVSIPLGYFGGIGLASRNGILFKGSNYLDVM-T-GIDTVVMDKTGTLTKGVFKVQQ--VEP-S-N--------------------------------------------------------IEKDSLLKYTAALETHSTHPIAKAVVAYV---AL------------------------------------------KD----------------------------LPNAENVEEIAGYGLKGT-----V------E-----------------G-----K-QILV--GNL-K-LLSKF-NIAFDEQI---------------------------------------------KNITD-T---IV------------VT---------------------------------------------------------------------------------------------------------------------------------------A------I-D-GKYAGYLTIADEIKEDALEAIKALHG-LGIKT-VMLSGDKQAV-VDAVAKT-LGIDA----------AYGDLLPEGKVEKVQALKN---E-------------------------G-K-KIAFVGDGVNDAPVVALADAGIAMGG-----LGSDATIETADIVIQND-----Q-----PYKIFSAIKIGKLTKRIVWQNIS-LAFAVKVIVLILGA--G-------GLA------------------------------TLWEAV-FADV--------GVALLAI-L-NAVRIQKIKL------------------------------------------------------------------------------------------------------------------------------------------------------------------------------------------------------------------------------------------------------------------------------------------------------------------------------------------------------------------------------------------------------------
>Alcanivorax_borkumensis_393595@110834206
--------------------------------------------------------------------------------------------------------------------------------------------------------------------------------------------------------------------------------MTSACWH-CGNPAPAGAF-PA---------------------------------------------------------------------------RTPDGDHDACCPG----CAA-AIET------------------IYG----LGLDDYYQMRQ-DAAPQPDDQR--------Q--------------------------------------------------------------------ALDEALFDVPELVA------------------PHL-T-------NTAEGQRLK--LQLGGLTC--------------AAC--SW----LIEKTVS-Q-Q--PGV--LGASVNLA-----N--MTLSVDY-------QGEA-----D---P------------SQT----ARRVQ----A----------LG--------------YRVTLP--------------------------------------------------------------------------------------------------------------------------------------------------------------GD----------------------------------------------------P----RT----------K---AD------------------------------E--QRAHK--------------------QLLGR-L-------------A-----LAG-------L----G-AMQ---A---------MMYSTALY--------------------------IGVF--------------------------------------DGKDALYEW-VFRLAS-LVVATPVVFYSG-WPFF-QG-ALRG-----IR-Q------A--R----------------------------LTMDAPIALALLLAWTGSLVMMA--T-------------------------------------------------------------------GGEHVYFDS---A-----AMFVFFLLSSRWL------EQRQRMTIQQAYQR-------LSDTLPQAVRRLDEYHN-------------------------------------------------------------------------------------------------------PHWVSARQVAQGDRLQLIQGDIIPVDGTLIDGH-G--AFD------------------ESALNGEPLPVN------------HS----------------I--NDSVHAGSRLV-----EG-NIVLEASGNVAESLVAKITEQVEHAQH--------ERVEVVRDWQRI-APLFTGGILLLAAS-T---LL-WHWS-----------------------------------------------------------------SG------VAQAFEHTLAV-LVVTCPCALALAVPLTLSSTLATALREGILVASPRQLLKV-A-SIKGVLFDKTGTLTAGQFRIVD--SQVLD--------------------------------------------------------KSRGLDDLLSIVAALEWNNPHPLAKPFQQYAR-----------------------------------------------------------------------------IAGMTDIHADHTGVTG-----M------LN-----------------Q-----Q-QWRF--TGA-P-DMA---------------------------------------------------------KPGT-T---CL------------QL---------------------------------------------------------------------------------------------------------------------------------------L------C-D-NEVQLYVWMQDPVRQEAPMVIKALAD-AGIT-ARLASGDNNKA-VTSVADQ-LGIK---E-------RRGQQRPEEKAEWLESLQS-----------------------------I-S-PQMMVGDGINDAQAMMVASVSVATGN------ATSLAQRAAGMFLLHD-----S-----LKGIPALPHLSRLCQRTIRQNLA-WALLYNILAIPFAV--S-------G---------------------------L---LPPWMAA-LGMS--------ASSLLVT-F-NATRVSRWKLSSY---------------------------------------------------------------------------------------------------------------------------------------------------------------------------------------------------------------------------------------------------------------------------------------------------------------------------------------------------------------------------------------------------------
>Alcanivorax_borkumensis_393595@110834221
----------------------------------------------------------------------------------------------------------------------------------------------------------------------------------------------------------------------------------------------------------------------------------------------------------------------------------------------------------------------------------------------------------------------------------------------------------------------------------------------------------------------------------------------------------------------------------------------------------------------------------------------------------------------------------------------------------------------------------------------------------------MSVNPHSA-EH------------RSEHGGKTWYFCSSGCKSKFDGDPGHYL-SGEQK------------------------------------------------------------------------------------------------QDEPVAPGTM-YT-C-PMHPEIRQQGPG--------DCPICGMALEPEQV---SLD-DGPSAELK-------------------DMTRR-F-----------WI-------GL-------V----LAL-------------PVLVLEMGGHLT------------------------GL----------------DQI----VA----------------------PQ-MSNWI-QLVLATPVVAWCG-WPFF-VR-GWKS-----VVS-------R------------------------------NLNMFTLIAIGTGVALIYSLVATLAPQIFPDAFRQ----------------------------------------------E-----------DGSVAVYFEA---A-----AVIVVLVLLGQVL------ELRAREKTSGAIKA-------LLDLAPATARKLDDQG-------------------------------------------------------------------------------------------------------DESDVSLDQVKVGDRLRVRPGDKVPLDGELLEGS-S--NVD------------------ESMVTGEPLAVS------------KK----------------S--GDQVIGGSINQ-----QG-SFIMRADKVGRDTMLSQIVQMVASAQR--------SRAPIQGLADKV-ASWFVPTVILIAIV-A---FI-AWSFLGP-------------------------------------------------------------TPP------MAFGLIAAVSV-LIIACPCALGLATPMSIMVGVGRGAQSGVLIRDAEALERM-E-KVDTVVVDKTGTLTEGQPQITR--IVTA-N--------------------------------------------------------GYDDDALMRFAGGLEKGSEHPLAHAILDKAKGMEL-----------------------------------------KL-----------------------------P-DAEDFDSPNGKGVTGK-----I------D-----------------G-----K-RVLL--GNR-L-LMESE-NVDT---------------------------------------TRFDSDADEHRKDGA-T---VI------------FA----------------------------------------------------------------------------------------------------------------------------A----VD---------------GKIAGLLAISDPIKRTTHAAIVALQK-DGIR-VVMLTGDNYTS-AEAVARK-LHID---E-------VEAEVLPEDKGKIVQRLKD-----------------------------EGG-VVVMAGDGVNDAPALATADVGVAMGT------GTDVAIESAGITLLRG-----D-----LMGIVEARRLSLATMRNIRQNLF-FAFVYNSAGVPIAA--G-------VLY-PF------------------FGI-L---LSPIFAA-AAMS--------LSSFSVI-V-NALRLRVIKLGPK---------------------------------------------------------------------------------------------------------------------------------------------------------------------------------------------------------------------------------------------------------------------------------------------------------------------------------------------------------------------------------------------------------
>Alcanivorax_borkumensis_393595@110835214
--------------------------------------------------------------------------------------------------------------------------------------------------------------------------------------------------------------------MSTQARTQTLPIRGATCKG-CSRTITAALEALTGVE-RVTVDLESQQVSVTGTA----SHSALQEALVQAGYGVNPDD----------------------------AHHEHNNPADHDN--------------------------------------------------------------------------------------------------------------------------------------------------------------------------------------------------------------------------------------------------------------------------------------------------------------------------------------------------------------------------------------------------TASKPIAQEPQSIQLNISGATC---------------------------------ASCVRTIESALR-DT-PG-----------------VDSADMNFADRTAQVSGSASTA---------SLIKAVEDAGYGASEAREEDNG-----------------------------------------------------------------------------------EQEAKERAHYH-------------------QLLRH-M-----------GL-------GL-------G----LGV-------------PLMAWGLLGGDMMV--------------------------------------------RPGET----------------------SQ-WVWLG-IGVATLAVLATAG-RHFF-VG-AWKA-----FRN-------H------------------------------NANMDTLIALGTGAAWLYSMVVVLLPGAL---------------------------------------------------------------PEAARHVYFEA---S-----AMIIGLINLGQAL------EVRARGKTSAAVKR-------LLDLGAKTARVIRDG-------------------------------------------------------------------------------E-------------------------EQDIPVEQVQAGDQLRVRPGEKIAVDGTVEEGE-S--RID------------------ESMLTGEPMPVN------------KA----------------P--GDKVSAGTLNE-----AG-TLLYTATAVGKDTALSHIVALVKKAQG--------SKPPIGRLADQV-SAIFVPTIMLIAIA-A---AL-VWFNVGP-------------------------------------------------------------EPR------LTHMLISATTV-LIIACPCALGLATPMSVMVGVGKAAEYGILIRQGEALQTS-S-QLDTIVLDKTGTITEGKPAVTD--IVCNE-----------------------------------------------------G--QQ--EDTVLTLAASVESGSEHPLATAILNESKQREL-----------------------------------------SL-----------------------------D-SASEFQALNGKGVTAT-----I-------Q----------------G-----K-TYRL--GNR-R-WLESE-GVNINL------------------------------------------DSTSLTDKGV-T---PL------------FL----------------------------------------------------------------------------------------------------------------------------S----EA---------------NTLLGIIGVADRIKDDSKAAIARLKD-QGLK-VIMITGDIAAS-ANAIAEQ-AGVD---E-------VMAEVLPEDKAKKIQALQS------------------E-----G-----R--TVAMVGDGINDAPALAQADVGFAIGT------GTDVAIESAAITLMGG-----S-----LHGVPDAMAISSATVRNIKQNLF-GAFVYNSLGVPVAA--G-------ILY-PL------------------TGN-L---LSPVIAG-AAMS--------LSSVTVV-T-NANRLRFFKPKHHQGTSA----------------------------------------------------------------------------------------------------------------------------------------------------------------------------------------------------------------------------------------------------------------------------------------------------------------------------------------------------------------------------------------------------
>Trichodesmium_erythraeum_203124@113475045
------------------------------------------------------------------------------------------------------------------------------------------------------------------------------------------------------------------------------------------------------------------------------------------------------------------------------------------------------------------------------------------------------------------------------------------------------------------------------------------------------------------------------------------------------------------------------------------------------------------------------------------------------------------------------------------------------------------------------------------------------MEIRYLELKGMSC---------------------------------AGCANKIQKAIE-NV-TG-----------------VAECQVNFAIGQATVKFNSQKT-NL-----HKIQESVTNIGFEAQLLQETINLLDK----------------------------------------------------------------------------------DRENHQIER-------------------KMINK-V-----------IF-------GG-------T----ISV-------------ILIIGSLPMMTGL---------------------------------------NLSW----IPS----------------------WL-GNPLI-QLILTTLVMIWCG-KSFF-FA-AIKG-----LKN-------R------------------------------YVDMNTLVAIGTGAAYLYSLFPTFSPIFFT-------------------------------------------------------------RQGLNPDVYYEA---A-----ATIITLILLGKLL------EHRARKQTSAAIQK-------LMGLQAKTARVIRDG-------------------------------------------------------------------------------K-------------------------EIDIMIEKVKIGDLIVVRPGEKIPVDGKIKEGF-S--TVD------------------ESMVTGESVPVE------------KK----------------P--GDEVIGVTINQ-----TG-SFKFEAARVGKDTVLAQIIKLVQQAQA--------SKAPIQKLADMV-ISWFVPVVMGVAIA-T---FL-IWINLTG---------------------------------------------------------------N------LTMSLITTVSV-LIIACPCALGLATPTSVMVGTGKGAENGILIKGANSLEVT-H-KIETIILDKTGTLTKGRPTVTD--YITTQ-----------------------------------------------------GT-TNENEIKLLKIAAAVERKSEHPLATAIVEYAKGQGIK----F-----------------------------------PL-----------------------------P-EPERFEAISGMGVQGI-----V--------F---------------D-----R-LVQI--GTD-R-WMNEL-GIEITN---F------------------------------------LNYQDKLEADRK-T---TA------------WI----------------------------------------------------------------------------------------------------------------------------A----ID---------------GEIEGIFAIADTLKPSSKNVVQTLQK-MGIE-VVMLTGDNRRT-AEAIGAE-VGIS---K-------IFAEVRPDQKAETVKNLQL---EKK------K-------RRNDH-----Q--IVAMVGDGINDAPALAQADVGIAIGT------GTDVAIASSDITLISG-----D-----LTGIITAIKLSRATIKNIRQNLF-FAFIYNTLGIPIAA--G-------ILY-PL------------------TGW-L---LNPIIAG-GAMA--------FSSVSVV-T-NALRLRNFKPKAKV--------------------------------------------------------------------------------------------------------------------------------------------------------------------------------------------------------------------------------------------------------------------------------------------------------------------------------------------------------------------------------------------------------
>Trichodesmium_erythraeum_203124@113475254
----------------------------------------------------------------------------------------------------------------------------------------------------------------------------------------------------------------------------------------------------------------------------------------------------------------------------------------------------------------------------------------------------------------MQ----VTPK--------------------------------------------------------------------------------------------------RETTIHNSLPETIT--LDVSGMKC--------------AGC--VK----AVERQLN-Q-Q--IGV--ISARVNLA-----T--EVATVEC-------EKDQ-----ID---P-----------NIL----AQKLTD--------------NG--------------FPTQPRLDNSK--------------------------------------NY--------------------------------------------------------------------------------------------------------------------------------------AA---------------------------------------------------------------------------------QKQTERHRQEIK-------------------QQIWR-I-----------AI-------AS-------L---------------------LLILSSIGHLGHFIG-------------------SEI----------------P--------------------------ILGNIW-F-----HAVLASLALLVPG-REII-ID-GARS-----LSR-------N------------------------------APNMNTLVGLGAVTAYTTSIVALLVPE-------------------------------------------------------------------LGWECFFDE---P-----VMILGFILLGKTL------EQQARYRAASTLHS-------LIALQPATARLVSAPKC-----------------------------------------------------------------------------------------N--------NNSSEPLEIPASQVKVGEYLQVLPGEKFPVDGKICDGK-T--TVD------------------ESMLTGESIPVV------------KE----------------F--GSNVAAGTINK-----SS-TIVMQTTHTGSETTLAQIIKLVETAQT--------RKAPIQNLADTV-AGYFTYGVMTIAAI-T---FL-FWYFVGTN---------------I-----WSEVLQTSSHQGIM--------------------TYS--TSP------LLLSLKLAIAV-LVIACPCALGLATPTAILVGSSVGAQRGLLIKGGDVLEKV-H-ELDTIVFDKTGTLTTGHPTVTN--IVG------------------------------------------------------------NNPELLLRVAATVESGTSHPLAEAILQKAQEEN--------------------------------------------------------------------VE---LLSATDFYTEPGLGASAI-----V------D------G-----------K------LALV--GNL-E-WLKNY-QIVVEP--------------------------------------EN-----VPTLTDK-T---AV------------YV----------------------------------------------------------------------------------------------------------------------------S----FD---------------RALLGLIEVSDTLRDDALVTVKSLQD-VGLK-VMLLTGDRACV-AKVIAQQ-LGLTAE-N-------MLAEVPPEGKAEAIAALQS---------------K-------------G-E-KVGMVGDGINDAPALAQANVGIGMQT------GTDVAMETADIVLMQN-----K-----LMDVVESIKLSRATFNKIRQNLF-WAFAYNIVGIPVAM--G-------VLL-PS------------------LGI-I---LNPSAAG-ALMA--------FSSVSVV-T-NSLLLRNRNC------------------------------------------------------------------------------------------------------------------------------------------------------------------------------------------------------------------------------------------------------------------------------------------------------------------------------------------------------------------------------------------------------------
>Synechococcus_sp._64471@113954784
---------------------------------------------------------------------------------------------------------------------------------------------------------------------------------------------------------------------------------------------------------------------------------------------------------------------------------------------------------------------------------------------------------------------------------------------------------------------------------------------------------------------------MTNSANASNSPPTML--LDVEGMKC--------------GGC--VR----SVERTLL-D-Q--PGV--CEASVNLV-----T--RSAWLRF-------ENDS-VA---D---L-----------DGV----VEALTA--------------RG--------------FSAHPRETNAF--------------------------------------GAA--------------------------------------------------------------------------------------------------------------------------------------------------------------------------------------------------------------------------VEADRSWGWW-------------------KQWRQ-L-----------IV-------AL-------V---------------------LLVLSVVGHLAEAGT-------------------VHV----------------P--------------------------PLGSLP-F-----HAGLATVALVGPG-RPIL-IS-GWRS-----ARM-------G------------------------------VPTMDTLVSLGVGSAYLASLVALAWPQ-------------------------------------------------------------------VGWPCFFNE---P-----VMLLGFVLLGRFL------EERARRRTGRALQD-------LAALQPDVARLLMDDG-------------------------------------------------------------------------------------------------------AIREVSVSALRPGEHVQLLAGDRVPVDGIVREGH-S--AVD------------------LSSLTGEPLPLD------------AS----------------P--GAELSSGSLNL-----EA-TLIVEVQRIGRETALARIIDLVEQAQA--------RKAPIQGLADRV-AGQFCYAVVSFAIL-T---FL-FWWQVGCR---------------L-----WPQVLDVPVAMLDHGHA---------HGLHGSLGAGA--ETP------LGLALQLSIAV-LVVACPCALGLATPTVITVSSGLAAKQGWLFRGGDVIELA-A-SVQRMVFDKTGTLTLGRPLVDS--VLA---S--------------------------------------------------------EDPSQTLQLAASLEQTSRHPLAHALLQEAQRLQ--------------------------------------------------------------------LP---LLGVESSRTTPGAGMEGR-----L------Q------G-----------V---DG-LVRV--GSP-E-WLSEQ-GVSWTE--------------------------------------QQQQTLDSVVQRGQ-S---LV------------AV----------------------------------------------------------------------------------------------------------------------------A----LA---------------ENPLGLVTVDDRLRPDASLAIHRLRD-QGQS-VAMLSGDRRQT-VERVGRE-LGFADA-D-------LAWQLLPHQKLERLELLRE---------------Q---------------G-SVAMVGDGINDAPALAAADLGIAVGT------GTQIAQDTADLVLLGE-----R-----LEAVPEALCLARRTMAKIRQNLI-WAFGYNLIALPIAA--G-------VLL-PG------------------FGL-L---LSPPLAA-LLMA--------FSSVSVV-L-NALSLRLR--------------------------------------------------------------------------------------------------------------------------------------------------------------------------------------------------------------------------------------------------------------------------------------------------------------------------------------------------------------------------------------------------------------
>Granulibacter_bethesdensis_391165@114328753
----------------------------------------------------------------------------------------------------------------------------------------------------------------------------------------------------------------------------------------------------------------------------------------------------------------------------------------------------------------------------------------------------------------------------------------------------------------------------------------------------------------------------MPVETMPSGSARQE--LDITGMTC--------------ASC--SG----RVERALR-N-V--EGV--SRAVVSLI-----S--HRALVEG-------SAR--------I--------------ETL----VAAVTR--------------SG--------------FTATPLTG------------------------------------------------------------------------------------------------------------------------------------------------------------------------------EREQEE---------------------------------------------------------------------------------RIEQQARRATR-------------------QEALR-V-----------LL-------SA-------L----LTA-------------PLLL-PM----------------------------LG------------------------------------------------VP-LPGLL-MLVLAGIVQIGFG-YRFY-IA-AWRG-----LRA-------G------------------------------AGNMDQLVAIGTSAAFLYSAIAVLC--------------------------------------------------------------------GDSEHGYFDA---S-----AVVISLILFGRWL------ESRARQATGSATRA-------LSALRPDTARLQNG-D-------------------------------------------------------------------------------------------------------EERLVPASHLMPEDIVIIRPGERFAADGKVVSGQ-S--DAD------------------ESLLTGESHPVP------------KH----------------P--GDSVIGGAMNG-----SG-LLRVRVTATVNDGTLARVISLVREAEA--------SRAPVQRLVDQV-AAIFVPGVVTIAVL-T---FL-GWWIIGH---------------------------------------------------------------D------IANGFRAAVSV-LVIACPCALGLATPAALITGTGIAARRGILIRDAASLERA-G-SIDTVALDKTGTITEGKPVLHE--IILLPSAPI----------------------------------------------------G-MDKATILRLAAAAESGSTHPLAHAVRESALTKGT----------------------------------------------------------------------T-LPMPDFLQERPGEGVIAH-----V------S-----------------G-----H-EIAI--GNA-A-LFT-HLDIPDSP--------------------------------------Q----AMALEQETP-A---AI------------LR----------------------------------------------------------------------------------------------------------------------------V----AI-------------D-RIPAALLLVEDTLRPGAAVAIRRIHA-TGCT-VMLLTGDTEAS-GLKAAKT-AGIE---L-------VETRLRPEDKAARIAAWQA------------------K-----G------H-VVAMVGDGVNDAPSLAQADLGIAIGT------GADAARHAAGVILMRP-----E-----PGLIADAISLSRATRRKIRQNLF-WAFIYNAIGLPFAA--L-------G---------------------------L---LNPVIAG-AAMA--------FSSVSVV-V-NALLLKRWNPSSP---------------------------------------------------------------------------------------------------------------------------------------------------------------------------------------------------------------------------------------------------------------------------------------------------------------------------------------------------------------------------------------------------------
>Syntrophomonas_wolfei_335541@114567213
-----------------------------------------------------------------------------------------------------------------------------------------------------------------------------------------------------------------------------------------------------------------------------------------------------------------------------------------------------------------------------------------------------------------------------------------------------------------------------------------------------------------------------------MEEIKST--IKIGGMSC--------------AAC--SA----RVEKKLN-N-L--PGV--KQAQVNLL-----S--NKATTFY-------DPE------I-IK-L-----------SDL----EEAIRQ--------------IG--------------YEVLPEED--GN----------------------------------------YINATLAIEGMSC---------------------------------AACSARIDKKLN-ST-PG-----------------VVNASVNLLTNLAKVKYDPQLISI-DE-----VEKVVDKLGYPTHWIEQREH-----------------------------------------------------------------------------------PIDSPDKNTEIK-------------------KLKFL-L-----------GA-------SA-------I----LAF-------------PLILNMVLMLFD-----------------------IRV----------------SF------L-------------------------HNPYW-QLALATPVQFIIG-YRFY-RS-AFLA-----LRS-------G------------------------------GSNMDVLVVLGTTAAYFYSLYNISQGE--------------------------------------------------------------------MHNIYFEA---S-----ATIITLILLGKYL------EERAKNKTSEAIRV-------LGSLQPRSARVVRQG--------------------------------------------------------------------------------------------------------EEMDLPIEEVRTGDLVVIRPGERIPVDGIVEEGH-S--AVD------------------ESMLTGESLPVE------------KR----------------P--GDPVVGASINK-----NG-SLKFVVTRTGQDTTLAQIIRIVEEAQG--------SKAPVQKIADQV-SGIFVPAVMGVALL-T---FI-LQYWIK-----------------A----------------------------------------------D------ITIAVTTAVAV-LVIACPCALGLATPTAIMVGTGKGAENGLLIKGGGFLELL-H-KVDVVVLDKTGTITRGKPALTD--IIALGS--Y-------------------------------------------------------EGDEVLRWAGILEKHSEHPLGEAIYASAREHYG-----------------------------------------NL-----------------------------P-DPEDFKNYPGQGVMGK-----S------A-----------------N-----Q-ALAI--GNR-S-FMHSQ-AIDTAG----A-------------------E----------------EQARLLEEAGK-T---AM------------YL----------------------------------------------------------------------------------------------------------------------------A----ID---------------GKLAGLLAVADTIKENALAAIQALKD-MGLE-VYMISGDNQRT-AQAIARQ-VGIE---T-------VLAEVLPEKKAEEVEKIRQ------------------S-----G-----K--IAAMVGDGINDAPALATADIGIAIGS------GTDVAMETAGIVLMSG-----D-----LRGISAAIKLSRQTMRIIKQNLF-WAFFYNSIGIPFAA--L-------GF------------------------------LSPVIAG-AAMA--------FSSVSVV-S-NSLRLRRFEP------------------------------------------------------------------------------------------------------------------------------------------------------------------------------------------------------------------------------------------------------------------------------------------------------------------------------------------------------------------------------------------------------------
>Syntrophomonas_wolfei_335541@114567595
----------------------------------------------------------------------------------------------------------------------------------------------------------------------------------------------------------------------------------------------------------------------------------------------------------------------------------------------------------------------------------------------------------------------------------------------------------------------------------------MGYEVREEKEAFEGR--------ADSQ---AS-F-AGVSPLDFPDSKSSV--IRLEGLDC--------------ADC--AA----KLERTIL-A-M--SGV--KDARVNFA-----A--AKVKISH-------QIPL-----S---E--------------I----LKVIE----K----------MG--------------YRGREEGGAGA-------------------------------------------------------------------------------------------------------------------------------------------------------------------------------------------------------------------------------------------------------------------------EEKI-------------------SLWKS-N--KYYLS------T---L-LSG-------M----L--LLIA---------VS--------------------------------------------------------------------------------QQIMQ-ISETWV-HASYLLAIVLGG-YLPA-RA-GLAL-----LLT-S--------W---------------------------EADMNLLMILAASGAVAIGQLA--------------------------------------------------------------------------------E---A-----AVVVFLFSLGNAL------QGYSMDKTRNSVRA-------LMDLAPPEALVRRN-----------------------------------------------------------------------------------------------------G---REQVMPVESIVVGDIFIVRPGEKIAMDGVILKGS-S--ALN------------------EASITGESIPVD------------KG----------------P--GERIYAGTINS-----WG-ALEVEVERLAEDNTINRIIAMIEEAEE--------QRAPSQQFVDRF-ARYYTPAVILAAIL-V---ALLPPLLL---------------GQPG------------------------------------------------------EKWFYEALAM-LLVACPCALIISTPVAIVSALGAAARNGVLVKGGVHLEEM-G-SIKVLAFDKTGTLTRGKPRITD--IISTRG---------------------------------------------------------LDENEVLRRAASLESRSEHPLAETVVEQARKLGL-----E------------------------------------L------------------------------AEVSNFRAMSGRGAAAE-----I------E----------------GK-------SCYV--GNQ-R-LFSEV-GIA---I-----------------------------------QG-QEELIAELEGAGK-T---LI------------LL---------------------------------------------------------------------------------------------------------------------------------------G------D-E-KELLGIIALADELRENSREAIRQLKK-KGIKKSIILSGDNERA-ARAMALS-VNVD---E-------YQAGLLPEDKVQAIRALL----EK-------------------Y----E---KVAMVGDGVNDAPAMAISTVGIAMGV-----AGSDAALETADIALMAD-----D-----LSRLPYTVELGRRTLRIIRQNIV-FSLLLKALILSLVI--P-------GWL------------------------------TLWLAV-AGDM--------GTSLLVT-L-NGMRLTRVKAES----------------------------------------------------------------------------------------------------------------------------------------------------------------------------------------------------------------------------------------------------------------------------------------------------------------------------------------------------------------------------------------------------------
>Maricaulis_maris_394221@114568734
--------------------------------------------------------------------------------------------------------------------------------------------------------------------------------------------------------------------------------------------------------------------------------------------------------------------------------------------------------------------------------------------------------------------------------------------------------------------------------------------------------------------------------------------------------------------M--TT----SDKESGSCC-K--GEA--PAHTCC--------GGAQGHAHH-------DHH------G-----------------VS----VK-------------------------------------------------------------------------------------------DPVCGMDVDPNAN-KP------------TADHEGATYHFCSVSCHDKFVVDPGH----YLSG--------------------------------------------------------------------------------------------AHKQSYENMPEGTQ-YT-C-PMHPEIVEDEPG--------DCPICGMALEPMGVP--TGE-EGPNPELV-------------------DFRRR-F-----------WI-------GA-------V----LTL-------------PLLLLSMGPFVGLG----------------------FM----------------RDA----IG----------------------EG-IAGWA-ELVLATPVILWAG-WPFF-ER-GAKS-----VIS-------R------------------------------NLNMFTLIGMGVGAAYIFSVVAVIAPSVFPEGFRD----------------------------------------------E-----------SGHVGVYFEA---G-----AVIVVLVLLGQLM------ELSARERTGSAIRA-------LLDLAAKTARVIRPDE-------------------------------------------------------------------------------------------------------SEEEIPLEDVVVGDRLRVRPGEKVPVDGEVVDGR-S--SVD------------------ESMISGEPVPVE------------KT----------------P--GDAVTGATING-----TG-SLIIEAKRVGADTMLSQIVEMVANAQR--------SRAPIQKLADVI-SGRFVPAVILIAII-S---FV-SWSIWGP-------------------------------------------------------------PPA------MAYALVSAVAV-LIIACPCALGLATPMSIMTATGRGAQAGVLIKNAEALERF-A-KVDTLIVDKTGTLTEGKPKLVA--VIAN-E--------------------------------------------------------GHTEDEILRLAASLERGSEHPLAEAIVDGAEARGL-----------------------------------------EL-----------------------------S-KTEAFEAITGKGVIGR-----V------D-----------------G-----H-AVSL--GNA-R-LLDEL-SLSA---------------------------------------EKLGELADERRENGE-T---VM------------FI----------------------------------------------------------------------------------------------------------------------------V----IN---------------AVVVGLVCVADPVKETTPQALKALHK-LGFK-IVMATGDNAKT-ARAVAAR-LGID---E-------IRADVLPEDKARIIQDYQK-----------------------------QGR-RVAMAGDGVNDAPALAQADVGIAMGT------GADVAIESAGFTLVKG-----D-----LNGIVRARRLATATMRNIKQNLF-FALIYNAAGVPVAA--G-------ILY-PV------------------LGV-L---ISPIFAA-AAMS--------LSSVSVI-S-NSLRLRSVKL------------------------------------------------------------------------------------------------------------------------------------------------------------------------------------------------------------------------------------------------------------------------------------------------------------------------------------------------------------------------------------------------------------
>Maricaulis_maris_394221@114569706
----------------------------------------------------------------------------------------------------------------------------------------------------------------------------------------------------------------------------------------------------------------------------------------------------------------------------------------------------------------------------------------------------------MTAAVAGA-----------------------------------------------------------------------AMAGHAD-----------------PQ--AFV-RE-------SDGEASLD--LLVRGATC--------------AGC--IA----RIEGGLK-A-D--ARV--TQARLNLS-----T--GRLNLRW-------TGSA-----D---LA-----------RDY----VDTLG----R----------LG--------------YPA----TPYE--------------------------------------P---------------------------------------ES----------------------------------------------------------------------------------------------E-AD-----------------------------------------------------------------------------------PQKEDERK--------------------LLYA-L-----------AVA---G-FGM-------A--------------------NVMLLSISVW--------------------------AGGE-----------------E----------------------MSASLQA-LMHRGS-ALIALPVAAYAG-QPFF-RS-AVTA-----LRS----------G---------------------------HVNMDVPISLAVLLACGLSVWETFIG---------------------------------------------------------------------HGQTYYDA---A-----VMLLFFLLIGRFL------DMRLRARAGEAARG-------LAAMQAATANRLEAD----------------------------------------------------------------------------------------------------G---RVRAIPARDVKAGDRLVLAAGDRVPVDATICEGE-G--ALD------------------GSLVTGETAPVI------------AK----------------P--GLDVFSGMLNL-----DG-KLVLEARSDRDHSLLAEITRLVEAGEQ--------ARSRYVRLADQA-ARLYVPVVHGLAAL-T----LIGWLV--------------------IG-G------------------------------------------E------ARPAIINAIAV-LIITCPCALGLAVPAVQVVASGRLYREGVLVKSGDALERF-A-GIDTVVFDKTGTLTEGRPRLIN--QDALP-------------------------------------------------------------DGMLEQAARLARTSRHPLSRAIADAAGMG---------------------------------------------------------------------------EAAAGVREVPGGGLEAE-----Q------D----------------GM-------LVRF--GAA-N-WMGID-AHS---------------------------------------D-------------PH-T---EA------------WL---------------------------------------------------------------------------------------------------------------------------------------Q------V-G-TDRPVRFCFEDSLRPDAKAVIAGLKA-RGCG-VTLLSGDRPGP-VNAVAME-LGIDD----------WHAGLQPRDKIDRLEALK----AQ-------------------G----R---VVAMIGDGINDAPALAAAHVSVSLA------SAAEISQAAADFVLQGD-----K-----LAACLVTLDVSRSARRRVLENFG-LAAAYNAIAVPMAV--A-------GLV------------------------------TPLIAA-IAMS--------ASSVLVT-L-NALRLARRTR------------------------------------------------------------------------------------------------------------------------------------------------------------------------------------------------------------------------------------------------------------------------------------------------------------------------------------------------------------------------------------------------------------
>Archaeoglobus_fulgidus_224325@11497769
---------------------------------------------------------------------------------------------------------------------------------------------------------------------------------------------------------------------------------------------------------------------------------------------------------------------------------------------------------------------------------------------------------------------------------------------------------------------------------------------------------------------------------------------------------------------------------------------------------------------------------------------------------M----HE---H------------------------------------D-SH---------------------------------------GEAAH-SNSEDMQMIHQ------------------HHE-HHGH------------------------------------------------------------------------------------------------------------------------E-----------E-EH-S-AHH---EKMKHS-------------------------ADHGDHHRMMME-------------------DFKKR-F-----------YV-------ST-------L----LTI-------------PILILSPAIQTFL-----------------------GF--------------------R----------------------V--EFA-GSLYI-LFLLSSAVYFYGG-YPFL-KG-IFDE-----LRR-------R------------------------------QPGMMTLIAVAISVAYFYSSAVVFGL---------------------------------------------------------------------KGKFFFWE---L-----ATLIDIMLLGHYI------EMRSVLGASRALEE-------LVKIMPSEAHLLKDG--------------------------------------------------------------------------------------------------------EIVEVKVENLKPGDKVLVKPGEKIPVDGIVVEGE-S--FVN------------------EAMLTGESKPVA------------KK----------------P--GDTVIGGAING-----EG-SLVVEVEKTGKDTYLNQVIELVRQAQE--------SKSRTQDLANRA-ALLLTVIALTVGSV-T---LA-IWLAY-IA--------------------------------------------------------------D------FAFAIERAVTV-MVITCPHALGLAIPLVVAVSTSLAAKSGLLIRDRQAFERA-K-DLQAVIFDKTGTLTEGRFGVTD--IVGFN----------------------------------------------------------HSEDELLQIAASLEARSEHPIAAAIVEEAEKRGFG-----------------------------------------------------------------------LTEVEEFRAIPGKGVEGI-----V------NG----------------------R-RYMV--VSP-G-YIREL-GIKTD---------------------------------------E---SVEKLKQQGK-T---VV------------FI----------------------------------------------------------------------------------------------------------------------------L----KN---------------GEVSGVIALADRIRPESREAISKLKA-IGIK-CMMLTGDNRFV-AKWVAEE-LGLD---D-------YFAEVLPHEKAEKVKEVQQ------------------K------------Y-VTAMVGDGVNDAPALAQADVGIAIGA------GTDVAVETADIVLVRN-----D-----PRDVAAIVELSRKTYSKMKQNLL-WATGYNAFAIPLAA--G-------VLY-SA-------------------GI-L---LSPAVGA-ILMS--------LSTVIVA-I-NARLLR----------------------------------------------------------------------------------------------------------------------------------------------------------------------------------------------------------------------------------------------------------------------------------------------------------------------------------------------------------------------------------------------------------------
>Archaeoglobus_fulgidus_224325@11498084
--------------------------------------------------------------------------------------------------------------------------------------------------------------------------------------------------------------------------------------------------------------------------------------------------------------------------------------------------------------------------------------------------------------------------------------------------------------------------------------------------------------------------------------------------------------------------------------------------------------------------------------------------------MV----KDTYIS--------------SA--------------------------------------------------------------SKTPPMERTVRVTGMTC---------------------------------AMCVKSIETAVG-SL-EG-----------------VEEVRVNLATETAFIRFDEKRI-DF-----ETIKRVIEDLGYGVVDEQAAVSAEVE----------------------------------------------------------------------------------H---LSRMK-------------------RK----L-----------YV-------AA-------F-----AG-------------VL-LLFLAHFISL-----------------------PY---------------------------------------------------EDFV-QLLIALPAIFYSG-SSIF-KA-AFSA-----LRR-------R------------------------------TLNMDVMYSMGVGAAFLASVLSTAGVL-------------------------------------------------------------------PREYSFYET---S-----VLLLAFLLLGRTL------EARAKSRTGEAIKK-------LVGLQAKTAVVIRDG-------------------------------------------------------------------------------K-------------------------EIAVPVEEVAVGDIVIVRPGEKIPVDGVVVEGE-S--YVD------------------ESMISGEPVPVL------------KS----------------K--GDEVFGATINN-----TG-VLKIRATRVGGETLLAQIVKLVEDAMG--------SKPPIQRLADKV-VAYFIPTVLLVAIS-A---FI-YWYFIAH-------------------------------------------------------------A-P------LLFAFTTLIAV-LVVACPCAFGLATPTALTVGMGKGAELGILIKNADALEVA-E-KVTAVIFDKTGTLTKGKPEVTD--LVPLN--------------------------------------------------------GD--ERELLRLAAIAERRSEHPIAEAIVKKALEHGI-----------------------------------------EL-----------------------------G-EPEKVEVIAGEGVVA-------------------------------------D-GILV--GNK-R-LMEDF-GVAVSN---E-----------------------------------VELALEKLEREAK-T---AV------------IV----------------------------------------------------------------------------------------------------------------------------A----RN---------------GRVEGIIAVSDTLKESAKPAVQELKR-MGIK-VGMITGDNWRS-AEAISRE-LNLD---L-------VIAEVLPHQKSEEVKKLQA------------------K-----------E--VVAFVGDGINDAPALAQADLGIAVGS------GSDVAVESGDIVLIRD-----D-----LRDVVAAIQLSRKTMSKIKQNIF-WALIYNVILIPAAA--G-------LLY-PI------------------FGV-V---FRPEFAG-LAMA--------MSSVSVV-A-NSLLLRNYVPPIRRGG------------------------------------------------------------------------------------------------------------------------------DSVEKIVLELSGLS--------------------CHHCVARVK------KALEEAG--AKVEKVDLNEA---VVA--------GNKEDVDKYIKAV--EAAGYQAKLRS-----------------------------------------------------------------------------------------------------------------------------------------------------------
>Leptospira_borgpetersenii_355277@116330313
------------------------------------------------------------------------------------------------------------------------------------------------------------------------------------------------------------------------------------------------------------------------------------------------------------------------------------------------------------------------------------------------------------------------------------------------------------------------------------------------------------------------------------------------------------------------------------------------------------------------------------------------------------------MN--------------VK--------------------------------------------------------------NEIFPDEITLDVIGMTC---------------------------------SNCALRIEKGLK-KV-PG-----------------VKDARVNFAMETATVGFESSVK-KE------LLLDKIDSLGYRAFVQEDFEIHGE----------------------------------------------------------------------------------AEKAHAKEFK-------------------DLKVR-V-----------FI-------SA-------L----LSF-------------PMVSGMIGHIGNNQI----------------------------------------FE---YFS----------------------SI-MNPWL-QFALATPVQFWIG-ASFY-KG-GFRA-----IRN-------K------------------------------GANMDVLVVLGTSAAYFYSVYWTFLEFGTY--------------------------------------------------------------AHGEIPLYYET---S-----SILITLILFGKFL------EHIAKGKSSKAIQS-------LVGLQPKSARIIRNG-------------------------------------------------------------------------------E-------------------------IQKIPLFAVRPGDLLLIKAGETIPVDGTVEEGS-S--SVD------------------ESMLTGESIPVE------------KT----------------I--SSPLYGSSLNQ-----NG-ILKLRASKVGKDTLLSEIIRVVRETQG--------SKAPIQRIADQI-SGIFVPVVVLISIL-T---LF-LWYFWIE-------------------------------------------------------------PSH------FSGALEKAIAV-LVIACPCALGLATPISILTGSGKAATLGILFRTAEALEIA-H-KVDTIVFDKTGTLTLGKHILKD--LESLN-----------------------------------------------------S--QE--ENFLLTLAASAEQGSEHPLSKAIVESAQKKGL-----------------------------------------LL---------------------------S---MPEDFETIPGGGISAS-----V--------Q---------------G-----E-KIVI--GTD-R-LFCER-GIELNP---K-----------------------------------FLDLKRIREKEGN-T---VV------------HL----------------------------------------------------------------------------------------------------------------------------S----LN---------------GTHSAILSLADRIKESTPTAVEKLKS-LGMK-IYIITGDNERT-ARAIANV-CGIK---Q-------VLAEILPQEKAKEIKKLMD------------------A-----G-----K--VVAMVGDGINDAPALVIADLGISMGT------GTDVAMESSDVVIVNG-----D-----LVSIVNAFSISKKTVYNIRQNLF-WALFYNTLGIPIAA--A-------GL------------------------------LTPWIAG-GAMA--------LSSVSVV-L-NALRLQRK--------------------------------------------------------------------------------------------------------------------------------------------------------------------------------------------------------------------------------------------------------------------------------------------------------------------------------------------------------------------------------------------------------------
>Leptospira_borgpetersenii_355277@116331093
--------------------------------------------------------------------------------------------------------------------------------------------------------------------------------------------------------------------------MESITEIENRCYH-CNTQIRSEKEKIY--------------------------------------------------------------------------AELKGKTELFCCFG----CKS-LATL------------------LME----NGLTRFYDLRG-SGILEPASYV----------------------------------------------------------------------------RP-NPENLETDSTYQ------------------EYV-------IQKGNGICETL--ITIGKIHC--------------SAC--VW----LNERVVS-E-Q--TGV--LETRINFA-----T--GRMKLIY-------DRNR-----I--DL------------NKI----FFLIR----K----------IG--------------YEPALY--------------------------------------------------------------------------------------------------------------------------------------------------------------SP----------------------------------------------------L----KT----------E---TK------------------------------V--GLFSK--------------------DLFLR-M-------------A-----VAG-------F----S-WGN---I---------MLFSVGLY--------------------------TGYF--------------------------------------SGIEVEFKR-LFHFVS-WVFTTPVYIYSG-YPFY-KG-SMES-----IK-R------K--M----------------------------LSMDMLLFLGVSLAYFYSVYVTL--S-------------------------------------------------------------------DKGEVYFDS---V-----CTIYFFVLIGKFL------ESTIRLKAGRKIGE-------LLSALPEEYTIIQG-LR-------------------------------------------------------------------------------------------------------QISVSPSKIQKGDKILLKNGNRVPVDGILETEN-A--HFD------------------ESFLTGESKPVS------------RK----------------K--GDSILSGSLCL-----NT-NVFVTATTTVRESTLSRISSLVEAALQ--------SKPKIQRIIDKL-SAYFTLIVLLLAIA-T---FS-IFFFYYS---------------------------------------------------------------N------GESAVLNTISV-LIVACPCALGLAVPTAHVAGNLLYGANGILVKNPDSMEIL-S-HADRIYFDKTGTLTFGKLSIRE--EWFL---------------------------------------------------------KPDDSFRIYSILLSMESNSTHPLAISLMKEIEKKLRQ-KNKP----------------------------------------------------------------PVPIFWKKIQEVPGNGIEA-----V------SL---------------NGD-----Q-TYRI--GNR-K-FVSNGQ------------------------------------------------------DSQD-G---KI------------YI---------------------------------------------------------------------------------------------------------------------------------------G------V-N-EKLIASFCLEDTIRPEAKDTIQKLKP-KISF-LGILSGDSKSN-VQSLASF-LDLK---N-------SFYELKPEEKLKVIKQAQN--N--------------------------G-E-TVVMVGDGINDSACLAAANLGISMGI------ASDLSIDKSDLVLLSN-----R-----LDSLVRAISISRRTRNIIFQNIL-ISLIYNSIMIPLAA--F-------G---------------------------F---MLPVICA-GFMT--------LSSLSVV-L-NSISLQWRTEP-----------------------------------------------------------------------------------------------------------------------------------------------------------------------------------------------------------------------------------------------------------------------------------------------------------------------------------------------------------------------------------------------------------
>Oenococcus_oeni_203123@116490441
---------------------------------------------------------------------------------------------------------------------------------------------------------------------------------------------------------------------------------------------------------------------------------------------------------------------------------------------------------------------------------------------------------------------------------------------------------------------------------------------------------------------------------------------------------------------------------------------------------------------------------------------------------------------------------------------------------------------------------------------------------------------------------------------------------------------------------------------------------------------------------------------------------------------------------------------------------------------------------------MKF-------------------QLFLT-K--HTN------QIT---L-VTG-------I----L--IVLG-M-------LSK---------------------------------------------------------------------------------YLL-QFTLGY-QVILAVASIIAV-IPIA-VR-AWSA-----LR--N--------K---------------------------VFSIELLVSIAVIGAFIIGEFN--------------------------------------------------------------------------------E---S-----AIVTFLFLFGSYL------ESKTLQKTRTAIKG-------FTDMSPTTATLVTD-----------------------------------------------------------------------------------------------D-----G----TEEVDVDDVDEGDVVLVKTGSQVPVDGIVVEGN-G--YLN------------------EASITGEARQIN------------KQ----------------L--KDSVYSGTMVE-----NG-YLKIKATQVGDDTTFAKIIELVEEAQD--------TKSKAEKFIDRF-AQYYTPAVLVLAVL----------------------------VFAF------------------------------------------------------SRDFRLAITV-LVLGCPGALVIGAPVSNVAGIGNGAKRGILIKGGEVVDTF-A-KVDTLVFDKTGTLTEGNTAVTT--MHTYT----------------------------------------------------------NNADNQLALAAAIEGVSDHPLGQAIVSYADQQSV-----G-----------------------------------------------------------------VAPVLDDTGTVKGQGICAQ-----V------G----------------KQ-------EVVI--GNQ-K-MLTAH-NIKLN-------------------------------------PT-QLKDLNDLQAGGQ-S---TV------------IM---------------------------------------------------------------------------------------------------------------------------------------AV-------D-GQVKLIFGIADTIRPGVKDSLAALKA-QGIKKLVMLTGDNELT-AQAVANE-LNLD---E-------VHANLLPEEKVEYVKKLK----AA-------------------G----N---TVAFIGDGINDSPSIANADIGIAMGS------GTDVAIDTSDVVLMQS-----S-----FPTLVHAHGLTKKTVSNTRENIF-IAIATVAFLLIGLI--F-------GYI------------------------------YMASGM-FVHE--------ASILVVI-F-NAMRLINFQTKFDKQQPTKTIQAATA--------------------------------------------------------------------------------------------------------------------------------------------------------------------------------------------------------------------------------------------------------------------------------------------------------------------------------------------------------------------------------------------
>Oenococcus_oeni_203123@116491618
----------------------------------------------------------------------------------------------------------------------------------------------------------------------------------------------------------------------------------------------------------------------------------------------------------------------------------------------------------------------------------------------------------------------------------------------------------------------------------------------------------------------------------------------------------------------------------------------------------------------------------------------------------------------------------------------------------------------------------------------------------------MKMDDM------------------------------------KDMK------------------------------------------MDNM-------------------------------------------------------EGM------------K-MD-HGNMKMSDETSRMD-------------------------HQMSHEDMMMSA-------------------DFKSK-F-----------WV-------SL-------V----LTI-------------PVLLMSDLMGLLS-----------------------KP--------------------I----------------------I--SFP-RSVWL-SAIIASVIFFYGG-GIFI-KH-ARME-----LQM-------K------------------------------KPAMMSLISMAIIVAYLYSIYTSFAG---------------------------------------------------------------------VGMDFWLE---L-----TTLIDIMLLGHWV------EQKATAKAGDSFEE-------MAALLPSEATVLHGD--------------------------------------------------------------------------------------------------------MQMKMPLSEVKNGQVVLVKAGEKIPVDGRVVDGK-S--SVN------------------ESMVTGESRPIN------------KQ----------------T--DSKVIGGSLNG-----DG-SLKIKVTATGDSGFVSQVMEMISKAQQ--------QKSRSESLADKV-ASWLFYIALAVGLI-T---FV-IWYAI-TR--------------------------------------------------------------D------FSTSIERLVTV-LVIACPHALGLAIPLVIARSTSIGARNGLLVRNRQAIENA-P-KINILAIDKTGTLTEGNFTVKE-----------------------------------------------------------------YTNDQVLTLAASLEQNSNHPLAKSIVSFATRKKLK-----------------------------------------------------------------------LKTADQVKNISGAGLQGI-----V------DG----------------------K-QYLF--VSS-G-YLNSH-HISFDK--------------------------------------K---EDNRLSAEGN-S---IS------------YL----------------------------------------------------------------------------------------------------------------------------I----YQ---------------DRVLGFVAQGDQIRTEAKRFISGIGA-LNIK-VVMLTGDNQGS-AKAVANQ-LGIK---Y-------FHAQLLPGDKEKIIESYLR------------------K----------G-N-KLAMVGDGINDAPSLTRADIGIAIGA------GTDVAVDSADVVLVKS-----N-----PFDILRFLKLARSTMKKLVENLW-WGAGYNLIAIPLAA--G-------VLA-PI-------------------GI-I---LSPAVGA-ILMA--------LSTVIVA-I-NAMTLKAN--------------------------------------------------------------------------------------------------------------------------------------------------------------------------------------------------------------------------------------------------------------------------------------------------------------------------------------------------------------------------------------------------------------
>Solibacter_usitatus_234267@116622615
---------------------------------------------------------------------------------------------------------------------------------------------------------------------------------------------------------------------------------MSSCTL-CGLPA---------------------------------------------------------------------------GRNPL-----INGDQAFCCLG----CLN-VYSILGE----------------------SGVLASGI--------D---FRDTDLFRESLRLGL----I-----S-------------------------------------------------------------------------------------TGA-ERVKPTIPDTAEQVETV--YHVSGMWC--------------ASC--AW----LIERALQ-S-E--RGI--RSAEVMFS-----S--DLVKVRY-------CPQY-----IP---P-----------ARI----TERIAA--------------LG--------------YRASEYSGA--------------------------------------------------------------------------------------------------------------------------------------------------------------------------------------------------------------------------------------------------------------------SE--SDHAERK-------------------AMLLR-I-----------GV-------AG-------F----LWL-------------NVMMLSLVI----------------------------Y----------------ASYWEAIS--------------------DNARR-VIPFV-LMALTTPAVFYSA-WPIL-RA-AAIG-----LRH-------F------------------------------TVRMEALLAVGITAAYTYSAVQAFTG---------------------------------------------------------------------GKHYYFDT---A-----CAIITLVLLGKLL------ERGAKERTAKAISL-------LYRMMPKKARLLIDG-----R---------------------------------------------------------------------------------------------------ETFVSIEALQSGMTFLVKAGERIPADGVVLDGI-S--HAD------------------ESVITGESAPVA------------KQ----------------P--GDPVICGSLNT-----GG-VLEIRATRTGAASTLSQIIRSVESAMS--------SRSELERTVDRA-SRAFAPAVIAIALG-T---FS-VCSL-AG----------------------M----------------------------------------D------SATALMRAIAV-LVIACPCALGMATPLAITAAVGAASRRGILVSDSRVLETV-R-KIDVAILDKTGTLTEGDFRVVA--TFPADS------------------------------------------------------------SPFLAAVSSIEQYSEHPLGRAITRRAAELGLTP-----------------------------------------------------------------------HPARDIVIHKGLGISGV-----T------AG---------------------S--RVWV--GNR-R-LMEEC-VGPIAPALAA--------------------------------------ASSAWQHDGH-T---VA------------FF----------------------------------------------------------------------------------------------------------------------------A----FD---------------GKVAGAIAMGDAIRADAVRLVAELKR-RGIH-TALISGDAHST-TAAMAAA-AGIA---E-------FQAEVLPDDKLACVRRYQS---------------A-------------G-K-IVAMLGDGVNDAPALAGADLGIALGT------GTDLAMQAAPVVLMTP-----A-----LDRVLEVFDIGRDTWRVVRQNLF-WAFFYNAVGITLAV--A-------GV------------------------------LTPILAA-AAMV--------LSSLSVI-A-NSLRLSAMWDRHPGDVTQRAAAVRER----------------------------------------------------------------------------------------------------------------YPHAIERNAP------------------------------------------------------------------------------------------------------------------------------------------------------------------------------------------------------------------------------------------------------------------
>Solibacter_usitatus_234267@116624685
-------------------------------------------------------------------------------------------------------------------------------------------------------------------------------------------------------------------------------------------------------------------------------------------------------------------------------------------------------------------------------------------------------------------------------------------------------------------------------------------------------------------------------------------------------------------------------------------------------------------------------------------------------------------------------------------------------------MK-----------------------------------TSAPE-RIDLPVSGMTC---------------------------------AACARSIERTLA-VT-PG-----------------VDRARVNLATNTATVEYDPSIAG-VRD-----FVGAIEELGFGVPEKEVP-------------------------------------------------------------------------------------------HDDAAQ-------------------GYRRR-L-----------VV-------AA-------I----FTL-------------PVFVLGMTHGML-----------------------HV------------------------------------------------PY-SPW-I-QLVLTLPVIFYAG-APFY-AA-AWSA-----LRH-------G------------------------------AANMNSLISLGTGAAFLYSLVQTVRGR---------------------------------------------------------------------HDVYYEA---A-----AVIITLILTGRLL------EARARGRAGEAIRR-------LMDLQPPVARVLRDG--------------------------------------------------------------------------------------------------------TEVELPVDSVGVGDIVVVRPGERIPVDGQITEGE-S--SVD------------------ESLLTGESMPVE------------KR----------------P--GAQVFAGSINS-----AG-AFRYAASRVGRGTLLQQMIEMVKQAQG--------SRAPVARLADVV-SGWFTLGVLIAAAI-T---FI-AWLFFAP----------------------------------------------------------------------FGVAMVNAVAV-LIIACPCALGLATPTAIMVATGRGAERGILIKGGEALEMA-A-RIDTVLLDKTGTITAGKPRVTR--F---------------------------------------------------------------TGDDVLRLAASAEQYSEHPLGKAIVEAARERGL-----------------------------------------KL-----------------------------A-PASEFSAEAGFGVRAR-----V------E-----------------G-----R-EIVV--GRP-G-----------------------------------------------------------------------A------------TV----------------------------------------------------------------------------------------------------------------------------T----ID---------------GVVAGTIEMADAMKPESPHAIQRLGA-MGID-VWMITGDRRDT-AATVAAE-CGIAAD-H-------VLSEVLPADKLAAVKKLQA------------------A-----G-----H--RVAMAGDGVNDAPALAQSDLGIAIGG------GADVAMEAGAVTLMRP-----D-----LNGVPDALELARRTMRIIRQNLF-WAFAYNALGIPLAA--L---------------------------------G-L---LSPMLAS-AAMA--------LSSVTVV-T-NSLRLK----------------------------------------------------------------------------------------------------------------------------------------------------------------------------------------------------------------------------------------------------------------------------------------------------------------------------------------------------------------------------------------------------------------
>Syntrophobacter_fumaroxidans_335543@116750644
-------------------------------------------------------------------------------------------------------------------------------------------------------------------------------------------------------------------------------------------------------------------------------------------------------------------------------------------------------------------------------------------------------------------------------------------------------------------------------------------------------------------------------------------------MTC--------------AAC--VR----RVEQGLK-E-L--EGV--RDASVNFA-----T--SRASVDY-------DPE------V-SG-T-----------EAI----AERIRD--------------IG--------------YEPVSIDSAE--------------------------------------DEKLR-KTTLLVGGMSC---------------------------------AACVRRVENALK-SV-PG-----------------VDRAAVNLASSRATVFHDSRVAP-VAS-----LRAAVEDAGYEYLGLFRETPQ---------------------------------------------------------------------------------EDPVEAARDRELR-------------------DLRVK-V-----------AV-------GA-------V----LSV-------------VIMTGSMQHWFP-----------------------FLH----------------GIP------R---------------------GI-M-QVA-LLVLTTPVVFWVG-DRFL-IG-ALKA-----TRR-------K------------------------------SADMNTLVAIGAFSAYVYSTLATLWPAFFA---------------------------------------------------S-------AGI---ETHVYFDG---A-----AMIITLVLLGRLL------EMKARGRTTAAIKK-------LMQLTPKTARVIHGD--------------------------------------------------------------------------------------------------------REMDIPVEEVVEGNLILVKPGGRVPTDGRVETGA-S--AVD------------------ESMLTGESIPVA------------KE----------------P--GSNVFAGTINQ-----TG-SFTFRATRVGSETALAQIIRLVEEAQG--------SKAPIQYFADRV-AAVFSPAVIAIALV-T---FC-IWYFVVPG-------------------------------------------------------------DT------FSRALLNFVSV-LIISCPCAMGLATPTAVMVGTGLGAESGILIKGGESLERA-H-ELTTVVFDKTGTLTNGTPEVTD--VITAPG--M-------------------------------------------------------QRSELLTLAASIEAVSEHPLARAVVERASAEGC-----------------------------------------AP-----------------------------L-PVEDFRALSGLGSRGL-----V------N-----------------G-----R-EVMV--GSA-R-LLAEH-SVDFGE----L-------------------N----------------TQAETLVAAGR-T---CV------------YV----------------------------------------------------------------------------------------------------------------------------G----AQ---------------RRIIGVIALADGVKESAVAAVARLRE-RGME-VAMITGDRKET-ALAIAKV-VGIE---R-------VMAEVLPGDKAGEIRRLQN------------------E-----G----K---VVAMVGDGINDAPALAAADVGIALGA------GTDVAMEAADITLIKG-----D-----LRLVVSAIELSSLTMRVIKQNLF-WAFFYNSLGIPVAA--G-------ALY-PFF------------------GI-L---LDPMFAA-GAMA--------LSSVSVV-S-NALRLKRLWGKRRN--------------------------------------------------------------------------------------------------------------------------------------------------------------------------------------------------------------------------------------------------------------------------------------------------------------------------------------------------------------------------------------------------------
>Syntrophobacter_fumaroxidans_335543@116751190
-------------------------------------------------------------------------------------------------------------------------------------------------------------------------------------------------------------------------------------------------------------------------------------------------------------------------------------------------------------------------------------------------------------------------------------------------------------------------------------------------------------------------------------MERMA--FRIRGMCC--------------GDE--IS----VLKRQVG-PLV--GGE--LNLSFDLL-----N--GKMTVVS-------SGPP-----I--------------RAEEI----TAVVA----A----------TG--------------MQAVPWVDFCS--------------------------------------GG--V------------------------------------------------------------------------------------------------------------------------------------------------------------------------------------------------------------------------CA--VEEGL---------------------WRRH-G--RLL-------LC---C-ASG-------L----L--IVAG-F-------LLHV----FQ--------------------------NGSFLE---------ALAGGE--------------------------HAGR-PFPPGT-VMLYACAIVAGG-WNIA-PR-AFFA-----ARN----------L---------------------------QPDMNLLMAVAVVGAIWIGQWT--------------------------------------------------------------------------------E---A-----ASVTFLFSLALLL------ESWSVGRARNAIRA-------LTDISPRTARFICP-----------------------------------------------------------------------------------------------TD----G---DIEEKPVDDVPVGATVLVRPGEKIPLDGTVTAGA-S--WVD------------------EAPITGESLPVE------------KR----------------M--GDPVFAGTVNG-----EG-AIEFRATRPSGDTTLARIIRMVEEGQA--------RRAPAEQWVERF-ARFYTPAMMILAGL-I---AVAPPLVL---------------GGDW------------------------------------------------------TGWFYQALVI-LVIACPCSLVISTPVSVVSGLTAAARHGVLIKGGAFLEAP-A-HLRSIAFDKTGTLTRGEPRIQE--IIPMD-------------------------------------------------------D--HTESGLLLNAAALESHSTHPLARAILNAAQARGI-----E----------------------------------------------------------------Y--TPARDFTILPGMGARGV-----I------D----------------GR-------PYWI--GSH-R-MLESL-ERE---S-----------------------------------PL-FHEMACRLEDAGH-S---LV------------AM---------------------------------------------------------------------------------------------------------------------------------------W------C-D-DHICGVMSVADMVRPEAGEVIRELKS-LGVRRVVMITGDNHRT-AAQAARA-IGVD---E-------FHSELLPEDKVELVSKME----QE-------------------S----G---PTAMVGDGVNDAPAMTASSVSIAMGA-----MGSDAAVETADIALMSD-----D-----LTRLPWLVRHSRRTLGIIKSNIA-FSLGVKALFVVLSV--M-------GLA------------------------------NLWGAI-AADM--------GASLLVI-F-NGLRLLGDTVPRSPALTGTAA-------------------------------------------------------------------------------------------------------------------------------------------------------------------------------------------------------------------------------------------------------------------------------------------------------------------------------------------------------------------------------------------------
>Methanosaeta_thermophila_349307@116754215
------------------------------------------------------------------------------------------------------------------------------------------------------------------------------------------------------------------------------------------------------------------------------------------------------------------------------------------------------------------------------------------------------------------------------------------------------------------------------------------------------------------------------------MRKRAE--IRISGMTC--------------ATC--AS----TIESAL--R-E--KGV--ESASVNLG-----S--ETAHVEY-------DPS------R-LK-L-----------SEL----ERAIRD--------------AG--------------------------------------------------------------YDVINERATVKVGGMVC---------------------------------ATCESTVADAIR-EI-DG-----------------VSDVTVNLSTEKAYVTYNPKVV-SL-----DDIRRAVEDAGYQYLGVVGEESESLE----------------------------------------------------------------------------------AEIRARDLR-------------------ERMRK-I-----------IV-------GF-------G-----AS-------------ALLMALMYLAPMT-----------------------HT---------------------------------------------------MSIV-MMCVATPAFVYVS-SGIF-RA-AHRA-----LRN-------R------------------------------NLNMDVMYSMGTGVAFVSSVLSTFRIL-------------------------------------------------------------------SHDFIFYET---A-----VMLASFLNLGRYL------ETRAKWRTSDAIKK-------LVALQPRTATLIVDG-------------------------------------------------------------------------------S-------------------------EKEIPAEMVKPGDIILIRPGERVPADGEIIEGE-G--YVD------------------ESMISGEPVPVL------------KK----------------P--GSQVIGGTLNK-----NA-ALKMRAMRVGRETFLAQIIDLVDKAQG--------SRPEIQRLADRV-VGVFIPIVLSIAIL-S---FL-AWYFFGR-------------------------------------------------------------S-YLPEDRILMFAISSMISV-LVVACPCALGLATPTAVTVGIGRGAELGILIKSGEALEAS-D-KLTTVIFDKTGTLTVGRPEVTE--IVG--------------------------------------------------------------DERMLRLAAGIESRSEHPLGEAIVRMAISKGI-----------------------------------------DI-----------------------------P-ETKDFYAFPGMGVVGV-----V--------D---------------G-----V-EVAV--GNR-S-FISER-GTRIPD---D-----------------------------------MLERASALEELGQ-T---VL------------FV----------------------------------------------------------------------------------------------------------------------------S----VS---------------GAAAGAFAISDAIKDSAKAAVQKLKS-MGLD-VVMITGDNIRS-ARSVAEQ-IGIE---E-------VHAEVLPQDKASEVRKLQQ------------------A-----G-----R--TVAFVGDGINDAPALAQADLGIAIGS------GTDVAIEAGEIVLIRD-----D-----LMDVVRGIQLSRKVMSRIKQNIF-WAFAYNTALIPVAA--G-------VLY-PG------------------FGI-T---FRPELAG-FAMA--------LSSVTVV-S-LSLMLKRYIPDVQK--------------------------------------------------------------------------------------------------------------------------------------------------------------------------------------------------------------------------------------------------------------------------------------------------------------------------------------------------------------------------------------------------------
>Aeromonas_hydrophila_380703@117619681
---------------------------------------------------------------------------------------------------------------------------------------------------------------------------------------------------------------------------------MSGCFH-CGEPVP-------------------------------------------AG-------------------------------SR-YALEIKGIVQPMCCPG----CQA-VAET------------------ILE----CGLASYYEH-R----------TAPGTKGEL-V----------------------------------------------------------------PAELAALTHYDLAE-----V-----------QQ--DFV-TDSA---TGSHKVREIQ--LTVEGLTC--------------AAC--AW----LIERHLG-N-L--AGL--HYINVNTT-----T--HRARIKW-------DPDR-----L---SL-----------SDI----LKGFA----K----------IG--------------YRA----YPFQ--------------------------------------T---------------------------------------HQ----------------------------------------------------------------------------------------------Q-EA-----------------------------------------------------------------------------------LYAREVRS--------------------YMFR-L-----------ALA---G-LGS-------M--------------------QVMMCAVALY--------------------------MDLFI----------------S----------------------VEEEFMV-YFKWIS-LLLSTPIMIYSA-QPFY-VG-AWRS-----LRQ----------G---------------------------HLSMDVSVSLALIGAFIASMWATVFN---------------------------------------------------------------------TGEVYYDS---I-----TMFVFFLLLGRFL------ELRARRKASESSSN-------LARLVPIMATRLDED----------------------------------------------------------------------------------------------------G----EHEVAAKTLQVGDRVRVLAGATLPADGIILLGQ-A--SLN------------------ESMLTGEQLPLL------------KQ----------------A--GDAVYAGTINT-----DA-PLEIRVSHRIEESRLAQIMRLQDHALD--------DKPAIAQMADVL-SRHFILVLLFIAAG-V----WTFWHF---------------------H--------------------------------------------Q------PEQAFWVTLAV-LVATCPCALSLATPTALTSATARLTRAGILLRRGHVLDVL-T-RANRIVMDKTGTLTTGNISLTS--TEALG-------------------------------------------------------S--LDETRCLAIARALEAYSEHPIARAFRSNTAEDAV-----L-------------------------------------------------------------------LAASKVTPVIGHGIEGV-----I------D----------------GR-------HYRL--GSA-R-WLGIS-DTHA-------------------------------------------------AQADG-L---VI------------YL---------------------------------------------------------------------------------------------------------------------------------------A------D-E-DRALARFLLSDTLRPDAKALIQAFKA-AGLK-TTILTGDSSAQ-ADEVARE-LGVDE----------LVKGVTPDGKLAYLKEHE----AR-------------------G----D---ISIMVGDGINDAPVLAGAHASFAMA------GGTDLAKNSADAILLAD-----D-----LSRLLDARALALRTRKIIKENFA-WSIGYNLLVLPLAA--S-------GWL------------------------------PPYVAA-AGMS--------LSSLIVV-T-NSMRLNR---------------------------------------------------------------------------------------------------------------------------------------------------------------------------------------------------------------------------------------------------------------------------------------------------------------------------------------------------------------------------------------------------------------
>Aeromonas_hydrophila_380703@117620940
---------------------------------------------------------------------------------------------------------------------------------------------------------------------------------------------------------------------------------------------------------------------------------------------------------------------------------------------------------------------------------------------------------------------------------------------------------------------MTTH---------------------------------------------------------LQSPIHLQ--LPLSGMSC--------------ANC--AG----RITTALN-K-L--DGV--Q-ATVNFA-----L--EQAAIDL-------ASP------D--R-L-----------PAV----LESIKA--------------QG--------------------------------------------------------------YDYGSETILFQITGMTC---------------------------------AGCSARLNKMLA-AL-PG-----------------VISADVNFSIEQARIVLVPGMQT-P-----AGLREQIEALGFGAQLAQGSASGRRQ-------------Q----------------------------------------------------------------LLEREAQEAASAR-------------------QAQTR-V-----------IV-------SA-------L----LTL-------------PLLAGMLAMAG-LLP--------------------WHL---------------------------------------------------PAWL-ELVLATPVQFWIG-ARFY-RG-AWLA-----IKN-------R------------------------------SANMDVLVATGTSAAYFYSLYLLLTL-G----------------------------------------------------------------MAASGQLYFEA---S-----AIIITLISLGKLL------EARARRSTQSAIRE-------LMALRPETATVWRGE-------------------------------------------------------------------------------S-------------------------WQSVAIDEVLRGDRLRVLVGERVPVDGRIVSGA-S--ELD------------------ESILTGESLPVP------------RG----------------E--GDKVLGGAINR-----SG-VLEIEATTVGEDSSLSKIIALVENAQM--------GKAPLQQLVDKV-SAVFVPVVMAIALF-T---LL-VWYAISN-------------------------------------------------------------D--------FGQALLAAVAV-LVIACPCALGLATPAAIVTGTGVAARHGILIKDVDTLQKA-H-AIKALIFDKTGTLTQGRPVLAS--WS------------------------------------------------------------G--NDEQLRLAAALQQASEHPLALAMREAVGKEAT------------------------------------------L-----------------------------P-QPEAVEVRVGAGIVGQ-----V--------A---------------GHR------VAI--GNG-S-LLAQL-GIEPPQ---Q----------------------------------------DEQAADGA-T---RV------------WV----------------------------------------------------------------------------------------------------------------------------A-----------------I-D-GVVAGIAALADTLRPESPDAIATLRQ-RGIA-SWLVSGDAPAP-VAHIAAK-LGLD---G-------AFDSVLPAGKVEKVEALRA------------------Q----TS-----G--LVAMVGDGVNDAPALAAADVGIAMGS------GSDVAMETASITLMRS-----D-----PRLVADAIDISAATWRTIQQNLF-WAFVFNIIGIPLAA--L-------GY------------------------------LSPELAG-AAMA--------LSSITVL-S-NSLLLKRWQPRALAHVSTESNR------------------------------------------------------------------------------------------------------------------------------------------------------------------------------------------------------------------------------------------------------------------------------------------------------------------------------------------------------------------------------------------------
>Aeromonas_hydrophila_380703@117621449
---------------------------------------------------------------------------------------------------------------------------------------------------MDLTPRFTLG-SVIEDLAPAGSIQEGLIMSKSC-CSHQHAAAPIKAVS-------------------KSAAPQAEHQHDSHCCD-QAAPVS-----------CCASQAPHDH----------------------QDHA----------------------A--------SGAPEGEEPPRGGCCAT----PPP-A------------------HARHAH----DGEHDHHEHAVAA----------EPPLD--------------------------------------------------------------------------APEQNSRRH---------------------------SWQ---------------VLGMDC--------------PSC--AR----KIETAVS-R-V--SGV--QQARVLFA-----T--EKLVVDL-------APGL-----S---PD------------PV----TAAVL----A----------AG--------------FQLKGERSG----------------------------------------------------------------------------------------------------------------------------------------------------------------------------------------------------------------------------------------------------------------------KQEPSRERG-------------------PLQTL-L--TKY------WQP---L-SLA-------G----L--MLVA-A-------L-------L--------------------------------------------------------------------------------PSQVG-QPLFTLATLWGL-WPIS-RK-AWAL-----TKS-G--------S---------------------------PFAIETLMTVAAVGALFLGETA--------------------------------------------------------------------------------E---A-----AMVLLLFMLGEHL------EAYAAGRARAGVTA-------LMALVPDKALRIRTTAE----G---------------------------------------------------------------------------------------------E---VREEVAADQLRPGDIIEIAPGARLAADARLLDAL-G--AFD------------------ESALTGESIPVE------------RRQ------------------GDKVPAGSLAA-----DR-VLRLEVVSEPGNNAIDRILHLIEEAET--------QRAPIERFIDRF-SRWYTPAMMLVALL-V---VLVPPLAF---------------GQSW------------------------------------------------------DEWVYRGLAL-LLIGCPCALVISTPAAVTSALAAATRQGALIKGGAALERL-A-HIDTVAFDKTGTLTLGKPQLTE--LVS-LNG--------------------------------------------------------QPEAELLALAAAIEQGSHHPLARAVVTAASERGL-------------------------------------------S----------------------------LAAAQALRALPGMGVEGR-----I------D----------------GT-------LWQL--LAP-S-RVATL-------D-----------------------------------AA-MQARVATLEQQGK-T---VV------------VL-----------------------------------------------------------------------------------------------------------------------------------G---Q------P-D-ATPAALLALRDQIRPEAAAALQELNQ-LGLQ-SIMLTGDNPRA-AEAIASE-LGMG-----------WRAGLLPEGKVDEIAKLG----L--------------------S----Q---KVAMIGDGINDAPAMKRASIGIAMGG------GTDVALETADAALTHN-----Q-----LGGVAAMIRLSRAALANIHQNIA-LALGLKAIFLVTSL--L-------GIT------------------------------GLWIAV-LADT--------GATALVT-A-NALRLLRKR-------------------------------------------------------------------------------------------------------------------------------------------------------------------------------------------------------------------------------------------------------------------------------------------------------------------------------------------------------------------------------------------------------------
>Magnetococcus_marinus_156889@117924310
------------------------------------------------------------------------------------------------------------------------------------------------------------------------------------------------------------------------------------------------------------------------------------------------------------------------------------------------------------------------------------------------------------------------------------------------------------------------M---------------------------------------------------------SLSPSVMQ--LPIEGMSC--------------AAC--SS----RLQRRLE-S-M--PGV--TQASVNLA-----T--ASARIEG-------VVT------L----------------EGL----EKLVKQ--------------TG--------------------------------------------------------------FSVPRITQTFQLEGLSC---------------------------------ASCVTKVEQAVA-KL-SG-----------------VERVAANLATGALLVTLIPDYV-SQ-----TTIQQAVQGVGYSLLASQEGEVESRA----------------------------------------------------------------------------------QTMQQREIR-------------------QLQHR-L-----------VV-------GA-------L----LVL-------------V----NMAMMH-G-----------------------WLP------------------GVATLD----------------------EG-WRNLL-QGVCMTPVVLWSG-WGFH-RG-AWQV-----LKH-------G------------------------------SANMNTLVSVGSLSAYVASVGIALVPQWWS-------------------------------------------------------------QAGQGGHLYFDT---A-----GMIIVLILIGRWL------EARAKGKTAGAIQA-------LLALTPQTALRVQEDG------------------------------------------------------------------------------G-------------------------TETIAAAQVRVGDRLLVHPGAAVPSDGVVEVGE-P--YLH------------------EAMLTGEPLPVQ------------KG----------------L--GDEVSGGTLNG-----AV-PFTMRASRVGGDTALARIIAMVRQAQG--------AKPPIARLADRI-AGVFVPIILALATL-V---LL-VWWLLLG-------------------------------------------------------------A-P------FTHSLTHFIAV-MIVACPCALGLATPTSVMVGTGRAARLGMLMRGGDVLERA-Q-QVNAVIFDKTGTLTCGTPVLVN--HQG--------------------------------------------------------------AAALLAGVMAVEAQSEHPIAQALVKGLGEAGV-----------------------------------------VP-----------------------------A-AASKVKSLTGYGMQGQ-----V--------G---------------E-----E-TLLL--GRS-I-LLEQR-GVGLDP---T-----------------------------------LMAQAAMWAEQGQ-S---VI------------HV----------------------------------------------------------------------------------------------------------------------------A----WQ---------------GQHAGLLSVADAVKAESAAGVAALQA-RGCA-VYMVTGDNAKA-AQVVAAQ-LGIAAS-H-------VRADTLPDGKAQVVAELQG------------------Q-----G-----L--VVAMVGDGINDAPALARADVGIALGS------GTDVAMESADIILMGG-----D-----VQGVARAIALSAAVLVNIRQNLF-WAFGYNALLIPIAA--G-------VLV-PW-------------------GV-M---LEPAWAA-AAMG--------LSSVTVV-S-NALRLGRLRL------------------------------------------------------------------------------------------------------------------------------------------------------------------------------------------------------------------------------------------------------------------------------------------------------------------------------------------------------------------------------------------------------------
>Magnetococcus_marinus_156889@117925649
----------------------------------------------------------------------------------------------------------------------------------------------------------------------------------------------------------------------------MSYQDAGFCYH-CGLPI---------------------------------------------------------------------------ADGLEIKLEHEGVVRHFCCTG----CKT-AFRLIQD----------------------AGLQEFYK--------R---RDPQQSGGRPQEREL----SYLHAFD-------------------------------------------------------------------------------------NVE-YQKRYVHELEDGSQEIH--LLLEGIHC--------------AAC--VW----LNEKVLS-N-L--PGV--IEARVNFS-----T--HRALLRW-------RRDV-----LP---L-----------SEV----IEAVRR--------------IG--------------YKAEPYDPE--------------------------------------------------------------------------------------------------------------------------------------------------------------------------------------------------------------------------------------------------------------------SGESSHRKRDR-------------------DLLLR-M-----------TV-------AG-------F----GAG-------------NVMLIAVAL----------------------------Y----------------AGYFSGIE--------------------AQYKN-FLHLI-SLLIATPVVFFAG-WPFL-RG-AVNG-----LRA-------W------------------------------RLTMDLPIALGAIITYSYSVYVTLRM---------------------------------------------------------------------EGEVYFDS---V-----TMFLFILLTGRYL------ESVARRKAAGATER-------LISLEPRTAVVLRGG-----E---------------------------------------------------------------------------------------------------EVTVALREVAIGEHVVVRPGMQIPLDGCIIDGV-S--AVD------------------ESMLTGESMPIP------------KK----------------A--GDRVPGGAINL-----DG-GFTMRVTRVGQDSAIARIIRMVERAQA--------SRPPIQTLADRV-ASWFVAVILLLASA-S---FA-FWMW-FD----------------------------------------------------------------------PSQALENTVAL-LIITCPCALGLATPAAIVVATGVASRNGLLIKGGEVLERL-A-KVSQVVLDKTGTLTTGKPKVTA--LLPQP---------------------------------------------------------GVTAQQLLSCAASLERLSEHPLAAAIVAAAKAQELTIL----------------------------------------------------------------------QEGVTLKNYPGLGVVGR-----W------AS---------------------T--TAVI--GRV-G-FVQEY-AGIEL--------------------------------------------PMEDAEQAV-T---RV------------AV----------------------------------------------------------------------------------------------------------------------------V----EN---------------GLFLGWIELADDLKSDAYHAVSRIHE-MGMS-TLLLSGDHAAV-VKRVRQQ-VGAQ---G-------GIGGVLPGDKEQQIAALQA---------------D-------------G-S-VVAMIGDGINDAPAMARADVAVAVAN------ASDISMETADVVLLNP-----R-----LETAVDAMALSRATMRVIKQNLL-FSLAYNGIVIPLAM--A-------GL------------------------------VLPIVAA-VTMP--------VSSLIVV-G-NALRLNRMAKGLNAGKD-----------------------------------------------------------------------------------------------------------------------------------------------------------------------------------------------------------------------------------------------------------------------------------------------------------------------------------------------------------------------------------------------------
>Acidothermus_cellulolyticus_351607@117927237
--------------------------------------------------------------------------------------------------------------------------------------------------------------------------------------------------------------------------------------------------------------------------------------------------------------------------------------------------------------------------------------------------------------------------------------------------------------------------------------------------------------------------------------------------------------------------------------------------------------------------------------------------------------------------------------------------------------------------------------------------------------------------------------------------------------------------------------------------------------------------------------------------------------------------------------------------------------------------------------MRR--------------------EHW----------------LF-----TTS-------T----A-FL-----------------ALG-----GL-------------------AWLV-----------------------------------------------H---MHKAA-VVLWVLATSLGL-AVSL-AT-TIKA-----VT-K------R--R----------------------------PTVDVIALLALAGALAVREPFAG----------------------------------------------------------------------------------------AVIAVMLASGQLL------EERASARASRTLSA-------LVARSPQQARRYRTSGTTPAAG-----------------------------------------------------------------------------------EAVDSDAE------VIEEVPIDAVQVGDRVVVRPGEVVPVDGRLLTPG----VFD------------------ESSLSGESREVE------------RE----------------A--GEPIRSGVINI-----GS-PVELAVTAPAAESTYARLVQLVAEAQR--------VATPFVRLADRL-AVFFVPLTLAVAGS-A---WA-F-----------------------------------------------------------------------------SGDAVRAVAV-LVVATPCPLLLAVPIALISGVSRAAASGVVVKGAGALEKL-A-RGRTILFDKTGTLTRGEPEIAE--IIVADT--------------------------------------------------------SIDPRHLLRLAAAVEQFSAHVFAAAFARASGRSQL-----------------------------------------------------------------------SVPVASDVAEIPGCGVVG-----V------VD-----------------G-----R-EVRI--GKA-H-WVLDGA---TPAWARRA--------------------------------------QRRAEMDGS-S---VA------------FI---------------------------------------------------------------------------------------------------------------------------------------A------V-D-GRPAGAFLLRDPVRSDAPRMIRTLR-KAGLTRIVLLTGDRPDV-AESVGRV-VGID---A-------VIADADPADKLVVVREESS--V----------------------------A-PTIMVGDGINDAPALAAAGAGVALAG-----RGATASSEAADVVLVAD-----R-----VDALADAVLTARRTKRIAGQAAG-TGMGLSLAAMAAAG--L-------G---------------------------L---LPPAAGA-LLQE--------GIDLLAI-A-LALRALLPGTRHTVGLATADQAVAERLR-A-EHDV-VRSVGQR---LRVVADALAPCRED---------FSALEDLVGELEA---VLLPHERAEEDQLLPIVARALR-SSDVVAGLSRAHAE-------IEHYVRRLRR-----LLT--MVGGEPE------------------------SDDVIE-----AR-RLLYG-LH----------AVLDL-------------------HNAEEDEIAFALLPDAGQRNTQ----DQKRVLTSTAPTG-VSE-------------------------------------------------------------------------------------------------------------------------------
>Acidothermus_cellulolyticus_351607@117928859
-----------------------------------------------------------------------------------------------------------------------------------------------------------------------------------------------------------------------------------------------------------------------------------------------------------------------------------------------------------------------------------------------------------------------------------------------------------------------------------------------------------------MA-AET---RHPTTNPTESEYADIE--LAISGMTC--------------ASC--AA----RIEKKLN-R-L--DGV--R-ASVNFA-----T--EKAQVTF-------DPA------R-VT-P-----------ADL----VATVEA--------------AG--------------YRARLPER------------------------------------------------------------------------------------------------------------------------------------------------------------------------------VARAGAGSAQLHEP---------------------A--APG---------------AGAAA--------A--PAG-----TERSPVRSPAETPDDETT-------------------GVRTR-L-----------LI-------SA-------A----LTV-------------PVVLLAM----VPS---------------------LQ------------------------------------------------FR-FWQWL-SFTLAAPVVAWGA-WPFH-RA-TLIN-----LRH-------R------------------------------AVTMDTLISVGVLAAFGWSVWALFLGGAGEPGTHMRFELI--------------------------------------------PH---A--AGNHPDLYLEV---A-----SGVTTLILLGRYL------EARAKRRSGAALRA-------LLELGARDAAVIRDG--------------------------------------------------------------------------------------------------------AEVRIPVEQLAVGDRFVVRPGEKIATDGVVEEGT-S--AVD------------------MSMLTGESVPVE------------VG----------------P--GSEVVGATVNV-----GG-RLVVRATRVGADTALAQIARLVAQAQA--------GKAPVQRLADRI-SAVFVPVVIALAAA-T---LL-FWLADGA---------------------------------------------------------------S------ARFAFTAAVAV-LVIACPCALGLATPTALLVGTGRGAQLGILIKGPDVLEST-R-RVDTVVLDKTGTVTTGEMTLLD--VISAPG---------------------------------------------------------VSSEEALRLAGAVEDASEHPIARAIARAARERFG----------------------------------------------------------------------E-LPAVESFTATAGLGVVGV-----V------E-----------------G-----H-AVVV--GRA-A-FLA-DWGLHPGA--------------------------------------ELTDAATKAETAGR-T---PI------------FA----------------------------------------------------------------------------------------------------------------------------G----WD---------------GELRAVFVVADTPKPTSRAAVAELRR-LGLR-PVLLTGDNART-AEAIAAE-VGID---E-------VVAEVLPAEKVAAIKELQA------------------R-----G------R-VVAMVGDGINDAAALAQADLGIAMGT------GTDVAIEASDITVISG-----D-----LRAVVDAIRLSRRTLATIKGNLF-WAFAYNVAALPLAA--A-------G---------------------------L---LNPLIAG-AAMA--------FSSVFVV-T-NSLRLRRFGVAHAPASGAASQ-------------------------------------------------------------------------------------------------------------------------------------------------------------------------------------------------------------------------------------------------------------------------------------------------------------------------------------------------------------------------------------------------
>Aeropyrum_pernix_272557@118431463
--------------------------------------------------------------------------------------------------------------------------------------------------------------------------------------------------------------------------------------------------------------------------------------------------------------------------------------------------------------------------------------------------------------------------------------------------------------------------------------------------------------------------------MSGVTLVKEK--LSIKGMHC--------------ATC--GL----TVEKALR-S-L--PGV--VEASADPV-----T--GEAVIAY-------EPGS-----VR---L-----------SDV----VKAIRS--------------VG--------------YDVVLAEAVIR--------------------------------------VPSMS---SIDD-----------------------------------------ERVVEETLLKM-KG-----------------VAEVYASHTNKTVVVRYNPHATK-P-----EEVLEALRKAGYKAEMAEGKSLV--------------------------------------------------------------------------------------EAEAEEER-------------------RLLLD-G-----------LI-------SI-------T----ASIVYYI-L--------LALERLAGVE------------------------------------------------------------------------AAGA-VLPYY-GAVVFAIVLLGPG-RRFL-VG-AYRS-----LKN-------G------------------------------TPGMDALVSLGTLSIYFYSLAATLN-----I---------------------------------------------------------------IRGELYYEG---I-----GLIIGFVLIGRYI------ESKVKKGTGKAVEN-------LAKLKPQKARVLRGRR--------------------------------------------------------------------------------------------------------EVEVDVSEVKPGDLVVVRQGERIPVDGYVVQGK-A--YVD------------------ESVFTGEPIPVE------------KK----------------P--GDLVLAGSMVS-----SG-WLHISATRTSGDTAIDRIARLIAYSQA--------GKMDIQRLADRV-SGMFFWAVLCIASL-T---FT-AWLFLGG----------------------------------------------------------------------LETAIIRAASV-FLISCPCALGLATPTASSAGVGVAARAGILVRNVVAFERL-A-KASIVVFDKTGTLTLGMPRVAA--VEAVDGY---------------------------------------------------------SEKEILELAASAEKWSEHPLARAIIDAYMEVA-----GR--------------------------------------------------------------G---PEDPDNAEVFPGMGVYAE-----V------G------G-----------R------SVVV--GNR-K-IMDGF-EVDIKT---------------------------------------LEKIAEEWQSRGA-T---TV------------FV----------------------------------------------------------------------------------------------------------------------------A----ID---------------GKPAGVIAIRDEPRPEARETVDWLEK-LGLK-VMMLTGDSEGT-ARAIARE-LDIE---E-------YRAGVSPEGKAEVIRELQK---------------K-------------G-H-VVVMVGDGVNDAPSLARADVGIAVAN------ATDVSVEAGDIVLIKG-----D-----LRRVPLAVVISRKTYNTIKFNLF-WAFIYNVTLIPVAA--G-------AF--AW------------------AGI-T---LRPELAA-AAMA--------LSSITVT-S-ISYRLSKWKPRLPGDYETYDNKEEKE----------------------------------------------------------------------------------------------------------------ESKEEFE-RITREEKALA--------------------AGRQQ---------------------------------------------------------------------------------------------------------------------------------------------------------------------------------------------------------------------------------
>Aeropyrum_pernix_272557@118431927
--------------------------------------------------------------------------------------------------------------------------------------------------------------------------------------------------------------------------------------------------------------------------------------------------------------------------------------------------------------------------------------------------------------------------------------------------------------------------------------------------------------------------------------------------------------------------------------------------------------------------------------------------------------------------------------------------------------------------------------------------------------------------------------------------------------------------------------------------------------------------------------------------------------------------------------------------------------------------------------------------------------------------------MV-----N--------------G-LLS----------------VLGL----ML-------------------LFL------------------------------------------------G--IQEVSI-ASLW----VITL-ILSI-AA-VREL-----VL-E------R--R----------------------------LTVELLMAIVGFILAYHGIVFEG----------------------------------------------------------------------------------------LIIMLLYSFAETL------EAQVEKLALRRLEE-------AKRLIPKRVRVVRD--------------------------------------------------------------------------------------------------G------SIEEVDASQVKPGDVVLVRKGEAVPVDGVLLDTG----VFD------------------LRLITGESEPVT------------VE----------------G--GRAIESGAINV-----GQ-PVKVKAVKSPLESTIQRIVSSALELLR--------EKGATQRLIDRL-APYMIVIVIGAFIA-A---YI-T------------------------------------------------------------------------------LGPEKSVVL-LLAGCPSAFIIASSAATSYSIATLATRGIVARGGRSLEAA-G-KIKAVVLDKTGTITMGTLKPSR--VVVLRG--------------------------------------------------------AASQDGLLNLVAAAASTSLHPLSIAIARRWRPMGN---------------------------------------------------------------------------VEKVEEVPGRGLRA-----V------VS-----------------G-----R-TLLL--GSE-R-FLEEEVGYRPE------------------------------------------------NPCVD-E---VP------------VF---------------------------------------------------------------------------------------------------------------------------------------A------H-V-DGTTLAICMSEEVDEKTKAAINEMK-RMGLN-LVLASGDRRNK-VEKIARE-LGID---E-------YHAELKPEDKLEIVSKVRE--K--------------------------Y-D-PVSMIGDGVNDLEALAASDLGVAVGN-------IDAVRNLADAVLVN------G-----VADAPRLYRMGRSYLAGLKAGLV-AATIVKLAVIILGI--G-------G---------------------------S---IPLWLVA-LLGDDGSTIIGSVAAVAVI-L-LTYRG-----------------------------------------------------------------------------------------------------------------------------------------------------------------------------------------------------------------------------------------------------------------------------------------------------------------------------------------------------------------------------------------------------------------
>Campylobacter_fetus_360106@118475026
-------------------------------------------------------------------------------------------------------------------------------------------------------------------------------------------------------------------------------------------------------------------------------------------------------------------------------------------------------------------------------------MP----KN-SLKIASHVNN--------------------------------------------------------------------------RVR------FICNELNE------------------FID------ERNLEAEILKLE--DVLNARVNKAAKSIIITYSRNLKNI--IQ----DISNIQI-S-T-----------LKSI-----K--NA-----------------------------------------------------------------------------------------------------------------------------------------------------------------------------------------PSK----------------------------------AE------------------------------------IY----------------------------------------------------------------------------------------------------------------------------K----------------------------------S-A-----A-------ILALTSINK----------------------------NKFI-----N----------------------------------------------------IAATLAGS-KELF-KE-GAYE-----LL-H------E--G----------------------------LTSKTLEALAVGVSLARGDYSAA----------------------------------------------------------------------------------------NGTNLLLNLGEYI------EESTVHKSDDLIKE-------LARPNVKEAWIEVI--------------------------------------------------------------------------------------------------G--NGKKELKLINAKDIKIGDIVVVSTGESIAIDGYIVEGS-A--SIN------------------QVSMTGEAEPVK------------KE----------------R--GDRVMSGTIVE-----EG-RIKIWAELIGDETATSRIKKYIQASLN--------EKSSIGLKATKL-ADKLVPVTLGLAGL-S---YI-I-----------------------------------------------------------------------------NKNTMAMASV-LQADYSCALKLATPVAFKTSISKAGRDGILIKGAKAIEAL-A-NADTFVFDKTGTLTYGNLSVAE--IYSFD------------------------------------------------------E--GINSDELLNLTASAEEHYFHPVAEAIVKAARQRGFH-----------------------------------------------------------------------HIHHEEVEFIVAHGVKT-----V------VK-----------------G-----K-EVVI--GSR-H-FLEDDEMIDFSAHKS-KLEE--------------------------------------SIKSGF-A---ML------------YI---------------------------------------------------------------------------------------------------------------------------------------G------Y-D-KKLIGTIALKDEIRDNAKECIEKLK-EYGVKEIIMLTGDVQNK-ADEVAKS-IGVD---K-------VFANCLPTDKAQIIENLRK--S--------------------------G-K-NIAFIGDGINDAPSLVKSNVGISMSK------GADIAKASADISLLKD-----D-----ICSVAKAKLIANKTMEKINLNFK-ATVGINSGILLGAT--L-------G---------------------------K---LSPIQTA-VLHN--------GTTIALL-L-NSLNSADINQNY----------------------------------------------------------------------------------------------------------------------------------------------------------------------------------------------------------------------------------------------------------------------------------------------------------------------------------------------------------------------------------------------------------
>Campylobacter_fetus_360106@118475762
-------------------------------------------------------------------------------------------------------------------------------------------------------------------------------------------------------------------------------MGNFVCLH-CKGEFDDSGAIKD------------------------------------------------------------------------------NDGCEFCCNG----CKN-VYSF------------------LNS----NGLGEFYERLG-REKHIKASNQ----------------------------------------------------------------------------TL---SEEPCKSF-Y------------------KNY-------VKSDGGFCEIY--LIIEGIHC--------------SAC--IW----LNEKVLA-H-T--DGI--IEAELNSA-----T--NKAHIKW-------DDNT-----V--KL------------TEI----LNKIR----A----------IG--------------YNPIPY--------------------------------------------------------------------------------------------------------------------------------------------------------------DP----------------------------------------------------N----KA----------E---LR------------------------------A--STKRR--------------------EFYAK-M-------------L-----VGL-------F----C-TMN---I---------MWVAIALY--------------------------GGYF--------------------------------------SGMSQDVKD-ILHFAE-FVLASPVLFYTG-SEFY-RS-AWMS-----LK-N------R--S----------------------------ASMDLSVAAGASIAYFYSVYAML--F-------------------------------------------------------------------RQGEVYFDS---V-----AMIITFVFIGKFL------EIVSKKRSIDNLDS-------LSSMLVSEIYVKNG-ND-------------------------------------------------------------------------------------------------------FELKDVNEVKEGDIVMVRPGERVQIDGEILNGV-G--SFD------------------YSSLSGESAPIL------------LK----------------T--GDNITSGVICV-----DG-SVEYRTSKSFESSVLSKIIALLEKASF--------KKPRIEELANQI-SARFSFAILALGFA-T---FL-FWYIYFG---------------------------------------------------------------S------IPNAVVVAVSV-IIIACPCALSLATPVATLIGLGVGLKKGIVFKEARILESL-A-KCECVVFDKTGTLSKAKLNLIK--ATKF---------------------------------------------------------T----EFDQNLLYSLLNVSTHPVSVALKNSLDGSIY--------------------------------------------------------------------------QLSDVKNILARGVKA-----K------FK-----------------N-----I-SLAG--GSS-E-FMRELG-FGEF-------------------------------------------------ESES-L---SY------------YF---------------------------------------------------------------------------------------------------------------------------------------A------I-D-GKVAASFELADELRDDAKIVVNDLIK-SGYK-VVMLTGDKKSV-ANKVANE-LGIS---E-------FYAETTPIEKSRIIKELNN-----------------------------N-M-QVVMVGDGINDAVALSSAKVGICLGG------GAQISVEKSDVVLLND-----S-----LKSLKDALDISKFTFKTVKQNLG-FSLFYNAITIPLAM--A-------G---------------------------F---IIPLFAA-LSMS--------FSSIIVV-L-NSAKIRIKFKG-----------------------------------------------------------------------------------------------------------------------------------------------------------------------------------------------------------------------------------------------------------------------------------------------------------------------------------------------------------------------------------------------------------
>Francisella_novicida_401614@118497001
------------------------------------------------------------------------------------------------------------MSNKQQYLNFKVYGLDCIEEVNIIKKA--------------------------------------------------------LSKKVAEEYMQF-DLLNGKLSINASGIS--TKEI------------------------------------------------------------------------------------------------------IALINK----SG----------------------------------------------------------------------------------------------------------------------------------------------------------------------------------------------------------------------------------------------------------------------------------------------------------------------------------------------------L----------------------------------------------------------KAS------------------TWDQY---------------------------------------------------------------------------------------------------------------------------------------------------------------------------------------ISKNHDT-------------------NFYSK-Y--SRL------ITT---I-TSG-------M----F--IVFG-Y-------VYHG----LT--------------------------AG-FID---------AF-------------------------VAND-SSTQ-LTPLIS-QISYLLAILFGS-WFVI-PK-AL-A-----SLK-R--------F---------------------------SADMNLLMLIAIVGAIIIGQHF--------------------------------------------------------------------------------E---A-----AIVSFLFAFSLLL------ESWSVSNARKAITK-------LMQLTPDKALVYCCHD---------------------------------------------------------------------------------------------------K---QFEEKPIAEINIGKRVLIKPGQRIPLDGIIIKGS-G--YIN------------------QAPITGESIPVE------------KTI------------------NDEVFAGSING-----SS-SIEIKTTKTADNSSVAKIIQAIEHAQT--------KRSKAEKWVDKF-ARIYTPTMIALALL-I---AILPPLLL---------------GQDW------------------------------------------------------LKWIYQALVI-LVIACPCALVISTPISIVSSLAKAARNGILIKGGEFIEIP-A-TLKAIAFDKTGTLTLGQPTITE--IFVAEN---------------------------------------------------------FSEQYLITIAASLESSVDHPIAKAVLDYATNDNI-------------------------------------------V----------------------------FTAASNTQVIIGKGVTGE-----I------D----------------NN-------SFWL--GNH-A-FAHEK-QLCNN-S-----------------------------------LL-HK-KATQLADSGL-T---LI------------FV---------------------------------------------------------------------------------------------------------------------------------------G------N-S-KDIIGIIAIQDKIKANINICLKQLKN-LGIMQTIMLTGDNTAT-AKAIATQ-AEID---E-------FYAELLPQDKVTKVEELV----NN-------------------Y----A---SVAMVGDGINDAPALATANLGIAMAA-----IGNDIAIETADIALMSD-----D-----IAKLPWLIKHSKRTLSIIKQNIS-FAIAIKVIFISLAV--F-------DLA------------------------------TLWMAI-AADM--------GATLIVI-I-NSLRLLK---------------------------------------------------------------------------------------------------------------------------------------------------------------------------------------------------------------------------------------------------------------------------------------------------------------------------------------------------------------------------------------------------------------
>Bifidobacterium_adolescentis_367928@119025076
--------------------------------------------------------------------------------------------------------------------------------------------------------------------------------------------------------------------------------------------------------------------------------------------------------------------------------------------------------------------------------------------------------------------------------------------------------------------------------------------------------------------------------------------------------------------------------------------------------------------------------------------------------------------------------------------------------------------------------------------------------------------------------------------------------------------------------------------------------------------------------------------------------------------------------------------------------------------------------------------------------------MRRI-I--S----------I-----CKE-------V----P-LLPI--A-------IIAAIPLAL----LG-------------------SWR------------------PWEA-------------------AGVSLTFGP-FNPGVG-QWIVIALVVYTI-VVTV-IG-MIDD-----LR-H------G--H----------------------------VGVDLLAVIAIASTVAVQEYWAA----------------------------------------------------------------------------------------WAVVLMISSGEAI------EEFAQSKAEGNLTA-------LVDAAPRTAHVVTLPGVGARAAA-----------------------------AGADGTAGDA-------------EGDMTADGFRKVASVDVPNAAETNKSTTQTKPYDAAGE------HFETVPVDQVKLGDVILVLPGETVPVDGELLSGV-A--TLD------------------LSNINGEPVPRE------------VY----------------A--GARVLSGAVNG-----ST-ALTMRATQLAQDSQYQKILELVSSAQE--------SRPTVVKTADVL-AVPFTILSLAIAGI-A---WA-V-----------------------------------------------------------------------------AGTPLRFAQV-LVLATPCPLLIAAPVAYVAGTGRLAKAGILIKAQDVLENL-G-RVSHIFFDKTGTLTVKQPQVVR--VEK-PF---------------------------------------------------E-NSSPYDENHILMMAGVVEGYSVHILSKGIAAAGQKAMQELY-----ARYENGQRLCAE--------------------RD-----------------------LPGHGRDYPVVKNIEEQSGKGVSG-----E------VN-----------------G-----H-AVRV--GRF-A-YVTADE----AGFTHVLGAGAAAGIAAGAVADSAVGDSATGTAAGASKKP-EVNSLFAPLEPDE-M---AA------------YV---------------------------------------------------------------------------------------------------------------------------------------A------I-D-GKLAARIVLRDVPRENAKSSLEKLH-RLGVKKLSMLTGDKEAS-ARIIAGE-VGID---D-------VQSELFPEGKVAAVKNATE--DAHQNQPAWDKVVQRVVGESM-T----R-Q-VTMMVGDGVNDAPVLAVADIGMAMTD-----GTSTAASESAQVVIMND-----D-----IASVPRAIAIARRTKKVMLQAVL-VGLGLAIIGMVAAA--F-------N---------------------------L---IPVVVGA-FMQE--------AIDVVSI-L-WALTALLDRE------------------------------------------------------------------------------------------------------------------------------------------------------------------------------------------------------------------------------------------------------------------------------------------------------------------------------------------------------------------------------------------------------------
>Bifidobacterium_adolescentis_367928@119026319
-----------------------------------------------------------------------------------------------------------------------------------------------------------------------------------------------------------------------------------------------------------------------------------------------------------------------------------------------------------------------------------------------------------------------------MVF---------------------------------------------------------------------------------------------------AEIESQL--RTEGGWNM--------------HIA--IA----LIMALL--V-T--AGV--LWFFFAPR-----K--A-----Y-------RAP------L-RD-G-----------VQE----AVVEVK--------------GG--------------YNPAVIEAE---------------------------------------AGMPLRLIFDRKEDGEC---------------------------------SSHVVFSDFGVD-LA-LPAFRTTTLTLHPDEPGEYPFACGMNMLHGMLRVLPGRHAG-AG-----ADATAGIATTAANTSMPDSGNSDMHS--------------------------------------------------TTGGGHTSD----SDETDAQ----TAQKNAQTPDSGETDIR-------------------ALVAR-L-----------VV-------AA-------V----CTI-------------PVFGSTML-----------------------------------------------------ML----------------------YP-MPNWL-QFLLMLPIVGYAA-LPIF-RS-GFAA-----IAH-------R------------------------------SPEMNALVSLGALAAFAYSCVVTFAPNVL---------------------------------------------------------------PENAREPYFEA---V-----GVVVTLMLVGQLL------EARARKGTGEAMRA-------LAGLQPKTARVVRD-G------------------------------------------------------------------------------K-------------------------ETSIAIDDVRVGDVIAIRPGEQLPVDGIVISGT-S--TVG------------------ESMITGEAMPVA------------KT----------------E--GSEVTGATING-----GG-SLRYRATKVGKDTVLAQIIDMVTAAQS--------SKAPVQRLADRI-SGVFVPAVVLVAVW-S---CA-LWFAFGP-------------------------------------------------------------EPR------VTHALVAAVSV-LLIACPCALGLATPLSVTVSTGRAARMGVLVRSAEALETC-G-KVNAVVLDKTGTITAGKPTLTD--VLPFG-----------------------------------------------------K--WRRQADDFLTIVAAAERDSEHPLAVAIVATAAEHVDA----A-----------------------------------DA-----------------------------A-QTTDFQAIAGRGVTAR-----V--------T-----------FRGLP-----H-TVAV--GNT-D-LIDDL-DVDMPD---VTSDT--SEI-----ASETIHD---------TNLDAIIADMELLSQQGK-T---PI------------LA----------------------------------------------------------------------------------------------------------------------------A----ID---------------GHLAGIVAVADVPKADSRQAIELLRK-RGVE-AVMLTGDNPTT-ARAIASQ-VGIDER-H-------VIAGVRPERKADEIAKLQS------------------Q-----G-----Y--TVAMVGDGINDAPALARANVGFAIGT------GTDVAVQSADVTLMGG-----S-----LMGLVHALDLTHAAMRNIAQNLG-FALGYNSIGIAIAA--G-------VLY-PF------------------TGT-L---LNPMIAG-AAMA--------FSSLCVV-T-NASRLRLFDPDAEAAKNKTYRVRKPDPSKN---N------GNQHSRKGTIMGLFSDHKAKKEAE--NMGTMGAGHCCGGHDG---H--------------------G-MASNMGDSAANVAK-------DPVCGMSVDP----ATAAATREYGGVT--YYFC--------------NPGCADKFA------QNPAAYLG---------------------------------------------------------------------------------------------------------------------------------------------------------------------------------------------------------------
>Nocardioides_sp._196162@119714580
------------------------------------------------------------------------------------------------------------------------------------------------------------------------------------------------------------------------------------------------------------------------------------------------------------------------------------------------------------------------------------------------------------------------------------------------------------------------------------MATSAQHEHEHEH----------------------Q-HEHQHGAPHGAGTTTAV--LEVSGVHW--------------ASS--KS----VAEAVLS-R-Q--PGV--LSVEANPV-----A--QTATVTY-------DPRR-----T--D-L-----------VRL----RDWVRE--------------CG--------------YHCAG------------------------------------------------RSVPRHVCDPMAEPVPTEGH----------------EGHE------GHDGHRPEH-------------------------------------DA---------------------------------------------------------------------------MTH-DA-TTQGGHAHGGHAHG-------------------------GHAGMSMADMAR-------------------DMRNR-F-----------LV-------AL-------V----LSV-------------PIALYSPMGRDML-----------------------GF--------------------D----------------------AATPFGLRDDVL-ALVLSLPVVLYSA-WIFF-DG-AWRA-----LRA-------R------------------------------TLDMMVLVAVAVGAGWLYSLGVTLTG---------------------------------------------------------------------GGEVFYEA---A-----TMLTTFVLLGHWF------EMRARGGANDAIRT-------LLDLAPPVAEVLRDGE--------------------------------------------------------------------------------------------------------VVTVPTAEVVIGDLLLVRPGSRIATDGLVEEGE-S--EVD------------------ESMVTGESMPVA------------KG----------------P--GDAVIGATVNT-----TG-TLRVRATKVGADTALAHIVALVQEAQN--------SKAPGQKLADRA-AYWLVLVALVAGVG-T---FL-TWLAV-GR--------------------------------------------------------------P------VDEALLFAITV-VVITCPDALGLATPTAIMVGSGLGAKRGILFKNATAIESA-A-RLDTVVMDKTGTLTRGEPEVTE--VVLAP---------------------------------------------------------GVDEHRLLALVGAVERESEHPLARAVVEHADHAGVP-----------------------------------------------------------------------RLRATGFANVAGHGAVAE-----V------DG----------------------H-RVVV--GNR-R-LMDRE-GVALDV--------------------------------------L-AEQRETIASGGR-T---AI------------LV----------------------------------------------------------------------------------------------------------------------------A----ID---------------GAASAVVGLADAVRPTSAAAVAALHE-AGVQ-VVMLTGDNEAT-ARRIADQ-LGID---D-------VIAEVLPEDKAAQVVALQR------------------Q----------G-R-RVAHVGDGVNDAPALAAADVGIAIGA------GTDVAIETADVVLMRS-----D-----PLDVPTALTIGRGTRRKELQSLG-WAIGYNAIALPVAA--G-------VFE-PA-------------------LGLT---LRPEVAA-MTMS--------GSSILVA-V-NALLLKRLRLPEVGRRHEHV--------------------------------------------------------------------------------------------------------------------------------------------------------------------------------------------------------------------------------------------------------------------------------------------------------------------------------------------------------------------------------------------------
>Nocardioides_sp._196162@119715897
-------------------------------------------------------------------------------------------------------------------------------------------------------------------------------------------------------------------------------------------------------------------------------------------------------------------------------------------------------------------------------------------------------------------------------------------------------------------------------------------------------------------------------------------------------------------------------------------------------------------------------MP-----N---HR-----------E--------HLR----H----------VA--------------D-----H---------------------------------------------------------------------------------------------------------------------------------------------------------------------------------------------------------------------------------------------------------------------------LSAVRS-------------------GRWTV---------------P---T-VSG-------V----L--IVLA-L-------LA-D--------------------------------------------------------------------------------RLL-VSSLPG-DVAMVAAAVVAG-APIA-VK-AVNA-----LR--A--------S---------------------------VIGIDLLVAVASIGAIAIGEFW--------------------------------------------------------------------------------E---A-----AAVTFLFAVGHAL------ETATLNKTRSALAA-------LVAVAPDGAVVLR-D----------------------------------------------------------------------------------------------------G---VQVEVPAGQVGTGETVLVKNGAKVPVDGVVIGGT-G--ALD------------------EASITGESIPVE------------KS----------------A--GDQVFAGTVSR-----GG-FLRVRATGVGSDTTLARIIHRVEEAQD--------AKAETQLFMDRF-SAWYTPAIMVLALV-A---GVIS------------------------------------------------------------------------------GDIVLGLTL-LVIGCPGALVISIPVSIVAGIGRAAKDGILIKGGEYLETS-A-RISAVAVDKTGTLTRGRPQLTD--VVVLDP------------------------------------------------------G--LDRAQVLTWAARGEAGSEHPLARTILDAATADGL-------------------------------------------G---------------------------VQGLPEHTEPFPGKGITAT-----A------E----------------GH-------RILI--GNL-A-LLEQF-GIADT-------------------------------------EA-AARTAEELSQAGR-T---PM------------IV---------------------------------------------------------------------------------------------------------------------------------------A------V-D-DRVVGVVAVADEIRRDAARMVAELHA-AGVRKVVMLTGDARLV-AEAVGTA-TGVD---E-------VRAGLLPEDKLEAILELQ----RE-------------------G----H---TVAMVGDGVNDAPALATADIGVAMGA-----AGSAVAVETADIALMGD-----N-----LLRLPEAISLARRTVANMRQNIT-IAVTTVAFLLLGVL--L-------GGV------------------------------TMAIGM-LVHE--------VSVLVVI-V-NAMRLLRARKYRSDDPGASARIRPPADRSV---PQ----AA-----------------------------------------------------------------------------------------------------------------------------------------------------------------------------------------------------------------------------------------------------------------------------------------------------------------------------------------------------------------------------
>Nocardioides_sp._196162@119716436
--------------------------------------------------------------------------------------------------------------------------------------------------------------------------------------------------------------------------------------------------------------------------------------------------------------------------------------------------------------------------------------------------------------------------------------------------------------------------------------------------------------------------------------------------------------------------------------------------------------------------------------------------------------------------------------------------------------------------------------------------------------MTDAC-GCGH---------------DEP-RT----------------------------------------------------------------------------------------------------------------------------------------------------------DD------------------------GELEEQEPE-------------------RLWEV-S--ELRFA----------A-LAG-------V----F--LIAG-L-------IA---------------------------------------------------------------------------------DLND-ASESVV-TGLNAVALALGA-WTFV-PG-TLKR-----LA--K--------G---------------------------KIGVGTLMTIAAVGAVILGEVP--------------------------------------------------------------------------------E---A-----AILAFLYSISEGL------EEYAVARTRHGLRA-------LLSLVPAEATILRD-----------------------------------------------------------------------------------------------------G---AQVRVSPADLVIGDTLLVRPGEQVATDGVIRTGR-T--ALD------------------VSALTGESVPVE------------AG----------------V--GDTVYAGSING-----TG-VLEVEVTTTAEDNSLARIVNIVEAEQS--------RKGNAQRLADRI-AKPLVPGIMILAAI-I---AVAGSLL-----------------GDP------------------------------------------------------ATWIERALVV-LVAASPCALAISVPVTVVAAIGAASRIGALVKGGAALEAL-G-RIRAVALDKTGTLTRNQPSVVE--VATAPG---------------------------------------------------------QTREQVLDIAAALESRSEHPLARAILADVPDHR---------------------------------------------------------------------------DAEDVEAVTGAGLTGT-----V------G----------------GR-------LARL--GRP-G-WIPAG-ELA--------------------------------------------APVTAMQEAGA-T---AV------------LV---------------------------------------------------------------------------------------------------------------------------------------E------Y-D-GDLIGAVAVRDDLRPEAAEVVARLRA-GGYQ-VAMLTGDNERT-AAALAAQ-AGIT---D-------VHAELRPEDKSAIIARLR----E--------------------D----R---PTAMVGDGVNDAPALATADVGIAMGA-----MGSDVAIETADVALMGE-----D-----LRHLPHTLTHARRARSIMLQNVG-LSLVLIAILIPLAA--L-------GVL------------------------------GLAEVV-LVHE--------LAEIFVI-G-NGVRAGRVRPLPPPPPEQPPVAPAPAEAG----------AT-----------------------------------------------------------------------------------------------------------------------------------------------------------------------------------------------------------------------------------------------------------------------------------------------------------------------------------------------------------------------------
>Nocardioides_sp._196162@119717146
-------------------------------------------------------------------------------------------------------------------------------------------------------------------------------------------------------------------------------------------------------------------------------------------------------------------------------------------------------------------------------------------------------------------------------------------------------------------------------------------------------------------------------------------------MDL--------------VDV--LV----VGSGLV--L-T--ALL--AGFFFGPK-----K--T-----S-------RAA------V-GD-G-----------VQL----VTVVVK--------------GG--------------YSPDTVEVR---------------------------------------AGMPVRLSFDRQESGDC---------------------------------SSRVVFPDFKIN-QL-LPAHETTTVEFLPEETGEFSFACGMNMLRGHIRVVGGADED-GG-----SAVA------------------VAVAVADRPHGEGATD----------------------AH-VH-D-PITAEHDHHVDGRAPVAAPA-LDLVG--------DSEDPEARERAAEIK-------------------DLGHR-V-----------LL-------GA-------I----LTV-------------PVLFAVMAEELFGAT--------------------WV------------------------PS----------------------LL-MNDYI-QLGLIAPVFLYTG-WPIH-KT-GWLA-----LSH-------R------------------------------TADMNSLITLGTIAAFGYSLVVTFAPAVI---------------------------------------------------------------PADAREVYYEA---V-----GVILTLILLGRLL------ETKAKAGTGEAIRT-------LIGLQPRTARVVRG-G------------------------------------------------------------------------------E-------------------------EMEVAIDEVVVGDVVVVRPGEKLPVDGEVLDGR-S--AVD------------------ESMVTGEPIPVT------------KT----------------V--GDTVIGATINQ-----TG-TFRYAATKVGAETMLAQIIRLVREAQG--------SRAPIQRLVDKV-SSYFVPVVIAIAVW-T---FV-VWALVGP-------------------------------------------------------------PPA------FVFALVAAVSV-LIIACPCALGLATPLSITVGTGKGATAGILIRSAEALETA-H-KLDTVVLDKTGTITKGAPALTD--VLPAG-----------------------------------------------------G--FT--EEELLTLVAAVERSSEHPLATAIVSGALERGL-----------------------------------------EL-----------------------------P-ETTAFGSVTGQGVRAL-----V--------G---------------G-----R-EVLV--GNH-R-MLAAA-GVTAD-----------------------------------------RADGNRLASDGK-T---PM------------LA----------------------------------------------------------------------------------------------------------------------------V----VD---------------GRFAGVIGVADTLKDGSAAAVAALQA-RGID-VVMMTGDNRAT-AAAIARQ-VGIR---R-------VVAEVMPEHKAAEVRRLQA------------------E-----G-----R--VVGMVGDGINDAPALAQADVGSAIGT------GTDVAIESSDITLISG-----A-----LSGVVTAVDLSRATMRNIHQNLV-FAFIYNGLGIPIAA--G-------VLY-PA------------------FGL-T---LSPMLAA-AAMA--------LSSLSVV-T-NANRLRGFTPRAVADVAQVAAT-----------------------------------------D--PVVEVGRDEEQE------------------------------------EPMSQKVT-------DPVCGMSIDP----ASSAASAEHDGNT--YYFC--------------STHCAESFK------ADPAKYAG-AVAQ----------------------------------------------------------------------------------------------------------------------------------------------------------------------------------------------------------
>Nocardioides_sp._196162@119717968
---------------------------------------------------------------------------------------------------------------------------------------------------------------------------------------------------------------------------------------------------------------------------------------------------------------------------------------------------------------------------------------------------------------------------------------------------------------------------------------------------------------------MTT-TPTTPTTENPPLTAEGT--LDIEGMTC--------------ASC--VG----RVQKALS-R-V--DGV--VEASVNLA-----T--ETAAVTY-------DPA------V-VE-P-----------AAL----TAAVQK--------------AG--------------YAGTLRAA------------------------------------------------------------------------------------------------------------------------------------------------------------------------------PRPEADLPAAPD------------------------------------------------------------------------PVAELDARRDVEIA-------------------RLGRK-W-----------RV-------AL-------V----VGL-------------AL--MGLMYVPFDL---------------------DT------------------------------------------------MD-WLMPL-LLVVATVTLFWAG-RDIY-QR-AWAN-----AKH-------G------------------------------SSSMDTLVALGTGVAYGYSAFVTLWPGPAER-------------------------------------------------------------WGLPLHLYYET---A-----LIVMALILMGRWL------ELKAKKRTAASIKA-------LVGLAPTTARVLRDG--------------------------------------------------------------------------------------------------------AEVDVPIAEVRVGDHVRVRPGEKLPVDGVVAEGR-S--AVD------------------ESMLTGESVPVE------------KV----------------A--GDAVIGATVNT-----TG-SLVVRTTAVGADSTLAQIVRLVEEAQA--------SAPPMQRLADRV-SAWFVPAVLVVALL-T---FL-GWLLLGPE---------------A---------------------------------------------DR------LVLAIGTTVAV-LIIACPCALGLATPTAVMVGTGKAAEMGILVGDGAALETA-R-RLTAVVLDKTGTITRGHPDLAE--VVTSQG---------------------------------------------------------WDADELLALVAAAEVGSEHPVGEAIVRGAQDRGL----------------------------------------------------------------------T-LPAVTHFDSVPGHGVVAE-----I------D-----------------G-----R-TVLV--GNT-A-HLAQ-HDIDTA---------------------------------------PLD----------G-A---GV------------YA----------------------------------------------------------------------------------------------------------------------------A----VD---------------GVLAGSVTVADTVKESSAAAVAALER-LGLE-VWMVTGDNATT-ARAVAEQ-VGIE---H-------VMADVRPADKARRVAELQA------------------A-----G------Q-VVAMVGDGVNDAPALAQADLGIAIGT------GTDVAIAASDITLVGG-----D-----LHGIASAIDISRRTVTTIKQGLV-WAFAYNVLLVPVAA--G-------ALY-W------------------WDGL-L---LDPVLAG-AAMA--------MSSVSVV-T-NALRLRKPGHGGSLR--------GRI--VD---A------GY---LGLIAVVALAIGIGFTWLSRTDQAERGMNGLLTWQAGMGMPMRPAMSVLEETDVPPTSAHHA-GLDIGYDLPADVRP----GAPTTLTVTVRDAATGDPVGDLVRTHQVWM--HLIV--------------TRSDLGTFA---HLHPEPTGEDG-VFTVRATFPTAGTYALHTELRQEGQLADVLDSHEVTVA--GDPPPAAPVPSADVREVTVD--GVRITLDGEAHVDAVSEFTLTFADAATGAPIDDLGPYLGAAGHVVVLREDGTRFAH----RHAETF------DDD---GRPVPALPG----------TTFGPELAMHA-----RFEVAGTYRLWAQFRLGDDTVVTAPFVVRAG
>Nocardioides_sp._196162@119718010
---------------------------------------------------------------------------------------------------------------------------------------------------------------------------------------------------------------------------------------------------------------------------------------------------------------------------------------------------------------------------------------------------------------------------------------------------------------------------------------------------------------------MTQ-QTEPIPTTESESPQTVE--LTIGGMTC--------------TSC--AA----RIEKKLA-K-I--DGV--V-ASVNYA-----T--EKARVTY-------VAP------V--T-V-----------DQL----VSVVEA--------------TG--------------YTAAQHES------------------------------------------------------------------------------------------------------------------------------------------------------------------------------VPTA--------------------------------------------------------------------PEG-------GAGTDSTEAAPDPATA-------------------AWHRR-L-----------TI-------SA-------V----LTL-------------PVLLLAM----VPA---------------------LQ------------------------------------------------FD-NWQWI-SLTLASPVVAWGA-WPFH-RA-AVVN-----ARH-------A------------------------------TATMDTLISVGVTAAYLWSLWALLFTDAGMTGMRMPFRLL--------------------------------------------PD---D---AGGAHIYLEV---A-----AAVTTFIIAGRYF------EARAKRQSGAALRA-------LLDLGAKDVAVLRHSSDG------------------------------------------------------------------------------------AA-------------REVETRIPIGQLDVGDRFVVRPGEKIATDGVVEEGS-S--AVD------------------ASMLTGEPVPVE------------VG----------------P--GDPVVGATINA-----GG-RLVVRASRVGSDTQLAQMASLVEAAQS--------GKAQVQRLADRV-SGVFVPIVIAISLA-T---LI-TWLATGH---------------------------------------------------------------T------ATAAFTAAVAV-LVIACPCALGLATPTALLVGTGRGAQIGILIKGPEVLEST-R-VVDTIVLDKTGTVTTGKMTLVG--AVPSIG---------------------------------------------------------TDTDQLLGLAGALEDASEHPIGRAIAAGAASLTGR---------------------------------------------------------------------P-LSPVQGFSATQGLGVSGV-----V------D-----------------G-----H-EVVA--GRP-S-WLREAWGQALDE--------------------------------------PLLRAVADAEGVGR-T---AV------------AV----------------------------------------------------------------------------------------------------------------------------G----WD---------------GAARGVVIVADTLKPTSVQAISELKA-LGLT-PVLLTGDNQRA-AHAVAAE-VGID---E-------VIAEVLPADKVGVVERLRA------------------E-----G------H-TVAMVGDGTNDAAALAAADLGLAMGT------GTDVAIEASDLTLVRG-----D-----LRTTVDAIRLSRRTLRTIKTNLF-AAFVYNVAAIPLAA--L-------G---------------------------L---LNPVIAG-AAMA--------LSSVSVV-S-NSLRLRRFEAISVQRSTTGEVEPMTGT-------------------------------------------------------------------------------------------------------------------------------------------------------------------------------------------------------------------------------------------------------------------------------------------------------------------------------------------------------------------------------------------
>Shewanella_amazonensis_326297@119774921
------------------------------------------------------------------------------------------------------------------------------------------------------------------------------------------------------------------------------------------------------------------------------------------------------------------------------------------------------------------------------------------------------------------------------------------------------------------------------------------------------------------------------------MSTTMH--IAVKGMTC--------------VSC--AS----RIEKALL-K-V--NGV--VNATVNLA-----T--ETATIEG-------VAS-----------T-----------GDI----KSAIIN--------------AG--------------------------------------------------------------YDVELESRQFEVKGMTC---------------------------------ASCAGRVEKALM-KI-SG-----------------VGSANVNLATEQVSISLLENI--TN-----DTLVAAVRDAGYELITADEPAQSEPK-------------Q----------------------------------------------------------------D-----KRLAFYQ-------------------KDSWP-V-----------IG-------SA-------I----LTL-------------PLVLPMIGMLF-GAD--------------------WML---------------------------------------------------PAFW-QWLLATPVQFYFG-SRFY-KA-GWSA-----LKA-------G------------------------------SGNMDLLVAIGTSAAYGLSLYLWYSFDG----------------------------------------------------------------HHGAPHLYFES---S-----AAVLTLVLLGKLL------EKRAKRRTTDALHA-------LENLKPTTATVLRDA-------------------------------------------------------------------------------Q-------------------------WQSMPAAQLVSGDVVKVLPGDRIPVDGLVIKGS-S--HVD------------------EALISGESIPLH------------KS----------------L--DQKVTGGSVNL-----DG-VLEIKATAVGSESTLSKIIRLVEQAQG--------AKAPVQALVDKI-SSIFVPVVLLIATI-T---VL-TWGLYFG-------------------------------------------------------------D--------WSQGILHAVAV-LVIACPCALGLATPAAIMAGTGTAARHGILVKDAIALEQA-T-KIDYVVFDKTGTLTEGKPELVQ--ITAFD-----------------------------------------------------D---A--ENVLLEHAYGLQQHSEHPLAKAVISYAIRHQV-----------------------------------------SL-----------------------------P-EVTQFTVVAGKGVKGE-----I--------H---------------GRK------LMF--GSS-H-WMREL-GLSLPT--------------------------------------------DKIQIKGA-S---IS------------WL----------------------------------------------------------------------------------------------------------------------------A----EL---------TDA-G-VILAGLFCFADKAKPESKQAVKALQQ-RGIK-VAMLTGDSNDS-AAQIAAE-LNLD---N-------YQAEVLPQGKAEAVAQYQQ------------------Q-----G-----F--KVAMVGDGINDAPALAQSDLGIAMAT------GTEVAVSAAAITLMRG-----N-----PELVASSLNLASATYRNIQQNLF-WAFAFNTVGIPLAA--M-------GY------------------------------LNPVIAG-AAMA--------CSSVLVI-S-NALRLQRKSF------------------------------------------------------------------------------------------------------------------------------------------------------------------------------------------------------------------------------------------------------------------------------------------------------------------------------------------------------------------------------------------------------------
>Shewanella_amazonensis_326297@119774931
-------------------------------------------------------------------------------------------------------------------------------------------------------------------------------------------------------------------------------MSKQPCFH-CNEPVL-------------------------------------------TG-------------------------------SQ-FITQIDGVDQVMCCPG----CQA-VSQA------------------IVD----AGLLSYYKY-R----------TEPGSRQTA-L---------------------------------------------------------------IPESLNHFSAYDLPE-----V-----------QQ--DFV-QE-------RDGREEVT--LSIDGITC--------------AAC--AW----LIEHKLQ-K-L--DGV--ERIQVNST-----T--QRAFIRW-------QPAL-----V---KL-----------SYI----LSAIG----S----------IG--------------YNA----APFQ--------------------------------------L---------------------------------------DD----------------------------------------------------------------------------------------------Q-EV-----------------------------------------------------------------------------------ISKRNSRR--------------------FLLR-L-----------GLA---G-FAT-------M--------------------QVMMFALALY--------------------------AGYFT----------------D----------------------LETEFRD-YFRWVS-MIFAAPVVFYSA-QPFY-FS-AIRA-----ILS----------G---------------------------KLNMDVSVSIAICGAYIASCVATIQG---------------------------------------------------------------------TGEVYFES---V-----SMFTFFLLLGRYF------EQNARQKASVSSSN-------LHKLVPLTASLVTAQ----------------------------------------------------------------------------------------------------G----IEEVPAKKLQVGDIILVSPGDVVAADGKIVEGI-S--GIN------------------ESMLTGEQLPIS------------KA----------------P--GAEVFAGTINL-----EQ-PIRVEVTAIGQDQLVAEIIRLQELASN--------AKPAIALTADKL-ARYFSATILTIAAM-T----YVVWRQ---------------------F--------------------------------------------A------PEDAFWVTLSV-LVATCPCALALATPTAVTCATGLFTRLGIISRNGSVFEKL-P-KIKTVVFDKTGTLTCGSFSFGD--IKLFE-------------------------------------------------------G--LEKSRALAIASALEQGSLHPIARLFARIPTKLE----------------------------------------------------------------------------VTRQHHLVGAGVEGI-----I------E----------------GI-------RYLI--GSA-E-YLKVP-SE---------------------------------------------------MIFPG-Q---WV------------YL---------------------------------------------------------------------------------------------------------------------------------------G------T-R-NNVLAAFEIQDKLRDDAKETVAALKA-KHIE-LQIASGDTSAH-LQQVAST-LGITK----------VNGGLKPKGKLELVESLR----SN-------------------N----T---LVAMFGDGINDAPVLAGADLSVAMG------SGSAIAKNSADLILLGD-----H-----LHRFVEAMNIAVKTNQIIRQNLA-WALGYNMLILPLAV--T-------GHV------------------------------VPYIAA-IGMS--------ASSLIVV-G-NSLRLLRLKP------------------------------------------------------------------------------------------------------------------------------------------------------------------------------------------------------------------------------------------------------------------------------------------------------------------------------------------------------------------------------------------------------------
>Azoarcus_sp._62928@119897630
----------------------------------------------------------------------------------------------------------------------------------------------------------------------------------------------------------M-NSPDL-----PVAD-AATAASDSDCYH-CGLPIP-------------------------------------------SD-------------------------------TH-HYVRIDGANRRMCCIG----CEA-VARS------------------IVD----NGLEDYYRH-R----------DAMPESRRE-A---------------------------------------------------------------MPPELQELGLFDHPD-----F-----------QK--SFV-RPVG------EHEREAS--LILEGITC--------------AAC--VW----LNERHVA-R-Q--PGV--SAVDINYA-----T--RRARVRW-------DERQ-----I---KL-----------SDI----LSAVA----A----------IG--------------YRA----YPYD--------------------------------------A---------------------------------------ER----------------------------------------------------------------------------------------------S-EQ-----------------------------------------------------------------------------------IAHRERRS--------------------MLWR-V-----------FVA---G-FGM-------M--------------------QVMMYAVPVY--------------------------IAREG----------------E----------------------MTADIEA-LMRWAS-LLLTLPVVLYSA-APFF-RR-AWRD-----LRL----------R---------------------------RLGMDVPVALGVGSAFLASLWATLTN---------------------------------------------------------------------GPEVYYDS---V-----TMFVFFLLGGRYL------EMLARQKAVRGVEE-------LGKVIPAFAERLDSA----------------------------------------------------------------------------------------------------G---ESSRVPVSELAVGDLVRVRPGEVIAADGVVEDGR-S--DAN------------------EALLTGESKPVS------------KT----------------S--GDPVTGGSINI-----SS-PLVFRVEQVGDATRLAAIRRLMERAAE--------EKPRVATQSDRV-AGIFIVLLLVLAAA-T----GIGWYL---------------------V--------------------------------------------E------PQRALWVFVSV-LVVACPCALSLATPTALTVATDVLARTGVLVTRGHAVETL-A-RVNHVLLDKTGTLTRGRMTLVE--VVPLA-------------------------------------------------------G--VAEQEVLRLAAALEAGSEHPIAAGLREAAPKSTS--------------------------------------------------------------------------VATEVMVETGQGVGGV-----V------D----------------QQ-------PLWV--GRP-D-FVAGH-AGVSL-------------------------------------PSCL----AEVEARGG-S---VV------------AL---------------------------------------------------------------------------------------------------------------------------------------G------S-A-SEVLALFRLADVLRPEAPELVRRLAD-DGVE-VSLLSGDAPTV-VAATAAA-LGIED----------AHGGMTPQGKQAYIVGLQ----QR-------------------P----E-A-VVAMVGDGVNDAPVLAQAHVSVAMG------GGTDLARNQADIVLLGE-----D-----LSALARGMVLARQTLRIIRQNLW-WSFIYNFTSVPLAM--A-------GLV------------------------------TPWMAG-IGMA--------GSSLLVV-L-NAMRLQRGRRNRY---------------------------------------------------------------------------------------------------------------------------------------------------------------------------------------------------------------------------------------------------------------------------------------------------------------------------------------------------------------------------------------------------------
>Azoarcus_sp._62928@119897646
-------------------------------------------------------------------------------------------------------------------------------------------------------------------------------------------------------------------------------------------------------------------------------------------------------------------------------------------------------------------------------------------------------------------------------------------------------------MADAVLDQRRPE---------------------------------------------------------DSALHVVD--LPVAGMTC--------------AAC--AT----RIEKVLN-R-M--DGV--S-ASVNLA-----A--EKAHVRL-------DGA------R-IG-A-----------GEV----VAAIRK--------------AG--------------FEVPD-----------------------------------------------A-SLELEISGMTC---------------------------------VACAQRLEKVLG-RL-PG-----------------VS-AAVNFATERATVRYTPGLSN-ADA-----IKAAVVRAGFEVAETGPAQR-----------------------------------------------------------------------------------EQIRARQQAQWR-------------------HERIR-F-----------WI-------AA-------A----LTL-------------PLAAQ-MPAMFG-----------------------WVG----------------EAGIHD-------------------------VI-PRG-F-QLLLATPVQFWIG-ARFY-HG-AWSA-----LRG-------R------------------------------SANMDVLVALGTTMAYFYSLVVTALGRH-------------------------------------------------------------------DLHVYFEA---S-----TMIITLVLLGKLL------EARAKARTTAALDA-------LVRLQPRMARVERGG--------------------------------------------------------------------------------------------------------MIVEVPVERLQPGDTFLVRPGDAVPVDGVVESGA-S--AVN------------------ESMLTGESLPID------------KA----------------G--GDKVYAATVNG-----EG-VLRCRATGVGGSTLLAGIIRLVEQAQG--------SKAPVQRRADQV-SAIFVPVVVTLAVV-T---FA-GWWLVAGD---------------------------------------------------------------------FQQALVNAVAV-LVIACPCALGLATPTAIMVATGQGARAGMLVKNAAALELA-E-QIAVLALDKTGTLTEGRPAVTE--IRPGAG--V-------------------------------------------------------SRSELLRLAAAVEQASAHPVALAVVEAARAEGC-----------------------------------------VL------------------------------PPASELQAVSGKGMEGV-----V------E-----------------G-----R-KLRV--GSP-D-FLAEA-GVAVAE-----------------------------------------ADIAALAAGAN-T---LV------------AI----------------------------------------------------------------------------------------------------------------------------A----GD---------------GHWLGVIGVADPLRGDSADAVRRLRA-KGVH-VLMLTGDHPAT-AAAIAGR-VGID---E-------WQAGVLPAGKAEAVSSLVA------------------E-----RN-G-KA--RVGMAGDGINDAPALAAADVSFAIGV------GADVAVEAADITLVRN-----S-----LHGVADAIDLSRATLSKIRQNLF-FAFIYNVLGIPLAA--A---------------------------------G-M---LNPVVAG-AAMA--------MSSVSVV-T-NSLLLRRWKPGR----------------------------------------------------------------------------------------------------------------------------------------------------------------------------------------------------------------------------------------------------------------------------------------------------------------------------------------------------------------------------------------------------------
>Azoarcus_sp._62928@119899246
------------------------------------------------------------------------------------------------------------------------------------------------------------------------------------------------------------------------------------------------------------------------------------------------------------------------------------------------------------------------------------------------------------------------------------------------------------------------------------------------------------------------------------------------------------------------------MRHEHHHE-Y--SHL--HGEPGA---------PV-PAGE--------------------------------------------------------------D--------------GEQAL----------------------------------------AALADEHPATDRDPVCGMTVAADS--PY------------AACHQGHRYRFCSAHCQARFEADPARYT-AAGAPPPH----------------------------------------------------------------------------------------HPRPAADAAPDERAE-YT-C-PMHPEIRQRGPG--------TCPKCGMALEPVLPA--A-GA-EANPELA-------------------DFRRR-F-----------WW-------TL-------P----LTL-------------AAFAIAMSGGLF-------------------------------------------DP----LL----------------------GA-ARPWV-ELALATPVVLWAG-APFF-VR-CAQS-----IAR-------R------------------------------SPNMWTLIGLGTGAAYLYSVIATVAPGLFPHSFRM----------------------------------------------------------GEHVAVYFEA---A-----AVIISLTLLGQLM------ELKARAETGAAIKA-------LLGLAPKTARRIRADG-------------------------------------------------------------------------------------------------------GEEDIPLAHVHPGDRLRVRPGEKVPVDGGVVEGE-S--AVD------------------ESMLTGEPIPVT------------KR----------------P--GDALIGATLNT-----SG-ALVMVAEKIGSQTVLSQIVQMVAQAQR--------SRAPMQRMADVV-AGWFVVVVVLIALA-S---FF-AWGLFGP-------------------------------------------------------------QPS------WAYGLINAVAV-LIIACPCALGLATPMSVMVATGKAATHGVLFRDAAAIEAL-R-QVDTLIVDKTGTLTEGRPAFHA--LAAA-E--------------------------------------------------------GWTEDAVLRIAASLDQGSEHPLAHAIVAEARQRGL-----------------------------------------KL-----------------------------T-TPDRFESSSGIGVRGR-----L------E-----------------G-----R-RVVL--GNT-A-LMDDE-GIAW---------------------------------------QPLAARAEALRQDGA-S---VM------------HL----------------------------------------------------------------------------------------------------------------------------A----VD---------------GALAGLVAVADPIKASTADALRTLRD-SGMH-IVMATGDGLTT-ARAVGAR-LGID---A-------VHGEVKPADKDALVARLQG-----------------------------EGR-VVAMAGDGINDAPALARANVGIAMGT------GTDVAMNSAHLTLVKG-----D-----LRGIATARNISLATVANMRQNLL-FALLYNALGVPIAA--G-------LLY-PA------------------FGL-L---LSPMIAA-LAMS--------FSSVSVV-G-NALRLRNARV------------------------------------------------------------------------------------------------------------------------------------------------------------------------------------------------------------------------------------------------------------------------------------------------------------------------------------------------------------------------------------------------------------
>Psychromonas_ingrahamii_357804@119944695
------------------------------------------------------------------------------------------------------------------------------------------------------------------------------------------------------------------------------MTLQKNCFH-CGEENPPSTDFNV---------------------------------------------------------------------------QINTVSQRMCCPG----CQA-VAQT------------------IVD----SGLTSYYEHRS-EPAEKGL-----------LL---------------------------------------------------------------VPDVLLQLEDYDIGKIQE------------------DFV-DN---VVDNNENLSTTT--LSVEGITC--------------PAC--AW----LIEKQLR-S-L--PGL--VFINVNTT-----L--NRAVIKW-------DQQQ-----L--KL------------SQI----LTGIQ----K----------IG--------------YKAYPF--------------------------------------------------------------------------------------------------------------------------------------------------------------QV----------------------------------------------------N----KQ----------E---AF------------------------------Y--TQLTK--------------------SYLQR-L-------------G-----LAG-------L----A-TMQ---V---------MMFAIALY--------------------------ADFF--------------------------------------SGMEEQFIH-YFRWVS-FILATPVLLYSA-QPFY-LN-AWRN-----IR-N------Q--T----------------------------LGMDIPISIALLGAYTASGYATI--V-------------------------------------------------------------------GQGEVYFES---V-----SMFTFLLLLGRLL------ELRARRKASESSSN-------LLRLLPSMATLIEDPDNL----------------------------------------------------------------------------------------------Q------IQSVIPAKTLTVGQYIIVKPGQTIPVDGLILKGA-S--NIE------------------ESMLTGEHLPVS------------KA----------------Q--NAPVFAGSVNI-----TS-QLIIRVEKVGNNTLIADIIHLQDNAQL--------NKPKIEIIADTA-ARYFVAALLIVASL-T---YI-SWSF-----------------------------------------------------------------IA------PDQAFWITLSV-LVATCPCALSLATPTALTCATAQLNKQGILIKQHHVLETV-N-KINHIVFDKTGTLTKGNFKLLN--TQYY---------------------------------------------------------SHYSKQECIDLAAQLEKNSEHPISLAFKKQQK---------------------------------------------------------------------------NSIVLNDVVNRPGQGLQA-----K------YL-----------------N-----K-TLKL--GHA-V-FCGVEN-NI---------------------------------------------------NSKE-L---VI------------YL---------------------------------------------------------------------------------------------------------------------------------------T------L-D-KQLLASFELGDELRPSAPEILSYCHH-HNIN-STMLTGDISLK-SEEVCEV-LSIS---Q-------LQKGVTPQQKLQYIQQLQK-----------------------------T-D-KVMMIGDGINDAPVMAGAHVSVALAS------GTDIAKNSADVILLGE-----D-----LNKLAALHKMANRTTLIIKENLV-WAFGYNIIIVPLAV--M-------G---------------------------Y---VPPYIAV-LGMS--------CSSLIVV-C-NSLRLLKS--------------------------------------------------------------------------------------------------------------------------------------------------------------------------------------------------------------------------------------------------------------------------------------------------------------------------------------------------------------------------------------------------------------
>Psychromonas_ingrahamii_357804@119945084
---------------------------------------------------------------------------------------------------------------------------------------------------------------------------------------------------------------------------------------------------------------------------------------------------------------------------MTNSSLLKLPVYGMNCAG----CAS-RLQSALN--------------------EIKGIEAEVNFALEAAHIN---FDPEIDHKNTL----------------------------------------N------------------------------------------------------------TI-MALLEQKGYQTDTETIL--LTAEGWSC--------------ANC--AN----TTSKMLN-A-Q--TLV--INAQANFA-----T--EKVQVQT-------IRGA-----LK---K-----------ADI----DTFSSL--------------IP--------------YTLHISSKK------------------------------------------------------------------------------------------------------------------------------------------------------------------------N----LKAEN---------------------------------------------------------------------------------ALKVAKQNTADK-------------------KALLI-L-----------SF-------SI-------L----LSL-------------PFLLNMVTM-FVNNH---------------------------------------------------------------------ISL-LPGWL-EFMLATPVQFIIG-ARFY-KG-AWLS-----LKN-------Y------------------------------STNMDVLVVLGTSSAYFYSLVVFL-GG-------------------------------------------------------------------LNQPLYFES---S-----AMVITLVTLGKYL------EHRAKQNTTTAINA-------LAALRPDTAKVKK-GK----V---------------------------------------------------------------------------------------------------FIDVNIDEVQLGDLIQVAIGEKVAVDGLVIEGQ-S--YLD------------------ESLLTGESKPVL------------KQ----------------N--NDPVIAGSING-----DG-VLLIKTTAVGESTSLSKIISLVENAQM--------SKAPIMKLVDKI-SAIFVPVVLLIATI-T---FL-TWYLLVG---------------------------------------------------------------D------FQQALISAVAV-LVIACPCALGLATPTAVVVGTGVAAQKGILIKDIDTLQKA-Y-KLQTIIFDKTGTLTQGKGEIST--VYSVN----------------------------------------------------------QDNSTLLSLLSALQTGSKHPIANAIKNYCEKNAI-----------------------------------------------------------------------SPLDASEVQAISGQGIQGI-----V------SG---------------------K--LLVA--GNI-S-LMNDF-SVKL--PEG-------------------------------------LVD--KQKAATG-S---IV------------YV----------------------------------------------------------------------------------------------------------------------------A----SD---------------NVFLGYISIEDALRPESAEAIQQLQG-RGLE-TIMLSGDKQSV-VEHISRQ-LQMNS----------SFSELKPEQKLEKLTFLQN---------------S---------------K-QVAMVGDGVNDAPALAQADVSIAMGT------GSDVAKESASITLMRN-----D-----PRLVALAIDISKATWRKIQQNLF-WAFIFNTVAIPAAA--L-------GY------------------------------LNPAIAG-GAMA--------LSSITVL-S-NSILLKRFKSH-----------------------------------------------------------------------------------------------------------------------------------------------------------------------------------------------------------------------------------------------------------------------------------------------------------------------------------------------------------------------------------------------------------
>Psychromonas_ingrahamii_357804@119945120
---------------------------------------------------------------------------------------------------------------------------------------------------------------------------------------------------------------------MSLSTSLKLPIEGMTCTG-CASRLQAALNEIEGINAEVSFAAKSAEFTIDDSVDYDGTLKSIVILIEQKGYKTASSP----------------------------EDDALNNSQS------------------------------------------------------------------------------------------------------------------------------------------------------------------------------------------------------------------------------------------------------------------------------------------------------------------------------------------------------------------------------------------------VAPSPTNKAPYDAQTKTQELLLEGVTC---------------------------------ASCVGKIEKALN-AL-PD-----------------VQQAQINFALRTASITGDVETE---------TLIKTIEAAGYNAKSTDNASDETLL-------------------------------------------------------------------------------DEKEKADQKYYR-------------------QLILQ-V-----------WI-------GL-------G----LGI-------------PLMAYGLLGGPMTV--------------------------------------------N-SPI----------------------ER-GVWLV-IGLICAAVMYFAG-KHFY-VG-AWKS-----FVN-------H------------------------------NANMDTLIALGTGTAWLYSMIVVIYPLAL---------------------------------------------------------------PEMARHVYFEA---T-----AMIIGLINLGLAL------EVKARGRTSEAIQR-------LIGLQPKTARVIRDG-------------------------------------------------------------------------------K-------------------------DIDITIEQVLLNDLVRVRPGECIPVDGIVNEGK-T--TID------------------ESMLTGEPMPVK------------KS----------------Q--GDEIVAGSINK-----SG-SIIFKATRVGKDTALAQIIKMVKRAQN--------SKPPIGRLADII-SSYFVPVIMIISIT-S---AL-VWLNFGP-------------------------------------------------------------EPS------IAFAVVSATTI-LIIACPCALGLATPMSVMVGVGKAAEAGILIRNGEALQNA-S-KITTMILDKTGTITLGQPKVTD--IYRVN-----------------------------------------------------S--MD--ENQILQLVASLEIGSEHPLAEAIVESANERGL-----------------------------------------QT-----------------------------D-KVEHFNAIAGQGVEGI-----V-------G----------------D-----K-RLFF--GNQ-K-LMLEQ-GISVNK---EA-----------------------------------QDVSLKMAGEAK-T---PM------------FF----------------------------------------------------------------------------------------------------------------------------A----ID---------------GDLAAVIAVADPIKEDSISAIKRLQK-NGIR-VVMLTGDNQAT-AKAVAQK-VGIT---D-------FFAEVLPDEKSQKVAELQA------------------Q-----G-----E--IVGMTGDGINDAPALALANVGFAIGT------GTDVAIESADITLMRG-----S-----LHGLADAISVSKATLRNIKQNLV-GAFIYNAAGVPLAA--G-------ILF-PF------------------FGL-L---LNPVIAG-AAMA--------FSSLTVV-S-NANRLRFFKPQDH---------------------------------------------------------------------------------------------------------------------------------------------------------------------------------------------------------------------------------------------------------------------------------------------------------------------------------------------------------------------------------------------------------
>Psychromonas_ingrahamii_357804@119945703
------------------------------------------------------------------------------------------------------------------------------------------------------------------------------------------------------------------------------------------------------------------------------------------------------------------------------------------------------------------------------------------------------------------------------------------------------------------------------------------------------------------------------------------------------------------------------------------------------------------------------------------------------------------------------------------------------M----------------------------------------SAKLNKEQDQLNDPVCDMSVSHDS--KH------------TYDYADKQYLFCSEHCLKKFKEQPEQYL-DKETSPPS-------------------------------KTEGESKTYTCPMHPEIQ------------------------QHDPGTCP---KCGMALETIGVSATATATT-YT-C-PMHPDVTQDSPG--------NCPKCGMALEGETSG--G-E--QKNEELI-------------------DMSRR-F-----------WG-------CT-------A----LAL-------------PVFFLAMTADML----------------------PGWL----------------PNW----LS----------------------LQ-MVQWI-ECALATPVVVWGG-WPFF-VR-GWQS-----VRT-------W------------------------------NLNMFTLIALGVSVSWSYSMVALLLPGLFPTIMQM---------------------------------------------------------SDGLVPVYFEA---A-----AMITTLVLLGQVL------ELRARSRTNAAIEM-------LLSLAPNTARIVREDG-------------------------------------------------------------------------------------------------------TEEDIPLDQVQSGATLRVRPGDKVPVDGTVIEGD-S--NID------------------ESMVTGESLPVT------------KS----------------A--GEKLIGATVNG-----TG-SLLMRAEKVGSDTLLAQIVDMVAKAQR--------TRAPIQKLADLV-AGYFVPAIVGCAVL-T---FA-VWFGWGP-------------------------------------------------------------EPR------LAHAVVNAVAV-LIIACPCALGLATPISIMVGTGRGATAGVLIKNAEALEIM-E-KVDTLVVDKTGTLTEGKPKLVA--VQAE-E--------------------------------------------------------GFDEDQLVRLVASLERASEHPLAEAIVRGAEEKGI-----------------------------------------KL-----------------------------V-KADNFKSLTGKGVTGE-----V------D-----------------G-----E-SVAA--GNV-A-LMESL-GINV---------------------------------------ENLSQQADQQRAEGQ-T---VM------------LI----------------------------------------------------------------------------------------------------------------------------A----IN---------------GKAAGLIGVADPIKESTAEAIRDLHG-EGIK-IVMITGDNQIT-AKAVAGK-LEID---Q-------VHAEVLPEEKATLIKKLQA-----------------------------EGH-IVAMAGDGINDAPALAQAHVGIAMGT------GTDVAIESASITLVKG-----D-----LRGIVRARRLSRATMRNIRQNLF-FAFFYNSAGVPIAA--G-------VLF-PF------------------FGI-L---LSPMIAA-AAMS--------FSSVSVI-S-NSLRLKRVKL------------------------------------------------------------------------------------------------------------------------------------------------------------------------------------------------------------------------------------------------------------------------------------------------------------------------------------------------------------------------------------------------------------
>Marinobacter_aquaeolei_351348@120553074
----------------------------------------------------------------------------------------------------------------------------------------------------------------------------------------------------------------------------------------------------------------------------------------------------------------------------------------------------------------------------------------------------------------------------------------------------------------------------------------------------------------------------------------------------------------------------------------------------M--------AEHHHAHHH-------DHH------T-----------------AK----EA-------------------------------------------------------------------------------------GEHTAKDPVCGMAVDPHTA-EH------------RSRLGGNTWYFCSSRCKTRFEENPEQYL-GDEKK------------------------------------------------------------------------------------------------QQDPVAPGTM-YT-C-PMHPEIRQQGPG--------DCPICGMALEPEQV---SLD-DGPSEELR-------------------DMTRR-F-----------WI-------GL-------V----LTL-------------PVFLLEMGGHLT------------------------GL----------------DHI----VA----------------------PQ-MSNWI-QLVLATPVVLWCG-WPFF-VR-GWKS-----VVS-------H------------------------------NLNMFTLIAIGTGVALIYSLVATLAPQIFPGAFRQ----------------------------------------------E-----------DGSVAVYFEA---A-----AVIVVLVLLGQVL------ELRAREKTSGAIKA-------LLDLAPATARKLDDDG-------------------------------------------------------------------------------------------------------SESDVSLDQVKVGDRLRVRPGDKVPLDGEVLEGS-S--NVD------------------ESMVTGEPLAVS------------KK----------------S--GDQVIGGSINQ-----QG-SFIMRADKVGRDTMLSQIVQMVASAQR--------SRAPIQGLADKV-AAYFVPAVILIAII-A---FI-AWSVFGP-------------------------------------------------------------TPP------MAFGLIAAVSV-LIIACPCALGLATPMSIMVGVGRGAQSGVLIRDAEALERM-E-KVDTVVVDKTGTLTEGKPQVTR--LVAA-N--------------------------------------------------------GFSDNDLMRYAGGLEKGSEHPLAHAILDKAKGMDL-----------------------------------------EL-----------------------------P-DAEDFDSPNGKGVTGR-----I------D-----------------G-----K-RVLL--GNR-L-LMESE-NVDT---------------------------------------GKYDGEADQLRKDGA-T---VI------------FA----------------------------------------------------------------------------------------------------------------------------A----VD---------------GNVAGLLAIADPVKETTEAAITALQK-DGIR-VVMLTGDNRTS-AEAVARK-LHID---E-------VEAEVLPEDKGKIVQRLKD-----------------------------EGR-VVVMAGDGVNDAPALATADVGVAMGT------GTDVAIESAGITLLRG-----D-----LMGIVEARRLSLATMRNIRQNLF-FAFVYNSAGVPIAA--G-------VLY-PF------------------FGI-L---LSPIFAA-AAMS--------LSSVSVI-V-NALRLRVIKLGPQQ--------------------------------------------------------------------------------------------------------------------------------------------------------------------------------------------------------------------------------------------------------------------------------------------------------------------------------------------------------------------------------------------------------
>Marinobacter_aquaeolei_351348@120554708
-------------------------------------------------------------------------------------------------------------------------------------------------------------------------------------------------------------------------------MTTLNCFH-CGEPAD-------------------------------------------GE-------------------------------PP-ITLELQGQQRHFCCQG----CKA-VCQT------------------IHQ----EGLTGFYEF-R----------TEPAVTPRE-L---------------------------------------------------------------TRSELDRIRELDHPL-----V-----------QQ--AFV-APVK-------AGQEAQ--LLIGGITC--------------AAC--IW----LLENHMK-Q-Q--PGV--QSFTVNHT-----T--QRARLVW-------ASDK-----A---RL-----------SDL----LIAIH----E----------LG--------------YTA----RPYQ--------------------------------------A---------------------------------------DE----------------------------------------------------------------------------------------------A-EQ-----------------------------------------------------------------------------------ALKAEHRS--------------------MLIR-L-----------AVA---G-IGS-------F--------------------QSMMLAFPLY--------------------------FELVS----------------D----------------------LSTDFVD-FFRWFS-LLVATPVVFYSA-RPFF-TN-ARRD-----LLS----------R---------------------------HLTMDVPVAIAIGLAYGASAWITLIG---------------------------------------------------------------------GEEVYFES---V-----CMFTFFLLLGRYI------EVQARYRAGLSGNA-------LAGFQPSVAARVLN-----------------------------------------------------------------------------------------------------G---EAEIIAIHQVQPGDVIRVRPGETLPVDGEIVSGE-S--TLN------------------EAALTGEYLPET------------RK----------------P--GDTVHAGSVNG-----EN-PLDIRVTHAGAQTRLSGILRVLDRVQS--------EKPPVARMADRI-AGKFVGRVLILAPV-V----WAGWWL---------------------A--------------------------------------------G------ADNAFDITLSV-LVVTCPCALSLATPTAITSATVRLRKLGFLPTRGHTLESM-N-TIDTVVFDKTGTLTRGELSLTD--QSVFG-------------------------------------------------------S--LDQDTCIRIAAGLEKHSEHPIARVFHEQPSL-----------------------------------------------------------------------------TVSQVSNHLGGGLSGL-----Y------H----------------GR-------AVYI--GHK-A-FVAEH-TSAIA-------------------------------------PE--------GEDAQG-M---EI------------WL---------------------------------------------------------------------------------------------------------------------------------------A------T-D-KEWLARFRLDDKIREDASQALQALRK-SGIE-TLLLSGDRSGH-VQQVAHA-LGIDR----------AIGEASPEQKLEVLEQLR----AD-------------------G----H---RVMMVGDGLNDLPSMAGAGISVAMG------TAADLTQLKADAVLLNG-----Q-----LNSLVAAIETSKQTRKIIRQNMI-WAFGYNVCALPLAA--A-------GLV------------------------------PPWLAA-IGMS--------LSSLIVV-L-NALRLSRSNKGTPPPEATLGAPEAA---------------------------------------------------------------------------------------------------------------------------------------------------------------------------------------------------------------------------------------------------------------------------------------------------------------------------------------------------------------------------------------------
>Marinobacter_aquaeolei_351348@120556694
-------------------------------------------------------------------------------------------------------------------------------------------------------------------------------------------------------------------MSEASVLKTALSISGASCQG-CAKKIRHALEPLTGSTERVEVNLEDQTVALPENV----DTAEAARIVTEAGYPAEPLV----------------------------PNDSPGSCCASKKDN----SA-----------------------------------------------------------------------------------------------------------------------------------------------------------------------------------------------------------------------------------------------------------------------------------------------------------------------------------------------------------------------------ADKAPNSDTPAASTDVEPSDAGDGQIALAVSGATC---------------------------------ASCVNTIEKALM-SV-HG-----------------VTHAHMNLADSTATANGDADPQ---------ALVQAVESAGYGARVIEDADAAD---------------------------------------------------------------------------------DRKQEEDKKQYK-------------------VLLVK-M-----------AI-------SL-------G----LGL-------------GLMIWGMGFGSMMV--------------------------------------------TE--A----------------------NQ-LTWIN-LGILTLGVMIATG-SHFF-TG-AWKA-----FRH-------H------------------------------NANMDTLIALGTGTAWLYSMVVASVPEAL---------------------------------------------------------------PEMARHVYFEA---S-----AMIIGLINLGQAL------ELRAKGKTSEAVRR-------LLDLRAKTARVIRDG-------------------------------------------------------------------------------Q-------------------------EQDIPVEEVEKGDRIRVRPGEKLPVDGVITEGT-T--RID------------------ESMLTGEPMPVS------------KG----------------E--GDEVSAGTLNT-----HG-SIIYEATRVGSETALAQIIRLVKKAQG--------SKPAIGRLADKI-SSVFVPTVMLIAVV-S---AL-VWYNVGP-------------------------------------------------------------EPA------VVHMMVAATTV-LIIACPCALGLATPMSVMVGVGKAAEYGALIRQGDALQTA-G-KIDLVILDKTGTITEGHPAVTR--VHATN-----------------------------------------------------G---D--ETRLLALAAGLEQHSEHPLAEAILDRARENDI-----------------------------------------EP-----------------------------E-PVSGFEALNGKGVQGK-----L-------D----------------S-----E-PVRL--GNR-R-WLETE-GLSVEA---LD-----------------------------------D-AAQTITQEAG-T---PL------------FL----------------------------------------------------------------------------------------------------------------------------A----VG---------------QQVLGVIGVADAIKPDSEAAIRRLHD-AGIK-VMMVTGDVDAT-AKAIAAK-AGID---D-------YRAEVLPEDKAEVVSEMRG------------------K-----G-----Y--TVAMVGDGINDAPALAAADVGFAIGT------GTDVAIESASITLMRG-----S-----LHGVPDAIEISRATVKNIHQNLF-GAFIYNSLGIPVAA--G-------LLY-PV------------------WGI-L---MSPILAG-AAMS--------LSSVTVV-S-NANRLRLFKTSQPQVSAEERN-------------------------------------------------------------------------------------------------------------------------------------------------------------------------------------------------------------------------------------------------------------------------------------------------------------------------------------------------------------------------------------------------
>Neisseria_meningitidis_272831@121634958
-------------------------------------------------------------------------------------------------------------------------------------------------------------------------------------------------------------MCHR-----TKHR-RNRNAMKKTCFH-CGLDVP-------------------------------------------EH-------------------------------LH-LTVRYENEDRETCCAG----CQA-VAQS------------------IID----AGLGSYYKQ-R----------TADAQKTEL-P---------------------------------------------------------------PQEILDQIRLYDLPE-----V-----------QS--DFV-ETHG-------GTREAV--LMLGGITC--------------AAC--VW----LIEQQLL-R-T--DGI--VRIDLNYS-----T--HRCRVVW-------DDGK-----I---RL-----------SDI----LLKIR----Q----------IG--------------YTA----APYD--------------------------------------A---------------------------------------QK----------------------------------------------------------------------------------------------I-EA-----------------------------------------------------------------------------------ANQKERKQ--------------------YIVR-L-----------AVA---G-LGM-------M--------------------QTMMFALPTY--------------------------LY-GG----------------D----------------------IEPDFLQ-ILHWGG-FLMVLPVVFYCA-VPFY-QG-ALRD-----LKN----------L---------------------------RAGMDTPIAVAIIMTFIAGVYSLATN-----------------------------------------------------------------A---GQGMYFES---I-----AMLLFFLLGGRFM------EHIARRKAGDAAER-------LVKLIPAFCHRMPGY----------------------------------------------------------------------------------------------------PAVQDVREAAVVKLQAGDVVLVKPGETIPVDGTVLEGS-S--AVN------------------ESMLTGESLPVA------------KM----------------P--SEKVTAGTLNT-----QS-PLIIRTDRTGGGTRLSHIVRLLDRALA--------QKPRTAELAEQY-ASSFIFGELLLAVP-V----FIGWTL--------------------YA--------------------------------------------D------AHTALWITVAL-LVITCPCALSLATPTALAASTGTLAREGILIGGKQAIETL-A-QTTDIIFDKTGTLTQGKPAVRR--ISLLR-------------------------------------------------------G--TDEAFVLAVAQALEQQSEHPLARAILNCRISDGS-----V-----------------------------------------------------------------PDIAIKQRLNRIGEGVGAQ-----LT--VNGE----------------TQ-------VWAL--GRA-S-YVAEI-SGKEP-----------------------------------------------QTEGGG-S---AV------------YL---------------------------------------------------------------------------------------------------------------------------------------G------S-Q-SGFQAVFYLTDPLKDSAAEAVRQLAG-KNLT-LHILSGDRETA-VAETARA-LGVAH----------YRAQAMPEDKLEYVKALQ----KE-------------------G----K---KVLMIGDGINDAPVLAQADVSAAAA------GGTDIARDGADIVLLNE-----D-----LRTVAHLLDQARRTRHIIRQNLI-WAGAYNIIAVPLAV--L-------GYV------------------------------QPWIAA-LGMS--------FSSLAVL-G-NALRLHKRGKMQSEKMPSEQ--------------------------------------------------------------------------------------------------------------------------------------------------------------------------------------------------------------------------------------------------------------------------------------------------------------------------------------------------------------------------------------------------
>Neisseria_meningitidis_272831@121635036
-------------------------------------------------------------------------------------------------------------------------------------------------------------------------------------------------------------------------------------------------------------------------------------------------------------------------------------MLGHCFSF----AVS-SFRILLE--------------------LSARLRNFDHTGVQTASRS---L----------------------------------------------------------------------------------------------------------------N-CRLNIKAGITLMQQKIR--FQIEGMTC--------------QAC--AS----RIEKVLN-K-K--DFV--ESAGVNFA-----S--EEAQVVF-------DDSK-----TS---V-----------ADI----AKIIEK--------------TG--------------YGAKEKTED-------------------------------------------------------------------------------------------------------------------------------------------------------------------------------------------------------------------------------------------------------------------TLPQ---AEAEH-------------------HIGWR-L-----------WL-------LS-------A----INI-------------PFLVGMAGM-MIGRH--------------------------------------------------------------------D-WM-IPPLW-QFALASIVQLWLA-IPFY-KS-AWAS-----IKG-------G------------------------------LANMDVLVTIGTVSIYLYSVYMLFFSPH---------------------------------------------------------------AAHGMAHVYFEA---G-----VMVIGFVSLGKFL------EHRTKKSSLNSLGL-------LLKLTPTQVNVQR-DG----E---------------------------------------------------------------------------------------------------WKQLPIDQVQIGDLIRANHGERIAADGVIESGS-G--WAD------------------ESHLTGESNPEE------------KK----------------A--GGKVLAGALMT-----EG-SVVYRAAQLGSQTLLGDMMNALSEAQG--------SKAPIARVADKA-AAVFVPAVVGIALL-T---FI-VTWLIKG---------------------------------------------------------------D------WTVALMHAVAV-LVIACPCALGLATPAAIMVGMGKAVKHGIWFKDAAAMEEA-A-HVDAVVLDKTGTLTEGRPQVAA--VYCVPD--SG-----------------------------------------------------FDKDDLYRIAAAVEQNAAHPLARAIVSATQARGL-----------------------------------------------------------------------EIPAAQNAQTVVGAGIAAE-----V------EG---------------------AG-LVKA--GKA-E-FAELT-LPEFS----------------------------------------------DGVWDIA-S---IV------------AV----------------------------------------------------------------------------------------------------------------------------S----VD---------------NKPIGAFALADALKADTAEAIGRLKK-HNID-VYIMSGDNQGT-VEYVAQQ-LGIAH----------AFGNMSPRDKAAEVQKLKA---------------A-------------G-K-TVAMVGDGINDAPALAAANVSFAMKG------GADVAEHTASATLMQH-----S-----VNQLADALLVSQATLKNIKQNLF-FAFFYNILGIPLAA--L-------GF------------------------------LNPVIAG-AAMA--------ASSVSVL-S-NALRLKRVKID-----------------------------------------------------------------------------------------------------------------------------------------------------------------------------------------------------------------------------------------------------------------------------------------------------------------------------------------------------------------------------------------------------------
>Halorhodospira_halophila_349124@121998964
----------------------------------------------------------------------------------------------------------------------------------------------------------------------------------------------------------------------------------------------------------------------------------------------------------------------------------------------------------------------------------------------------------------------------------------------------------------------------------------------------------------------------------------------------------------------------------------------------------------------------------------------------------------------------------------------------------------------------------------------------MAEARIELSVEGMSC---------------------------------ASCVARVERIAG-RL-PG-----------------VTEASVSLATERATIAYDPAQV-SP-----AAIAEALTRGGFRASPRKSDEEAA-------------------------------------------------------------------------------------AGRDRELS-------------------DLWRD-L-----------VI-------AA-------T----LTI-------------PLVLVAMGPMLWPALAD-------------------------------------AMAA--LAP----------------------ER-AWLWV-EWALATPVLGWAG-RRFF-IH-GLPA-----LRR-------L------------------------------APEMNTLVMLGTSAAWCYSTTVLIAPGLFP-------------------------------------------------------------EG--ARGVYFEA---I-----GVIITLVLVGRYL------ELKSRGRASQAIQR-------LMALQVPTARVERDG-------------------------------------------------------------------------------V-------------------------VSEVAVEEVRPGERVLVRPGERVPVDGEVVEGS-S--YID------------------ESMVTGEPVPVG------------RG----------------A--GDEVIGGTING-----SG-AFSFRATRVGGDTVLGQIVRMVEGAQA--------SKPPIQSLVDRV-AGVVVWGAIFLALS-A---VV-LWTALGF---------------------------------------------------------------G------IDHALVVAAAV-LLIACPCAMGLATPMAIMVGTGRGAEQGILFRRGAAFQAS-A-GIDTVVLDKTGTLTEGRPALTE--LVPR---------------------------------------------------------GGWQYDEVLARAAAVEAHSEHPLGEAVVAAARERGL-----------------------------------------AV-----------------------------P-AAEGVEAVAGFGIRGR-----V--------A---------------G-----A-DVAI--GAR-R-YMETL-GAAIEP---DQ-----------------------------------AEQADALARRGR-T---PM------------YV----------------------------------------------------------------------------------------------------------------------------A----ID---------------GRIAGLMAVADPIKEGAKDAVVALQG-MGLR-TVMLTGDDRAT-AEAVAAE-LAIR---E-------VRAEVLPADKETAISDLQA---E--------------------G-----R--HVAFVGDGINDAPALARADVGVAVGT------GTDVAIEAGDVVIMAG-----D-----PRSVARGLGLARQTFRTIRQNLF-WAFVYNVTLMPVAA--G-------ALY-PF------------------FGV-L---LSPMMAA-GAMS--------LSSLLVV-T-NSLRLRHTALPAQEALPSPA--------------------------------------------------------------------------------------------------------------------------------------------------------------------------------------------------------------------------------------------------------------------------------------------------------------------------------------------------------------------------------------------------
>Prochlorococcus_marinus_167542@123965394
-------------------------------------------------------------------------------------------------------------------------------------------------------------------------------------------------------------------------------------------------------------------------------------------------------------------------------------------------------------------------------------------------------------------------------------------------------------------------------------------------------------------------------------MKSIQ--LNINGMKC--------------GGC--VN----TVENILK-N-S--DGI--ENVSVNLL-----T--ESAYIEV-------NKTF-----QN---I-----------DQV----LENLNQ--------------SG--------------FPSKIYINDFS--------------------------------------KKVN------------------------------------------------------------------------------------------------------------------------------------------------------------------------------------------------------------------------KVQLEKKKKWV-------------------NQWKK-L-----------TF-------AL-------L---------------------LLLLSGLGHLAEGGY-------------------LNL----------------P--------------------------ILGNLF-F-----HALLATTALLFPG-REIL-IK-GFKS-----FLR-------N------------------------------RPDMDSLVALGVTSAYITSLLSLIFPS-------------------------------------------------------------------TGFPCFFNE---P-----VMLLGFILIGRFL------EERAKYHTGSSIGE-------LLDLQPEMANIYLEEN-------------------------------------------------------------------------------------------------------KVKSVRVHSLKPGDEIQLLAGDRVPADCTVIEGN-S--SLD------------------VSHITGESKPIN------------VR----------------P--GEHLLNGSLNL-----NS-TLRLKVIKVGDDTSLAKLVNLIESVQF--------NKPPIQRIADQI-AGKFTYFVLFIATS-S---FF-FWWKGAKQ---------------I-----WPDLLIHDHHGLIDASN---------HTLHNSLGSNA--ENF------LSLAIQLSIAV-LVIACPCALGLATPTVITVASGKAAKKGILFKGGDKIEMA-S-KINHIIFDKTGTLTKGEPFIIN--YINS-----------------------------------------------------------DDNLYLLKVSASLESQSRHPIAKALVKEANKQN--------------------------------------------------------------------LS---LLPIKSIHTESGRGISGD-----L------E------S-----------I---DG-VINI--GSI-E-WLISK-GVIIDS--------------------------------------ESQKMLETQENKSH-S---VI------------GV----------------------------------------------------------------------------------------------------------------------------S----IN---------------NELLGFILLGDLLREDSISSVQKLRK-DNYK-INILSGDRKET-VVELAKK-IGSPED-E-------IKWDLLPEMKLKIIENLKE---------------N---------------Y-KVAMIGDGINDAPALAASNLGIAVGS------GTQIAKANADVVLMGD-----H-----LSGLPYALSLAKRTIRKIKQNIF-WAFGYNLIAIPLAA--G-------ILF-PK------------------YGI-L---LTPSIAA-LLMA--------TSSITVV-I-NALSLE----------------------------------------------------------------------------------------------------------------------------------------------------------------------------------------------------------------------------------------------------------------------------------------------------------------------------------------------------------------------------------------------------------------
>Prochlorococcus_marinus_146891@123967685
-------------------------------------------------------------------------------------------------------------------------------------------------------------------------------------------------------------------------------------------------------------------------------------------------------------------------------------------------------------------------------------------------------------------------------------------------------------------------------------------------------------------------------------MESIQ--LNITGMKC--------------GGC--VS----TVEKILN-N-S--DGI--ENVSVNLL-----T--ESAYFEI-------TQNH-----I---EI-----------ESV----LENLK----E----------NG--------------FPS----KIYI--------------------------------------N---------------------------------------DF----------------------------------------------------------------------------------------------S-KK-----------------------------I--------------NKS-----EL-----------------------------EKKKKWNN--------------------QWKK-L-----------TFA---L-LLL-------F-----------------------FSGLGHL--------------------------AEGRY----------------------------------------INFPIL-GNILFH-ASLATLALLFPG-RGII-IN-GFKS-----FIK----------N---------------------------HPDMDSLVALGVISAYTTSLLSLIFPA----------------------------------------------------------------T---GFPCFFNE---P-----VMLLGFILIGRFL------EERARYQTGSSIGE-------LLDLQPEMANIYTED----------------------------------------------------------------------------------------------------N---HIKSIRVNTLRPDQEIQVLAGDRVPADCIVTQGN-S--YVD------------------VSHITGESKPIE------------VK----------------E--GEILSSGSLNL-----NS-TLRLKVQKVGGDSSLAKLVNLIESVNA--------RKPRIQRVADEI-AGKFTYFVLIFATL-T----FFFWWK--------------------GARNIWPDLLSHNNQ-LITHSS-------HTLHSSLGSNA----ENF------LSLAIQLSIAV-LVIACPCALGLATPTVITVASGKAAKKGVLFKGGDKIEMA-S-KINHIIFDKTGTLTKGKPFIVD--YKNN-----------------------------------------------------------DDHSFLLRIAASLEKESRHPIADALIQEAKKQNL-----------------------------------------------------------------------SLFPIKKIFNHTGRGISGE-----L----ESI----------------DG-------LINI--GNI-E-WLVSK-GIIID-------------------------------------SD-AKKVIENEETKTN-T---II------------GV---------------------------------------------------------------------------------------------------------------------------------------S------I-K-DKLLGFVFLGDLLRDDSIKTVQNLRE-NKFK-INILSGDRKQT-VLALAKK-IGCKET-E-------VKWDLLPEMKLKTIENLK----IN------------------------N---KVAMIGDGINDVPALASSDLGIAVG------SGTQIAKANADVVLMGD-----Q-----LNRLPYAFNLAKNTIRKIKQNLT-WAFGYNLLAIPLAA--G-------ILF-PK------------------YGI-L---LTPSIAA-LLMA--------ISSITVV-I-NALSLD----------------------------------------------------------------------------------------------------------------------------------------------------------------------------------------------------------------------------------------------------------------------------------------------------------------------------------------------------------------------------------------------------------------
>Prochlorococcus_marinus_59922@124024338
----------------------------------------------------------------------------------------------------------------------------------------------------------------------------------------------------------------------------------------------------------------------------------------------------------------------------------------------------------------------------------------------------------------------------------------------------------------------------------------------------------------------------MSRNDRPLAHPSVA--LDIEGMKC--------------GGC--VQ----SVERILL-E-Q--PSV--ARASVNLV-----A--RTAWLDL-------ND-----PGQS---L-----------DPI----LAALAA--------------RG--------------FSAQPRNTGSV--------------------------------------EQLT------------------------------------------------------------------------------------------------------------------------------------------------------------------------------------------------------------------------SSTRDSLGAWW-------------------SQWRQ-L-----------MV-------AL-------V---------------------LLLLSVLGHLAAGGH-------------------LEL----------------V--------------------------IVGALP-F-----HAGLATVALLGPG-RPIL-VG-GARA-----ALA-------L------------------------------TPTMDTLVGLGVSSAYLASLVALLWPQ-------------------------------------------------------------------VGWPCFFNE---P-----VMLLGFVLLGRFL------EERARFRTGRALQQ-------LAQLQPDTARLLAGDG-------------------------------------------------------------------------------------------------------TIREVRVGALRPGERVQLLAGDRIPVDGMVLEGH-S--AVD------------------VSSITGEPLPLE------------AA----------------P--GIELTSGSLNL-----EA-TLLLEVRHVGAETALARIISLVEQAQA--------RKAPIQGLADRV-AGRFCYGVVSLALL-T---FL-FWWQLGAR---------------L-----WPQVLHASGQGLVHGYG---------HHV--PLGGVA--ETS------LGLALQLAIAV-LVVACPCALGLATPTVITVASGQAARRGWLFRGGDVIEMA-A-SLRQVVFDKTGTLTLGRPLVAG--VVG---T--------------------------------------------------------KKPDQLLQLAASLEQNSRHPLAHAVLQEAQRHR--------------------------------------------------------------------LA---LLPTLATRTYPGSGLAGE-----L------E------G-----------V---EA-TVRV--GTP-E-WLQAE-GVHWTA--------------------------------------ELQADVEQSSLQGQ-S---VV------------AV----------------------------------------------------------------------------------------------------------------------------A----LG---------------EEPLGLVTIDDRLRPDVSVALDRLRE-QGMT-LAMLSGDRRQA-VERLGEQ-LGFQSH-Q-------LGWQLLPDQKLERLQRLRK---------------A---------------G-LLAMVGDGINDAPALAAADLGIAVGT------GTQIAQDSADLVLLGD-----R-----LEGLPEALLLARRTMAKVRQNLT-WAFGYNLIALPIAA--G-------LLL-PG------------------FGL-L---LSPPIAA-LLMA--------LSSITVV-V-NALALRTT--------------------------------------------------------------------------------------------------------------------------------------------------------------------------------------------------------------------------------------------------------------------------------------------------------------------------------------------------------------------------------------------------------------
>Prochlorococcus_marinus_167555@124024916
----------------------------------------------------------------------------------------------------------------------------------------------------------------------------------------------------------------------------------------------------------------------------------------------------------------------------------------------------------------------------------------------------------------------------------------------------------------------------------------------------------------------------MSNKKIAQSKKSIL--LDIDGMRC--------------GSC--VQ----AVEKILK-N-H--PNI--NNASVNLV-----T--KTALVEI-------KEPN-----YP---F-----------ADV----IQTLTS--------------KG--------------FPTRERPDQTI--------------------------------------TKNT------------------------------------------------------------------------------------------------------------------------------------------------------------------------------------------------------------------------ELERNENQNLW-------------------NKWRQ-L-----------II-------AT-------S---------------------LLILSGLGHLIEGQQ-------------------ISF----------------P--------------------------LIGSLP-F-----HAALATFALLGPG-KSIL-NA-GIKS-----AIM-------L------------------------------TPTMDTLVSLGVMSAYIASIIALIWPT-------------------------------------------------------------------VGWPCFFNE---P-----VMLLGFVLLGRFL------EERARINTGTALKE-------LAKLQPETANLILDNN-------------------------------------------------------------------------------------------------------EIREIRIGALRPGEKIQLLAGDRIPVDGLVIKGN-S--AID------------------ISSLTGESLPLE------------AK----------------P--GVELPSGSLNL-----ES-TITLEVQKIGSETAIAKIISLVEEAQA--------RKAPIQGLADKV-AGMFCYGVTTLSLI-T---FL-FWWRIGTR---------------I-----WPEVLEVSNTGFMHSHN---------L--HDHLMNTP--QTP------IGLSFQLSIAV-LVVACPCALGLATPTVITVASGEAAKRGWLFKGGDVIEMA-S-KISQIIFDKTGTLTIGRPLVVG--CWKNN-E--------------------------------------------------------SERNFMLKLAASIELESRHPLAQAIIQEAHKKE--------------------------------------------------------------------IK---LEKVSSSTTYPGKGLAGK-----I------N------N-----------L---EG-LIRV--GTP-E-WIKSE-GIEWNE--------------------------------------MIENNFKLSKRKAQ-S---IV------------AV----------------------------------------------------------------------------------------------------------------------------A----LD---------------NKLLGFFLIDDQIRKDAFLSINKLRS-RGFS-LSLFSGDRDSA-VLSIGEK-LGFSAK-Q-------VTWQMLPSDKLNKLNLLKN---------------N---------------G-LVAMIGDGINDAPALAAADLGVAIGT------GTQIAQDSADLVLLGE-----N-----LEALPNAFNLSKQAMLKIKQNLA-WAFGYNLIALPIAA--G-------LLL-PS------------------SGL-L---LSPPLAA-LLMA--------LSSISVV-L-NALSLKSK--------------------------------------------------------------------------------------------------------------------------------------------------------------------------------------------------------------------------------------------------------------------------------------------------------------------------------------------------------------------------------------------------------------
>Hyperthermus_butylicus_415426@124027102
--------------------------------------------------------------------------------------------------------------------------------------------------------------------------------------------------------------------------------------------------------------------------------------------------------------------------------------------------------------------------------------------------------------------------------------------------------------------------------------------------------------------------------------------------------------------------------------------------------------------------------------------------------------------------------------------------------------------------------------------------------------------------------------------------------------------------------------------------------------------------------------------------------------------------------------------------------------------------------------------------------------------------------------------------------------------------------------------------------------------------------------------------------------------------------------------------------------------------------------------------MVKTVAKHG-----VDEQHVHD-A-------------------------------------------------------------D---EVPLFWIV---V---------GVVSIAMLV------A------SAAG----------LHYHIMDYALLL------------------------------------------------------------------------------------------------------------LSLAILSRMAKVLISKRRITVDVPVDGVIVDGG-S--VFD------------------TSYVTGEPEPVP------------LG----------------K--GDYVVSGYINK-----AR-LVRIRALKRPSESLLQLLIVEAEKALE--------RKASLQRFIERF-SQPYTLLVLGIFGL-A----LL------------------------------------------------------------------------------ALSPYRALAI-LLAGCPSAFIISSSTATALSIALLARKSTVVRGGRALEEL-S-RVKVMVFDKTGTITLGEMRITR--VESF----------------------------------------------------N---G--FSRDEVLLYAGGAAKASDHPVARVLAKHRL------------------------------------------------------------------------------TPLSAEEYPGKGVKAV-----V------D----------------GA-------HVYL--GSR-K-FLEEQ-GVDVS-------------------------------------A-----LDQSVCGDGE-R---EV------------YV---------------------------------------------------------------------------------------------------------------------------------------A------V-D-GALAGIVCMEEEVSEKVRRVLDAIRR-DGLK-VVIASGDRVDR-VKRIAEY-LGVNE----------YFGELSPGDKRRLVIDLR----DR-------------------Y----G---KVAFVGDGINDVEALAEADVGIAVG------S-LCIVSNIGDVVLPRG-----T-----A-----------------------------------------------------------------------------------------------------------------------------------------------------------------------------------------------------------------------------------------------------------------------------------------------------------------------------------------------------------------------------------------------------------------------------------------------------------------------------------------------------------------------------------
>Methanocorpusculum_labreanum_410358@124485885
-----------------------------------------------------------------------------------------------------------------------------------------------------------------------------------------------------------------------------------------------------------------------------------------------------------------------------------------------------------------------------------------------------------------------------------------------------------------------------------------------------------------------------------------------------------------------------------------------------------------------------------------------------------------------------------------------------------------------------------------------------------------------------------------------MV----------------------------------------------------------------------------------------V------------------------------------------------------------------------------------------TLTKKQ-------------------RR----S----L------NRI---I-AAS-------I----L--FAGA-V-------LLTE----------------------------------F------------------------------------------AVFPES-YSLYAE-FFLFLSVYLVIG-GDVL-LR-AGKN-----IIHGN------------------------------------VFDEHFLMSIATIGAFCLGQYP--------------------------------------------------------------------------------E---A-----VAVMLFYQVGELF------QSYAVEKSRRSIAD-------LMDISPDHAYIEQ-D-------------------------------------------------------------------------------------------------------GAIISVDPGILQVGDHIVIKAGDRVPVDGVVIAGM-S--ALD------------------TASLTGESLPRN------------VG----------------V--GDKVISGCINI-----SG-VLHVRVEKPLSESTVTRILELVENAAG--------KKAKTEQFITRF-SRYYTPVVVLAAVI-L---SVIPPLI---------------LAEPF------------------------------------------------------TIWIERALIF-LVVSCPCALVISVPLSFFGGIGGASRSGILVKGSSYLEAL-S-KTDTIVFDKTGTLTNGSFSVTD--IHPI--G--------------------------------------------------------ISERDLLEIAAHAETYSSHPIAVSLRVAY---QQ-----P------------------------------------VS---------T-D------------------NLTDVSEYAGHGVSAM-----Y------L-----------------G-----R-RITV--GNA-G-YLQEQ-GVTID-----------------------------------------------DGSKEG-S---LI------------HV---------------------------------------------------------------------------------------------------------------------------------------A------I-D-GRYAGWLRLADTIKPTAVQAVAELKR-RGIHRIIMLTGDAPPA-AAAIARE-LGIDE----------YYASLLPQDKVSALEKILA--EQQ---------------V--------G-R-MAAFVGDGINDAPVIMRADLGIAMGS-----LGSDAAIEAADIVLMDD-----D-----PMKIISAVHISHKTMHIVFQNIV-FALGVKFFVLLLAA--L-------GIA------------------------------NMWEAV-FADV--------GVAFIAI-L-NAMRTLKSR-------------------------------------------------------------------------------------------------------------------------------------------------------------------------------------------------------------------------------------------------------------------------------------------------------------------------------------------------------------------------------------------------------------
>Methanocorpusculum_labreanum_410358@124486053
-------------------------------------------------------------------------------------------------------------------------------------------------------------------------------------------------------------------------------------------------------------------------------------------------------------------------------------------------------------------------------------------------------------------------------------------------------------------------------------------------------------------------------------------------------------------------------------------------------------------------------------------------------------------------------------------------------------------------------------------------------MKKTYSVSGMTC---------------------------------SACSLHVEKAAK-SV-EG-----------------VNSASVNLLENRLVVDSDDVS---D-----DRIRQAVRAAGYDLVLGDTPR------------------------------------------------------------------------------------------GGASLR-------------------PMQIR-L-----------IV-------SF-------A----FLI-------------PLMYVSMGHMW-G----------------------FPLL----------------EWTHDPAN----------------------AG-IFALV-QLCL-TIPIVIAN-NKYY-TS-GIPA-----LFR-------R------------------------------APNMDSLVAMGSLAALVYGLYAIYMIF--S---------------------------------------------------ALATG-DTAAAGTWSMDLYFES---A-----AMILSLVTIGKYL------EARSKGKTTEAVRK-------LIDLAPKTATVLRSG-------------------------------------------------------------------------------V-------------------------EVIVPAEEVVVGDLIVVRPGAGIPVDGTITEGS-A--PID------------------MSALTGESIPVV------------KN----------------S--GDAVSAGTISL------G-SFTFRAEKVGEDTTLAAIVELVQNANA--------SKAPIGQLADKV-SGIFVPLVMTIAVV-S---GG-VWLLL-G-------------------------------------------------------------E-P------FTFSLSIAISV-LVISCPCALGLATPVAIMVATGKAASLGILIKSAESLETA-G-RADTILLDKTGTVTIGKPEVTE--VVTLS-----------------------------------------------------G---T--TEDLLLIAASVESASEHPLSKAVVTYAGEHGI-----------------------------------------VP-----------------------------V-KAQDFVSVPGRGVSAS-----V-----------------------NG-----K-ICYA--GNA-A-FMEEN-GISFTP---A--------------------------------------------NMTG-T---PL------------YF----------------------------------------------------------------------------------------------------------------------------A----SG---------------KEMLGIISVADRIRPTSKAAIAGLQN-LGLD-VILLTGDTKTV-AESIAGQ-LSIS---N-------VIAEVMPAEKEGKVRALQE------------------A-----G-----H--HVIMVGDGINDSPSLARADVGIAIGA------GSDIALESADYVLMKS-----D-----PWDIVSAIRLSRATLRNIKENLF-WAFIYNTIGIPLAA--G-------VFF-VP------------------FGW-K---LSPGFAA-LAMS--------LSSVCVV-L-NALRLRFFTSEIPT-----------------------------------------------------------------------------------------------------------------------------TSKEETMKKVLTIDGMM--------------------CEHCKMTVE------KALSRIPG-VVSAVVDLKAKTAAVEL--------SAEVSDAEFTKVI--SESGYTILSIK-----------------------------------------------------------------------------------------------------------------------------------------------------------
>Pyrobaculum_calidifontis_410359@126459341
-----------------------------------------------------------------------------------------------------------------------------------------------------------------------------------------------------------------------------------------------------------------------------------------------------------------------------------------------------------------------------------------------------------------------------------------------------------------------------------------------------------------------M-LGVEVKVGVRVGGRSAV--VKVLGMHC--------------ATC--SL----TVQRALL-S-V--RGV--RWAEASLA-----S--GEARLVV-------DPEV-----LD---W-----------GEL----LRAVRG--------------VG--------------YDVYRESAHIV--------------------------------------AD-FR---PEEV-----------------------------------------EAVERAA--GG-WG-----------------VFYVRASPAAGVVYVEYNPLETS-V-----EEVAERVARAGFRVREVRRGEVGV---------------------------------------------------------------------------------DVDRRAVEAEVR-------------------DLGKR-L-----------VP-------AA-------V----AAAVLML-A--------M-----VG---------------------------------------------------------------------------VLH-VPPLA-QLALAGVAQFYSG-WRFL-WG-AARA-----FRN-------G------------------------------TANMDTLVALGTLSTFLYSSYAVA----------------------------------------------------------------------VGGHAFFEA---S-----AAVIAFVLAGRYV------EALMRLRTGEAVKR-------LAQLQPPRARVKRGEG--------------------------------------------------------------------------------------------------------WVEVEASGVGAGELVEVREGERVPVDGYVEEGV-G--LVD------------------ESAFTGEPLPVE------------KG----------------R--GDLVLAGTALV-----RG-RLVVRATRSGRHTYLAEVVKLVRQAQN--------ARLPIQRLVDRV-AGVFTWVVIGVAVA-T---FV-GWSA-VGA---------------P-----------------------------------------------------LSQALLFTASV-LVVACPCALGLATPLAVVVGVGRAAERGLLIKNVEAVEKA-L-RARYVAFDKTGTLTVGAPRVAK--FVG-------------------------------------------------------------D-GEALALAASAEAKSTHPLGKALVEYAVERG------V--------------------------------------------------------------R---LAEPEFFDTFPGQGVYAR-----V------D------G-----------A------VVGV--GNE-K-LVEGL-GASIPE--------------------------------------DLRRAAEELRGEGY-T---VA------------YV----------------------------------------------------------------------------------------------------------------------------V----VD---------------GVVRGVVAVGDEVRREAAEVVKRLRA-MGLE-PVVVSGDHEAA-VAKVAAR-LGIE---R-------FYGGADPAAKAEVVRRLKR---------------E---------------G-GVIFIGDGVNDAPALAEADVGIAVAS------GTEVAKEAGDVVVRRG-----D-----LAKVVEFLELSRKIVGTARFNLF-WAFFYNVVLIPVAA--G-------A---FY------------------PAL-Y---LRPEYAG-LAMA--------LSSISVT-L-NALRLRRA--------------------------------------------------------------------------------------------------------------------------------------------------------------------------------------------------------------------------------------------------------------------------------------------------------------------------------------------------------------------------------------------------------------
>Acinetobacter_baumannii_400667@126641265
-------------------------------------------------------------------------------------------------------------------------------------------------------------------------------------------------------------------------------------------------------------------------------------------------------------------------------------------------------------------------------------------------------------------------------------------------------------------------------------------------------------------------------------------------MTC--------------ASC--VG----RVEKALK-K-V--ENV--EIANVNLA-----T--EKAVVYS-------NQP------I--Q-R-----------EAL----VKAVER--------------AG--------------YDVPK-----------------------------------------------AAPVELSIEGMTC---------------------------------ASCVARVEKAFK-KV-EG-----------------VQNATVNLATEQAWVQADNSVN--VED-----LIRAVKKAGYDAKASEKNQDE------------------------------------------------------------------------------------QLDKKASELD-------------------QLKKD-L-----------II-------SI-------V----LAL-------------PVFILEMGSHLI-----------------------PAF----------------HMWVMHTIGQ-------------------Y----NSWLL-QFVLTTLVLVFPG-RRFY-QK-GIPA-----LWR-------L------------------------------APDMNSLVAVGTLAAYSFSVVATFMPQVLP---------------------------------------------------Q-------G-----TVNVYFEA---A-----AVIVSLILLGRYF------EAKAKGRTSQAIQH-------LVGMQPKTARIQRDG--------------------------------------------------------------------------------------------------------QIVEVAVAEVVSGTIVEIRPGERVPVDGEVVEGH-S--YID------------------ESMITGEPVPVE------------KR----------------E--GQQVVGGTVNQ-----NG-TLNIRATAVGSSSVLSQIIRMVEQAQG--------SKLPIQGLVDKV-TMWFVPAVMLIAAI-T---FF-VWFIWGPE-------------------------------------------------------------PA------LTFGLVNAVAV-LIIACPCAMGLATPTSIMVGTGRGAELGVLFRKGEALQLL-Q-EAQVVAVDKTGTLTEGKPTLTD--FNVQSG--F-------------------------------------------------------ERNQVLTLVASVEAKSEHPIALAIVQAAESEGL-----------------------------------------NL-----------------------------L-PVTAFNSITGSGIEAE-----V------S-----------------G-----Q-KVQI--GAD-R-YMHQL-GLDTNS----F-------------------Q----------------AIAAQLGEEGK-T---PL------------YV----------------------------------------------------------------------------------------------------------------------------A----ID---------------QQLAAIIAVADPIKETTYAAIEALHK-LGLK-VAMITGDNRHT-AQAIAKK-LNID---E-------VVAEVLPEGKVDTVRQLQK------------------Q-----Y-----G--RLAFVGDGINDAPALAQADVGLAIGT------GTDVAIEAADVVLMSG-----S-----LKGVPNAIALSKATMRNIRQNLF-WAFVYNVALIPIAA--G-------ALY-PAF------------------GV-L---LSPMFAA-GAMA--------LSSVFVL-G-NALRLKRFHAPVE---------------------------------------------------------------------------------------------------------------------------------------------------------------------------------------------------------------------------------------------------------------------------------------------------------------------------------------------------------------------------------------------------------
>Acinetobacter_baumannii_400667@126642962
--------------------------------------------------------------------------------------------------------------------------------------------------------------------------------------------------------------------------------------------------------------------------------------------------------------------------------------------------------------------------------------------------------------------------------------------------------------------------------------------------------------------------------------------------------------------------------------------------------------------------------------------------------------------------------------------------------------------------------------------------------------------------------------------------------------------------------------------MNRA-----------------------------------------------------------------EVDSNEITNSAHVNTSTI-YT-C-PMHPEIRQNQPG--------NCPICGMTLEPLLPN--L-DEADENPELK-------------------DFKRR-F-----------WY-------TL-------P----LTV-------------IVITLAMFGHKL-------------------------------------------NW----FE----------------------IK-VQTWI-ELLLTLPIVFWAG-WPFF-VR-CWQS-----ILN-------R------------------------------SPNMWTLIGIGTGAAFIYSVVGTLAPQVFPASFIS----------------------------------------------------------MGRVAVYFEA---T-----AAIISLTLLGQVL------ELKARSQTSSAIKS-------LLGLAPKTARKINEDG-------------------------------------------------------------------------------------------------------TEEDIPLSHVHVGDLLRVRPGEKVPVDGIITEGS-S--SID------------------ESMLTGEPVPVT------------KR----------------I--GDQVIGATMNM-----NG-SLVIRSEKVGSSTVLSQIVQMVAQAQR--------SKAPMQRMADQV-AGWFVLVVIGISIL-T---FF-GWGIFGP-------------------------------------------------------------EPS------WVYGLINAVAV-LIIACPCALGLATPMSIMVATGRGASNGVLFRDAAAIENL-R-KIDTLIIDKTGTLTEGRPSFDK--VIAL-S--------------------------------------------------------GYEENEVLRLAASLDQGSEHPLADAIVQAARERNL-----------------------------------------VL-----------------------------T-TPTSFESGSGIGVKGE-----L------D-----------------G-----Q-QLSL--GNT-A-LMEQL-GISV---------------------------------------DTYIPQAEQLRAEGA-S---VM------------HL----------------------------------------------------------------------------------------------------------------------------A----VD---------------GTLVGLLAVSDPIKVSTPEAVHALKN-SGLR-IIMATGDGLTT-AKSVGAK-LGID---E-------VYGEVKPADKLELVNKLQK-----------------------------EGR-MVAMAGDGINDAPALAQADIGIAMGT------GTDVAMNSAQVTLVKG-----D-----LRGIEIARSLSEATIKNMKQNLM-FAFLYNALGIPLAA--G-------ILY-PF------------------TGW-L---LSPMIAA-LAMS--------LSSASVI-G-NALRLRS---------------------------------------------------------------------------------------------------------------------------------------------------------------------------------------------------------------------------------------------------------------------------------------------------------------------------------------------------------------------------------------------------------------
>Prochlorococcus_marinus_167546@126695488
-------------------------------------------------------------------------------------------------------------------------------------------------------------------------------------------------------------------------------------------------------------------------------------------------------------------------------------------------------------------------------------------------------------------------------------------------------------------------------------------------------------------------------------MESIQ--LRITGMKC--------------GGC--VS----TVEKILN-N-S--DGI--ENVSVNLL-----T--ESAYFEI-------TQKH-----I---EI-----------EAV----LKNLK----E----------NG--------------FPS----KIYI--------------------------------------N---------------------------------------DF----------------------------------------------------------------------------------------------S-KK-----------------------------I--------------NKE-----EL-----------------------------EKKKKWNN--------------------QWKK-L-----------TFA---L-LLL-------L-----------------------FSGLGHL--------------------------AEGRY----------------------------------------INFPIL-GNIFFH-ASLATLALLFPG-REII-IN-GFKS-----FIK----------N---------------------------RPDMDSLVALGVTSAYITSLLSLIFPA----------------------------------------------------------------T---GFPCFFNE---P-----VMLLGFILIGRFL------EERARYQTGSSIGE-------LLDLQPEMANIYTED----------------------------------------------------------------------------------------------------N---QIKSIRVNTLRPNQEIQVLAGDRVPADCIVTQGN-S--YVD------------------VSHITGESKPIE------------VK----------------E--GENLSSGSLNL-----NS-TLRLKVQKVGGDSSLAKLVNLIESVNA--------RKPRIQRIADEI-AGKFTYFVLIFATL-T----FFFWWQ--------------------GARNIWPDLLSHNHQFI-THSS-------HTLHSSLGSNA----ENF------LSLAIQLSIAV-LVIACPCALGLATPTVITVASGKAAKKGVLFKGGDKIEMA-S-KINHIIFDKTGTLTKGKPFIVD--YKNN-----------------------------------------------------------DDYSFLLKVAASLEKESRHPIADALIQEAKKQNL-----------------------------------------------------------------------SLFPIKKIVTHSGRGISGE-----L----ESI----------------DG-------LINI--GNI-E-WLLSK-GIIID-------------------------------------SD-AKKVIENEETKTN-T---II------------GV---------------------------------------------------------------------------------------------------------------------------------------S------I-K-DKLLGFIFLGDLLRDDSIKTVQNLRK-NKFK-INILSGDRKQT-VLALAKK-IGFKEA-E-------VKWDLLPEMKLKTIENLK----ID------------------------N---KVAMIGDGINDVPALASSDLGIAVG------SGTQIAKANADVVLMGD-----Q-----LNGLPYALNLAKKTIRKIKQNLT-WAFGYNLLAIPIAA--G-------ILF-PK------------------YGI-L---LTPSIAA-LLMA--------ISSITVV-I-NALSLD----------------------------------------------------------------------------------------------------------------------------------------------------------------------------------------------------------------------------------------------------------------------------------------------------------------------------------------------------------------------------------------------------------------
>Desulfotomaculum_reducens_349161@134299385
-----------------------------------------------------------------------------------------------------------------------------------------------------------------------------------------------------------------------------------------------------------------------------------------MD-----------------------------KGGITVQKTHADKQKEQCGCG----CEG-K----------------RINP-------------------------------------------------------------------------------------------------------------TRGFSMGKINYKSALT--------KDFA---LP-S-SPFITEEKADQKKTE--LRLSGLDC--------------ADC--AA----KLERKIQ-A-L--PGV--AEAKINFG-----A--GKITVCH-------TTPA-----E---T----------------------IL----Q----------AI--------------KTAGYQGRLAN--------------------------------------E-------ARK------------------------------------------------------------------------------------------------------------------------------------------------------------------------------------------------------------------------PPKQ-------------------SVFED-T--KLVLT----------G-FSG-------L----M--VAVG-F-------FL---------------------------------------------------------------------------------SFSN-ISETLV-NGVYLAAILSGG-FYTA-RS-GLTS-----LK--S--------V---------------------------SLDMNFLMTVAVVGAVAIGEWA--------------------------------------------------------------------------------E---G-----ATVVFLFALGNTL------QAFTMEKTRNSIRA-------LMDLSPKDALVLRN-----------------------------------------------------------------------------------------------------G---QELRLPVEELRIDDIIIVKPGECIPMDGEVVAGT-T--DVN------------------QAPITGESMPIE------------KT----------------V--GHEVYAGTMNG-----HG-AIEVKVTKLVEDTTLAKIINLVEEAQA--------QKAPSQQLVDVF-AKYYTPAVVIGAVL-I---ALVPWLFF---------------AQPF------------------------------------------------------QLWIERALIL-LVISCPCALVISTPVSIVAAIGSAARKGVLIKGGAYLEEA-G-SLKVIAFDKTGTLTRGRPEVAA--VIPVDG---------------------------------------------------------VSSQRVIELAAAIEKRSQHPLAEAILRYAKEKEI-----K------------------------------------V------------------------------PIGTEFQSFTGKGAAAI-----V------D----------------GM-------VCYI--GNS-R-LFEEL-NLF---P-----------------------------------AP-LQEQITVLQNQGK-T---VM------------IL---------------------------------------------------------------------------------------------------------------------------------------G------S-G-HEVLGLIAVADQIRESSRAAVAGLRQ-AGISQLVMLTGDNTGT-ARIIAQE-LGID---D-------YRAELLPENKLKAIQQLQ----QE-------------------Y----G---KVGMVGDGINDAPALATAAVGIAMGG-----AGTDTALETADIALMAD-----D-----LSKLPYAMHLSKQTLRIIKQNIW-FSLAIKAVFIAATF--L-------GFA------------------------------NLWMAV-FADT--------GAALLVI-A-NGMRLMKVEDPYTRDSLDSRKLSSQTCTS----------V------------------------------------------------------------------------------------------------------------------------------------------------------------------------------------------------------------------------------------------------------------------------------------------------------------------------------------------------------------------------------
>Desulfotomaculum_reducens_349161@134299986
----------------------------------------------------------------------------------------------------------------------------------------------------------------------------------------------------------------------------------------------------------------------------------------------------------------------------------------------------------------------------------------------------------------------------------------------------------------MENQTQVTE---------------------------------------------------------KNNLATCT--IPVTGMTC--------------AAC--SA----RVERGLK-K-L--QGV--AGANVNLA-----I--EKATISF-------DSN------Q-TK-V-----------EDI----ITKIQT--------------LG--------------YDVPV------------------------------------------------ETLELVISGMTC---------------------------------AACSARVEKRLN-AL-PG-----------------VQEAAVNLATNKATVKYISGLIHA-TE-----IRKTVEKLGYKAQRANDLSQ-----------------------------------------------------------------------------------DQEGKARQKEIR-------------------YQILK-F-----------VL-------AT-------V----LSL-------------PLAWMMVTEVLG-----------------------WHQ------------------F-----M-------------------------IDPWI-QLALATPVQFYAG-WTFY-RG-AYYA-----LKS-------G------------------------------GANMDVLVVLGTSVAYFYSLIAVLQGW---------------------------------------------------------------------KTLYFES---A-----AIVITLILLGKIL------EAIAKGKTSEAIKK-------LMGLQPKTARVVRDG--------------------------------------------------------------------------------------------------------EEVDTPIDEVEVGDTILVRPGERIPVDGVVLNGL-S--NVD------------------ESMLTGESIPVE------------KG----------------P--GDEVVGASVNK-----QG-SFTFRATKVGKDTALAQIIRMVEVAQG--------SKAPIQRLADRV-SGIFVPVVIVIAAL-T---FL-GWYSTG-----------------A----------------------------------------------T------ITEALIHMTTV-LVIACPCALGLATPTAIMVGTGVGAEKGILIKGGEYLERA-G-RLDTIVLDKTGTITKGEPSLTN--LFVLAP--F-------------------------------------------------------QENEVLQAVASGEKKSEHPLGQAIIQEADERKL-----------------------------------------PL-----------------------------M-ETAEFEALPGKGIRFK-----L------D-----------------N-----N-LWYI--GNE-A-LAHSL-HIDLSP----V-------------------R----------------AEKDKWEEDGK-T---VM------------IA----------------------------------------------------------------------------------------------------------------------------V----AG---------------DDLAGLVAVADAVKENAREAIAELKE-MGLE-VYMLTGDQRRT-ALAIAKQ-VGID---H-------VIAEVLPAHKAKEVENLKG------------------I-----G-----K--VVAMVGDGINDAPALATADVGMAIGT------GTDVAIESAAITLMRG-----D-----LRAIAAGIRLSRQTLRKIRQNLF-WAFIYNVIGIPLAV--F-------GL------------------------------LTPVMGG-AAMA--------FSSVSVV-T-NSLLLKRYNPSI----------------------------------------------------------------------------------------------------------------------------------------------------------------------------------------------------------------------------------------------------------------------------------------------------------------------------------------------------------------------------------------------------------
>Desulfotomaculum_reducens_349161@134300814
-----------------------------------------------------------------------------------------------------------------------------------------------------------------------------------------------------------------------------------------------------------------------------------------------------------------------------------------------------------------------------------------------------------------------------------------------------------------------------------------------------------------------------------MDIHKVS--LKILGMEC--------------AAC--AA----KVERTLK-K-L--DGV--TEVSVNLA-----V--EKVTVNF-------QPN------R-VG-I-----------DQI----IKTIVD--------------LG--------------YQVPT------------------------------------------------EKVDLKISGMTC---------------------------------AACAARVERALG-KR-EG-----------------VLRANVNFAMERAAVEFDSTVVTV-TE-----LKRTVADAGYQAEEGAKCF------------------------------------------------------------------------------------DGDHEKRERETR-------------------KQIRL-L-----------IM-------SA-------V----LSL-------------PLLAVMFAELFN-----------------------FPL----------------PML-----L-------------------------HNKIF-QFALATPVQFIAG-FQFY-RG-AYRS-----LRH-------G------------------------------SANMDVLIALGTSAAYLYSAGATFFYP---------------------------------------------------------------------GHVYYET---G-----TIIITLIILGKML------ESIAKGRTSEAIKK-------LMGLQAKTARVVRNG--------------------------------------------------------------------------------------------------------QEMDIPVEEVQVGDLVLVRPGEKVPVDGVMKEGF-S--TVD------------------ESMLTGESIPVD------------KK----------------I--GDEVIGGTINK-----HG-SFKFEATKVGSDTALAQIIKIVEEAQG--------SKAPIQRLADII-SAYFVPAVVGIAVV-T---FA-VWYFFADP---------------G----------------------------------------------N------LARALINFTAV-LVIACPCALGLATPTSIMVGTGKGAENGILIKGGEHLEKA-H-ALNAIVLDKTGTITKGEPSLTD--VITIDK-GI-------------------------------------------------------SEDELIRLVASAERGSEHPLGEAIVKGARERGI-----------------------------------------EL-----------------------------A-EPQEFEAIPGHGIASR-----I------G-----------------E-----N-IVLI--GNR-R-LMYSQ-NIDISR----L-------------------A----------------KQVDALEEEGK-T---AM------------LV----------------------------------------------------------------------------------------------------------------------------A----VG---------------GRATGIVAVADTVKETSAEAIRALRD-MGIK-TLMITGDNRRT-AEAIAKQ-VGIPPE-D-------VLAEVLPQDKAKEVSQLKE------------------S-----G-----E--VVGMVGDGINDAPALATADVGFAIGT------GTDVAMEAADITLMRG-----D-----LRGVAASIKLSRATMCNIKQNLF-WALIYNTLGIPVAA--L-------GF------------------------------LSPVLAG-GAMA--------FSSVSVV-T-NALRLKRFDPYRDFRREEKKVPH-RLIPEP---A------RR--------PE------------------------------------------------------------------------------------------------------------------------------------------------------------------------------------------------------------------------------------------------------------------------------------------------------------------------------------------------------------------
>Pyrococcus_abyssi_272844@14521140
-------------------------------------------------------------------------------------------------------------------------------------------------------------------------------------------------------------------------------------------------------------------------------------------------------------------------------------------------------------------------------------------------------------------------------------------------------------------------------------------------------------------------------------MMPRK--LKLEGLDC--------------ASC--AY----EIEEALR---K--EGF--KFAVVNFA-----T--KEAIIEG-------DI------------------------EKA----KEVIKKVE------------PD--------------VEVVEEVHI----------------------------------------H------------------------------------------------------------------------------------------------------------------------------------------------------------------------------------------------------------------------------DHAHGEFE-------------------KR----T----I------YFI---G-ISL-------V----L--FTIG-I-------LMRY--------------------------------------------------------------------------------YYA-IDNTLV-FGLFLASYLISG-WKVL-KS-AIVN-----SLNGN------------------------------------VFDENFLIAVATIGAFLIKEYP--------------------------------------------------------------------------------E---G-----VAVMLFYVIGEFL------QDMAVDKSRRSIKA-------LLALKAEYANLVRDG--------------------------------------------------------------------------------------------------------TVVKVKPEELKVGDIIIVKPGEKVPVDGVIIEGT-S--SVD------------------TSALTGESMPRT------------VK----------------E--GDEILSGMINL-----TG-LLKVRVTRELSESTVSRILELVENASA--------RKAKTEKFITRF-AHYYTPAVVGIATL-I---ATVPPLV---------------FKESF------------------------------------------------------TSWVYRALVI-LVISCPCALVLSIPLGYFGGIGRAAKEGILIKGSNYLDAL-K-DASIVAFDKTGTLTKGVFKVTK--IETRN-G--------------------------------------------------------FTEEEILRFAALAEAHSNHPIAKAIREAYGK--------E------------------------------------IN---------E-A------------------EITEYEEIAGHGVRAR-----I------D-----------------S-----V-EVMV--GND-K-LLHRS-NIEHDT-----------------------------------------------CKVKG-T---IA------------HV---------------------------------------------------------------------------------------------------------------------------------------V------I-D-GQYAGYIVISDEIKEDAHLAVKELKR-LGVRKVVMVTGDSRDV-AEEIAKQ-LGLDG----------FYAELLPEDKVKIIEKLEK--EK--------------------G----N-G-KLVFVGDGINDAPVLARADVGVAMGA-----LGSDAAIETADVVIMDD-----K-----PSKLPKAIQIARKTQRIVWENII-FALGVKLAFIGLGI--F-------GKA------------------------------TMWEAV-FADV--------GVALIAV-F-NAMRVLR---------------------------------------------------------------------------------------------------------------------------------------------------------------------------------------------------------------------------------------------------------------------------------------------------------------------------------------------------------------------------------------------------------------
>Polynucleobacter_necessarius_312153@145588638
----------------------------------------------------------------------------------------------------------------------------------------------------------------------------------------------------------------------------MNKATHMTCYH-CSSVILPGELIEA---------------------------------------------------------------------------ELGGILRPFCCPG----CMA-IAQT------------------IHG----EGLEVFYVRRA-QSGDKPAAYL--------AS---------------------------------------------------------------ND-IPEKLKPYDDLSLRG------------------RFT-R-----PYGDTGVLETT--LRLEKIRC--------------AAC--VW----LCEQHLR-R-I--DGV--SDVQINYV-----T--QKVMVRF-------SPEK-----T--SL------------ARL----LFEIE----R----------IG--------------YEAWPF--------------------------------------------------------------------------------------------------------------------------------------------------------------EP----------------------------------------------------S----LS----------L---DR------------------------------V--KKERR--------------------QLLTR-L-------------G-----VAL-------L----G-MMQ---V---------MMYAWPSY--------------------------VGAN--------------------------------------D-ITPEFDL-LLGWTS-WALTVPVMVYSA-GPIF-QS-AWRS-----VQ-S--FRQIH--M----------------------------LNMDVPIALALALAFIAGTINLI--T-------------------------------------------------------------------GSGQSYFDS---I-----TMFVAFILAARYV------ELLARQDAQGGAEA-------LAKQLPATCERLHSYPDS----------------------------------------------------------------------------------------------F------EVEVVPVVNCNPGEVLRVSPGEVVPADGVLIENA-S--ALD------------------ESLLTGESKPVE------------KK----------------I--GDRVYAGTHNI-----LN-PLLMRIDAVGQSTRIAGIASLLDQALL--------AKPVMVSLAEKW-AAYFVGCLLLSAFI-S---SA-IWLY-----------------------------------------------------------------FD------PSKAWTVLVSV-LVASCPCALSLAVPTAMAAAQGAVTKLGLLIVRGHVLEGL-V-KASDLVLDKTGTLTMGRPELQE--VIHLR--------------------------------------------------------AGYRREDALALAAALESGQRHPLALSLLRAIESERL----------------------------------------------------------------------SLPILADPVINLLGKGLSS-------------------------------------G-SYRL--GSA-A-WLGITP-DA--------------------------------------------------RVGQY-G---QV------------HL---------------------------------------------------------------------------------------------------------------------------------------A------D-D-QGLIATFVFLDTPRPGLVNLLQAAKT-RNIR-VHLVSGDDPAT-VAWWASH-VGIH---S-------YRGGCTPEDKYEYIEQLQE--S--------------------------G-R-FVWAIGDGVNDAPLLARADISIAVGA------GAPLAAAGADAILTAS-----S-----LEPLAKTLKLADKTAVIIKENLL-WALIYNLLAIPVAM--M-------G---------------------------L---VNPWIAG-IGMS--------LSSLAVT-L-NAWRLRKA--------------------------------------------------------------------------------------------------------------------------------------------------------------------------------------------------------------------------------------------------------------------------------------------------------------------------------------------------------------------------------------------------------------
>Polynucleobacter_necessarius_312153@145589588
------------------------------------------------------------------------------------------------------------------------------------------------------------------------------------------------------------------------------------------------------------------------------------------------------------------------------------------------------------------------------------------------------------------------------------------------------------------------------------------------------------------------------------------------------------------------------------------------------------------------------------------------------------------MS--------------PP--------------------------------------------------------------KETNSHLFTLDIGGMTC---------------------------------ASCVGRVEKALN-QT-PG-----------------VEAASVNLATEQAKIRLQTGAETTI-----NSVIASVQKTGYDAKISTPNGKSEIK-------------P----------------------------------------------------------------Q-----QAL-WGS-------------------DGLGR-V-----------LL-------SF-------T----LSA-------------PLFLPMLLMPF-GIH--------------------WSL---------------------------------------------------SPKW-QLLLASPVQFFFG-WRFY-KA-GFKS-----VLA-------G------------------------------AGNMDLLVALGTSAAYGLSVYLMVAS------------------------------------------------------------------PHANHELYFEG---S-----SVIICMVLLGKWL------EARAKQQTSEAIRA-------LQKLWPEQAKVLLPEAVIEGNAF-------------------------------L--------------------------------------DQ-------------------------YRELALDQVFAKDRILVLPGERIPVDGVILFGS-S--HID------------------ESLLTGESEPVK------------KT----------------L--EDKVIGGSLNG-----EG-VIVVDAQAVGIESVLSKIITLVEDAQT--------QKAPIQKLVDQV-SAIFVPSVLIIALL-T---GL-VNWFYLD-------------------------------------------------------------S--------AAIAILRAVSV-LVIACPCALGLATPAAIMAGTGVAARFGILIKDPQVLEQA-H-RLNIVAFDKTGTLTIGKPRLLS--LIPLS-----------------------------------------------------E-KFN--RSDILATAAGLQLGSEHPLAKALLDAAKEAGI-----------------------------------------SP-----------------------------F-PPTESKAIPGVGITGK-----T--------N---------------SGPWSKQ-NLSL--QSV-A-SLH-A-GLETGN---I------------------------------------AQKAQACLEAGQ-T---VS------------VL----------------------------------------------------------------------------------------------------------------------------M----SK----------DI-P-ETPIAIIAFGDELKSNAQQAIKALHQ-LRIR-TVMLSGDNSAA-ANRVGNS-IGID---E-------VFGQIMPSNKAEIIRKLQS------------------ADADHSR-----Q--WVAMVGDGVNDAPALAAADVGMAMST------GTDVAMQAAGITLMRG-----D-----PSLVADAIDISKRTWQKIQQNLF-WAFIFNATGIPLAA--L-------GY------------------------------LSPMLAG-SAMA--------LSSFCVL-S-NALLLKRWRPGQV---------------------------------------------------------------------------------------------------------------------------------------------------------------------------------------------------------------------------------------------------------------------------------------------------------------------------------------------------------------------------------------------------------
>Polynucleobacter_necessarius_312153@145589857
--------------------------------------------------------------------------------------------------------------------------------------------------------------------------------------------------------------------------------------------------------------------------------------------------------------------------------------MSECNTS----CSC-S----------------ASTPV--------------------------------------------------------------------------------------------------------------------------------------------------TKASEMPSKNKAI--YRIENMDC--------------PTE--EA----LIRKKLA-S-V--SGI--ESLDFNLM-----Q--RMLTVGH-------NLNS---------------------LDAI----ESALG----S----------IG--------------MQAVLQSGETS--------------------------------------TK---------------------------------------------------------------------------------------------------------------------------------------------------------------------------------------------------------------------------GGSIEPMPKT-------------------NWW---------------PLA---V-AGI-------T----A--TLAE-I-------MELL----Q----------------------------------------------------------------------------LG-N-QWIV-ITLVIASIASGG-LTTY-KK-GWIA-----LKN----------S---------------------------NLNINALMSIAVTGAMAIGSWP--------------------------------------------------------------------------------E---A-----AMVMFLFTLAEVI------EAKSLDRARNAIRG-------LLDLTPETATVQQA-----------------------------------------------------------------------------------------------D-----G---SWVLTDVKAIALGALVRVRPGERIALDGILISGN-S--AVN------------------QAPITGESLPVD------------KI----------------V--GDEVFAGTINQ-----TG-SFEYKVTAEATHSTLARIIHAVEAAQG--------SRAPTQRFVDQF-AKIYAPAIFLLAVL-V---AVLPPLLM---------------AQSW------------------------------------------------------QEWIYKALVM-LVIACPCALVISTPVTIVSGLAAAARKGILIKGGAFLEAG-R-SMKVLALDKTGTLTYGKPAQTD--FFVLS--------------------------------------------------G--------NDKYIHEIAISLAARSDHPVSLAIAHANQEQKN-----------------------------------------------------------------------DLKTVDSFEAILGRGVKGV-----I------E----------------GN-------LYYL--GNH-R-LIEEL-GLC---S-----------------------------------DD-IENRLLPLEQQGK-T---AV------------LL---------------------------------------------------------------------------------------------------------------------------------------T------N-Q-TEVLAIIAVADTVRETSKQAIDELHQ-LGVT-TIMLTGDNQHT-AKAIGKQ-VGVD---E-------IMGNLLPEDKLKIIDSRLK--KDP-------------------N----V---KVGMVGDGINDAPALARASIGFAMGA-----AGTDTAIETADVALMDD-----D-----LRKIATFIRLSKSTALILTQNIV-LALGIKAIFLVLTF--T-------GQA------------------------------TMWMAV-FADM--------GASLLVV-A-NGLRLLRS--------------------------------------------------------------------------------------------------------------------------------------------------------------------------------------------------------------------------------------------------------------------------------------------------------------------------------------------------------------------------------------------------------------
>Salinispora_tropica_369723@145593014
--------------------------------------------------------------------------------------------------------------------------------------------------------------------------------------------------------------------------------------------------------------------------------------------------------------------------------------------------------------------------------------------------------------------------------------------------------------------------------------------------------------------------MTTTSSPKPRAVNQIE--LSIGGMTC--------------ASC--AA----RIEKKLN-R-M--PGV--T-ATVNYA-----T--EKARVAY-------ADG------V--T-S-----------DDL----IATVEK--------------TG--------------YTAVVPPP------------------------------------------------------------------------------------------------------------------------------------------------------------------------------PAATAAPVA----------------------------------------------------------------------------------EPADESR-------------------GLGTR-L-----------WV-------SA-------V----LTV-------------PVILLAM----VPP---------------------WQ------------------------------------------------FT-YWQWL-SLTLAAPVVVWGG-LPFH-RA-AWVN-----LRH-------G------------------------------AATMDTLVSLGTLAAFGWSLWALFLGTAGVAGMTHPFSFA--------------------------------------------IV---R--GTGAGNIYLEA---A-----AGVTTFILAGRYF------EARAKRTAGAALRT-------LLELGAKEVAVLRGD--------------------------------------------------------------------------------------------------------VETRIPIDQLVVGDRFVVRPGEKVATDGMVVEGS-S--AVD------------------ASMLTGEAVPVE------------VK----------------A--GDAVVGATVNA-----GG-RLVVAATRVGGDTQLAQMARLVEAAQS--------GKAAVQRLADRV-SGVFVPVVITLAAG-T---LG-WWLGSGA---------------------------------------------------------------G------PTAAFTAAVAV-LIIACPCALGLATPTALLVGTGRGAQLGILIKGPEVLEST-R-TVDTVVLDKTGTVTTGRMTLVD--VVAASG---------------------------------------------------------VERAELLRLAGALEAASEHPIAQAVAVGAAEA--G---------------------------------------------------------------------P-LPPVADFANLEGLGVEGV-----V------D-----------------G-----H-RVLV--GRP-R-LLR-ERGLHVPE--------------------------------------EMVTAGATAQAAGA-T---AV------------LV----------------------------------------------------------------------------------------------------------------------------A----WD---------------GRARGLLAVADVVRPTSALALRQLRE-LGLD-PVLLTGDNETV-ARAVAAE-VGID---E-------VVAEVLPAEKVAVVQRLQR------------------E-----G------R-VVAMVGDGVNDAAALAQADLGLAMGT------GTDVAIEASDLTLVRG-----D-----LTAAVDAIRLSRRTLAIIKGNLF-WAFAYNVAALPLAA--A-------G---------------------------L---LNPMIAG-AAMA--------FSSVFVV-V-NSLRLRGFRPLAPVTQGLRSTGHPR---------------------------------------------------------------------------------------------------------------------------------------------------------------------------------------------------------------------------------------------------------------------------------------------------------------------------------------------------------------------------------------------
>Salinispora_tropica_369723@145594127
---------------------------------------------------------------------------------------------------------------------------------------------------------------------------------------------------------------------------------------------------------------------------------------------------------------------------------------------------------------------------------------------------------------------------------------------------------------------------------------------------------------------------------------------------------------------------------------------------------------------------------------------------------------------------------------------------------------------------------------------------M---------------------------------------EA----------------------------------------------------------------------------------------------E--P-----------------------------E--------------CV---------------------------------PE-QPARSGPGGR------------------LLWAP-L-----------GGL---T-ALV-------L----A-----G-V-------AARLAGR-------------------------------S----G------------------------------------------------LG-DLLWAAATVAAL-VPAA-GS-MLRE-----LWH----------R---------------------------RYGVDVIAVLALAGALVVGE--------------------------------------------------------------------------------YLA---G-----AVIAVMVATGRTL------EAYAQGRATRDLRA-------LLAHAPRTARRRAPD----------------------------------------------------------------------------------------------------G---TIEVVPADQVVAGDELLVGPGDVVPVDGKLAAAA----TLD------------------ESVVTGESRLVQ------------RA----------------P--GDPVGSGVVNA-----GA-AFGLRATADAASSTYAGIVRLAREATA--------QKAPTVRLADRY-AVAFVPFTLLLAGL-G-------WLV--------------------------------------------------------------------------SGDVVRAVAV-LVVATPCPLLLATPIAIVSGLSRTARHGVLVRDGGSLELL-G-RARTLLLDKTGTLTAGRPRVAE--TVPAP-------------------------------------------------------G--TTADEVLRLAASVEQLSPHVLATALVEGAREREL-----------------------------------------------------------------------DLAEPEGVTEEPGRGVRGR-----V------D----------------GR-------DLWV--GQL-D-STPPQ-WA--------------------------------------------ASARDRAEEAGH-S---LV------------WV---------------------------------------------------------------------------------------------------------------------------------------G------G-A-DGPLGAILLADPVRSDASRTVGRLRA-AGLRRIVMVTGDRPAT-ASRVARE-VGVDD----------VLARCAPAEKADRVRAEV-----D-------------------R----A---VTVMVGDGVNDAPALATADVGVAMGA-----TGATASADVADAVLTVD-----R-----LERLADAVEIARYARRIAVQSAM-VGMGLAVLAMFVAA--L-------GRL------------------------------PPVAGA-FLQE--------GIDVLVI-L-NALRALLGPATLRR--------------------------------------------------------------------------------------------------------------------------------------------------------------------------------------------------------------------------------------------------------------------------------------------------------------------------------------------------------------------------------------------------------
>Salinispora_tropica_369723@145594547
---------------------------------------------------------------------------------------------------------------------------------------------------------------------------------------------------------------------------------------------------------------------------------------------------------------------------------------------------------------------------------------------------------------------------------------------------------------------------------------------------------------------------------------------------------------------------------------------------------------------------------------------------------M----TPPLS----D----------TR--------------AR------TDA----------------------------------------------------------S---------------L------------------------------------------------------------------------------------------------------------------------------------------------------------------------------------------VRDRLAGS-------------------SAWRL-R--EV-------QWA---S-IAT-------V----L--FAGG-G-------LA------Q---------------------------------------------------------------------------LSG-APQIVW-WGLYLACYVTGG-WEPG-LA-GLRA-----LR--D--------R---------------------------TLDVDLLMVAAAIGAASIGQVF--------------------------------------------------------------------------------D---G-----ALLIVIFATSGAL------EAVSTHRTEQSVRS-------LLDLAPQTATRLTD-----------------------------------------------------------------------------------------------G---------GEEIVVAADLAVGDVVLVRPGEHISADGEVVDGT-S--QAN------------------QASITGEPLPVD------------KL----------------P--GDEVFAGTLNG-----TG-ALTVRVNRAAADSVIARIVAMVAQASA--------TKSKAHLFIEKV-EQRYSLGMVAATLA-L---FTIP-LLA---------------GADL------------------------------------------------------QPTLLRAMTF-MIVASPCAVVLATMPPLLAAIANAGRHGVLVKSAVVMEHL-A-DGDQVAFDKTGTLTEGSPRVAV--VHPVSD-VD------------------------------------------------------LTSADLLRLAAAAEYSSEHPIAAAIVTAAREQDL-----D------------------------------------------------------------------FPPAQRFVSYPGRGVHAV-----V------N----------------DH-------AVEV--GTP-T-LLDDD-PDGAA-----------------------------------------GRLAARVQRDGH-T---AA------------VV---------------------------------------------------------------------------------------------------------------------------------------LV-------D-GVAAGVIGLSDRIRPAAAPTVAALSA-LTGRTPVLLTGDNPDA-AGAVATQ-TGIT---D-------VYAGLLPDGKADYVQRLQ----TT-------------------D----R---RVILIGDGVNDAPAMATAHIGIAMGR-----SGSDLALQTADAVIVRD-----D-----LTTLPCLLALARRARRVVIANLA-IAASFIVILVIWDL--A-------GHL------------------------------PLPLGV-AGHE--------GSTVLVG-L-NGLRLLRKTAWRSPP-------------------------------------------------------------------------------------------------------------------------------------------------------------------------------------------------------------------------------------------------------------------------------------------------------------------------------------------------------------------------------------------------------
>Metallosphaera_sedula_399549@146303275
-------------------------------------------------------------------------------------------------------------------------------------------------------------------------------------------------------------MGTEEKSSLRLRKEEELKILGMHCAT-CEVTVTKAISGVKGVQ--------------------------------------------------------------------EARVNLASGNAKVILQG-GR-LKE-VVDA------------------VRK----AGYDVVLQKFT-AKVRVSE--------------------------------------------------------------------------------------------------------------------------------------------------------------EE--SH----RLTEILE-G-M--DGV--VSAKINPS-----S--GLIIVEY-------NPVT-----A--SS------------DRI----REELE----R----------RG--------------YRIEIE--------------------------------------------------------------------------------------------------------------------------------------------------------------EE----------------------------------------------------R--------------------LS------------------------------R--SSDFK--------------------DLLTR-L-------------I-----VGA-------L------I----------------------------------------------------------------------------------------------SPFTLI-SIPILQ-FILSIPVVFFAG-MRFH-TG-AYRA-----LR-N------R--T----------------------------TNMDVLVSLSSLTAWVYSLVSLL--YL-------------------------------------------------------------------HAGYFFDS---A-----SLLVTFILAGKTL------EAYIKERTSNDVVS-------LQSVKATK-------AN-------------------------------------------------------------------------------------------------------GETVDSRKLRVGDVVVVKGGEVVPADGIVDEGE-G--YVN------------------ESIYTGEPLPAK------------KK----------------K--GDSVIGGSTLV-----SG-FLKIYVTRTGERTYISQVIEALREAEA--------VRIPIQGLADRI-SAVFVPTVIVVALI-S---FA-VWFYALH--------------------------------------------------------------QT------LTFSILIAVAV-LASACPCGFGLATPMAVMVGIRKLLRRGIVVKRGESLEKL-G-DVKTFVLDKTGTITRGEIKVER--FQE-----------------------------------------------------------Y--VPGAVELASSLERLSNHPVGRAIASLSSSSHGVEG--F-------------------------------------------------------------------------TEM-DGGV---YG--K------VD-----------------Q-----H-EVLV--GKP-D-LVKRNC-EG----------------------------------------------------EPR-G---DV------------SV---------------------------------------------------------------------------------------------------------------------------------------C------V-D-WKVAGDFWLNDEMREGVKEVVEELKG--RFG-VIIATGDSSEY-ADRIASE-LRVE-----------LRKGLTPEDKVELVRQLKR--E--------------------------G-G--VAFVGDGVNDAQALKEADVGIAVSS------GTDLAKYAGDVVIP-------G-----LNALPFLIRQSHRTVRKIKENIA-WSLTYNAVLVPIAA--G-------MLY-PI----------------------V---LPPEYAA-LGMA--------MNSVSVA-L-WSFVQ-----------------------------------------------------------------------------------------------------------------------------------------------------------------------------------------------------------------------------------------------------------------------------------------------------------------------------------------------------------------------------------------------------------------
>Dehalococcoides_sp._216389@147669480
-------------------------------------------------------------------------------------------------------------------------------------------------------------------------------------------------------------------------------------------------------------------------------------------------------------------------------------------------------------------------------------------------------------------------------------------------------------------MPENNL---------------------------------------------------------TDTLPKII--TGISGMSC--------------TRC--AA----GIEGRLS-K-T--AGV--INPKLNFA-----S--GKLIFNY-------DPS------I-IN-L-----------ADI----KSIITD--------------LG--------------YGIIS------------------------------------------------RKSIFPIKGLHC---------------------------------ASCVARAEKALK-NT-VG-----------------VINASVNLANQTASVEYLDSITFR-------ELSQSISNMGYELLPEETPQD------------------------------------------------------------------------------------ELSRSEDAETR-------------------KLKRE-L-----------SV-------AL-------L----LGI-------------CLMITGFL------------------------------------------------------PA---------------------FS-GKEFL-MFLLATPVQFWAG-MRFY-RG-AFSA-----LKN-------R------------------------------TTDMNTLIALGTSAAYLYSLIALLFPSLFD---------------------------------------------------S---------P-LLEKHLYFDT---S-----AMIIALILTGRFL------ESRARGRTSDAIRR-------LIGLQPNTASVIKDG--------------------------------------------------------------------------------------------------------KEILVSISQVMAGDKIVIRPGERLPVDGLILEGY-S--SLD------------------ESMITGESIPSE------------KK----------------T--GDNVIGGTFNQ-----TG-AFTYEARKVGADTALARIIRLVEEAQG--------SKAPIQRLADKI-ASVFVPAVIGIAIL-T---FV-FWLALGPE---------------P----------------------------------------------S------FTYAFLNLIAV-LIIACPCALGLATPTALIVGMGKGAENGILIRSAVALEKM-H-KLDTIVLDKTGTLTRGKPVLSN--LVSHRL----------------------------------------------------------DKDAFLTLTASAEQFSEHPLAKAILKEAVRKKL-----------------------------------------EL-----------------------------S-NPSEFSALPGAGLKAT-----I------N-----------------G-----A-QILI--GNA-N-LMQSN-NISLGA----Y-------------------Q----------------AEADKLWEAGE-S---LI------------FV----------------------------------------------------------------------------------------------------------------------------A----VD---------------GKPEGIVAIRDILKRESAAVIAELKA-NKLN-PVMLTGDNHRA-AKRIADE-LGIN---Q-------YIAEVKPEDKSNLIKDLQA------------------K-----G-----H--FVAMVGDGINDAPALAKADVGIAIGT------GTDIAMETGDITLISG-----D-----LFGITKAIRLSKATLNTIRQNLF-WAFFYNIILIPVAA--G-------VLY-LFFSQ---NGVPQPLRFFLGEYG-F---LNPILAA-LAMA--------ISSLTVV-G-NSLRLRSLKLSSYPKQ------------------------------------------------------------------------------------------------------------------------------------------------------------------------------------------------------------------------------------------------------------------------------------------------------------------------------------------------------------------------------------------------------
>Synechococcus_sp._32051@148240581
---------------------------------------------------------------------------------------------------------------------------------------------------------------------------------------------------------------------------------------------------------------------------------------------------------------------------------------------------------------------------------------------------------------------------------------------------------------------------------------------------------------------------------------MVL--LDVEGMKC--------------GGC--VR----AVERTLQ-D-Q--PGV--QEASVNLV-----T--RSAWLRL-------DPAA-LDPQQA---L-----------EGA----LEALRS--------------RG--------------FSAQPRQSGVL--------------------------------------SAN--------------------------------------------------------------------------------------------------------------------------------------------------------------------------------------------------------------------------AEPDRAWGWW-------------------NQWRQ-L-----------MV-------AL-------V---------------------LLLLSVLGHLAEAGT-------------------LSL----------------P--------------------------LIGTLP-F-----HAGLATVALFGPG-RSIL-RS-GWAA-----AIS-------G------------------------------VPSMDTLVSLGVGSAYIASVVALVWPA-------------------------------------------------------------------VGWPCFFNE---P-----VMLLGFVLLGRFL------EERARRRTGRALKE-------LAALQPSSARLVMADG-------------------------------------------------------------------------------------------------------SVRDVPVEMLRPGERIELLAGDRIPVDGVIEEGY-S--AVD------------------LSSLTGEPLPVD------------AG----------------P--GTELSSGCLNL-----EA-TLVMEVRRVGRETALARIISLVEQAQA--------RRAPIQGLADRV-AGRFCYGVVSLALF-T---FL-FWWLIGSS---------------L-----WPQVLEVPVVLMDHGHG---------HGVHQSLGAAA--QTP------FGLGLQLAIAV-LVVACPCALGLATPTVITVSSGLAARQGWLFRGGDVIERS-A-EIERVVFDKTGTLTLGRPLVEA--VLM---S--------------------------------------------------------DDPSRTIQLAASLEQTSRHPLAHALLQEAQRLN--------------------------------------------------------------------LP---LLPVQDSRTVPGAGMEGT-----L------A------D-----------A---PD-PLRV--GSL-E-WLRSQ-GVEWPA--------------------------------------HQRDAVEAAQTGGQ-S---LV------------AV----------------------------------------------------------------------------------------------------------------------------S----LG---------------HRPIGLVAIDDRLRPDAVTALQRLRS-QGLS-LGMLSGDRRQA-VERVGQT-LGIQTD-E-------MAWQLLPDQKLERLECWRQ---------------S---------------Q-PVAMVGDGINDAPALAAADLGIAVGT------GTQIAQDTADLVLMGD-----R-----LEALPEALGLARRTMRKIRQNLI-WAFGYNLIALPVAA--G-------VLL-PG------------------FGI-L---LSPPLAA-LLMA--------LSSVSVV-V-NALSLRLP--------------------------------------------------------------------------------------------------------------------------------------------------------------------------------------------------------------------------------------------------------------------------------------------------------------------------------------------------------------------------------------------------------------
>Synechococcus_sp._316278@148241352
-----------------------------------------------------------------------------------------------------------------------------------------------------------------------------------------------------------------------------------------------------------------------------------------------------------------------------------------------------------------------------------------------------------------------------------------------------------------------------------------------------------------------------------MAPEALL--LDIEGMKC--------------GGC--VS----AVEKRLR-A-Q--PGV--QEASVNLL-----S--RSAWVEL-------EPPA------T---A-----------ESL----LESLAA--------------LG--------------FPGHLRDPDGE--------------------------------------LER-------------------------------------------------------------------------------------------------------------------------------------------------------------------------------------------------------------------------LQQARQQQSWW-------------------SCWRQ-L-----------VV-------AL-------V---------------------LLLISSAGHLSSGGV-------------------LA-----------------------------------------------DMR-L-----HALVATVALAGPG-RPIL-VR-GWKG-----LAQ-------G------------------------------VPGMDSLVGLGVGTAYLASMVALIWPS-------------------------------------------------------------------VGWSCFFNE---P-----VMLLGFVLLGRFL------EARARRRTGAALEE-------LAQLQPETALLLLGDG-------------------------------------------------------------------------------------------------------STRSIRVGGLRPGDHLRVLPGDRLPVDGVVIDGS-S--SLD------------------ESSLTGEPLPRS------------VA----------------S--GDELAAGSLNL-----QA-PLDLKVLRPGSESALARVIALVEQAQA--------RKAPVQAMADRW-AGRFTWIVMALALA-T---FL-FWWLLGSD---------------L-----FPQVLDGMAHG---------------PGHHRSLGSGA--ETP------FALALQLAIAV-LVVACPCALGLATPTAISVATGRAAHLGLLFRGGDVLEVA-A-SVRTVLLDKTGTLTRGRPLLED--QLVIADG--------------------------------------------------------LDASGLLQLAASLEQTTRHPLAWALLQAAEGQG--------------------------------------------------------------------LN---LLSCSSSTTQAGDGVEGQ-----L------D------S-----------Q---QQ-LCRL--GRL-A-WLEHH-GVHVPA--------------------------------------MASAWQQQQEQGGA-T---VL------------AL----------------------------------------------------------------------------------------------------------------------------A----HG---------------QELLGLLAVRDAMRPDAAEALAQLRS-DGLA-LAVLSGDREGP-VRQLGQQ-LSLQPD-Q-------LAWGLRPEHKLQRLHQA-----------------S---------------G-PVAMVGDGLNDAPALAAADLGIAVGT------GTQIAQDSADLVVLGE-----R-----LMAVPQALALARSAQAKIRQNLS-WAFGYNLLVLPLAA--G-------VLL-PG------------------FGL-L---LTPPLAA-LLMA--------LSSITVV-A-NALLLRAPA-------------------------------------------------------------------------------------------------------------------------------------------------------------------------------------------------------------------------------------------------------------------------------------------------------------------------------------------------------------------------------------------------------------
>Vesicomyosocius_okutanii_412965@148245059
--------------------------------------------------------------------------------------------------------------------------------------------------------------------------------------------------------------------------------MSNSCYH-CGLEVI-------------------------------------------IR-------------------------------NQ-VRVPIEGKQQDFCCSG----CAS-VCQT------------------IYL----SGLSSFYHQ-Q----------TNSLLPAID--------------------------------------------------------------------LEYPIEFYDAQA-----F-----------QQ--PFL-ESSY-----ESGTKTIT--LISNTIHC--------------AAC--VW----LIERAIN-A-L--NGV--LWVRVNLT-----D--KRIRLSW-------VDTD-----I---QL-----------SVI----MQKLA----D----------LG--------------YSA----MPYE--------------------------------------Q---------------------------------------DI----------------------------------------------------------------------------------------------A-ES-----------------------------------------------------------------------------------VANKINRL--------------------ILYR-I-----------GFS---A-FTM-------M--------------------NLLWISIALY--------------------------TGATD-----------------------------------------GKYHH-YFQWLS-FVLATPTLFYAG-MPFL-KN-AYFG-----LKN----------C---------------------------FMNMDVPISIGALSTYFYSVYVLFGLS----------------------------------------------------------------A---KNEVYFDT---V-----VNFIFVILIGRYL------ESSAKKSTLSASSA-------LQQLQPKVAYVINKG----------------------------------------------------------------------------------------------------E----EQITPVGIIKIGDTVLIKPAERIAVDGIVLSGN-S--EVD------------------ESLLTGESLLIR------------KQ----------------S--SDEVFAGSINA-----SG-SLIIKVTKTLRNSALGQIVSLVETTKY--------NKSSIICMLDKI-IPYFVGMTILLAIV-T----FIYWYP--------------------Y---------------------------------------------D------FDLALLSATSV-LIITCPCAFGLATPMSVAVASGVAIKKKILIKNSDALEVL-D-KVDWVVFDKTGTLTRGKFSISH--IET---------------------------------------------------------V--IDKTIFINIMRSIERYSEHPLAKAIVDIDFASK-------------------------------------------------------------------------YLAVSGFYADYGQGVSGI-----V------D----------------QQ-------RYKI--GNL-S-YVDVH-HKVNT-------------------------------------DL-LNKSIILEEQGAS-----CI------------WC---------------------------------------------------------------------------------------------------------------------------------------A------T-E-SEVLGFVILQDKIKLDAAKVVNQLTS-IGKQ-VSILSGDSKIV-TQAIALE-LGIEH----------MISQALPKDKANYIKQLQ-----Q-------------------R----H---IVLMVGDGVNDAPALVQADVSIAIG------SGSDVSVNSADLVILES-----T-----ISPIIDLINLAKHTNSIIRQNII-FALLYNTFMIPLAM--M-------SKV------------------------------TPLFAA-IVMP--------ISSLIVI-G-NAARLRNK--------------------------------------------------------------------------------------------------------------------------------------------------------------------------------------------------------------------------------------------------------------------------------------------------------------------------------------------------------------------------------------------------------------
>Clavibacter_michiganensis_443906@148272217
--------------------------------------------------------------------------------------------------------------------------------------------------------------------------------------------------------------------------------------------------------------------------------------------------------------------------------------------------------------------------------------------------------------------------------------------------------------------------------------------------------MTDPASGSAPA-PAAD-AAPASASDGGPVLTRVD--LDVQGMTC--------------ASC--AM----RIERKLG-R-M--PGV--E-AAVNYA-----T--HRARVQL-------PTG------T--S-V-----------EDA----IRTIER--------------TG--------------YRASERAG------------------------------------------------------------------------------------------------------------------------------------------------------------------------------WGSAPADGVSGSAAA-AAAAAAAAAASASAERAPVAVAAPP------V-RPDAPAAASDPA--------PAPAPE-----DPPARDAVAARRPDADEL-------------------ALRQR-L-----------VV-------SA-------A----LTV-------------PVFLMAM----LPA---------------------LQ------------------------------------------------FP-NWQWL-SLALAAPVAVWGA-WPFH-RS-AAVS-----ARH-------G------------------------------GVGMDTLVSIGVAAAFLWSLYALFLGDAGRPGMRMTLSLV--------------------------------------------TE---P--GGGSGDVYLEV---A-----AAVTVFLLGGRYL------EARAARASGAALAA-------LLDLAAKDVAVVRDG--------------------------------------------------------------------------------------------------------VERRIPIRELRVGEEFVVRPGERIATDGVVVDGS-S--AVD------------------RSLLTGESLPVE------------VG----------------P--GDDVTGATLNA-----GG-RLLVRATRVGEETRLARMAALVEEAQT--------GKARIQRLADRV-SAVFVPVVLVLAVG-T---LV-GWLLLGF---------------------------------------------------------------P------PEAAFTAAVAT-LIIACPCALGLATPTALLVGTGRGAQLGILITGPEVLEST-R-RIDTVLLDKTGTVTTGVMSLVR--AVAAAG---------------------------------------------------------VDADELVRVAAALEARSEHPVARAVVEAAGAG------------------------------------------------------------------------S-VPAVKGFVATAGLGVHGV-----V------D-----------------G-----R-AVAV--GRP-S-WLAEQWAAEPDA--------------------------------------SLAEALRGAEAEGS-T---VI------------AV----------------------------------------------------------------------------------------------------------------------------A----WG---------------GAVRGILAVADTVKPTSAEAIRRIRA-LGLR-PVLLTGDTAGA-AHRVAAE-VGID---E-------VIAGVLPEGKLDAVRRLQA------------------E-----G------R-VVAMVGDGVNDAAALAQADLGIAMGT------GTDAAIEAGDITIVRG-----D-----LVLVADAVRLARRTLGTIRGNLF-WAFAYNAAAIPVAM--A-------G---------------------------L---LNPLVAG-LAMA--------LSSVFVV-T-NSLRLRSFR-------------------------------------------------------------------------------------------------------------------------------------------------------------------------------------------------------------------------------------------------------------------------------------------------------------------------------------------------------------------------------------------------------------
>Parabacteroides_distasonis_435591@150006883
--------------------------------------------------------------------------------------------------------------------------------------------------------------------------------------------------------------------------------------------------------------------------------------------------------------------------------------------------------------------------------------------------------------------------------------------------------------------------------------------------------------------------------------------------MS--------------TTC--GC----EH-----------------------------------------------------------------------------------------------------------------------------------------------------------------------------------C----------------------HS------------------------------------------------------------------------------------------------------------------------------------------------------------------------------------------------------------------HGS-S-G----L------WMP---T-ISF-------V----L--LVIG-L-------IGKY----SG-------------------------------------------------------------------------ISWF-AESWIE-AIWFLVAFLPVG-LPVM-RE-AWEA-----ALRKD------------------------------------FFSEFSLMAIASIGAFCIGEYP--------------------------------------------------------------------------------E---A-----VAVMLFYTVGERL------QLLAVNKASKNISD-------LLDVRPERTDVWRTG--------------------------------------------------------------------------------------------------------TYMNVSPKDVKVGERIEVKPGGRVPLDGVLLEAE-A--QFD------------------TSALTGESMPRS------------IR----------------E--GEEVLAGMIVQ-----GQ-AVRIQVNRPYEQSALARILALVKDASE--------RKAPAELFIRRF-ARIYTPIVILLSFL-I---VSVPALVGMV-------TP--SFQYVF------------------------------------------------------SDWLYRGLVF-LVISCPCALVISVPLGYFGGIGAASRAGILFKGGNYLDAI-T-RVNTVAFDKTGTLTTGRFEVTT--VES-T-E--------------------------------------------------------IPVSDLLSILLSVERKSTHPVAQAVVRYA---EK------------------------------------------QD---------S-----------------VPMEITDMRELAGHGVEAI-----V------N-----------------G-----R-QVLV--GNI-R-LLAER-DIPVPKEL---------------------------------------------SDSVS-T---VV------------VC---------------------------------------------------------------------------------------------------------------------------------------A------I-D-GKYAGHLLLSDTLKKDAVDAIRRLKD-LDVKDICLLSGDKQEI-VNQFAER-LGVDK----------AYGNLLPEDKAAYIERLTA--EP-------------------------D-K-SVAFVGDGMNDAPVLALSDVGIAMGG-----LGSDAAIESADVVIQTD-----Q-----PSKVAEAISIGRATRNIVRQNIV-GSIGVKVIVLVAGA--F-------GFA------------------------------TLWEAV-FADV--------GVSLLAV-L-NSIRILKR--------------------------------------------------------------------------------------------------------------------------------------------------------------------------------------------------------------------------------------------------------------------------------------------------------------------------------------------------------------------------------------------------------------
>Parabacteroides_distasonis_435591@150007562
---------------------------------------------------------------------------------------------------------------------------------------------------------------------------------------------------------------------------------------------------------------------------------------------------------------------------------------------------------------------------------------------------------------------------------------------------------------------------------------------------------------------------------------------------------------------------------------------------------------------------------------------------------------------------------------------------------------------------------------------------MKDLETIILPVLEMSC---------------------------------AVCANNVENTVK-GL-PG-----------------VEEASVNFAANTLSVKYHPSLI-TP-----QKMREAVQEAGYDLVVEVEDPT-A----------------------------------------------------------------------------------VQEEMAREHYR-------------------KLRRN-T-----------IG-------AW-------V----LSI-------------PLALLGMVFMHT------------------------PG---------------------------------------------------GNWI-MMALALVIMIVFG-RSFY-VN-GVRH-----ALH-------G------------------------------SANMDTLVALSTSIAFLFSFFNTVYPQFWY---------------------------------------------------E----------KGLEPHVYYEA---S-----GVIIAFVLLGKLL------EERAKNSTSSAIKS-------LMGLQPKTARRVRDG-------------------------------------------------------------------------------Q-------------------------EEEVSISFLRVGDLVSVRPGEKIPVDGTVSQGS-S--SVD------------------ESMLSGEPIPVV------------KS----------------Q--GDRVLAGTINQ-----KG-AFLMEATGVGSATVLSQIVQMVQAAQG--------SKAPVQRIVDKI-SGIFVPIVVGLAIL-T---FI-VWLVVGG-------------------------------------------------------------SGY------FSYALLSAVSV-LVIACPCALGLATPTALMVGMGKGAEHHILIKDAFALENL-C-KVDTVVLDKTGTLTEGVPEVTD--SFWVS-----------------------------------------------------E-A----SRDMLDILYTAEMKSEHPLASAILSWLKGTEA-----------------------------------------A-----------------------------EI-DADSFESVTGRGIQMQ-----V--------H---------------G-----V-TYWV--GSK-G-FLETF-KAMVPP---E-----------------------------------AGREIIRWEEDGK-S---IV------------YY----------------------------------------------------------------------------------------------------------------------------G----WE---------------SELLAVMAISDRLKLTSGEAVEALKE-MGIE-VHLLTGDGKRT-AETVAAM-LDIR---H-------YKADVLPSDKEEYIRSLQA------------------A-----G-----R--KVAMVGDGINDSQALARADVSIAMGK------GTDIAMDVAMVTLITS-----D-----LMLLPDAIRLSKRTVRSIHQNLF-WAFIYNLIGIPLAA--G-------GLF-PV------------------NGL-L---LNPMLAS-AAMA--------FSSVSVV-L-NSLRLKWSKL------------------------------------------------------------------------------------------------------------------------------------------------------------------------------------------------------------------------------------------------------------------------------------------------------------------------------------------------------------------------------------------------------------
>Methanococcus_aeolicus_419665@150400731
--------------------------------------------------------------------------------------------------------------------------------------------------------------------------------------------------------------------------------------------------------------------------------------------------------------------------------------------------------------------------------------------------------------------------------------------------------------------------------------------------------------------------------------MNVK--IKISGMTC--------------AVC--AK----TIEKVLS-K-T--DGV--NSITVNLV-----D--ESAEVDF-------NPDV-----IS---I-----------EEI----GKKIEK--------------LG--------------FDVVGIGEDEN--------------------------------------LEDV--------------------------------------------------------------------------------------------------------------------------------------------------------------------------------------------------------------------------EEHKELELK-------------------DKLHR-V-----------IV-------GA-------V----FS------------------------VVLFSM-------------------MY----------------------------------------------INIP-YKPYL-AFLLSLPPLIYVA-MPIF-KA-GFNS-----LKT-------K------------------------------SLNMDVMYSMGMGVAYLSAVMVTAG----I---------------------------------------------------------------LPKEFMFYDT---T-----IMLATLLTLGRYL------EERAKGKTSEAIKK-------LMGLKPKTAKIIKDG-------------------------------------------------------------------------------------------------------K-EVEVLIENVKIGDIIVVRPGEKIPVDAVVVEGE-S--YVD------------------ESMITGEPVPNL------------KK----------------S--GDKVIGGTINT-----NG-ALRIKAEKVGKDTLLSQIIELVKNAQS--------SKPEIQGLADKV-VSYFIPTVLIIALI-S---AT-YWHFVN----------------------------------------------------------------G------FLFATTILISV-LVVACPCALGLATPTAITVGIGRGAELGILIKDSRVFDVS-D-KLNAMIFDKTGTITIGEPEVMD--IIT---D--------------------------------------------------------MDTNGFLKMVSILESNSEHPIANAIVKKALEQN--------------------------------------------------------------------LD-ISNKKVEKFRAISGKGVIGF-----V------D------G-----------K------EVVI--GNK-L-FIEEY-MGNNKNSNTD----------------DKDNN---------KDNYNYENIAQKLENDGK-T---TL------------IV----------------------------------------------------------------------------------------------------------------------------A----VD---------------EEIKGVIGISDKIKEDAKETIEALKN-MGIN-TYMITGDNEKT-AKIIGKN-VGIVEN-N-------IFANVLPDEKAKIVEKIRN---------------N------------VN-G-YVGFVGDGINDAPALSTADVGVAIGG------GTDIAIESGNVVLIKN-----R-----LKDVVGFVRLSKRILKQIKLNIF-WAFAYNLALIPVAA--G-------VLY-PY------------------GI--V---FRPELAA-FAMT--------LSSITVV-S-LSLLLKRYNPYANEK-------------------------------------------------------------------------------------------------------------------------------------------------------------------------------------------------------------------------------------------------------------------------------------------------------------------------------------------------------------------------------------------------------
>Methanococcus_aeolicus_419665@150400770
--------------------------------------------------------------------------------------------------------------------------------------------------------------------------------------------------------------------------------------------------------------------------------------------------------------------------------------------------------------------------------------------------------------------------------------------------------------------------------------------------------------------------------------MSKK--LKLKGLDC--------------ANC--AY----KIENALK---K--EGF--ESASVNFA-----T--GELTIEG-------DI------------------------EKA----KNIVKKVD------------SG--------------VEVIEKEEHHH--------------------------------------D------------------------------------------------------------------------------------------------------------------------------------------------------------------------------------------------------------------------------CHDHGEDP-------------------KK----M----L------YFI---V-PSL-------I----L--FVIG-V-------LLRY--------------------------------------------------------------------------------YYN-YDNIFV-FGIFVVGYMLVG-WKVL-RN-AVVN-----SIHGN------------------------------------VFDENFLMTIATLGAFAIGEYP--------------------------------------------------------------------------------E---A-----VGVMLFYMVGEFF------QNLSINRSRKSIKG-------LLALKADYANLKIGD--------------------------------------------------------------------------------------------------------KTIKVKPEDVKVGDLILVKPGERVPLDGLVIEGS-S--TVD------------------SSALTGESIPRV------------VK----------------E--GDELLSGILNL-----NG-LLTVKVAKELKESTISRIFELVENASA--------RKAKTERFITRF-SRYYTPIVVGLAVL-I---ATIPPLV---------------FGEPL------------------------------------------------------SNWVYRALVL-LVISCPCALMLSIPLVYFGGIGKSAREGILVKGSNFLDAL-G-KARIVAFDKTGTLTKGVFKTVQ--IVAKN-S--------------------------------------------------------FNKDEILKFMALAEAHSSHPIANALKEAYGK--------E------------------------------------IN---------E-N------------------EIKEHEEIPGYGVRAK-----I------N-----------------G-----K-EIMV--GND-R-LLHKF-NIEHDT-----------------------------------------------CHVKG-T---VV------------HV---------------------------------------------------------------------------------------------------------------------------------------V------V-D-GEYAGYIIISDEIKKDALETIQELRK-LGVKKIVMLTGDSKDV-AEEIAKK-IGLDE----------FYAELLPEDKVNIIEKLGA--EK--------------------E----N-G-TVVFVGDGINDAPVIARSDLGVAMGA-----LGSDVAIETADIVIMDD-----K-----PSKLPLGIKISKKVQNIVMENII-LILIVKLSFVLLGA--L-------GQV------------------------------TIWGAI-FADV--------GVALLAV-F-NSMRILK---------------------------------------------------------------------------------------------------------------------------------------------------------------------------------------------------------------------------------------------------------------------------------------------------------------------------------------------------------------------------------------------------------------
>Kineococcus_radiotolerans_266940@152964260
------------------------------------------------------------------------------------------------------------------------------------------------------------------------------------------------------------------------------------------------------------------------------------------------------------------------------------------------------------------------------------------------------------------------------------------------------------------------------------------MLL------------------------SPL-N----VVSVTAGRAR-F--QADWLRRS--------------PGR--AV----AAEEALD-R-L--DGV--RLARAYPV-----T--GGVVVHF-------DPDA-----L---GV-----------EEL----TAAVA----S----------SA--------------AVPADAAPSRT--------------------------------------P---------------------------------------RS----------------------------------------------------------------------------------------------A--D-----------------------------V-----------------------------------------------------GNGEVARIA------------------------------------V-G------GA-------A----L--AL-L-G-------LRR---------------------------------------------------YA-FG-------------------RPPLL-------GPTS-RLIATGVTIFSG-YPFL-KG-AVGS-----LLG----------RR--------------------------SAGTDALVSAATVASLLLRE--------------------------------------------------------------------------------NVV---A-----LTVLWLLNIGEYL------QDLTLRRTRRAIAD-------LLTGSETHAWVRRTAAD--GS----------------------------------------------------------------------------------------------V---VEQQVDLAELHVGDLVVVFEQSTVPVDGEVVEGE-A--VVD------------------QAALTGENLPVQ------------RT----------------A--GDPVLAGSVNL-----RG-RLVVRATATGQDTAVGRIIARVEDAQA--------DRAPVQTVGDAF-SRKFVPASFGLALA-T-------LVL--------------------------------------------------------------------------TRDVRRAMTM-LLIACPCAVGLATPTAISAAIGNGARRGILVKGGSHLEAA-G-RVDAFVFDKTGTLTVGRPVVTN--VLSFR---------------------------------------------------D---D--WTPEQVLSEAANSEVHSKHPLAQAVIRSTEERRL-----------------------------------------------------------------------LIPTHEECEVLLGLGMRVQ-----A------N----------------GR-------VLLV--GSA-A-LMDAE-GVAVD-------------------------------------DH-ARGWVEELQRAAE-T---PL------------LL---------------------------------------------------------------------------------------------------------------------------------------A------V-D-GVLTGLVSLRDEVRPEAREVLDALRA-SGVQRIVMLTGDNPGT-AAAVAAE-LGIEE----------FRSEVMPEDKQDVVRLLQ----AE-------------------G----Y---TVAVVGDGTNDAPALALADLGIAMGM-----SGTDVAVETADVALVGD-----D-----LRRLLQLRDLGDRTLGLIKQNYG-ASIAVNGFGLALGA--A-------GAL------------------------------SPVLAA-IAHN--------ASSVFVA-V-NSARLIRYRIPPRARERRPSPAGGGAA-------------------------------------------------------------------------------------------------------------------------------------------------------------------------------------------------------------------------------------------------------------------------------------------------------------------------------------------------------------------------------------------
>Kineococcus_radiotolerans_266940@152964749
-----------------------------------------------------------------------------------------------------------------------------------------------------------------------------------------------------------------------------------------------------------------------------------------------------------------------------------------------------------------------------------------------------------------------------------------------------------------------------------------------------------MS-----T-------QVPAATGRTPAGPSIE--LQIGGMTC--------------ASC--AM----RIEKKLN-K-L--DGV--T-ATVNYA-----T--EKARVVV-------PAG------Y--D-P-----------AQL----IAEVGK--------------AG--------------YTAALPAP------------------------------------------------------------------------------------------------------------------------------------------------------------------------------PPSSTGGA----------------------------------------------------------------------------EPGDGAGPGDGEVR-------------------TLRQR-L-----------TG-------AV-------A----LSV-------------PVIVVSM----VPA---------------------LQ------------------------------------------------FD-HWQWA-ALTLTAPVVTWAA-WPFH-RA-AWTN-----LRH-------G------------------------------TATMDTLVSTGTLSAFLWSLYALFLGDAGAPGMTHPFRFT--------------------------------------------PT---P--GDGSSNTYLEV---A-----AAVPMFVLAGRYV------EKRSKRQAGAALRA-------LLDLGAKEVALLRDG--------------------------------------------------------------------------------------------------------VETRIPADRLAVGDEFVVRPGEKIATDGVVVSGT-S--AVD------------------ASMLTGESVPVE------------VG----------------G--GDAVTGATVNA-----GG-RLVVRATRVGSDTRLAQMARLVEDAQT--------GKAEVQRLADRV-SGVFVPVVVAIAVA-T---LA-GWLGAGS---------------------------------------------------------------G------VGAAFTAAVAV-LVVACPCALGLATPTALLVGTGRGAQVGVLIKGPEVLEST-R-RVDTVVLDKTGTVTTGEMALVD--VITTPG---------------------------------------------------------TDRTLLLRLAGALEDASEHPVARAVARAATAE-VG---------------------------------------------------------------------P-LPTPEDFANVEGRGVQGV-----V------PLDGP---------AGRTS-----H-AVLV--GRE-S-LLA-EWSQPLPG--------------------------------------DLSAAKARAEAGGR-T---VV------------AV----------------------------------------------------------------------------------------------------------------------------G----WD---------------GAARGLLVVADTVRPTSARAVAELKG-LGLT-PVLLTGDNTAV-ARRIAAE-VGID---E-------VVAEVLPAGKVDVVKGLQA------------------Q-----G------R-TVAVVGDGVNDAPALAQADLGLAMGT------GTDVAIEASDITLVRG-----D-----LLSAVDAIRLSRRTLGTIRGNLF-WAFAYNVAAVPVAA--L-------G---------------------------M---LNPMLAG-AAMA--------FSSVFVV-G-NSLRLRRFRSVAGQPGA-----------------------------------------------------------------------------------------------------------------------------------------------------------------------------------------------------------------------------------------------------------------------------------------------------------------------------------------------------------------------------------------------------
>Nitratiruptor_sp._387092@152991194
-------------------------------------------------------------------------------------------------------------------------------------------------------------------------------------------------------------------------------MSKIKCDH-CHLEFD-------------------------------------------EK-------------------------------VM-IEDEIDGKKHYFCCKG----CQG-VYHL------------------LRS----EGLDSFYDK-L----------GDTKLTPAQ-------------------------------------------------------------------QKKEDLEKFDLEG-----F-----------TK--KYV-K-KR-----PDGLNEIY--LIIEGIHC--------------SAC--VW----LNEKVLH-K-T--PGI--IEASINYT-----N--NKAKIVW-------DPEE-----I---KL-----------SKI----IETIR----S----------IG--------------YNA----YPYD--------------------------------------P---------------------------------------KL----------------------------------------------------------------------------------------------Q-EE-----------------------------------------------------------------------------------RAVKTRRD--------------------YYAR-I-----------LLA---V-FAT-------M--------------------NIMWIAIAKY--------------------------VGFFT----------------G----------------------MRGDIKQ-ILDIAE-FALATPTLFYSG-WVFF-KG-AYYG-----LKN----------R---------------------------FINMDFLVATGALLTYIYSIYAMVTR---------------------------------------------------------------------SGEVYFDS---V-----TMIITFVLVGKYL------EVLSKKQAVDTIDS-------LLGSVPTEVVVVQNN----------------------------------------------------------------------------------------------------E----KSLVPVENVEVGDTIEIKAGDKVVIDGVIISGE-G--SFD------------------ESSLTGESEPAY------------KK----------------E--GDEVLSGSILL-----DS-VIRYKATKDFSTSLLANIADLLEDSIA--------KKPKLEQLANQI-SGYFSLIILTLALL-T----FAGWFW--------------------YT-A------------------------------------------E------FEKSLIIAVSV-IVIACPCALGLATPMATLVGISEALKRGVLFKEASFLETM-S-KADTLVLDKTGTITKGKPSVVG--VELF------------------------------------------------------------DPQFDQNIAYTLTEHSNHPISKGVWEYCKAKGY-----E-----------------------------------------------------------------RLLPIKDIKEIKARGLEAV-----I------E----------------GK-------KIIA--GSI-H-FLREH-GIEI------------------------------------------------AYEGEN-S---LF------------AI---------------------------------------------------------------------------------------------------------------------------------------A------V-N-GKLMALYELSDEIREGAAEAVAKIKE-MGLE-VWMLTGDNEKT-AQKVAKL-VGIDQ----------VKAKLLPQDKSAFIEKLH----SE-------------------G----R---VVIMAGDGINDAIALACSDLAIAMG------SGADIAMSVSDVVLLDE-----K-----PMKIYESLRLSRRVFLAVKENLT-LSLLYNVATIPLAM--L-------GYI------------------------------NPLFAA-LFMS--------LSSFTVV-G-NSMRIKFFKV------------------------------------------------------------------------------------------------------------------------------------------------------------------------------------------------------------------------------------------------------------------------------------------------------------------------------------------------------------------------------------------------------------
>Clostridium_botulinum_441771@153935481
-------------------------------------------------------------------------------------------------------------------------------------------------------------------------------------------------------------------------------------------------------------------------------------------------------------------------------------------------------------------------------------------------------------------------------------------------------------------------------------------------------------------------------------MKKLS--FNIEGMTC--------------AAC--AK----AVERVSK-K-L--EGV--QEANVNIA-----T--EKLSIIF-------DEK------K-CN-T-----------LDI----EKAIEK--------------AG--------------YKAFLDGQ--------------------------------------------H--MNLKIEGMTC---------------------------------AACAKAVERVSR-KL-EG-----------------VIEANVNIATEKLDITFDKSKVSI-ND-----IKRAIEKAGYKALEEKNIE-------------------------------------------------------------------------------------EEKKGKEDAIK-------------------SLWRR-F-----------IT-------SL-------I----FAV-------------PLLTISMGSMMG-----------------------LKL----------------PKIIDPMHS----------------------PL-NFGLI-QLILVIPII-LVG-NKFF-RV-GFKS-----LVK-------G------------------------------SPNMDSLISIGTSAAVVYGIFAIFQIS------------------------------------------------------K-------GNM-HYAHDLYFES---G-----ATILTLITLGKYL------ESVSKGKTSEAIKK-------LMALAPKNATIIRDN--------------------------------------------------------------------------------------------------------KEIIIPIEEVKINDIVLVKPGEKLPVDGEIIEGS-T--AID------------------ESMLTGESLPVE------------KH----------------I--GDIAVAGSINK-----HG-LIKYKATKVGKDTTLAQIIKLVEEAQG--------SKAPIARLADKI-SAYFVPTVIALAII-S---SL-AWYVSG-K--------------------------------------------------------------S------LIFSLTIFISV-LVIACPCALGLATPTAIMVGTGKGAENGVLIKSGGALETA-H-KVQSIIFDKTGTITEGKPKVTD--ILVS--EGV-------------------------------------------------------DEKYLLQVAATAEKGSEHPLGEAIVKKAEEENL-----------------------------------------EL-----------------------------F-QGKNFRAIPGKGIEVI-----I------G-----------------D-----K-KVLL--GNL-R-LMEEY-EVEIKD----F-------------------M----------------DKSHKLSKEGK-T---PM------------FI----------------------------------------------------------------------------------------------------------------------------A----IE---------------NKIKGIIAVADTLKENSKKAIEKLHD-MGVE-VVMITGDNKNT-AEAIGKQ-VGID---K-------IFAEVLPSDKANWVKKLQQ------------------E-----G-----K--IVAMVGDGINDAPALAQADIGIAIGS------GTDVAIESADIVLIKS-----D-----LMDVPTALKLSRATIKNIKENLF-WAFGYNTLGIPVAM--G-------VLY-I-F-----------------GGP-L---LNPMIAA-AAMS--------FSSVSVL-L-NALRLRRFKS------------------------------------------------------------------------------------------------------------------------------------------------------------------------------------------------------------------------------------------------------------------------------------------------------------------------------------------------------------------------------------------------------------
>Clostridium_botulinum_441771@153937186
------------------------------------------------------------------------------------------------------------------------------------------------------------------------------------------------------------------------------------------------------------------------------------------------------------------------------------------------------------------------------------------------------------------------------------------------------------------------------------------------------------------------------------MIIKKK--LLLKGLHC--------------ANC--AT----KIERAVQ-K-L--NII--EEANYNFN-----N--STLIINL-------EETH--------KD---------SIIKTI----QEIVDRIE------------PG--------------VKVVDKENLKR--------------------------------------TVV-HAPVKNSSNLKMQNNKE---------------ENLK--------------------------------------------------------------------L------DKKENSYEHNH-DHSHGHSHD---------------------------------------------------------------------------------------GEDSDELE-------------------KK----T----L------IRI---I-SGV-------V----L--LILA-T-------VLKS---------------------------------------------------------------------------------K----ETLS-IGLYLTSYVLIG-GKVI-LS-SIRN-----ISKGQ------------------------------------VFDENFLMAVATVAAIGVKQYP--------------------------------------------------------------------------------E---A-----VAVMLFYEVGEFL------QDKAVNKSRKSITA-------LMNIRPDYANLVRGE--------------------------------------------------------------------------------------------------------DIEVVSPEDINIDDIIMVKPGEKIPLDGIVVEGQ-S--FVD------------------TSAITGESLISE------------VS----------------K--DSNVLSGYINK-----NG-VIKIKVTKTFGESTVSKILELTENASA--------TKANTEKFITKF-ARYYTPVVVFAALA-L---AVIPTLI--------------LKDPDI------------------------------------------------------SKWIYRAAVF-LVVSCPCALVISIPLSFFAGIGGASKKGVLIKAGTALEAL-N-DADTIVFDKTGTLTKGVFKVSK--IDSEE-G--------------------------------------------------------VNTEELIEYAAYVESYSNHPIAKSILKYYEK--------T------------------------------------ID---------N-K------------------RIEGYEEIVARGVTAY-----I------D-----------------G-----K-KVYA--GNN-K-LMEEL-NINYKK-----------------------------------------------AQEDG-V---IL------------YI---------------------------------------------------------------------------------------------------------------------------------------A------L-E-DKYIGYIVINDEIKKDSKETIKSLKD-IGIKKAAMLTGDRKST-ANNIGTF-LGMDE----------IYSELLPQEKVEKMQSLKS--KT-------------------SK----D-G-KIVFVGDGVNDAPVLAMSDIGVSMGG-----LGSDAAIEASDLVLMSD-----E-----PSKLVDAIKIARKTHKIVWQNII-IVLIIKFAVLALAV--M-------GKS------------------------------TMWMAV-FADV--------GVALIAV-I-NALRILK---------------------------------------------------------------------------------------------------------------------------------------------------------------------------------------------------------------------------------------------------------------------------------------------------------------------------------------------------------------------------------------------------------------
>Fervidobacterium_nodosum_381764@154250026
---------------------------------------------------------------------------------------------------------------------------------------------------------------------------------------------------------------------------------------------------------------------------------------------------------------------------------------------------------------------------------------------------------------------------------------------------------------------------------------------------------------------------------MELKEEKRT--LKITGMTC--------------ANC--AR----IVEKSLS-K-V--EGV--KFAAVNLA-----T--NTAFVVL-------EKEV------D---E-----------EKL----KKAVEN--------------VG--------------YGVSDE-PI----------------------------------------------------------------------------------------------------------------------------------------------------------------------------------------------------------------------------------------------------------------------EMIEEKRLK-------------------RIKSN-M-----------II-------AL-------A----LTI--------------PLMILMFLHTSG----------------------------------------------------------------------KHIP-YFKEI-ELIVSAIVIFYAG-RDTI-KG-ASIA-----LLH-------K------------------------------HSNMDTLILFGSATAWSTNILTYFGT---------------------------------------------------------------------NILPFGTI---G-----AVIVSLHLLGRYI------ESYLRDRASKQVRE-------LINLQAKEALVITDK-------------------------------------------------------------------------------------------------------G-EILMPVEAIKEGSIVVVKPGERIPVDGIIVEGS-T--SID------------------ESMITGESIPVS------------KE----------------V--NDEVVGGSLNL-----TG-AIKIKVTKVGEDTFLSKIINLIQEAQG--------AKVPIQALADRI-TNWFVPMIISLATI-S---AF-VWYFNFEN---------------L-----NMLTQSIRSFL--------------------PWTLHT--SDP------LSFAVFVFLTT-VVIACPCALGLATPMALIVGTSLAAKKGLLIRNAEAIQTA-K-EVGYVLFDKTGTLTEGKPQVIY--TD--------------------------------------------------------------LPESEYEKILAIENLSNHPLAKAVVDYLRTQI--------------------------------------------------------------------NNKNNDIEIEKFEELHGKGVRAR-----V------N------G-----------D------FYFI--GKT-E-NISAY---------------------------------------------------EDYTINGC-S---IV------------EV----------------------------------------------------------------------------------------------------------------------------R----KN---------------ENILGFFAIQDVIRHDSREAIYKLSK-MGIT-PVMVTGDNENT-ARFVAEK-LGIK---E-------VFANVKPEEKLDIVRKFQA---------------K-------------G-K-KVIMVGDGINDAAALKSADIGIAVSS------GSDIALDNSDIIITKG-----G-----ISKVVDAIEISKLTFKAIKTNLL-FAFFYNVLAIPLAM--F-------GL------------------------------LHPAIAE-GAMA--------MSSITVI-I-NSMRIRKEKKPSCCS-------------------------------------------------------------------------------------------------------------------------------------------------------------------------------------------------------------------------------------------------------------------------------------------------------------------------------------------------------------------------------------------------------
>Parvibaculum_lavamentivorans_402881@154250806
----------------------------------------------------------------------------------------------------------------------------------------------------------------------------------------------------------------------------------------------------------------------------------------------------------------------------------------------------------------------------------------------------------------------------------------------------------------------------------------------------------------------------------------------------------------------------------------------------------------------------------------------------------------------------------------------------------------------------------------------------------------MAKD------------------GNA-PPDHDH-REP---AGARRHR------------------------------------------HAP--------------------------------------------------------GGVV-----------I-V--------AAAGSSDA-------------------------EHAGHDHTAMVA-------------------DFRRR-F-----------WV-------AL-------T----LTP-------------PVLLLSPMIQRWF-----------------------GL--------------------A----------------------ETLAFP-GDGLV-LFGLSTIVYLHGG-WPFL-IG-FVSE-----LRK-------R------------------------------QPGMMTLIALAISAAYFFSVATTFGF---------------------------------------------------------------------PGEPFYWE---L-----VTLVAIMLLGHWV------EMRSVMGASRALEE-------LVRLLPDSATKVDADG-------------------------------------------------------------------------------------------------------GMREVPISALRPGDRVLVRPGARVPVDGAIVEGS-S--GFN------------------EAMLTGESRPVA------------KS----------------T--GDRAIGGAING-----AN-AVTIEVTATGDKTYLAQVIDLVRKAQA--------TRSHTQDIANRA-ASWLTYIALIVGFG-T---LV-VWLAL-GQ--------------------------------------------------------------S------PEFALERMVTV-MVVACPHALGLAVPLVVAVSTSLGASNGLLIRDRAAFERA-R-NLNVVVFDKTGTLTEGRFGVSD--IVMLD-D--------------------------------------------------------GDEAKELAFAAAAESQSEHPIARGITAEAERRKLI-----------------------------------------------------------------------VPRASDVRNITGEGIAAN-----V------EG----------------------E-DVRI--VSP-G-HLARQ-GKAAGG--------------------------------------E---RLKQLEAQGK-T---VV------------VL----------------------------------------------------------------------------------------------------------------------------T----RG---------------GQPRALIALADIVRPESREAIAELAS-LGLR-SVMLTGDARGV-AQSVSDE-LGIA---E-------YFAEVLPDRKSDKIRELQD------------------R----------G-L-QVAMAGDGVNDAPALVQADLGIAIGA------GTDVAVESADVVLVRS-----D-----PRDVAAILGLSRATYRKMVQNLI-WATGYNAIAIPMAA--G-------ITF-GT-------------------GF-M---MTPAVAA-VFMS--------ASTVIVA-I-NAQFLRFYRRRG----------------------------------------------------------------------------------------------------------------------------------------------------------------------------------------------------------------------------------------------------------------------------------------------------------------------------------------------------------------------------------------------------------
>Parvibaculum_lavamentivorans_402881@154250841
----------------------------------------------------------------------------------------------------------------------------------------------------------------------------------------------------------------------------------------------------------------------------------------------------------------------------------------------------------------------------------------------------------------------------------------------------------------------------------------------------------------------------------------------------------------------------------------------------------------------------------------------------------------------------------------------------------------------------------------------------------------------------------------MNTENAPA-SCCHT--------------HGHAHA----------------------------------------------------------------------------------------------HTPKPAAPGSK-YT-C-PMHPEIVADGPG--------SCPICGMALEPMTV---SRD-KPENEELK-------------------DMTRR-F-----------WV-------AA-------I----LAA-------------PLFAMEMGSHLL------------------------GL----------------HIP----LS----------------------PA-ASGWL-QLALATPVVLWAG-WPFF-VR-GLAS-----LRT-------M------------------------------NLNMFTLIAMGTGAAYVYSLAAILAPGIFPPAFRD----------------------------------------------A-----------HGAVPLYFEA---A-----AIITVLVLLGQVL------ELRARERTGDALRA-------LLDLAPRTARRVVN-G-------------------------------------------------------------------------------------------------------ADEEVPLEEIAKGDTLRVRPGERVPVDGELIEGR-S--AVD------------------ESMITGEPLPVE------------KE----------------P--GARLIAGTLNG-----SG-SFLMRAEGIGEETMLARIVALVAEAGR--------SRAPIQGLADKV-AAIFVPAVIAVAIL-A---FA-AWSLFGP-------------------------------------------------------------APA------LAHALVAAVSV-LIIACPCALGLATPMSIMVATGRGASLGVLIRNAAALERL-E-KVDTLVIDKTGTITEGKPVLKA--LEPA-P--------------------------------------------------------GFTRAELLHLAASLERGSEHPLAAAIVSAAEAEGL-----------------------------------------KL-----------------------------T-DTEDFDAPSGKGVVGT-----V------E-----------------G-----R-RVAL--GNP-V-LMREL-NLDT---------------------------------------SPLAPRADALRDTGA-T---VV------------FL----------------------------------------------------------------------------------------------------------------------------A----VD---------------GALAGLAAVADPIKPTSAQALAGLRA-LGIR-IVMLTGDGRRT-AEAVARE-IGIA---E-------VEAEILPEQKSETVKRLQA-----------------------------EGR-IVAMAGDGINDAPALAAADVGIAMGT------GTDIAMESAGVTLVKG-----D-----LTGILRARELSQATMRNIRQNLF-FAFAYNAAGVPIAA--G-------LLY-PV------------------FGL-L---LSPVFAA-AAMS--------LSSVSVI-G-NALRLRRVRL------------------------------------------------------------------------------------------------------------------------------------------------------------------------------------------------------------------------------------------------------------------------------------------------------------------------------------------------------------------------------------------------------------
>Parvibaculum_lavamentivorans_402881@154251978
----------------------------------------------------------------------------------------------------------------------------------------------------------------------------------------------------------------------------------------------------------------------------------------------------------------------------------------------------------------------------------------------------------MSDTATRA-----------------------------------------------------------------------MEAPRAD-----P-----------AL--FVR-KT-------PEGRDRLD--LVVAGMHC--------------AGC--LR----KVERGLT-E-L--PGV--EYARANLS-----T--KRVTVRW-------DPAL-----L---KA-----------SAI----TGKLG----E----------IG--------------FNA----VPFD--------------------------------------Q---------------------------------------KL----------------------------------------------------------------------------------------------T-SA-----------------------------------------------------------------------------------MDEGEGRS--------------------LLRA-L-----------GVA---G-FAA-------A--------------------NVMLVSVAVW--------------------------SGLVT----------------D----------------------MDETTRA-FFHWVS-ALIALPAIAYAG-QPFF-RS-ALRA-----LRG----------R---------------------------AMNMDVPIALAVILATTMSLVQTIVN---------------------------------------------------------------------ARHVYFDA---S-----VTLLFFLLIGRYL------DVQARAKACSAAQN-------LLGLRAIAATLIAPD----------------------------------------------------------------------------------------------------G---SQRSVAIENLEPAMRVIVASGGRIPADGEVMSGI-G--DVD------------------TSLVTGESVPEA------------VK----------------P--GSTVFAGTLNL-----GA-PLVIRVTKRDDDSLLAEIVRLMESAEQ--------GRARYVRIADRA-ARLYSPAVHIMAFG-T----LALWFA--------------------LG-A------------------------------------------H------WETALTHAIAV-LIVTCPCALGLAVPVVQVVATGRLTRQGVLVKAADGLERL-A-QADTIVFDKTGTLTLGRPRLMN--AKEIP-------------------------------------------------------------AADLALAMALAGKSRHPLSVALAGCGRTLPL-------------------------------------------------------------------------PLLDDIREEPGMGLEAK-----L------G----------------GE-------TIRL--GNA-G-FVEVS-GNGPD-------------------------------------H-------------AG-S---EL------------WL---------------------------------------------------------------------------------------------------------------------------------------R------C-G-AKPAVCFRFEDTPRPDAKEAVAALRA-RGFA-IELLSGDREPA-VRKLADE-LGIKE----------WRAAARPDAKIARLEELA----AL-------------------G----R---KVAMIGDGLNDAPALRAAHVSISPS------DAADVSQTAADFIFQGA-----R-----LSPVIEAVDVARQARRLVFENFG-LALAYNAVAVPLAV--A-------GFV------------------------------TPLVAA-VAMS--------SSSITVT-L-NSLRLNFGGRKEAR--------------------------------------------------------------------------------------------------------------------------------------------------------------------------------------------------------------------------------------------------------------------------------------------------------------------------------------------------------------------------------------------------------
>Parvibaculum_lavamentivorans_402881@154253804
------------------------------------------------------------------------------------------------------------------------------------------------------------------------------------------------------------------------------------------------------------------------------------------M------------------------TEKLRLDIPILLPEVNT-AADACVQI----LIE---------------------QIAGK----EGVEDAHVVAGVDGEPARLCIHYDPDILPLPR---------------------------------------------------------------IRDLIAAAGARISERYGHA------------------------VWQ---------------LDI-PH--------------QRR--AR----SIAERLR-T-L--DGV--IEAEASAT--------GTVRVEF-------DRSA-----T---SE-----------ATL----KGKLD----K----------LQ--------------TGGARPERD----------------------------------------SR--------------------------------------------------------------------------------------------------------------------------------------------------------------------------------------------------------------------------ADEHAGHDHEG-------------------GAFGA-N--TEL------IFS---L-LCG-------A----L--LAGG-Y-------LIGK----LL----------------------------------------------------------------------------T-VPAWLP-FACYLGAYFFGG-LFTL-RE-AI-E-----NLR-L--------K---------------------------KFEIDTLMLVAAAGAAVLGAWA--------------------------------------------------------------------------------E---G-----ALLLFLFSLGHAL------EHYAMGRAKQAIEA-------LAKLAPRTALVRRD-G-------------------------------------------------------------------------------------------------------ELREVPVEDLAVGDIVIVKPDLRLPADGFLIKGV-S--SVN------------------QAPVTGESIPVD------------KRPVSDADAARANPDKVNA--AHRVFAGTING-----NG-AIEIEVTRKSSDTTLAKVVKMVSEAET--------QKSPTQRFTDKF-EHIFVPVVLALAVI-L---LF-AGLVI---------------DEPF------------------------------------------------------RDTFYRAMAV-LVAASPCALAIATPSAVLSGVARAARGGVLVKGGAPLENL-G-SLTAIAFDKTGTLTSGTPRITD--IVP-AHG--------------------------------------------------------VTENELLAVAVAVESLSDHPLARAIARDGRERLG-----G------------------------------------KP----------------------------VPEADGLDSLTGRGVSAR-----V------G----------------GE-------TVLI--GKA-E-MFGAE-GIAPL-S-----------------------------------DA-MQKTIARLREGGR-T---TM------------VV---------------------------------------------------------------------------------------------------------------------------------------R------R-G-DRDIGAIGLMDTPREAAKIALARLHE-LGIKRLIMISGDHQKV-AEAIAGQ-VGID---E-------AWGDLMPQDKVEAIKKLR----S--------------------E----G---KVAMVGDGVNDAPAMATATVGIAMGA-----AGSDVALETADVALMAD-----D-----LSHLPFAVGLSRTARAVVLQNVI-VSLGVVALLVPLTI--M-------GL-------------------------------GIGAAV-AVHE--------GSTLLVV-F-NALRLLAYRKEV----------------------------------------------------------------------------------------------------------------------------------------------------------------------------------------------------------------------------------------------------------------------------------------------------------------------------------------------------------------------------------------------------------
>Parvibaculum_lavamentivorans_402881@154253826
MMASGENLVNEERSMNKEPSSPCACSGGNGQQTACASEQASTETTVFHVSNMDCRNEEALVRRTLEGMPGVERLLFDLPQRLLTISHREVSADALEQALNSVGMKAQAVRDAAVSTTYRIENMDCPSEEKLIRSHLGAVEGIQD-LDFDLAERTLSV--KHLAQARAQMEQVLASIGMRAKEQTFGHTGPIEAAAVIPSSALQ-QQPTAAVSAPPIGERVTYRIENMDCPT-EEALIRDRLGKLPGVTALDFNLMQRVL----------------------GV--------------------------------QHTLATSAPIEKALASIG-----------------------------------------------------------MQAARQ-------------------------------------------------------------------------DMQTAT------------------------------TVLR---------------IAKMDC--------------PTE--ES----LIRGKLQ-G-M--PGV--QGMDFNLM-----Q--RTLTVRH-------TPDA-----I---KP-------------A----VEAIE----S----------LG--------------MEAEVQ----------------------------------------------------------RTD------------------EPRDA---------------------------------------------------------------------------------------------------------------------------------------------------------------------------------------PVAAHKT-------------------NWWP----------------M---A-VSG-------V----A--AVAA-E-------GVYW----VN----------------------------------------------------------------------------D-GNHWAV-IVLALVSIFTGG-LSTY-KK-GW-I-----ALK-N--------L---------------------------NLNMNALMAIAVTGGMAIGHWP--------------------------------------------------------------------------------E---A-----AMVMFLFALAEVI------EAKSLDRARNAIRG-------LMDLAPETATVRQAD----------------------------------------------------------------------------------------------------G---SWTELPAKEVAKGAVVRVRPGERIALDGLITSGR-S--AIN------------------QAPITGESLPVE------------KAE------------------GDQVFAGTINE-----TG-SFEYKVTAGASDSTLARIIHAVESAQG--------SRAPTQRFVDQF-ARVYTPAVFAVSVL-V---AVVPPLAF---------------GGAW------------------------------------------------------FDWVYKALVL-LVIACPCALVISTPVTIVSGLAAAARRGILIKGGVYLEGG-R-KLKALALDKTGTLTHGKPEQTD--FVPLIG----------------------------------------------------------EAQEVAAWAASLAARSDHPVSQAIARKANRDGI-------------------------------------------A----------------------------LHEVDDFAALPGRGVRGR-----V------A----------------GR-------MLHM--GNH-R-LAQEL-GLSEA-T-----------------------------------LQ-A--RLETLERQGK-T---AI------------LL---------------------------------------------------------------------------------------------------------------------------------------M------D-D-ATVLGIFAVADTVKETSREAVADLQA-LGV-RTLMLTGDNQHT-AAAIAAQ-VGIS---E-------ARGDQLPEDKLKTIESLV--------------------G---GE----G---QVGMVGDGINDSPALARADIGFAMGA-----AGTDTAIETADVALMDD-----D-----LRKIPAFIRLSRSTAAILTQNIV-LALGIKAVFLALTF--T-------GHA------------------------------TMWMAV-FADM--------GASLLVV-V-NGLRLLKFKAA-----------------------------------------------------------------------------------------------------------------------------------------------------------------------------------------------------------------------------------------------------------------------------------------------------------------------------------------------------------------------------------------------------------
>Parvibaculum_lavamentivorans_402881@154253899
--------------------------------------------------------------------------------------------------------------------------------------------------------------------------------------------------------------------------------------------------------------------------------------------------------------------------------------------------------------------------------------------------------------------------------------------------------------------------------------------------------------------------------------------------------------------------------------------------------------------------------------------------------------------------------------------------MEREARI--------------------------------------------------------------------------------------------------------------------------------------------------------------------------------------------------------------------------------------------------------------------------PRKRARE-------------------PLWKG----RKS------RLV---L-LTG-------A----L--FALA-F-------AMAQ----IF--------------------------P-------------------------------------------------E-REQW-----LYSGAALLSV-IPFA-RR-AVAG-----AMS-G--------S---------------------------PFTIETLMTIAVLGAVVIGEAE--------------------------------------------------------------------------------E---A-----AVVIFLFAVGELL------ETVAAGRARAGIKA-------LIDLVPRVAFCERNG----------------------------------------------------------------------------------------------------T----VEKVAAEDLVVGDVVVVRPGDRVPSDGTVIDGI-S--EVD------------------EAPVTGESVQAL------------KK----------------A--GSTVYAGSINA-----NG-ELRVSIDRVTSDNTITRIIHMVEKAQE--------SKAPTARLIDRF-SRWYTPGAMVVAAL-I---VMVPPLAF---------------DGDW------------------------------------------------------MTWTYRGLAT-LLIACPCALVISTPAAIASGLAAGARRGLLIKGGAALETL-G-KVRTVAFDKTGTLTRGCPQVTD--VVPVM-------------------------------------------------------G---SEDSVLAVAAAVERNTSHPLGRAIVEVAVMRGL-------------------------------------------D---------------------------MPATFGGGTATPGKAVTVR-----L------E----------------TG-------FASV--GSP-R-YAAEQ--TAIA-------------------------------------AE-VAEKIATLESEGK-T---VV------------VL---------------------------------------------------------------------------------------------------------------------------------------L------S-E-KAVEGLIALRDEPREDAMEGVKRLTE-RGIR-ALMLTGDNLRT-ANAIAGH-LGME-----------ASAELLPDAKLAEISRLK----ED-------------------G----P----VVMVGDGINDAPALAAASVGVAMGV------GTDVALETADAALLKN-----R-----VTGVADLIDLSQATLGNIRQNIA-IALGLKAVFLATTL--L-------GVT------------------------------TLWMAI-LADT--------GATVLVT-A-NALRLLVREPSK----------------------------------------------------------------------------------------------------------------------------------------------------------------------------------------------------------------------------------------------------------------------------------------------------------------------------------------------------------------------------------------------------------
>Bacillus_amyloliquefaciens_326423@154685795
--------------------------------------------------------------------------------------------------------------------------------------------------------------------------------------------------------------------------------------------------------------------------------------------------------------------------------------------------------------------------------------------------------------------------------------------------------------------------------------------------------------------------------------------------------------------------------------------------------------------------------M-----N--------------------------------------------E--------------QVM---TQTHS----------------------------------------------------------Q---------------Q------------------------------------------------------------------------------------------------------------------------------------------------------------------------------------------HIQEERAG-------------------KKWLQ-H--AEL------IAA---L-VSG-------V----L--ILAA-W-------FFT---------------------------------------------------------------------------------E-T-KG--LS-VTLYILAFLIGG-FAKA-KE-GIED-----TIE-T--------K---------------------------ALNVELLMIFAAVGSALIGYWA--------------------------------------------------------------------------------E---G-----AVLIFIFSLSGAL------ETYTMNKSSRDLTS-------LMKLEPEEATLLAD-----------------------------------------------------------------------------------------------G---------REKRVPAAELKIGDMIVIKPGERVAADGIIESGV-T--SLD------------------ESALTGEAMPAE------------KT----------------A--GDSVFTGTVNG-----NG-SLTVRVTKTNEQSLFRKIIRLVESAQN--------SVSPAQAFIERF-ESVYVKGVLLAVAL-L---LFIPHFAL---------------GWSW------------------------------------------------------SETFYRAMVF-MVVASPCALVASIMPAALSLISNGARNGLLVKGSVFLEQL-G-SVRMIAFDKTGTVTKGQPAVAA--FQAAE---H------------------------------------------------------VSEDEIMQAVYAMEKQSSHPLAKAIAEFAESRGA-----A-----------------------------------------------------------------P-AGHLSIDETSGFGVQAE-----I------E----------------GV-------KWMV--GKA-G-FAGED-A--AD-------------------------------------AF-LQTSGKELKDKGF-T---LV------------FV---------------------------------------------------------------------------------------------------------------------------------------KK-------D-DRIAGCFALKDQIRPEAKAVMAELES-LGIK-TAMLTGDQSET-AAAIAKE-AGMT---T-------VVADCLPDQKAKEVKKLK----ET-------------------Y----G---TIAMVGDGINDAPALKTADVGIAMGG------GTDVALETADLVLMKN-----D-----LHKLVKMCRLSRKMNRIIKQNIV-FSLSVICLLICANF--L-------QVM------------------------------ELPFGV-IGHE--------GSTILVI-L-NGLRLLK---------------------------------------------------------------------------------------------------------------------------------------------------------------------------------------------------------------------------------------------------------------------------------------------------------------------------------------------------------------------------------------------------------------
>Bacillus_amyloliquefaciens_326423@154687468
-----------------------------------------------------------------------------------------------------------------------------------------------------------------------------------------------------------------------------------------------------------------------------------------------------------------------------------------------------------------------------------------------------------------------------------------------------------------------------------------------------------------------------------MKAAKGE--FVLDGLDC--------------SNC--AK----KIENGVK-A-I--DGI--DGCAVNFA-----A--STITVSA-------GGKN-----E--QW---------MKD-EV----AKKVKSID------------PH--------------VTVRSK-----------------------------------------------------------------------------------------------------------------------------------------------------------------------------HEDKPG---------------------------------------------------------------------------------------EDEYRKKL-------------------QL----M----L------VRL---A-AGA-------V----L--AVIA-Y-------FAHT---------------------------------------------------------------------------------G----AVLE-FLLFFASYLIIG-GDIV-AR-AGKN-----IVRGQ------------------------------------VFDEHFLMALATIGAFMIHQYP--------------------------------------------------------------------------------E---G-----VAVMLFYQIGELF------QGAAVSRSRKSISA-------LLDIRPEYANVKTEN--------------------------------------------------------------------------------------------------------GMTAVPPQDVKVGQVIVVNPGERIPLDGKVLSGS-S--MVD------------------TSALTGESVPRK------------AE----------------P--GQDVMAGFMNQ-----NG-VLHIETSKGYEDSAVSKILDLVENAAG--------RKAKTENFISKF-AKYYTPAVVIVAVL-L---AFLPPLL--------------VPSAAL------------------------------------------------------SDWVYRALIF-LVISCPCALVVSIPLGFFGGIGAASKAGVLVKGSNYLEAL-N-QVAYAVFDKTGTLTKGNFAVTD--IKPAA-G--------------------------------------------------------FTKDSLLHAAALAEVHSNHPIASSIREAYNQ--------P------------------------------------LS---------A-E------------------EIEEYEEIPGHGIRVK-----T------G-----------------G-----S-TILA--GNQ-K-LMAKE-QIASGT-----------------------------------------------AENNG-T---VV------------YV---------------------------------------------------------------------------------------------------------------------------------------A------V-D-QQYAGAIVIADEIKEDAKQAIANLKA-LGVKRTVMLTGDSKQT-GEAVGRE-LGIDD----------VYTELLPGDKVDRVEELEA--AL-------------------LP----N-E-KLMFVGDGINDTPVLARADIGAAMGA-----LGSDAAVEAADVVLMTD-----Q-----PSKAAEAIRIARRTRRIVWQNIG-FALGVKIIFLLLGA--F-------GFA------------------------------TMWEAV-FSDV--------GVTLIAV-A-NAMRVMRVKAE-----------------------------------------------------------------------------------------------------------------------------------------------------------------------------------------------------------------------------------------------------------------------------------------------------------------------------------------------------------------------------------------------------------
>Bacillus_amyloliquefaciens_326423@154687469
----------------------------------------------------------------------------------------------------------------------------------------------------------------------------------------------------------------------------------------------------------------------------------------------------------------------------------------------------------------------------------------------------------------------------------------------------------------------MRA---------------------------------------------------------LSEPKEMT--IQVGGMTC--------------AAC--AS----RIEKGLK-R-M--DGV--NDASVNLA-----L--ETSNISY-------QPD------K-IE-A-----------GAI----KDKIEK--------------LG--------------YHVVT------------------------------------------------EKAEFQIEGMTC---------------------------------AACANRIEKRLN-KV-GG-----------------VDSAPVNFALETVTVEYNPKEVTP-KE-----LKETVAKLGYRLDEKQAVDG-----------------------------------------------------------------------------------DGGLSQKEKEQR-------------------KQLIR-L-----------IF-------SA-------V----LSF-------------PLLWSMVSHFSFTSF--------------------IWM------------------------PD---------------------IL-MNPWL-QFALATPVQLVIG-WPFY-MG-AYKA-----LRN-------K------------------------------SANMDVLVALGTTAAYAYSLYMTIASL--------------------------------------------------------------GRD-GHVEGLYYET---S-----AILLTLILLGKLL------EMKAKGRSSEAIKK-------LMKLQAKTAAVEREG--------------------------------------------------------------------------------------------------------KVQVIPIDEVRTGDIVYVKPGERVPVDGEVIEGH-S--AID------------------ESMITGESMPVD------------KS----------------P--GSTVTGATINA-----NG-FLKIRAVNVGKDTALAHIIKIVEEAQG--------SKAPIQRLADHI-SGIFVPIVLGLAVL-T---FL-IWYVWAAP---------------G----------------------------------------------Q------FSEAIGKFIAV-LVIACPCALGLATPTSIMAGSGRAAEFGILFKGGEHLEKT-Q-RLTTIVLDKTGTVTNGRPVLTD--AVPA-E-GM-------------------------------------------------------NEEELLRLAAAAETGSEHPLGEAIVSGAEKRGI-----------------------------------------AI-----------------------------P-KITRFQARIGSGIYAE-----A------D-----------------G-----R-TILA--GSR-R-LMESE-HIEHEA----L-------------------L----------------PHMARLEAEGK-T---VM------------LI----------------------------------------------------------------------------------------------------------------------------A----AD---------------GKAAGLIAVADTIKDTSPAAVKRLND-MGLD-VIMMTGDNKKT-AEAIAKA-AGIG---S-------VIAEVLPEQKAAEIYRLQK------------------E-----G-----R--RVAMVGDGINDAPALAVADIGMAIGT------GTDIAMEAADITLIRG-----D-----LNGIADAIGMSRLTMRNIKQNLG-WALGYNSIGIPIAA--A-------GF------------------------------LAPWVAG-AAMA--------FSSVSVV-L-NALRLQKVKKDKMG--------------------------------------------------------------------------------------------------------------------------------------------------------------------------------------------------------------------------------------------------------------------------------------------------------------------------------------------------------------------------------------------------------
>Pseudomonas_aeruginosa_208964@15596746
------------------------------------------------------------------------------------------------------------------------------------------------------------------------------------------------------------------------------MSAPLPCYH-CGLPVP-------------------------------------------AG-------------------------------SR-FEARVLGETRAMCCPG----CQA-VAEA------------------IVA----GGLESYYRH-R----------SENAANPEA-L---------------------------------------------------------------PKALSEELQLYDRPD-----V-----------QG--GFV-RHEG-------ELAETS--LMIEGISC--------------AAC--GW----LIEKHLR-Q-L--PGV--AEARLNLS-----N--HRLHVRW-------QDSQ-----L---PL-----------SQL----LGELR----Q----------IG--------------YAG----HPYQ--------------------------------------P---------------------------------------DR----------------------------------------------------------------------------------------------A-TE-----------------------------------------------------------------------------------RLAMENRR--------------------ALRQ-L-----------GVA---G-LLW-------I--------------------QVMMAVMATW--------------------------PEFNL----------------D----------------------LSAGMDR-ILRWVS-LILTTPIVFYCC-GQFF-RG-ALRD-----LRT----------R---------------------------HLTMDVSVSLAIGGAYVAGIWSTITG---------------------------------------------------------------------QGELYFDA---V-----GMFALFLLAGRYL------ERRARERTAASTAQ-------LVNLLPASCLRLDAA----------------------------------------------------------------------------------------------------N---QGERILLSELRVGDRVLVPPGAVLPADGVILDGQ-S--SVD------------------ESLLTGEYLPHP------------RQ----------------A--GDTVTGGTLNV-----EG-PLTVEVGALGDDSRLSAIVRLLERAQA--------DKPRLAELADKV-AQWFLLIVLLVAAA-V----GALWWQ---------------------V--------------------------------------------D------HQRAFWVVLSL-LVATCPCALSLATPTALTAATGSLHKLGLLITRGHVLEGL-N-HIDTVIFDKTGTLTEGRLTLKQ--VLPLR-------------------------------------------------------D--LDADRCLALAAALENRSEHPIARAFGRAPEA------------------------------------------------------------------------------ADSVASHPGLGLEGL-----V------E----------------GR-------RLRI--GQA-A-FVSNL-GGSAT-------------------------------------PA--------MPGDSG-Q---WL------------LL---------------------------------------------------------------------------------------------------------------------------------------G------D-E-QGPLAWFGLDDRLRSDAPALLAACKA-RGWR-TLLLSGDASPM-VASVAAE-LGIDE----------ARGGLTPDDKLAMLERLH----GE-------------------G----R---RVLMLGDGVNDVPVLAGADISVAMG------SATDLAKTSADAVLLSN-----R-----LDSLVQTFRLARRTRHIIIENLA-WASLYNGLVLPFAA--L-------GWI------------------------------TPGWAA-IGMS--------VSSLLVV-V-NALRLTRTPSPRSVWPRSTS--------------------------------------------------------------------------------------------------------------------------------------------------------------------------------------------------------------------------------------------------------------------------------------------------------------------------------------------------------------------------------------------------
>Pseudomonas_aeruginosa_208964@15597631
-----------------------------------------------------------------------------------------------------------------------------------------------------------------------------------------------------------------------------------------------------------------------------------------------------------------------------------------------------------------------------------------------------------------------------------------------------------------------------------------------------------------------------------------------------------------------------------------------------------------------------------------------------------------MS----E----------PT--------------AHGSHGGCAHH------------------------------------------------------------------------------HH----------------------------------------------------------------------------------------------H--L-----------------------------P--------------FG------G--------------------------GL-LSRDEQRRAA-------------------RQ---L-----------SLA---M-LAL-------G----L--LLLG-L-------AWRW--------------------------------------------------------------------------------LAA-DQAGVS-QILLGVASLLVA-LPVA-RS-AWDS-----LRH----------P-------------------------SLHGVTDQLIALAMLGAWASGD--------------------------------------------------------------------------------LLT---A-----ALLPIIMIFGHVL------EERSVIGSQEAIAA-------LGELTRSHARRIEAD----------------------------------------------------------------------------------------------------G---SLSEVDNASLRPGDQVEVRAGDRVPADGRVLQGQ-A--SLD------------------TAPITGESVPLE------------VA----------------P--GMEVYGGAINL-----DG-LLRIEITRTGEASTLGKVIGLMQQAER--------AKPPITRLLERY-AGQYMLLVLLIAAV-T-------WFV--------------------------------------------------------------------------TNDAQAMLAV-LVAACPCALVLSAPATAIAGIAVAARHGILIRSSAFLEEL-A-DLTSLVVDKTGTLTHGSLRLQA--LRLAD-------------------------------------------------------A--AEEASVLRLAASLGAASSHPVSRALAALAAHDAY-----------------------------------------------------------------------H--PLSDIRERQGFGVVAR-----T------A-----------------A-----G-EAAL--GRP-E-LFQQL-GI-------------------------------------------DASEVPE---HEG-P---IA------------GI---------------------------------------------------------------------------------------------------------------------------------------A------L-D-GRFLGWLLLADSVRAEAAEALADLRE-LGLGRQLLLTGDRRAV-ADAVAKQ-VGIRQ----------LVAQALPEDKLRQVGAEI----GS-------------------G----F---RPMVVGDGINDSLALKAGVVGVAMGA-----GGADIALASADIVLIGS-----D-----LRRLGTCVRLSRQCRRTLQVNVA-IGLGWTLAIVAAAA--F-------GLL----------------------GA-A----GAMVAA-LLHN--------LSTLLVL-G-NAGRLLRFEEPLGQPRPAVEGREEEGTP------------------------------------------------------------------------------------------------------------------------------------------------------------------------------------------------------------------------------------------------------------------------------------------------------------------------------------------------------------------------------------------
>Pseudomonas_aeruginosa_208964@15598886
---------------------------------------------------------------------------------------------------------------------------------------------------------------------------------------------------------------------------------------------------------------------------------------------------------------------------------MSHEHADTCCH------GH-G----------------HGHDH-------------------------GHRHAPR-----------------------------------------------------------------------PAVAAI-------------------------------------GTLAGNAELRWSD--LRIEAMDC--------------PTE--ER----LIRDALG-R-Q--PAV--ESLEFNLM-----Q--RLLRVQH-------RFDS---------------------VEPL----QKLIA----G----------LG--------------MQAVPLDAGE-------------------------------------------N------------------------------------------------------------------------------------------------------------------------------------------------------------------------------------------------------------------------TDGPSQAPAK-------------------PWW---------------PLA---L-AGA-------M----A--LASE-I-------VEWF----G----------------------------------------------------------------------------LA-P-DWVV-AGLALLAILGAG-LPTY-RK-GWIA-----LKN----------R---------------------------NLNINALMSIAVTGAVLIGQWP--------------------------------------------------------------------------------E---A-----AMVSVLFAIAELI------EAKSLDRARNAIRG-------LLQLAPEQATVLV------------------------------------------------------------------------------------------------G-----G---EWKELPAKQVELEATVRVKPGERIALDGEVTSGR-S--SVN------------------QAPITGESLPVE------------KE----------------V--GEPVFAGSING-----EG-ALEYRVTRRADDSTLARIIHAVEEAQG--------SRAPTQRFVDSF-ARVYTPVVFLIALA-T---AVLPPLLF---------------GGAW------------------------------------------------------LDWIYRALVL-LVIACPCALVISTPVTIVSGLSAAARLGILIKGGVFLELG-R-KLSWVALDKTGTITHGKPQQTD--YLPIA-------------------------------------------------------E--ADGTDARLLAASLAARSDHPVSRAVANAAEEDGL-----------------------------------------------------------------------ALGVVEDLAALPGRGVSGR-----I------D----------------GV-------LYHL--GNH-R-LVEEL-GLC---S-----------------------------------PA-LEERLDALERQGK-T---VI------------AL---------------------------------------------------------------------------------------------------------------------------------------C------D-P-QRVRALFAVADGVKDSSREAIHELHA-LDVK-TLMLTGDNPHT-AAAIAAQ-VGID---A-------ARGNLLPEDKLREVEARQ----AD-------------------G----S---RVGMVGDGINDAPALARADIGFAMGA-----AGTDTAIETAGVALMDD-----D-----LRKLPQFVRLSRTTHAILVQNIT-LALGIKAVFLALTL--A-------GEG------------------------------TLWMAV-FADM--------GASLLVV-F-NGLRLLRKRF------------------------------------------------------------------------------------------------------------------------------------------------------------------------------------------------------------------------------------------------------------------------------------------------------------------------------------------------------------------------------------------------------------
>Pseudomonas_aeruginosa_208964@15599115
-----------------------------------------------------------------------------------------------------------------------------------------------------------------------------------------------------------------------------------------------------------------------------------------------------------------------------------------------------------------------------------------------------------------------------------------------------------------------MN---------------------------------------------------------SATLTELD--LPVSGMTC--------------ASC--AG----RVERALK-K-V--PGV--AAASVNLA-----S--EQARVQA-------PAD------S----L-----------PAL----VAAVEQ--------------AG--------------YQVP------------------------------------------------ARSLELSIEGMTC---------------------------------ASCVGRVERALK-KV-PG-----------------VREVSVNLASERAHLELLGAVDSQ--A-----LLQAVEQAGYKARLLDAGQPRQDD-------------------------------------------------------------------------------------AERRLR-------------------RERWW-V-----------IA-------AL-------L----LAL-------------PLVLPMLVEWAG-----------------------LHW------------------------------------------------M-LPPWA-QFLLATPVQFVIG-ARFY-VS-AWRA-----VKA-------G------------------------------AGNMDLLVALGTSAGYGLSVYLWLTAPP-----------------------------------------------------------------GHMPHLYFEA---S-----TVVIALILLGKYL------ESRAKRQTASAIRA-------LEALRPERAVRLRDG--------------------------------------------------------------------------------------------------------REEEVAIAELRLGDEVVVRPGERFPVDGEVLDGS-S--HAD------------------EALITGESLPVP------------KA----------------P--GDKVTGGAING-----EG-RLLLRTTALGGETVLAKIIRLVEDAQA--------AKAPIQKLVDKV-SQVFVPVVILIALV-T---LG-AWLVAGVG---------------------------------------------------------------------LEQALVNAVAV-LVIACPCALGLATPTAIMAGTGVAARHGILIKDAESLEVA-H-AVTSVAFDKTGTLTSGRPQIIH--L---GG--D-------------------------------------------------------DQEQLLRLAGALQRGSEHPLAKAVLERCAERDL-----------------------------------------EV-----------------------------P-PVNASQALSGRGIQGE-----V------E-----------------G-----R-RLAL--GNR-R-LLDEQ-ELKP----GAL-------------------A----------------SAAADWEAEGR-T---LS------------WL----------------------------------------------------------------------------------------------------------------------------LELA-PE---------------KRVLGLFAFGDSLKDGAAEAVEALRG-RDIH-SHLITGDNRGS-AAVVAKA-LGID---D-------VHAEVLPADKAATVAELKG------------------R-----G-----R--VVAMVGDGINDAPALAAADVGIAMGG------GTDVAMHAAGITLMRG-----D-----PRLVPAALDISRRTYAKIRQNLF-WAFIYNVIGIPLAA--F---------------------------------G-L---LNPMVAG-AAMA--------FSSVSVV-G-NALLLRRWKP------------------------------------------------------------------------------------------------------------------------------------------------------------------------------------------------------------------------------------------------------------------------------------------------------------------------------------------------------------------------------------------------------------
>Aquifex_aeolicus_224324@15606387
--------------------------------------------------------------------------------------------------------------------------------------------------------------------------------------------------------------------------------------------------------------------------------------------------------------------------------------------------------------------------------------------------------------------------------------------------------------------------------------------------------------------------------------------------------------------------------------------------------------------------------------------------------------------------------------------------------------------------------------------------------------------------------------MH-------------------------------------------------------------------------------------------------------------------------------------------------EHHDKHKHELKR-------------------------KSEKHEHAHHAE-------------------IIKRK-A-----------LI-------TT-------I----LTV-------------PVVVLSPSIQELI-----------------------GI--------------------K----------------------V--SFP-YSNWV-ILLLSTAVFIYGG-TFFL-KG-MLEE-----LKK-------K------------------------------NPGMMTLVGLAISVAYIYSVYTFFF----------------------------------------------------------------------GGKEFFWE---L-----TTLIVVMLWGHYV------EMKSVLGAGRALEE-------LVKLIPSKAHLVTQK--------------------------------------------------------------------------------------------------------GLIDVPVEKLKKGDLVLVRPGEKIPTDGTVVEGN-T--HVD------------------ESMLTGESRPVP------------KK----------------P--GDKVIGGSVNL-----EG-SIKVRVEKTGEETYLKQVIKLVKEAQE--------SKTKLQSLADRA-AFYLTVIAVSLGSI-S---LL-FWWYY-LG--------------------------------------------------------------D------LNFAVERAVTV-MVTACPHALGLAIPLVVSISTSYSARNGILVRNRLALEKA-K-DIDVVVFDKTGTLTEGKLGVTE--VITKD----------------------------------------------------------IEEGEFLKFVASVENHSEHVIARAIVSYAKEKE---------------------------------------------------------------------------EVKNFKAFPGKGVCGE-----V------SG----------------------R-NVCV--GTL-E-FLKEI-NVKLDE--------------------------------------ELVERARSLQSEGK-T---VV------------FA----------------------------------------------------------------------------------------------------------------------------S----MD---------------GKLAGIIALADRIKEESYEAVRSLKE-LGKK-VVMITGDSEEV-AKYVAKE-LEMD---E-------YFARVLPHEKAQKIKELQD------------------R----------G-Y-SVAMVGDGVNDAPALIQADVGIAIGS------GTDIAIESADVILVKS-----D-----PRDVVKVIKLSQVTVSKMLQNLF-WAVGYNVITLPLAT--G-------LGY-PW-------------------GF-V---LKPAVGA-IFMS--------ASTVIVA-L-NSMLMKKELR------------------------------------------------------------------------------------------------------------------------------------------------------------------------------------------------------------------------------------------------------------------------------------------------------------------------------------------------------------------------------------------------------------
>Aquifex_aeolicus_224324@15606617
--------------------------------------------------------------------------------------------------------------------------------------------------------------------------------------------------------------------------------------------------------------------------------------------------------------------------------------------------------------------------------------------------------------------------------------------------------------------------------------------------------------------------------------MRKA--FKVYGMSC--------------VNC--AR----AIEITLK-R-T--EGV--KNVNVSFE-----L--GRVEVEF-------DEDL-----IS---E-----------EEI----VKKIEE--------------LG--------------YSVERKKDYDK--------------------------------------L-------------------------------------------------------------------------------------------------------------------------------------------------------------------------------------------------------------------------------------------------------------F-L-----------GL-------GV-------L----SSLFFL-----------------VGMF------------------------------------------------------------------------FTFP-LKYEL-QFLLSSIVQFTAG-WKFY-RG-AYSS-----LKK-------G------------------------------IGSMDTLVALGTTGAYVYSVLSYFN-----L---------------------------------------------------------------INSTPFFET---N-----VFLITFVRLGKFI------EEKAKERAVKGLKE-------LVNLSFRKVKVLEGEK--------------------------------------------------------------------------------------------------------EVEKNVREVFKGEKVVYRSGEQILLDGVIIKGE-G--LVN------------------EAVITGEPVPIL------------KK----------------E--GDEVYSGSVLE-----KG-YIITKVTKTFESSFINTMKKLVEESLK--------EKPKIQRISDKV-SHYFVLFVVILSVI-T---FL-TWFI-KTG---------------E-----------------------------------------------------INRAVQFSLAV-LVVSCPCAFGIAVPLAVSVGIYKAVKRGILPKKGTIFEVA-P-KVDTVIFDKTGTLTEGKLKVKE--INV--------------------------------------------------------------PEKYFDVLYSMENYSNHPVAKAVREYLKPYV------K--------------------------------------------------------------R---EAKLEGCEEILGVGVRC--------------------------------G------EFIA--GKA-E-LWGKN------------------------------------------------------SQNGV-I---RV------------GF----------------------------------------------------------------------------------------------------------------------------G----TK---------------DKLIGEIILEDSVRKEAKEVVEFLKG-KGIN-VILLTGDTKEN-AQRIAKE-LGIK---E-------VIANVKPEEKLKVVKELQE---------------K-------------G-R-KVCMVGDGVNDAPALAQSDLGIAVAE------GTDLAKLSGDVVIH-------K-----LSSLPQVFTLSERVYRKIKENFF-WAFAYNVTFIPIAA--G-------VL--WS------------------KGI-Y---LKPEFAG-LLMA--------LSSVSVV-L-NTLRLLKD--------------------------------------------------------------------------------------------------------------------------------------------------------------------------------------------------------------------------------------------------------------------------------------------------------------------------------------------------------------------------------------------------------------
>Kineococcus_radiotolerans_266940@157283904
-----------------------------------------------------------------------------------------------------------------------------------------------------------------------------------------------------------------------------------------------------------------------------------------------------------------------------------------MSEH----TTR--------------------------------------------------------PTPGGDVAAAAS--------------------TAA---------------------------------------ASAGAASTDGTLG-----ATSATQQPTPK-PMQR-QQPKQPVAEVTPLQVVE--LNISGMTC--------------ASC--AA----RIEKKLN-K-M--PGV--E-ASVNYA-----T--EKARVAL-------PAG------T--D-V-----------EAA----IKVVQA--------------TG--------------YSAALPPA------------------------------------------------------------------------------------------------------------------------------------------------------------------------------PRPSATPTHLRSNAA-HG----------------VEHGEEG------G-GQHGEQNSGHDG--------G--HDG-------GHDGGQDEEHGAGETR-------------------ALRQR-L-----------LI-------SL-------A----LSV-------------PVVVLAM----VPA---------------------LQ------------------------------------------------FT-YWQWL-SLTLAAPVAIWGA-WPFH-RA-AALN-----ARH-------G------------------------------AATMDTLISVGVLAAFAWSLYALFFGGAGMAGMRMAFTLL--------------------------------------------PE---RGSAHAGAEIYLEV---A-----AAVTVFILTGRYL------EARAKRSSGAALRA-------LLHLGAKEVTVLREG--------------------------------------------------------------------------------------------------------AESRIGIEQLGVDDVFVVRPGEKIATDGVVLEGS-S--AID------------------ASMLTGESVPVE------------VG----------------P--GAAVSGATVNA-----GG-RLLVRATRIGADTQLAQMARLVQDAQS--------GKAAVQRLADRV-SGVFVPIVIVLAIA-T---LA-GWLLAGA---------------------------------------------------------------G------AEAAFTAAVAV-LIIACPCALGLATPTALLVGTGRGAQLGVLIKGPQVLEST-R-RIDTVVLDKTGTITTGQMSLTG--VHPAPG---------------------------------------------------------VDETQLLRLAGALEHASEHPIAAAITTGARQRLSSANGNA-----------------------------------D--GSANGSAN-------------GSV--Q-LPAVTSFASTGGLGVTGV-----V------E-----------------G-----H-AVIA--GRA-S-WLAQQWSQPPPV--------------------------------------ELSEAAAAAEGEGR-T---AV------------AV----------------------------------------------------------------------------------------------------------------------------G----WD---------------GQVRGVLVVADTVKTSSAVAVAQMRE-LGLR-PVLLTGDNARA-ARAVAEQ-VGID---D-------VIAEVLPAGKLDAITALQR------------------Q-----G------R-VVAMVGDGVNDAAALAGADLGIAMGT------GTDVAIEASDLTLVRA-----D-----LLAVVDALRLSRRTLSTIKANLF-WAFAYNLAALPLAI--A-------G---------------------------L---LNPLVAG-AAMA--------LSSIFVV-T-NSLRLRRFAPTTSRA-------------------------------------------------------------------------------------------------------------------------------------------------------------------------------------------------------------------------------------------------------------------------------------------------------------------------------------------------------------------------------------------------------
>Thermotoga_lettingae_416591@157364188
--------------------------------------------------------------------------------------------------------------------------------------------------------------------------------------------------------------------------------------------------------------------------------------------------------------------------------------------------------------------------------------------------------------------------------------------------------------------------------------------------------------------------------------MKKR--YEIKNLHC--------------PDC--AA----KIENALK-N-S--EGV--KKATLNFS-----L--GTLDIEC-------EEFV-----D--VK--------------------KIIKSVE------------EN--------------VEISDEKNH-----------------------------------------------------------------------------------------------------------------------------------------------------------------------------------------------------------------------------------------------------------------------------NK-------------------HK----Q----L------TFI---I-LSS-------A----L--LVLS-L-------------------------------------------------------------------------------------------------ITGI-WYFAIVSYLISG-ADVI-KK-SISN-----IRKRS------------------------------------FLDENFLMSVATIGAILLKEFP--------------------------------------------------------------------------------E---A-----AAVMVFYKTGEYF------QDLAVDKSRKSIKS-------LIESTPKHAWLVSGS--------------------------------------------------------------------------------------------------------QLLETDPQKLEPGQIVLVKPGEKVPADGIVVEGD-A--YID------------------SSPITGEFIPRH------------VA----------------I--SDSVLAGTIVR-----ES-SLKIKVTKKYSDSSMANILKLVESASE--------RKAKTERFITTF-ARYYTPAVVITAAL-I---SFLIPVI---------------LNESF------------------------------------------------------NQWIYRGLIL-LVISCPCALVLAIPLTYFAGIGKSSKRGILIKGASYLDTL-A-NIKNIVFDKTGTLTHGSFEITN--INSVN-G--------------------------------------------------------FSKDDLLMYSAHAEANSNHPIARSILKHFKK---------------------------------------------ID---------H-S------------------LIKNFHELNGFGVTCS-----I------N-----------------G-----K-LVHV--GND-K-LLHRE-NIPHPETV--------------------------------------------CKLDEK-S---TV------------HV---------------------------------------------------------------------------------------------------------------------------------------S------V-N-RLYAGNILLADKLKESSRKTVDLLKS-KGLS-VYMLTGDNESA-AREIAER-LSNID----------YYSELLPENKIDILEKKIL------------------------K----S-G-KTAFVGDGINDTPALARADVGIAMNG-----FGNDAVVEIADVVIMGA-----E-----PIKIVESINIARMTKKIVLENIF-FAITIKLLFMFFAI--T-------GKA------------------------------TMWQGV-FADT--------GVALLCV-L-NSLRVLFSRKTEI---------------------------------------------------------------------------------------------------------------------------------------------------------------------------------------------------------------------------------------------------------------------------------------------------------------------------------------------------------------------------------------------------------
>Thermotoga_lettingae_416591@157364303
-----------------------------------------------------------------------------------------------------------------------------------------------------------------------------------------------------------------------------------------------------------------------------------------------------------------------------------------------------------------------------------------------------------------------------------------------------------------------------------------------------------------------------------MEKIKKT--FTVTGMTC--------------ATC--AK----AVEKALG-K-I--EGV--EFAAVNLA-----T--STGFIVA-------EKEI------P---I-----------EMI----KTAVEQ--------------VG--------------YGISTQ-PP----------------------------------------------------------------------------------------------------------------------------------------------------------------------------------------------------------------------------------------------------------------------EKIEKKRYI-------------------AAKRN-L-----------IF-------AW-------F----VTL--------------PLALIMLYNMFI----------------------------------------------------------------------SPVN-YFVWL-EIFMGGFVVFYVA-KDTI-KG-AWIA-----LTH-------K------------------------------HTNMDTLIFFGSVVSWITSVLEAFGL---------------------------------------------------------------------PVMSFGAI---G-----AMIVAFHITGRFI------ESHLRDRASKEIKS-------LLKLQAKEARVITEK-------------------------------------------------------------------------------------------------------G-EITVPLEAVKEGLIVSVLPSERIPVDGVVIWGK-S--SVD------------------ESVITGESIPVH------------KK----------------E--DDEVIGGSLNL-----TG-PLRIKVTRVGEDSFLSQMINLVQQAQG--------SKIPIQALADRI-TMWFVPTIISLAVI-A---SI-VWYFNFEK---------------F-----VPFLDKMNEIF--------------------PWVMST--TEP------VNFAIFVFVAT-IVIACPCALGLATPMALVTGTGLAAKKGLLIKNAEAIQTS-K-DVKVVLMDKTGTLTEGKPAVVQ--HN--------------------------------------------------------------LDETTLKIVASIEKNSNHPLARAISSTVKD---------------------------------------------------------------------------FFEVKDIDEIVGEGIRAK-----V------G------E-----------D------EYFV--GKP-A-NPDVY---------------------------------------------------DSFYKEGK-T---VV------------EV----------------------------------------------------------------------------------------------------------------------------R----KN---------------GDVAGFLAIEDTIRNDSKEAVSRLRN-MGIK-PVMITGDNETT-AKAVANK-VGID---E-------VYSNVKPQDKLDIVRRYQA---------------K-------------G-L-KVVMIGDGMNDAGALKGADVGIAVGS------GTDLAIDSADVIITKG-----G-----ISKIVDTIEISKRTFKIIKQNLF-WAFFYNVIAIPSAM--A-------GL------------------------------LHPVIAE-IAMA--------LSSITVT-L-NSLRISKGVEI-----------------------------------------------------------------------------------------------------------------------------------------------------------------------------------------------------------------------------------------------------------------------------------------------------------------------------------------------------------------------------------------------------------
>Prochlorococcus_marinus_93060@157412487
-------------------------------------------------------------------------------------------------------------------------------------------------------------------------------------------------------------------------------------------------------------------------------------------------------------------------------------------------------------------------------------------------------------------------------------------------------------------------------------------------------------------------------------MESIQ--LSITGMKC--------------GGC--VS----TVEKILN-N-S--DGI--QNVSVNLL-----T--ESAYFEI-------TKKH-----IK---I-----------ETV----LENLKD--------------NG--------------FPSKIYINDFS--------------------------------------KKIN------------------------------------------------------------------------------------------------------------------------------------------------------------------------------------------------------------------------KAELEKKKKWN-------------------NQWKK-L-----------TF-------AL-------F---------------------LLFFSVLGHLAEGRY-------------------INS----------------P--------------------------ILGNIF-F-----HASLATLALLFPG-RGII-LN-GFKS-----FIQ-------N------------------------------RPDMDSLVALGVTSAYTTSLLSLIFPA-------------------------------------------------------------------TGFPCFFNE---P-----VMLLGFILIGRFL------EERARYQTGSSIGE-------LLDLQPEMANIFTEDN-------------------------------------------------------------------------------------------------------QIKSIRVNTLRPDQEIQVLAGDRVPADCIVTQGN-S--YVD------------------VSHITGESKPIE------------VK----------------E--GEKLSSGSLNL-----NS-TLRLRVQKVGGDSSLAKLVSLIESVNA--------RKPRIQRIADEI-AGKFTYFVLIFATL-T---FF-FWWKGARN---------------I-----WPDLLSHNNQFIT-HSS---------HTLHSSLGINA--ENF------LSLAIQLSIAV-LVIACPCALGLATPTVITVASGKAAKKGVLFKGGDKIEMA-S-KINHIIFDKTGTLTKGKPFIVD--YKNN-----------------------------------------------------------NDHSFLLRIAASLEKESRHPIADAVVQEAKKQN--------------------------------------------------------------------LI---LFPIKKIFTHSGRGISGE-----L------D------S-----------I---DG-LINI--GNI-E-WLISK-GIIIDQ--------------------------------------NAKKIIENEETKTN-T---II------------GV----------------------------------------------------------------------------------------------------------------------------S----IK---------------EKLLGFILLGDLLRDDSIKAVQNLRE-SNFT-INILSGDRKQT-VLALAKK-IGCKET-E-------VKWDLLPHMKLKIIESLKI---------------N---------------N-KVAMIGDGINDVPALASSDLGIAVGS------GTQIAKANADVVLMGD-----Q-----LNGLPYALNLAKKTIKKIKQNLT-WAFGYNLLAIPIAA--G-------ILF-PK------------------YGI-L---LTPSIAA-LLMA--------TSSITVV-I-NALSLE----------------------------------------------------------------------------------------------------------------------------------------------------------------------------------------------------------------------------------------------------------------------------------------------------------------------------------------------------------------------------------------------------------------
>Alkaliphilus_oremlandii_350688@158319113
------------------------------------------------------------------------------------------------------------------------------------------------------------------------------------------------------------------------------------------------------------------------------------------------------------------------------------------------------------------------------------------------------------------------------------------------------------------------------------------------------------------------------------MKAIRT--VSVKGMTC--------------AAC--SA----AVERNLS-K-A--EGI--SKATVNLA-----T--EKLTVEY-------DTE------K-IS-M-----------EDM----VTRIDK--------------LG--------------YKLIDEED--------------------------------------------FREIVIPIKGMTC---------------------------------ASCSAAVERALK-KQ-EG-----------------VVATSVNLATEKATVKYNNDVIKI-SQ-----IKNAIEKAGYEPLDIEVEAS--------------------------------------------------------------------------------N--DKDKEAKENEIK-------------------GLWKR-F-----------VV-------AL-------I----FTA-------------PLFYISMGHMLG-----------------------APL----------------PEVINPHHN----------------------PL-NFAIV-QLFLTIPVM-LAG-HKFY-TV-GFKT-----LFK-------G------------------------------SPNMDSLIAIGTSAAFLYGIYAIKEIA------------------------------------------------------G-------GNQ-DMAMELYFET---A-----GVIITLIMLGKYF------EAVSKGKTSEAIKQ-------LMGLQPKAATVIVDG--------------------------------------------------------------------------------------------------------KEVKIPIQEVEVGHKIVVKPGEKIPVDGIVIEGY-T--SVD------------------ESMLTGESIPVE------------KN----------------K--GDRVTGGSINK-----NG-SIAFEATKVGKDTALAQIIKLVEDAQG--------SKAPIAKMADII-SGYFVPIVIAIAVI-A---GV-IWYFTG-S--------------------------------------------------------------S------INFSLTIFISV-LVIACPCALGLATPTAIMVGTGKGAEYGVLIKGGEALETA-H-QIKTVVFDKTGTITEGKPKVTD--IITN--EQI-------------------------------------------------------TEEELLTLAASAEKGSEHPLGEAIVKAGEERNL-----------------------------------------IL-----------------------------K-KVDRFTAIPGHGIEVT-----I------E-----------------G-----K-NMLL--GNK-K-LMADR-KISITL----Q------------------------------------NESDQLATEGK-T---PM------------YI----------------------------------------------------------------------------------------------------------------------------T----ID---------------GDLAGIIAVADVVKGSSKAAIDALHR-MGIE-VAMITGDNRRT-AEAIAKQ-VGID---I-------VLAEVLPEDKSNEVKKLQA------------------S-----G-----K--KVAMVGDGVNDAPALAQADIGMAIGS------GTDVAMESADIVLMRS-----D-----LMDVVTAIQLSKKTIKNIKENLF-WAFAYNTAGIPIAA--G-------VLY-A-L-----------------GGP-L---LNPMIGA-GAMA--------LSSVSVV-S-NALRLRGFKPSHR---------------------------------------------------------------------------------------------------------------------------------------------------------------------------------------------------------------------------------------------------------------------------------------------------------------------------------------------------------------------------------------------------------
>Alkaliphilus_oremlandii_350688@158320102
-------------------------------------------------------------------------------------------------------------------------------------------------------------------------------------------------------------------------------------------------------------------------------------------------------------------------------------------------------------------------------------------------------------------------------------------------------------------------------------------------------------------------------------METKS--LKIQGMTC--------------ASC--AA----SVEKATK-K-L--QGV--KESNVNFA-----T--EKLNITF-------DET------K-VS-V-----------GDI----QAAVEK--------------AG--------------YKAISDSA--------------------------------------------N--RTLKIEGMTC---------------------------------ASCAQSVEKAVK-KL-DG-----------------VNEASVNFATEKLNISYDSSKVKT-ID-----IKKAVEKAGYKAIEEETTV------------------------------------------------------------------------------------DADKERKEREMK-------------------VLWRK-F-----------IV-------SA-------I----FTI-------------PMLYITMGHMLG-----------------------IHL----------------PEIIDPMMN----------------------PT-NFGLA-QLILVIPSV-IAG-YKFY-TV-GFTA-----LIR-------R------------------------------SPNMDSLIAIGTAAAFVYGIFAIVQIS------------------------------------------------------E-------GNI-EYANDLYFEA---A-----SVIITLILLGKYL------ESVTKGKTSEAIKK-------LMGLAPKTAIIIRDG--------------------------------------------------------------------------------------------------------KEVEISIEEVEVGDVIVVKPGEKMPVDGVVVEGN-T--SVD------------------ESMLTGESIPVE------------KN----------------A--GDNIIGASINK-----NG-TIKYKATRVGKDTALAQIIKLVEDAQG--------SKAPIAKLADII-SGYFVPVVIVLAIA-S---GL-AWYFIGGE--------------------------------------------------------------S------LLFALTIFIST-LVIACPCALGLATPTAIMVGTGKGAENGVLIKSGVALETA-H-KIKTIVFDKTGTITEGKPKVTD--VVVA--NGI-------------------------------------------------------TEDELLQLTASAEKGSEHPLGEAIVKGAEEKGL-----------------------------------------EF-----------------------------K-KLDKFAAIPGHGIEVT-----I------D-----------------G-----K-VILA--GNR-K-LMVDR-KIAIDK----L-------------------E----------------DASNKLAEEGK-T---PM------------YV----------------------------------------------------------------------------------------------------------------------------A----ID---------------NKIAGIIAVADTVKENSKRAIEKLHK-MGIE-VAMITGDNKRT-AAAIAKQ-VGID---R-------ILAEVLPEDKANEVKKLQA------------------E-----G-----R--KVAMVGDGINDAPALAQADIGIAIGS------GTDVAMESADIVLMRS-----D-----LMDVPTAIQLSKSTIRNIKENLF-WAFAYNTLGIPVAM--G-------VLH-I-F-----------------GGP-L---LSPVLAA-LAMT--------FSSVSVL-L-NALRLKGFKPVR----------------------------------------------------------------------------------------------------------------------------------------------------------------------------------------------------------------------------------------------------------------------------------------------------------------------------------------------------------------------------------------------------------
>Alkaliphilus_oremlandii_350688@158320122
----------------------------------------------------------------------------------------------------------------------------------------------------------------------------------------------------------------M-----SQKIRKELILEGLDCAN-CSAKIEYEANQIAGVSVSMNFM----------------------------------------------------------------------------------------------------------------------------------TK-TLTIETENGQELE-R---------------------------------------------------------------ILVQINTIVNKHEPDV--------------------IVR-------EKTINKGEKKA--LILVGLGC--------------ANC--AA----KMETQIK-N-L--TGV--KNATVDFV-----S--KKLTIEA-------NSKQ-----D--LK---------RIIEEA----TAIVKRIE------------PD--------------VKVVDEEQKRK--------------------------------------SD--NKRIFILDGLGCANCAS---------------KIESEVKKIEGVKVASVDFVSKKLT----------------------METDANINFEK------LNEGIVSIV------KRIEPDVKV-ISAEEIIKEKA---------------------------------------------------------------------------------------NDDEEDSN-------------------KK----E----I------IRL---G-ISG-------A----L--FAIG-L-------AFNL---------------------------------------------------------------------------------P----SWLE-LTVFLISYIISG-GKIV-LK-ALKN-----ITRGQ------------------------------------VFDENFLMSIATIGAFFIGEYP--------------------------------------------------------------------------------E---G-----VAVMLFFQVGEFF------QELAVNRSRKSISA-------LMDIRPDFANIKIGD--------------------------------------------------------------------------------------------------------DIKRVSPEEVSIGDIIVVKPGEKVPLDGKVVEGS-S--MVD------------------TSALTGESVPRE------------VE----------------V--GNDVLSGFINK-----NG-LLTIEVTKEFGESTVSKILDLVQNASS--------KKAPTENFITKF-ARYYTPVVVVIAVL-L---AIVPPLV--------------VPGATF------------------------------------------------------SDWIYRALVF-LVISCPCALVVSIPLGFFGGIGGASRSGVLVKGSNYLEAL-N-NVEIVIFDKTGTLTKGVFNVTE--INPQN-N--------------------------------------------------------YTEEELIEYAAYAESYSNHPIAVSILKAYEK--------E------------------------------------VD---------K-S------------------KIESYDEISGHGIKVK-----V------E-----------------G-----K-EILA--GNI-K-LMNKE-NIQVSK-----------------------------------------------VESVG-T---VV------------HV---------------------------------------------------------------------------------------------------------------------------------------A------L-N-NVYAGYIVISDEVKDDSASAIKALKA-LGVKKTVMLTGDVRSV-GEKVGKQ-LGLDE----------VYAELLPTEKVEKLELIDK--QK-------------------SP----K-G-KLVFVGDGINDAPVLARADIGMAMGG-----LGSDAAIEAADVVIMTD-----E-----PSKIATGIKIAKRTRKIVWQNII-LAMGVKLIFLILGA--T-------GVA------------------------------SLWEAV-FADV--------GVTVIAV-I-NAMRVMRVKDI-----------------------------------------------------------------------------------------------------------------------------------------------------------------------------------------------------------------------------------------------------------------------------------------------------------------------------------------------------------------------------------------------------------
>Alkaliphilus_oremlandii_350688@158321073
----------------------------------------------------------------------------------------------------------------------------------------------------------------------------------------------------------------------------------------------------------------------------------------------------------------------------------------------------------------------------------------------------------------------------------------------------------------------------------------------------------------------------------------------------------------------------------------------------------------------------------------------------------------------------------------------------------------------------------------------------------------------------------------------------------------------------------------------------------------------------------------------------------------------------------------------------------------------------------------MF-------------------KLTKV----QTV------W-----V-SGI-------L----A--LASF-I-------LK----------------------------------------------------------------------------------KTL-GYEILT-IILMLLTTVIAG-TPIF-KK-AIGA-----LR--Y--------G---------------------------IVGIDALVTVAVIGAIIIGEYW--------------------------------------------------------------------------------E---G-----AAVTFLFILGDYL------ESRTIEKTRSSIKA-------LLDLAPDTARVKR-D----------------------------------------------------------------------------------------------------G---IEVVISPDEVVHGDLVVVKPGEKISVDGTLVEGA-A--YIN------------------QAAITGESFPVR------------RI----------------V--DEKVFSGTIIE-----SG-YAIVHADRVGEDTTFARILQMVEEAQD--------KKAKTQKFLEKF-SRHYTPTIIVLAAL-L---YFIT------------------------------------------------------------------------------KDIELALTL-LVIACPGALVISTPVSIVAGIGNGAKHGVLVKGGEVMEKL-G-TVKVVAFDKTGTLTIGKPGVTK--VKSYQ----------------------------------------------------------INENELLRIAAIGESYSEHPLGKAIVLEATKRVG-------------------------------------------N---------------------------ITVSPEGLEIITGQGIIFI-----Y------E----------------GV-------EYYI--GNR-K-LLESK-GIPLG-------------------------------------S--HEEYLISEEEKGQ-T---AV------------IV---------------------------------------------------------------------------------------------------------------------------------------G------S-K-ESIYGIISIADTIREDARALVENLKS-QGIKKVIMLTGDNARA-AKAVADT-VGLD---E-------YYSELLPEDKVKTLERLQ----HK-------------------Y----G---SVAMVGDGVNDAPALASADLGIAIGG-----AGTDVAMETADVVLMSA-----E-----IGRLSYAIGLSRATVHNMKQNIY-FALMVVAVLLAGVL--F-------KTV------------------------------NLSFGM-LVHE--------GSVLLVI-L-NAIRLLRYNKLK----------------------------------------------------------------------------------------------------------------------------------------------------------------------------------------------------------------------------------------------------------------------------------------------------------------------------------------------------------------------------------------------------------
>Alkaliphilus_oremlandii_350688@158321187
-----------------------------------------------------------------------------------------------------------------------------------------------------------------------------------------------------------------------------------------------------------------------------------------------------------------------------------------------------------------------------------------------------------------------------------------------------------------------------------------------------------------------M-------SSEIKDGLRRE--FILEGLHC--------------ANC--AS----KIETRVN-E-L--EEV--QFAHVNFV-----T--KTLVIEA-------NSLE-----K--IE---------DIIHKM----KDIVKKLE------------PD--------------VLVKEKSKARK--------------------------------------NI--HR-NHSSHGQCCDHDHD---------------HSEGHSHSH-----------------------------------------------------------------------KEEPGHRVDNHSHGHDHDHG---------------------------------------------------------------------------------------HSHGNGNH-------------------KT----Q----Y------LRL---G-IGA-------L----L--FAMA-A-------IFKV---------------------------------------------------------------------------------S----NTME-FILFFASYILIG-GEVV-LR-AAKN-----ILRGQ------------------------------------VFDENFLMAIATIGAFAIGEFS--------------------------------------------------------------------------------E---G-----VAVMLFYQIGELF------QDIAVNRSRKSIAE-------LMDIRPDYANLKIGN--------------------------------------------------------------------------------------------------------GEKKVSPEEVQVGDYIIVKPGEKIPLDGVVIEGV-T--MMD------------------TSALTGESVPRE------------IQ----------------K--GSNVLSGFINK-----NG-VVVIEVTKSFEDSTVAKILDLVENASG--------KKAPTENFITKF-ARYYTPIVVYAALG-L---ALIPPLF--------------VEGATF------------------------------------------------------SEWIYRALIF-LVVSCPCALVISIPLGFFGGIGGASKNGILIKGGNYLEAL-N-NVETVIFDKTGTLTKGVFKVTE--IQPN--N--------------------------------------------------------ISKEELLEFAAFAESYSNHPIAVSILNEYGK--------T------------------------------------IN---------K-E------------------EIESYEEISGHGIRVK-----V------K-----------------G-----K-VILA--GNA-R-LMESF-NIPYHP-----------------------------------------------AEAIG-T---IV------------YM---------------------------------------------------------------------------------------------------------------------------------------A------V-D-GSFAGHIIISDEIKKDAKEAIKVLKN-IGVKKTVMLTGDNKLV-GTRVGSE-LGLDE----------VYAELLPDQKVEKLEMLDR--QK-------------------SE----K-G-KLVFVGDGINDAPVLARADIGVAMGG-----LGSDAAIEAADVVLMTD-----E-----PMKLVSAIKIAKRTRRIVWQNIA-FAFIVKAIVLVLGA--G-------GLA------------------------------TMWEAV-FADV--------GVALIAI-L-NSMRVLNVKDL-----------------------------------------------------------------------------------------------------------------------------------------------------------------------------------------------------------------------------------------------------------------------------------------------------------------------------------------------------------------------------------------------------------
>Acaryochloris_marina_329726@158334138
-----------------------------------------------------------------------------------------------------------------------------------------------------------------------------------------------------------------------------------------------------------------------------------------------------------------------------------------------------------------------------------------------------------------------------------------------------------------------------------------------------------------------------------------------------------------------------------------------------------------------------------------------------------------------------------------------------------------------------------------------------MTQTVTLKLDGMSC---------------------------------AACANSIEKVLK-NL-AG-----------------VEDCSVNFGAEQATVHYNPEQI-QP-----KAVAASIDAAGFGAEILDDQDWYKLS------------------------------------------------------------------------------DNLTQSPSSTTSQ-------------------QLRLK-V-----------LI-------GG-------I----ISV-------------LLMVGSLPMMTGI---------------------------------------PMAW----IPA----------------------WA-HHPIL-QFILTVPVQFWCG-YSFY-GG-ALKA-----LKQ-------R------------------------------TATMDTLIALGTSAAFFYSLVVTFIPAGTD----------------------------------------------------------------QDLGVYYET---S-----AVVITLILLGRWF------EDRAKGQTSTAIRQ-------LMGLQAKTARVIQDG-------------------------------------------------------------------------------Q-------------------------VVEIEIASVQPGDTVLVRPGEKIPVDGEIIEGQ-S--TVD------------------EAMVTGESQPVQ------------KQ----------------P--GDLVIGATLNK-----TG-SFQFRATHVGKETVLAQIVKLVQEAQG--------SKAPIQRLADQV-TGWFVPAVITIAVL-T---FI-VWLLTTQ---------------------------------------------------------------T------LSLALITAVGV-LIIACPCALGLATPTSVMVGTGKGAEHGILIKGAESLELA-H-KIQTIVLDKTGTLTEGKPTVTD--FMAVK-----------------------------------------------------GT-SHGNELHLLQLASIIESHSEHPLAEAVVRYAQAQGVD----V-----------------------------------SL-----------------------------S-DTQNFAAIAGQGVQAQ-----V--------Q---------------G-----R-QVYI--GTQ-R-WFQTL-KIKTDA---L------------------------------------QTYAHQWEIQSK-T---VI------------WL----------------------------------------------------------------------------------------------------------------------------A----VD---------------HQLEAIMGIADALKPTSIEVVQTLKQ-MGLE-VVMLTGDNQRT-AGAIAAQ-AHIE---Q-------VKAEVRPDQKAAAIQQLQA---N--------------------G-----H--IVAMVGDGINDAPALAQADVGMAIGT------GTDVAIAASDITLISG-----D-----LQSIVTAIQLSRATMGNIRQNLF-FAFIYNIIGIPVAA--G-------ILY-PF------------------WGL-L---LNPMIAG-AAMA--------FSSVSVV-T-NALRLRRFQPGSFRQ-------------------------------------------------------------------------------------------------------------------------------------------------------------------------------------------------------------------------------------------------------------------------------------------------------------------------------------------------------------------------------------------------------
>Acaryochloris_marina_329726@158334993
----------------------------------------------------------------------------------------------------------------------------------------------------------------------------------------------------------------------------------------------------------------------------------------------------------------------------------------------------------------------------------------------------------------------------------------------------------------------------------------------------------------------------MTSLSPPPSTQQVV--LAVSGMKC--------------AGC--VQ----AVEKRLQ-Q-Q--PGV--ATAVVNLV-----M--EQAAIEY-------VPQE-----IE---P-----------ASL----AQVLTI--------------AG--------------FPSHIQNREEE--------------------------------------AE--------------------------------------------------------------------------------------------------------------------------------------------------------------------------------------------------------------------------PLPPQP----L-------------------KEIQP-L-----------VL-------AT-------V---------------------LVVLSGVGHLGHIPG-------------------FTL----------------P--------------------------WLTSIQ-F-----HWGLATLALLGPG-RPIL-QE-GWQG-----LWQ-------N------------------------------RPNMNTLISLGSITAYLASVVAVVWPQ-------------------------------------------------------------------LYWDCFFDA---P-----VMIVGLILLGRAL------EAQARGRTKASLEK-------LLALQPMVARWLPNPET---------------------------------------------------------------------------------------------------QPDRTVDIPVRDVQIGAWLQVLPGDKFPVDGRVLEGS-T--LVD------------------EAMLTGEAMPVP------------KA----------------S--GDEVVAGTLNQ-----SA-LITIEATRTGQQTTLAQIIDLVETAQT--------RKAPIQQFADRV-AGYFTYGVLAIATL-T---FL-FWVGIGVH---------------L-----WPDVLASGTLPMMHS-----------PDVGMAEMAPR--SAG------ILLGLKLAIAV-LVIACPCALGLATPTAILVGTSLGAERGLLIRGGDVLEQV-D-RLDTLIFDKTGTLTTGHPQVTD--YWVSEGLPAL---------------------------P---------------VG------DHLSSQTVLQLAASLEKGSRHPLATAIVEQADAQD--------------------------------------------------------------------LA---YASATALETVPGCGIKGQ-----L------E------G-----------T------FIRL--GSA-Q-WLQDC-GIVIPP--------------------------------------QDQHQGHHLAQAGK-T---LI------------HL----------------------------------------------------------------------------------------------------------------------------A----TD---------------QTYVGGVAVQDTLRSDAAQTLKDLKG-LGLR-IQMLTGDQAET-AHIVAQE-LGLDPT-A-------VRAGVTPGDKAAVIADLQA---------------Q-------------G-H-QVGMVGDGINDAPALAQADVGISLSG------GTDVAIETAQIILMSG-----DA--NPLYRLVDVLRLSRATFRKIQQNLF-WALIYNLIGLPIAA--G-------ILL-PK------------------FGI-L---LSPASSA-ALMA--------FSSVSVV-T-NSLQLRRLSLQAKYSSH-----------------------------------------------------------------------------------------------------------------------------------------------------------------------------------------------------------------------------------------------------------------------------------------------------------------------------------------------------------------------------------------------------
>Azorhizobium_caulinodans_438753@158423080
---------------------------------------------------------------------------------------------------------------------------------------------------------------------------------------------------------------------------------------------------------------------------------------------------------------------------------------------------------------------------------------------------------------------------------------------------------------------------------------------------------------------------------MSSALSRSR--FRVEEMDC--------------ASC--AA----KIETAVR-R-L--PGV--TEVSISVT-----A--GTMTVAH-------QDAP-----E-------------DVVAQI----ERRVS----G----------LG--------------YPAKATTADAP--------------------------------------P-----APAGAPASAC--CGQ---------------GHDHHDHDHHD-------------------------------------------------------------P------D----RHDHAHHDHGPHPHHGHGHD-----------------------------H--------------HDHAPHERGG--HEHSGDTAPA-PLGRAT-----PADNPPAAVPPAR-------------------RWWQT-G--KGR-------LT---L-MSG-------A----A--LAAA-Y-------GLGH----L--------------------------------------------------------------------------------LPEWA-GLIFTVAMLVGL-VPIA-RR-AFSA-----ARA-G--------T---------------------------PFSIEMLMTVAAIGAVIIGATE--------------------------------------------------------------------------------E---A-----AAVVFLFLIGELL------EGIAASKARAGIQS-------LAALVPKTALIDTQ-----------------------------------------------------------------------------------------------------A---GTREVPADSLRVADLILVRPGARIPADGEIAEGE-S--AID------------------ESPVTGESTPVV------------KG----------------Q--GAAVFAGTVNG-----DG-ALRVRVTAAAQDNTIARVIRLVEEAQE--------SKAPTERFIDRF-SRYYTPAIVLVAVL-V---AVLPPLLF---------------SGDW------------------------------------------------------QVWIYKGLAI-LLIGCPCALVISTPAAIAASLSAGARRGLLMKGGAVVETI-G-KVTVAAFDKTGTLTAGTPRVTD--ILPFE-------------------------------------------------------A---SEADVLRLAAALETGSSHPLARAILERAAEAGI-----T-----------------------------------------------------------------PP-GASEARAYGGRGVGGR-----V------E----------------GQ-------DVFL--GSP-G-AAAER-TTV---P-----------------------------------VE-ARAQIEALNDAGK-T---VS------------VL---------------------------------------------------------------------------------------------------------------------------------------V------V-D-GRLAGAIAMRDEPRADALSGLRALRA-AGIT-PIMLTGDNPRT-AAAIGAQ-LGIE-----------VRAGLLPEDKQRIVTELK---RDG-------------------A--------RVLKVGDGINDAPALAAADVGIAMGG------GTDVALETADAAVLHA-----R-----VSDVAAMVALSRRTMANIRQNIT-IALGLKLVFLVTTL--I-------GLT------------------------------GLWPAI-LADT--------GATVLVT-L-NALRLLRAPAAD----------------------------------------------------------------------------------------------------------------------------------------------------------------------------------------------------------------------------------------------------------------------------------------------------------------------------------------------------------------------------------------------------------
>Azorhizobium_caulinodans_438753@158423267
----------------------------------------------------------------------------------------------------------------------------------------------------------------------------------------------------------------------------------------------------------------------------------------------------------------------------------------------------------------------------------------------------------------------------------------------------------------------------------------------------------------------------------------------------------------------------------------------------------------------------------------------------------------------------------------------------------------------------------------------------------------------------------------------------------------------------------------------------------------------------------------------------------------------------M--------------RG---------------------------------GR-MDHAQESRLK------------------TLLLL--------------LA---L-GAL-------A----C-----G-L-------AVRLGGW-------------------------------E----R------------------------------------------------AA-AVVWSVGTIPVL-LALL-LE-ILRS-----LRR----------G---------------------------EIGLDIVAALSMSSALLVGE--------------------------------------------------------------------------------ALA---A-----CVVAVMYSGGTFL------ESFAEGRARRDMRD-------LLARVPRSATRHRA-----------------------------------------------------------------------------------------------------G---ALEDIPLDAITPGDRLLIRQGDVVPVDGTIASDT-A--FLD------------------ASALTGEALPVR------------LA----------------R--DEAAMSGSNNA-----GE-AFDLIATRPARDSTYAGIVRLVEEAQR--------SKAPMARLADQW-SLGFLAVTVALAVA-A-------WWF--------------------------------------------------------------------------TGDPVRAVAV-LVVATPCPLILAVPVALVAGLSRAAHFGVLIKGAGPLEAM-A-RTRTLILDKTGTLTEGRPRIVS--VLSHD-------------------------------------------------------G--TAADDILRLAAALDQATKHPVAQAIVAAARERGL-----------------------------------------------------------------------TLSVPSCVVETPGEGLSGQ-----V------E----------------GR-------TVLV--GGD-G-FVTAR-VG--------------------------------------------QGAARIELPAGS-V---LV------------AV---------------------------------------------------------------------------------------------------------------------------------------G------L-D-GRLAGHLVMADPLRAGTRDMLDGLRR-EGVERILLATGDRREV-AESVTQG-LGLDG----------IRAGLTPDQKVLLVLSER-----K-------------------R----G---PVMMVGDGVNDAPALAAADVGVAMGA-----RGAAASAEAADVVLLVD-----R-----VDRLVPGIGIARGARRIAMESVV-AGIGLSVIGMVAAA--L-------GHL------------------------------SPVQGA-LIQE--------VIDVAVI-L-NALRALRLSPKGKGAQA-----------------------------------------------------------------------------------------------------------------------------------------------------------------------------------------------------------------------------------------------------------------------------------------------------------------------------------------------------------------------------------------------------
>Azorhizobium_caulinodans_438753@158425918
--------------------------------------------------------------------------------------------------------------------------------------------------------------------------------------------------------------------MAHEHHTHGSNADAGSCCG-GKA--PAPLDLAPKAA-----SPAAG------DC-------------------------------------------CGGAAPPPLVLPATGAPEADCCGG----NAPPPLDLSPK--------------------AIDPVCGMSVD-IATA-----------------------------KHRATYQGKTFYFCCNGCKTKFEADPEAQLAKAKA-----------------------------------------------------------------------------------------------------------------RDEAK-A--AQK--TEASAC--------CGHDHGH-----------A------H-----------------HA----PA-------------------------------------------------------------------------------------SGALVKDPVCGMDVDPATA-KY------------KSHHGGHDVFFCSPSCKTKFDAHPEHYT-DGGA------------------------------------------------------------------------------------------------PPPVDVPEGTI-FT-C-PMDPEIRQIGPG--------TCPICGMALEPEVA---SLD-DGPNVELI-------------------DMTRR-F-----------WI-------GL-------A----LAL-------------PVFVLEMGSHLG------------------------------------------LHL----IA----------------------PQ-VSNYV-QFALASPVVLWAG-WPFF-QR-GVAS-----VRS-------G------------------------------HLNMFTLIALGTGVAYLYSLAGTFLPGLFPNAFRG----------------------------------------------H-----------GGAVPVYFEA---A-----AVITVLVLLGQVL------ELRARAATSGAIKA-------LLGLAPKTARRIAADG-------------------------------------------------------------------------------------------------------SEADVAIEEIHPGDLLRLRPGEKVPVDGTVEEGR-A--SVD------------------ESLVTGESLPVT------------KE----------------T--GATAIAGTLVA-----SG-GFVMRATKVGRETLLAQIVQMVAQAQR--------SRAPIQRLADQV-SGWFVPAVLAAALA-S---FA-VWMWVGP-------------------------------------------------------------EPR------LTFALMAAVSV-VIIACPCALGLATPMSIMVGVGRGAQAGILIKSAEALERM-E-KVTVLVVDKTGTLTQGKPKVTG--IRA--T--------------------------------------------------------GLPEDELLRLAASLEQASEHPLAAAVVAEAQARGL-----------------------------------------KL-----------------------------A-PVADFDSPAGKGVSGT-----V------E-----------------G-----R-RLLI--GNA-D-YLRDS-GVPT---------------------------------------DAQVKEAEALRAEGA-T---VV------------LV----------------------------------------------------------------------------------------------------------------------------A----VD---------------GTAAGLIAIADPVKATTPDALKALKA-EGVR-VVMLTGDTRTT-AEAVARR-LGIT---E-------VEAGVLPDRKADVVQRLRA-----------------------------EGE-VVAMAGDGVNDAPALAAADVGIAMGT------GTDVAMESAGITLLKG-----D-----LAGLAQARSLSRATMRNIRRSLF-FAFVYNAAGVPLAA--G-------ILY-PV------------------LGL-L---LSPMVAA-AAMS--------LSSVSVI-A-NALLLRRWRPQ-----------------------------------------------------------------------------------------------------------------------------------------------------------------------------------------------------------------------------------------------------------------------------------------------------------------------------------------------------------------------------------------------------------
>Azorhizobium_caulinodans_438753@158426153
------------------------------------------------------------------------------------------------------------------------------------------------------------------------------------------------------------------------------------------------------------------------------------------------------------------------------------------------------------------------------------------------------------MTTGAF-----------------------------------------------------------------------RMSQAVD-----Y-----------SI--FMA-KD-------ADGRSQMS--LAVDGIDC--------------AAC--IA----DIENGVM-S-L--PGV--VHARLNYS-----T--HRLTVEW-------EGEG---------EP-----------DAL----VHRLE----N----------LG--------------YRA----HPFL--------------------------------------G---------------------------------------RA----------------------------------------------------------------------------------------------E--E-----------------------------------------------------------------------------------AEAKRAQW--------------------LLRC-L-----------GVA---G-FAM-------M--------------------NVMLLSVSVW--------------------------AGNVT----------------D----------------------ITPETRD-LFHWIS-ALIALPAAAYAG-QPFF-QS-AWRA-----LRT----------R---------------------------SLNMDVPISLGVILALGMSVVETILH---------------------------------------------------------------------QEHAFFDS---A-----VMLLFFLLAGRYL------DHEARRRTRAVAGN-------LAALRGEMAQRLDAQ----------------------------------------------------------------------------------------------------G---TPVLVPVQALKTDDLILVPAGERVGADGVVVRGR-S--AID------------------EALITGETLPRA------------VA----------------A--GDRLYAGSLNG-----AG-SLTVRVTAGGEGTLIDDVQRLLDGALS--------QRTGYVRLADRV-ARLYAPVVHLTALL-S----AIGWLV--------------------LG-A------------------------------------------S------AHDAVMIAVAV-LIITCPCALALAVPAVQVVATGRLFRAGLLINAGDMLERL-A-SVDTVVFDKTGTLTLPEPALRL--PPDAD-------------------------------------------------------------PELVALAARLALSSHHPLAAALSRYANGP----------------------------------------------------------------------------AFTTVDEVAGMGVTTT-----L------D----------------GI-------ELRL--GSL-A-FCDTH-LPEDF-------------------------------------P-------------LT-A---TP------------IS---------------------------------------------------------------------------------------------------------------------------------------L------R-A-GTRTLVIGIDQALRGDAAQIVSDLKQ-RGLA-VHIFSGDRFGP-VAAVAGA-LHVTD----------FRAEMRPADKIAELERLQ----AA-------------------G----R---RVLMVGDGLNDAPALAAATVSLSPA------SGVAVTQAQADAVFIGT-----R-----LAPVRAALDGARTAARLMRQNLG-IAVIYNLIAVPLAV--L-------GHV------------------------------TPLVAA-LAMS--------GSSLIVT-L-NALRAARPGRDDAATELNALHLTPAEARP-----------------------------------------------------------------------------------------------------------------------------------------------------------------------------------------------------------------------------------------------------------------------------------------------------------------------------------------------------------------------------------------
>Desulfococcus_oleovorans_96561@158520438
----------------------------------------------------------------------------------------------------------------------------------------------------------------------------------------------------------------------------------------------------------------------------------------------------------------------------------------------------------------------------------------------------------------------------------------------------------------------------------------------------------------------------------METVQEKR--FRVQNLDC--------------AAC--AA----KIERELQ-N-T--EGV--EAAVVDFA-----N--LTLHLRA-------ADIS-----------------------KA----LAAVARIE------------PD--------------VKIESTL------------------------------------------------------------------------------QDSEGDAHES-----------------------------------------------------------------------------------------------------------------------------------------------------------------------------------TEAGNF-------------------RK----Q----V------GII---V-IAG-------I----I--FAIH-L-------FFE-----------------------------------D------------------------------------------QLHQRP-W-AWVE-YPIVIAAYLLAG-WSVL-IG-ALRT-----LRRGQ------------------------------------FFDENVLMVIATTGAMAIHALS--------------------------------------------------------------------------------E---A-----VGVMLFFKVGELL------QDMAVSKSRRSVRG-------LLAARPNRALLKTEG--------------------------------------------------------------------------------------------------------GLKETSPEKVKVGEIILVKPGEKVALDGTVIEGV-S--QVD------------------TSPLTGEPVPVQ------------TR----------------P--GDTVLAGSINT-----AS-ALTVRVTKPFEASSIARVLELVESAAA--------RKAATEKFITTF-ARYYTPVVVAIAAA-I---ALVPPLL--------------INDAQF------------------------------------------------------STWIYRALVL-LVISCPCALVVSIPLGYFGGIGRASRSGILIKGSMFIDAL-S-KVKTVVFDKTGTLTRGVFTVDR--VVTDN-G--------------------------------------------------------FSSDQVLQMAAAVELHSDHPIGKSIVEAMTSKGL-----A------------------------------------ID---------E-S------------------LVSNHVAISGKGVKAV-----F------D-----------------G-----K-SIAV--GND-A-LLHER-QIDHGK-----------------------------------------------CDFDS-T---VA------------HV---------------------------------------------------------------------------------------------------------------------------------------V------V-D-NQYAGHILIGDQLKPDAKLAMERLRS-DGVSKLVMLTGDNACA-AASVAKA-LNLDQ----------FHAELLPEDKVRIFEQILA--ET-------------------KE----D-G-KVAFVGDGINDAPVLARADVGVAMGA-----LGSDAAIETADVVLMTD-----A-----PAKMADAVSIAKNTRKIVLQNIV-LALTVKGIFILFGS--F-------GLA------------------------------TMWEAV-FADM--------GTALLAL-L-NATRAFRGYPSLKEVHVKNASV------------------------------------------------------------------------------------------------------------------------------------------------------------------------------------------------------------------------------------------------------------------------------------------------------------------------------------------------------------------------------------------------
>Desulfococcus_oleovorans_96561@158521887
[truncated: 2,237,601 more chars]
