# Supplementary material for: Origin and evolution of metal P-type ATPases in Plantae (Archaeplastida)
Source: Front Plant Sci. 2014 Jan 7;4:544. doi: 10.3389/fpls.2013.00544 (PMC3922081; doi:10.3389/fpls.2013.00544)
Supplement: DataSheet1 — Alignments in FASTA format for Files S1–S7. [file DataSheet1.ZIP › dataset-s1/file-s3.fasta]

>Ailuropoda_melanoleuca_9646@ENSAMEP00000012531
------------------------------------------------------------------------------------------------------------------------------------------------------------------------------------------------------------------------------------------------------------------------------------------------------------------------------------------------------------------------------------------------------------------------------------------------------------------------------------------------------------------------------------------------------------------------------------------------------------------------------------------------------------------------------------------------------------------------------------------------------------------------------------------------------------------------------------------------------------------------------------------------------------------------------------------------------------------------------------------------------------------------------------------------------------------------------------------------------------------------------------------------------------------------------------------------------------------------------------------------------------------------------------------------------------------------------------------------------------------------------------------------------------------------------------------------------------------------------------------------------------------------------------------------------------------------------------------------------------------------------------------------------------------------------------------------------------------------------------------------------------------------------------------------------------------------------------------------------------------------------------------------------------------------------------------------------------------------------------------------------------------------------------------------------------------------------------------------------------------------------------------------------------------------------------------------------------------------------------------------------------------------------------------------------------------------------------------------------------------------------------------------------------------------------------------------------------------------------------------------------------------------------------------------------------------------------------------------------------------------------------------------------------------------------------------------------------------------------------------------------------------------------------------------------------------------------------------------------------------------------------------------------------------------------------------------------------------------------------------------------------------------------------------------------------------------------------------------------------------------------------------------------------------------------------------------------------------------------------------------------------------------------------------------------------------------------------------------------------------------------------------------------------------------------------------------------------------------------MEEAGSETPGSPEPSFLATLGDPQV-------------TLV-------SVHKRWSFRRNPGARGSTR------------P--V--------T---------SEE-------EEEF------AQ--KVLNGARGIRSNQILSKLSLPTR------AWEPEM--KQSFAFDNVG----YEGGLDGACPPQ-------T--TS---------------------------TVSVSGMTCQ---S-------------------CV-----QSIEGRISS---------L----------------------------------------------------------KGVVSI-KV--------------SLEQGSAT-------------VT-----------YVPSILSLP---------------------------------QICHHIE---DMGFEASVAEGKAA-------------SW----------------------------------------------------------------------------------------------------------------------------------PSRSSS---GLEAVVKLRV---E-----GMTCQS-CVS------SIE------------------------------------------GKLGK-LQGVVR--V------------------------R---------------------------------------VSLGTQEA-------VI-TYQ------PY-LIQPQD-----L-RDHVNDMGFE----AVIKNRVAPVSLG----------------------------------------------------------------------------------------------PI----------------------------------------------------------------------DIGR------------------------LQRT------------------------N--------PKTPLA-SDN------------QNLNNSETS-------GHQGSHVVTLQLRIDGMHCK------------------------------------------SCVLN-IE----------------------EN--IGQL-------PGV---------------------------QS-------IQ--------------------VSLEN------RM----AQVQ-YDPSR-V--TAG------A---------------------------L--QRAIEALPPGNFKVSLPDGAEGSGTGSWSSN-------------------------------------------RVTPAPDPRTQA---------------------------------PGVYETVVLAIAGMTCA-SC--VQSIEGLIS----------------------------------------------------------------------------------------------------------QR--EG----V--QQMS--VSLAE--------------------------------GTGVVL-----YDPAIINPEE--------LRAA---V----------EE-------MGFE--TSVIS-GNCYS-NHVGN---HSAGNSSA-------------CP-------A------AGVPASVQE----------------VAPHAGG--L--PK---SHDP-----GS-------SSKP------------------------------------------------------------------PQASTLGAPQKCF--LQITGMTC--------------A-SC--VS----N-----IERN-------------------------------------------------------------L-----------QKE----------A---------------------GIL----------------SV------------L--V--ALM-AGKAE-----------------------------------------------VK------------------------------------------------YNPEVIQ-------------------------PLEVA--------RL-----I---Q----DLGF---------E--ATVMEDYT----------------------------------------GTDG------DLELII--MGMTC-------------------------------------------A----S---CV------HNIESKLTRT----------------NGI-------TYASVALAT--------------------------------------------------------------------------------------------------------------SK----AHVKFDP-E------------------II---G---PRDIVRIIEN--KEI-GF-----------------------------HAS----------PAQRN------------------------------------AD-------AHH---------------------------------LDHKVEIK---------------------QWK--K---SFL--------------C-------------S-LVF-----------G-I-------PVMGL-MIYML--VPSN--------------------------------------------------------------EPHESMVLD-HNIIPGL-SI-------L-------------NLI-FFILCTFV---------Q----------------LLGG----------------------------------------------------W-----YFY-VQ-A----YRS-----L------------------------------------RHR-AA-N-MDVLIVL-A---T--------------------------S------------------------------------------------------------------------------------------------------------IAYS-------YSLV-ILVVAVA-E------------------------------------------------KA--------------------------------------------------------ERSPVTFFD--------------T-------------P--------------------------------------P------MLFVFIALG-----R--WL------EHVAKSK---T--S-----E--------------ALAK-------LMS-LQAT----EATV-----------------VTLGE-D-----------------------------------------------------------------------------------------------------------------------------------------------------------------------------------------------------------------------------------------------------------------------------------------------------------------------------------------NLIIREEQV---------------------------------PMELVQRGDI---------------------IK-VVPG-----GK-----------FPVD--------GK--------------VL--E----------GN-------------------------------------T-----------M-------AD------------------ESLI---T-----ALGEA------M-----------------------PVT------------K-K----------------P--GS--------------T-------------------------V----IAGS-----------IN--A-------H-G---------------S-VLINAT-HVGN--------------------------------DT----TL-A------------------------QIVKL----------------------------VEE--AQ-M--------S---KAPIQQL-------ADRF-S---------------------------G---Y--FVPF-------I--------------III-ST-LT---L----VV---WII----IGFIDFGVV---------Q------------------------------------------------------------------------------------------------------------------------------------------------------------------------------------------------------------------------KYFP-TPNK-----------------------------------HISQAEVIIRF------AF-QT---SIT--------V-LCI-------------------A-------C--PCSLGLATPTAVMVGT-------GV-A-AQ------NG--ILI--KG-----G----KP-LEMA------H---------KI-----------------------KTVMFDKTGT-----ITYGV-PKVMR--V-LLLVD---V------------------------------------------------------------------------------------------------------------------------------------------------------------------------------------------------------------------------------------------------------------------------------------------------------------------------------------------------------------------------------------------------------------------------------------------------------------------------------------------------------------------------------------------------------------------------------ATMP---------------------------------LRKVL---AVV-GTA--EASSEHPLGV--AVTK----------------YCKEELGTE-------------------------------------------------------------------------------TLGYCTDFQ-----------------AVP---------G-CGIG--CK-----V---------------------------------------------------------------------------------------SSVEGILAHSEHPQSKQAAPPN-------------TVGGIPE----------------------E---ID--------------------------------------------ATPQTFSVLI--GNR-E-WMRRN-GLTISS-DIS--------------------------------------------------------------------------------------------------------DA-----MTDHE-M----------------------------------------------------------------------------KGQ--TAILVAI-D---------------------------------G-----------------VLCAM--FA--I------AD-AVK----------------QEAAL----AVH---T------LK-S------------------------MGVD--VV-LITGDNRKT-ARAIAT--Q-------------------------------VGIN-------K------------------------------------------------------------VF--------AE------------------------------VLPSHKVAKVQE------------------------LQNE-------------------------------------------------------------------------------------------------------------------------------------------------------------G-K-K-VAMVGDGVNDSPALARADVGIAIGT--G---T------------DVAIEAAD-----VVLI----------RN----------D-------------L---------LDVAASIH------------LSKRTVWRIRLNLV-LALIYNLIGIPI---A----------------------------AG--VF-MP----I------------G----------------------------I---VLQP---WMG-S---A----------AMA--------AS----------------SV--SV---V-L-S----------SLQ----------LKCYKKPDLERYEAQAQGRMK-------PL-----TAS------------------------QVS--------VHI------------------------GMDD--------RR-RDS-------------------------------------------PR---ATPWDQVSFISQVS-------------------LSSLKSD-------------------------------------KLSRH--------S------------------AT---------AE-------------------------DNG----------------DKWSLLL---------------------ND-----------------------------------R-D-------EEQCI-----------------------------------------------------------------------------------------------------------------------------------------------------------------------------------------------------------------------------------------------------------------------------------------------------------------------------------------------------------------------------------------------------------------------------------------------------------------------------------------------------------------------------------------------------------------------------------------------------------------------------------------------------------------------------------------------------------------------------------------------------------------------------------------------------------------------------------------------------------------------------------------------------------------------------------------------------------------------------------------------------------------------------------------------------------------------------------------------------------------------------------------------------------------------------------------------------------------------------------------------------------------------------------------------------------------------------------------------------------------------------------------------------------------------------------------------------------------------------------------------------------------------------------------------------------------------------------------------------------
>Ailuropoda_melanoleuca_9646@ENSAMEP00000018628
---------------------------------------------------------------------------------------------------------------------------------------------------------------------------------------------------------------------------------------------------------------------------------------------------------------------------------------------------------------------------------------------------------------------------------------------------------------------------------------------------------------------------------------------------------------------------------------------------------------------------------------------------------------------------------------------------------------------------------------------------------------------------------------------------------------------------------------------------------------------------------------------------------------------------------------------------------------------------------------------------------------------------------------------------------------------------------------------------------------------------------------------------------------------------------------------------------------------------------------------------------------------------------------------------------------------------------------------------------------------------------------------------------------------------------------------------------------------------------------------------------------------------------------------------------------------------------------------------------------------------------------------------------------------------------------------------------------------------------------------------------------------------------------------------------------------------------------------------------------------------------------------------------------------------------------------------------------------------------------------------------------------------------------------------------------------------------------------------------------------------------------------------------------------------------------------------------------------------------------------------------------------------------------------------------------------------------------------------------------------------------------------------------------------------------------------------------------------------------------------------------------------------------------------------------------------------------------------------------------------------------------------------------------------------------------------------------------------------------------------------------------------------------------------------------------------------------------------------------------------------------------------------------------------------------------------------------------------------------------------------------------------------------------------------------------------------------------------------------------------------------------------------------------------------------------------------------------------------------------------------------------------------------------------------------------------------------------------------------------------------------------------------------------------------------------------------------------------------------------------------------------------------------------------------------------------------------------------------------------------------------------------------------------------------------------------------------------------------------------------------------------------------------------------------------------------------------------------KV--------------SLEEKNAT-------------II-----------YDPKLQTPK---------------------------------TLLEAIE---DMGFDAILHNPNPF-------------PVLTDTVFLTVA-ASLAVPWDHIQNTLL-----KTKGVTDIKISPQQRTVVVTVI----------------------------------PSIVNANQIIELLPD------L-SL-----DIGTLEKKSGTCEEYSMAQ---AGEVMLKMKV---E-----GMTCHS-CTS------TIE------------------------------------------GKIGK-LQGVQR--I------------------------K---------------------------------------VSLDNQEA-------TI-VYQ------PH-LITAEE-----I-KRQIEAVGFP----AFIKKQPKYLKLG----------------------------------------------------------------------------------------------AI----------------------------------------------------------------------DIER------------------------LKNT------------------------P--------VKSSEGSQQR------------S--P--------------SYTSDSTVTFIIDGMHCK------------------------------------------SCVLN-IE----------------------SA--LSTL-------QYV---------------------------SS-------IV--------------------VSLEN------RS----AIVK-YNASS-V--TPE------T---------------------------L--KKAIEAVSPGQYRVSISSEVESTSNSPSSSS---L------------------------------------------QKIPLNIAS---------------------------------HPLTQETVINIYGMTCN-SC--VQSIEGVIS----------------------------------------------------------------------------------------------------------KK--AG----V--KSIR--VSLAN--------------------------------GNGTVE-----YDPLLTTPEA--------LREA---I----------ED-------MGFD--AALS--DTNEP-LVIIAQT---SSE----------------------------------MPLLTST----------------NEFYT---------------------KM-------MTPI------------------------------------------------------------------HDV-EAKTSSKCY--IQVTGMTC--------------A-SC--VA----N-----IERN-------------------------------------------------------------L-----------RRE----------E---------------------GIY----------------SV------------L--V--ALM-AGKAE-----------------------------------------------VR------------------------------------------------YNPAVIQ-------------------------PPMIA--------EF-----I---R----ELGF---------G--ATMIENAD----------------------------------------EGDG------VLELVV--RGMTC-------------------------------------------A----S---CV------HKIESILTKH----------------RGI-------FYCSVALAT--------------------------------------------------------------------------------------------------------------NK----AHIKYDP-E------------------II---G---PRDIIHMVE----SL-GF-----------------------------EAS----------LVKKD------------------------------------RS-------ASH---------------------------------LDHKREIR---------------------QWR--R---SFL--------------V-------------S-LFF-----------C-I-------PVMGL-MIYMM--VMDHH----------------------LAALHH---------------N------KNMSQEEM-TNIHS-SMFLE-RQILPGL-SI-------M-------------NLL-SFLLCVPV---------Q----------------FFGG----------------------------------------------------W-----YFY-IQ-A----YKA-----L------------------------------------KHK-TA-N-MDVLIVL-A---T--------------------------T------------------------------------------------------------------------------------------------------------IAFA-------YSLV-ILLVAMY-E------------------------------------------------RA--------------------------------------------------------KVNPITFFD--------------T-------------P--------------------------------------P------MLFVFIALG-----R--WL------EHIAKGK---T--S-----E--------------ALAK-------LIS-LQAT----EATI-----------------VTLDS-D-----------------------------------------------------------------------------------------------------------------------------------------------------------------------------------------------------------------------------------------------------------------------------------------------------------------------------------------NILLSEEQV---------------------------------DVELVQRGDI---------------------IK-VVPG-----GK-----------FPVD--------GR--------------VI--E----------GH-------------------------------------S-----------M-------VD------------------ESLI---T-------GEA------M-----------------------PVA------------K-K----------------S--GS--------------T-------------------------V----IAGS-----------IN--Q-------N-G---------------S-LLIRAT-HVGA--------------------------------DT----TL-S------------------------QIVKL----------------------------VEE--AQ-T--------S---KAPIQQF-------ADKL-S---------------------------G---Y--FVPF-------I--------------VII-SI-TT---L----LV---WII----IGFLNFEIV---------E------------------------------------------------------------------------------------------------------------------------------------------------------------------------------------------------------------------------TYFP-GYNR-----------------------------------SISRTETIIRF------AF-QA---AIT--------V-LCI-------------------A-------C--PCSLGLATPTAVMVGT-------GV-G-AQ------NG--ILI--KG-----G----EP-LEMA------H---------KV-----------------------KVVVFDKTGT-----ITHGT-PVVNQ--V-KVLVE---S------------------------------------------------------------------------------------------------------------------------------------------------------------------------------------------------------------------------------------------------------------------------------------------------------------------------------------------------------------------------------------------------------------------------------------------------------------------------------------------------------------------------------------------------------------------------------NRIS---------------------------------RSKIL---AIV-GTA--ESNSEHPLGA--AITK----------------YCKQELDTE-------------------------------------------------------------------------------TLGTCVDFQ-----------------VVP---------G-CGIS--CK-----V---------------------------------------------------------------------------------------INIEGLLHKNNWKIEENNIKNA-------------SLVQIDA----------------------S---NEQ----SSTSSSM---------------------IIDAQLS--NALNAQQYKVLI--GNR-E-WMIRN-GLVVNN-DVD--------------------------------------------------------------------------------------------------------DF-----MTEHE-R----------------------------------------------------------------------------KGR--TAVLVAV-D---------------------------------D-----------------ELCGL--IA--I------AD-TVK----------------PEAEL----AVH---I------LK-S------------------------MGLE--VV-LMTGDNSKT-ARSIAS--Q-------------------------------VGIT-------K------------------------------------------------------------VF--------AE------------------------------VLPSHKVAKVKQ------------------------LQEE-------------------------------------------------------------------------------------------------------------------------------------------------------------G-K-R-VAMVGDGINDSPALAMANVGIAIGT--G---T------------DVAIEAAD-----VVLI----------RN----------D-------------L---------LDVVASID------------LSRKTVKRIRINFV-FALIYNLVGIPI---A----------------------------AG--VF-MP----I------------G----------------------------L---VLQP---WMG-S---A----------AMA--------AS----------------SV--SV---V-L-S----------SLF----------LKLYRKPTYENYELHARSQMG-------QK-----RPS------------------------EIS--------VHV------------------------GIDD--------TS-RNS-------------------------------------------PK---LGLLDRLVNYSRAS-------------------INSLLSD-------------------------------------KRSLN---------------------------SI---------GT-------------------------GEP----------------DKHSLLV---------------------GD-----------------------------------C-R-------EDDDTTL---------------------------------------------------------------------------------------------------------------------------------------------------------------------------------------------------------------------------------------------------------------------------------------------------------------------------------------------------------------------------------------------------------------------------------------------------------------------------------------------------------------------------------------------------------------------------------------------------------------------------------------------------------------------------------------------------------------------------------------------------------------------------------------------------------------------------------------------------------------------------------------------------------------------------------------------------------------------------------------------------------------------------------------------------------------------------------------------------------------------------------------------------------------------------------------------------------------------------------------------------------------------------------------------------------------------------------------------------------------------------------------------------------------------------------------------------------------------------------------------------------------------------------------------------------------------------------------------------------
>Amphimedon_queenslandica_400682@PAC:15726188
--------------------------------------------------------------------------------------------------------------------------------------------------------------------------------------------------------------------------------------------------------------------------------------------------------------------------------------------------------------------------------------------------------------------------------------------------------------------------------------------------------------------------------------------------------------------------------------------------------------------------------------------------------------------------------------------------------------------------------------------------------------------------------------------------------------------------------------------------------------------------------------------------------------------------------------------------------------------------------------------------------------------------------------------------------------------------------------------------------------------------------------------------------------------------------------------------------------------------------------------------------------------------------------------------------------------------------------------------------------------------------------------------------------------------------------------------------------------------------------------------------------------------------------------------------------------------------------------------------------------------------------------------------------------------------------------------------------------------------------------------------------------------------------------------------------------------------------------------------------------------------------------------------------------------------------------------------------------------------------------------------------------------------------------------------------------------------------------------------------------------------------------------------------------------------------------------------------------------------------------------------------------------------------------------------------------------------------------------------------------------------------------------------------------------------------------------------------------------------------------------------------------------------------------------------------------------------------------------------------------------------------------------------------------------------------------------------------------------------------------------------------------------------------------------------------------------------------------------------------------------------------------------------------------------------------------------------------------------------------------------------------------------------------------------------------------------------------------------------------------------------------------------------------------------------------------------------------------------------------------------------------------------------------------------------------------------------------------------------------------------------------------------------------------------------------------------------------------------------------------------------------------------------------------------------------------------------------------------------------------------------------------------------------------------------------------------------------------------------------------------------------------------------------------------------------------------------------------------------------------------------------------------------------------------------------------------------------------------------------------------------------------------------------------------------------------------------------------------------------------------------MAGSS---S-----LEVCIY-CSE------GFP------------------------------------------P--------------------------------------------------------------------------------ALSSSA-------RL-I-G------P----EERV-----ISTSPEGSTSLN----DAILKHH----------------------------------------------------------------------------------------------------------------------------------------------------------------------------------------------------------------------------------------------------------------------QDKEIV--LKTSSPLSFSTSHVILLSVEGMTCQ------------------------------------------SCVKL-IQ----------------------NT--LPGQ-------PGV---------------------------SG-------AI--------------------VCLHH------KE----AFVE-FDSSQ-T--TPS------D---------------------------I--AKAVYDMG---FDAEVKWSHPQRPPSPLSPIPPQSPPSSPPAILEPNVLEPNVVIDDGR----------V------SFS----PSD---------------------------------EEPIKLVYIRIKGMSCN-SC--VSNITAALT----------------------------------------------------------------------------------------------------------SH--IG----V--VSAH--VSLSD--------------------------------EEATVQ-----YNGKLVAVDD--------LREV---I----------EG-------LNSK--FKVTD-MPEGRVGGASYY------DSK-----VP-------------------------------------------QRKKAKRKENE---IVILS---DSSLPPYRDHA-------SGHA------------------------------------------------------------------LKRASSPESKKAQ--YKITGMTC--------------S-SC--VS----K-----IERN-------------------------------------------------------------L-----------ASK----------P---------------------GVY----------------SA------------T--V--ALL-AEKAD-----------------------------------------------VS------------------------------------------------YDPNVTD-------------------------PDKIS--------SA-----I---L----GLGY---------N--AQLLSQGE----------------------------------------GLES-----GTVDLEV--TGMTC-------------------------------------------S----S---CV------HLIERTLHAT----------------DGI-------EKARVALTT--------------------------------------------------------------------------------------------------------------NR----AHVEFDP-A------------------FI---G---PRDIIDIIK----KL-GF-----------------------------RAQ----------LASKD---------------------------------------------GTG---------------------------------VNHSSEIR---------------------RWK--C---TFL--------------L-------------S-LIL-----------G-I-------PTVIV-AFANV--FDKDL-------------------------------------------------------------------VNW-PKIYGGV-TL-------Q-------------EVI-LFTLATII---------Q----------------IFGG----------------------------------------------------Y-----QFY-VS-S----YKS-----L------------------------------------KHR-SA-N-MDVLIAL-A---T--------------------------T------------------------------------------------------------------------------------------------------------IAFV-------YSVI-IVFVSAF--------------------------------------------------VT--------------------------------------------------------GKHMKTFFE--------------T-------------P--------------------------------------P------MLLMFVSLG-----R--WL------EYIAKGK---T--S-----E--------------ALAK-------LMS-LQAT----EARL-----------------VTTPTYP-----------------------------------------------------------------------------------------------------------------------------------------------------------------------------------------------------------------------------------------------------------------------------------------------------------------------------------------PTDEVEEMI---------------------------------PVELVQRGDK---------------------IR-VRPG-----EK-----------VPVD--------AI--------------VL--E----------GQ-------------------------------------S-----------K-------TD------------------ESLI---T-------GES------M-----------------------PVS------------K-K----------------P--GD--------------S-------------------------V----IGGS-----------VN--Q-------N-G---------------V-LLIKAT-HIGS--------------------------------DA----ML-S------------------------QIVRL----------------------------VEE--AQ-T--------S---KAPIQRI-------ADRI-A---------------------------G---Y--FVPL-------I--------------LIL-SF-IT---F----VC---WLI----AYQVRDHSG---------A------------------------------------------------------------------------------------------------------------------------------------------------------------------------------------------------------------------------HDHC--------------------------------DSNDTESDHDSSNCYDISH------AF-TH---ALA--------V-LLI-------------------A-------C--PCALGLATPTAVMVGT-------GI-G-AS------NG--ILI--KG-----G----EP-LETT------H---------KV-----------------------KAVIFDKTGT-----LTHGK-PAVSH--I-VLYTT---P------------------------------------------------------------------------------------------------------------------------------------------------------------------------------------------------------------------------------------------------------------------------------------------------------------------------------------------------------------------------------------------------------------------------------------------------------------------------------------------------------------------------------------------------------------------------------TVCS---------------------------------FSRFL---SIV-GVA--ESNSEHPLGE--AITA----------------YAKEVRKYNAFFLLLSPSL-S----------------------------------------------LSL--------SLSLQILGDSFGGSCVDYQ-----------------AVP---------G-KGLS--CT-----V---------------------------------------------------------------------------------------SSLAGEGGKGGENKDENIIKGL-------------------K-------------------------------------------------------------RKDIVNASKSIGTNEEYKVFI--GNR-S-WMRDN-HIDISSPQVE--------------------------------------------------------------------------------------------------------EE-----IVSYE-E----------------------------------------------------------------------------NGQ--TVVLVAV-N---------------------------------G-----------------LLLGQ--VC--I------SD-SVK----------------PEASV----AVY---T------LQ-R------------------------MGLR--VL-LLTGDNRRT-AQAIAD--------------------------------E-VGIRN----S-E------------------------------------------------------------IF--------AE------------------------------VLPSHKKNKVSE------------------------LQAA-------------------------------------------------------------------------------------------------------------------------------------------------------------G-Y-R-VAMVGDGINDSPALAQADVGIAIGT--G---T------------DVAVEAAD-----IVLV----------KN----------N-------------L---------IDVIAAIK------------LSKRTVHRIKLNFF-WAVIYNVIGLPL---A----------------------------AG--MF-VP----I------------G----------------------------I---VLEP---WMA-S---L----------AMS--------FS----------------SV--TV---V-A-S----------SLL----------LKVDLFNRRHCCKPYRKVTLE-------DCER--AI-------PRLQP--------------NAS--------QHS------------------------YVSL--------TPSLVPS----------------------------------------------------------LSS-------------------FNSSVSP---------------------------------------------------------------------------------------------------------------------------------------------------------------------------------------------------------IPMAVRW---------------------------------------------------SKHNEEDH---------DEIVYY----------ETP----A-------------------------------------------------------------------------------------------------------------------------------------------------------------------------------------------------------------------------------------------------------------------------------------------------------------------------------------------------------------------------------------------------------------------------------------------------------------------------------------------------------------------------------------------------------------------------------------------------------------------------------------------------------------------------------------------------------------------------------------------------------------------------------------------------------------------------------------------------------------------------------------------------------------------------------------------------------------------------------------------------------------------------------------------------------------------------------------------------------------------------------------------------------------------------------------------------------------------------------------------------------------------------------------------------------------------------------------------------------------------------------------------------------------------------------------------------------------------------------------------------------------
>Anolis_carolinensis_28377@ENSACAP00000008362
---------------------------------------------------------------------------------------------------------------------------------------------------------------------------------------------------------------------------------------------------------------------------------------------------------------------------------------------------------------------------------------------------------------------------------------------------------------------------------------------------------------------------------------------------------------------------------------------------------------------------------------------------------------------------------------------------------------------------------------------------------------------------------------------------------------------------------------------------------------------------------------------------------------------------------------------------------------------------------------------------------------------------------------------------------------------------------------------------------------------------------------------------------------------------------------------------------------------------------------------------------------------------------------------------------------------------------------------------------------------------------------------------------------------------------------------------------------------------------------------------------------------------------------------------------------------------------------------------------------------------------------------------------------------------------------------------------------------------------------------------------------------------------------------------------------------------------------------------------------------------------------------------------------------------------------------------------------------------------------------------------------------------------------------------------------------------------------------------------------------------------------------------------------------------------------------------------------------------------------------------------------------------------------------------------------------------------------------------------------------------------------------------------------------------------------------------------------------------------------------------------------------------------------------------------------------------------------------------------------------------------------------------------------------------------------------------------------------------------------------------------------------------------------------------------------------------------------------------------------------------------------------------------------------------------------------------------------------------------------------------------------------------------------------------------------------------------------------------------------------------------------------------------------------------------------------------------------------------------------------------------------------------------------------------------------------------------------------------------------------------------------------------------------------------------------------------------------------------------------------------------------------------------------------------------------------------------------------------------------------------------------------------------------------MDP-------ASGARSV---------------------------VISVEGMTCN---S-------------------CV-----ETIEAHISK---------L----------------------------------------------------------NGVLSI-KV--------------SLRDKSAA-------------II-----------YNPKEQAPG---------------------------------ALREAIE---DMGFVAALTDADPQ-------------PVSVDTVFLTIP-AHAALALDEIRSRLL-----TTKGVLNVKSSSDKKSLVVTFV----------------------------------SAVINGKQVGQAVPG------L-SL-----DHAARERNPGAPEDASASQ---TGDVALRIKV---E-----GMTCHS-CTS------TIE------------------------------------------GKIGK-LQGVTR--I------------------------K---------------------------------------VSLDNQEA-------VV-VYQ------PH-IITAEE-----I-RNQIEAAGFL----ASIKKPPKLLNLG----------------------------------------------------------------------------------------------AI----------------------------------------------------------------------DVER------------------------LKNV------------------------Q--------TKSSPKSPPE---------------S------------PEDGFNLQTARFRVDGMHCK------------------------------------------SCVFN-IQ----------------------SS--ISML-------PAV---------------------------AS-------ID--------------------VSLED------RS----ATVK-YDPSL-I--SIT------T---------------------------L--GRAIEAVSPETFTVSLCDGHENAELSNAPKSPRVA------------------------------------------N----SPAH---------------------------------HPLMHVTVMDVEGMTCH-SC--VQSIEGVIS----------------------------------------------------------------------------------------------------------QK--PG----V--NSVH--VSLQN--------------------------------RNATIE-----YDPMQTSPDD--------LRNA---I----------ED-------MGFD--ASLTG-TPSPDPVVLITQP---SQE----------------------------------RMVESQN----------------NKLSK----T------------ETRTKP-------SP-L------------------------------------------------------------------HDNQDGNPPSKCY--IQVTGMTC--------------A-SC--VA----N-----IERN-------------------------------------------------------------L-----------KRE----------E---------------------GIF----------------SV------------L--V--ALM-AGKAE-----------------------------------------------VR------------------------------------------------YNPAVIQ-------------------------PPIVA--------EL-----I---R----ELGF---------G--ATVLENYD----------------------------------------QGDG------VLELVV--KGMTC-------------------------------------------A----S---CV------HKIESTLMKT----------------KGV-------LYSSVALAT--------------------------------------------------------------------------------------------------------------NK----AHIKYDP-E------------------II---G---PRSIMRVVE----DL-GF-----------------------------KSA----------LVKKD------------------------------------RS-------ASH---------------------------------LDHKQEIR---------------------QWK--R---SFL--------------V-------------S-LFF-----------C-I-------PVMGL-MIYMM--VMDSH----------------------MSAMHN---------------A------GNVTQGDM-E-EHHSAMFLE-QQILPGL-SV-------M-------------NLL-SFLLCVPV---------Q----------------IFGG----------------------------------------------------W-----HFY-IQ-A----YKA-----L------------------------------------KHR-TA-N-MDVLIVL-A---T--------------------------T------------------------------------------------------------------------------------------------------------IAFI-------YSLV-VVLVAMA-E------------------------------------------------RA--------------------------------------------------------KVNPVTFFD--------------T-------------P--------------------------------------P------MLFVFIALG-----R--WL------EHIAKGK---T--S-----E--------------ALAK-------LIS-LQAT----EATV-----------------VTLGP-D-----------------------------------------------------------------------------------------------------------------------------------------------------------------------------------------------------------------------------------------------------------------------------------------------------------------------------------------NILLSEEQV---------------------------------DVELVQRGDI---------------------IK-VVPG-----GK-----------FPVD--------GR--------------VI--E----------GH-------------------------------------S-----------M-------VD------------------ESLI---T-------VQK------Q-----------------------QQQ------------QQR----------------K--NN--------------A-------------------------I----FKNE-----------NN--F-------N-Q---------------H-TFIRIS-MGSV--------------------------------VL----LLAN------------------------EIVKL----------------------------TKD--AP-R--------Q---KAPIQQF-------ADKI-S---------------------------G---Y--FVPF-------I--------------VGV-SV-LT---L----FA---WIV----IGFVDFEIV---------E------------------------------------------------------------------------------------------------------------------------------------------------------------------------------------------------------------------------TYFP-GYNK-----------------------------------SISKAEVVIRF------AF-QA---SIT--------V-LCI-------------------A-------C--PCSLGLATPTAVMVGT-------GV-G-AQ------NG--ILI--KG-----G----EP-LEMA------H---------KV-----------------------KIVVFDKTGT-----ITHGT-PVVMQ--L-KMLVE---S------------------------------------------------------------------------------------------------------------------------------------------------------------------------------------------------------------------------------------------------------------------------------------------------------------------------------------------------------------------------------------------------------------------------------------------------------------------------------------------------------------------------------------------------------------------------------NRMP---------------------------------RNTIL---ALV-GTA--ESSSEHPLGT--AITK----------------YCKQELDTE-------------------------------------------------------------------------------TLGTCTDFQ-----------------VVP---------G-CGIR--CK-----V---------------------------------------------------------------------------------------TNIESLIYRRSESLEENNVRNA-------------ALVNI------------------------D---DGE----PMRP-AL---------------------IIDEQLP--TTWNPHKYSVLI--GNR-E-WMSRN-GLHVKN-DVD--------------------------------------------------------------------------------------------------------HA-----MTEHE-R----------------------------------------------------------------------------RGR--TAVLVAV-D---------------------------------G-----------------ELCGL--VA--I------AD-TVK----------------PEAEL----AVR---T------LK-A------------------------MGLE--VI-LMTGDNSKT-ARSIAS--Q-------------------------------VGIS-------K------------------------------------------------------------VF--------AE------------------------------VLPSHKVAKVKQ------------------------LQDE-------------------------------------------------------------------------------------------------------------------------------------------------------------G-K-R-VAMVGDGINDSPALAMASVGIAIGT--G---T------------DVAIEAAD-----VVLI----------RN----------D-------------L---------LDVVASID------------LSRKTVRRIRINFV-FALIYNLVGVPV---A----------------------------AG--VF-LP----I------------G----------------------------L---VLQP---WMG-S---A----------AMA--------AS----------------SV--SV---V-L-S----------SLL----------LRLYRKPNSEEYERRARGQLR-------QK-----SPS------------------------EVS--------VHI------------------------GIDE--------SG-PES-------------------------------------------PK---LSLMDRIINYSRSS-------------------INSFLSD-------------------------------------KRSRS---------------------------SI---------VL-------------------------SDP----------------DKHSLLV---------------------GE-----------------------------------E-Y-------DTTL------------------------------------------------------------------------------------------------------------------------------------------------------------------------------------------------------------------------------------------------------------------------------------------------------------------------------------------------------------------------------------------------------------------------------------------------------------------------------------------------------------------------------------------------------------------------------------------------------------------------------------------------------------------------------------------------------------------------------------------------------------------------------------------------------------------------------------------------------------------------------------------------------------------------------------------------------------------------------------------------------------------------------------------------------------------------------------------------------------------------------------------------------------------------------------------------------------------------------------------------------------------------------------------------------------------------------------------------------------------------------------------------------------------------------------------------------------------------------------------------------------------------------------------------------------------------------------------------------------
>Anolis_carolinensis_28377@ENSACAP00000016613
------------------------------------------------------------------------------------------------------------------------------------------------------------------------------------------------------------------------------------------------------------------------------------------------------------------------------------------------------------------------------------------------------------------------------------------------------------------------------------------------------------------------------------------------------------------------------------------------------------------------------------------------------------------------------------------------------------------------------------------------------------------------------------------------------------------------------------------------------------------------------------------------------------------------------------------------------------------------------------------------------------------------------------------------------------------------------------------------------------------------------------------------------------------------------------------------------------------------------------------------------------------------------------------------------------------------------------------------------------------------------------------------------------------------------------------------------------------------------------------------------------------------------------------------------------------------------------------------------------------------------------------------------------------------------------------------------------------------------------------------------------------------------------------------------------------------------------------------------------------------------------------------------------------------------------------------------------------------------------------------------------------------------------------------------------------------------------------------------------------------------------------------------------------------------------------------------------------------------------------------------------------------------------------------------------------------------------------------------------------------------------------------------------------------------------------------------------------------------------------------------------------------------------------------------------------------------------------------------------------------------------------------------------------------------------------------------------------------------------------------------------------------------------------------------------------------------------------------------------------------------------------------------------------------------------------------------------------------------------------------------------------------------------------------------------------------------------------------------------------------------------------------------------------------------------------------------------------------------------------------------------------------------------------------------------------------------------------------------------------------------------------------------------------------------------------------------------------------------------------------------------------------------------------------------------------------------------------------K------EA--QIQVNQREDLPRKVLIHFSYP-N------KAVSSSAMKHKFAFDNVS----FEDDLEHSSVLL---P---RANTV---------------------------TVDILGITCQ---A-------------------CV-----QSIEGKISK---------V----------------------------------------------------------KGIVDI-KV--------------SLEQRNAV-------------IK-----------YLGLEISPH---------------------------------QICQEIN---DMGFDASIVDTTQS---------------------------------------------------------------------------------------------------------------------------------------------------SGQT---AEETLVKMKI---E-----GMTCES-CVN------AIE------------------------------------------EKIGK-LHGVKK--I------------------------K---------------------------------------VSLSSQEA-------TI-TYT------PL-VISLEG-----L-KDNINNLGYK----STVKHKQPSLNLG----------------------------------------------------------------------------------------------LI----------------------------------------------------------------------DVEC------------------------LQQT------------------------D--------VRTPAGLDGR------------SA--TS----------EDTATPACVAVLGVEGMHCK------------------------------------------SCVNI-IE----------------------SS--VSDM-------PGV---------------------------QR-------IK--------------------VSLEH------KN----ATVW-FDQNM-V--TLS------W---------------------------L--QQAIQSLPPGNFKVSFSSAIEGHNGPLTSKAASS--------------------------------------------LPCVSRSP---------------------------------QDESSEAMIKIDGMTCN-SC--VKSIEGSIS----------------------------------------------------------------------------------------------------------QR--KG----V--LHIS--VSLTE--------------------------------GTATVS-----YNPAMTNSEE--------LRAA---I----------ED-------MGFD--ASVLS-VLVFISCFLSPK-----GDSKQ-------------RT----------------QKIKQHE-------------VTPGLSHKDV--W------------SQKKNP-------PLHS------------------------------------------------------------------PKPSDSGMTERCF--LLVTGMTC--------------A-SC--VS----S-----IEKN-------------------------------------------------------------L-----------QKE----------D---------------------GIV----------------SV------------L--V--ALM-AGKVE-----------------------------------------------VK------------------------------------------------YKPDRIQ-------------------------PLEIT--------QL-----I---E----NLGF---------G--ASIIEDYL----------------------------------------ATDG------DIDLTI--LGMTC-------------------------------------------A----S---CV------HNIESKLAHT----------------PGI-------LQASVVLAT--------------------------------------------------------------------------------------------------------------SK----AHVCFDP-E------------------VV---G---PRDIIKIIE----GI-GF-----------------------------QAS----------LAKRD------------------------------------PK-------DHN---------------------------------LDHKQEIQ---------------------QWR--K---SFL--------------C-------------S-LVF-----------G-I-------PVLIL-MVYML--IPAA--------------------------------------------------------------DHHDSMVLN-KNLIPGL-SI-------L-------------NLL-FFILCTLV---------Q----------------FFGG----------------------------------------------------W-----YFY-VQ-A----YKS-----L------------------------------------KHR-MA-N-MDVLIVL-A---T--------------------------S------------------------------------------------------------------------------------------------------------IAYL-------YSCA-ILLVAIV-E------------------------------------------------KA--------------------------------------------------------EQSPITFFD--------------T-------------P--------------------------------------P------MLFVFIALG-----R--WL------EHIAKSK---T--S-----E--------------ALAK-------LIS-LQAT----EAVV-----------------VTLGP-D-----------------------------------------------------------------------------------------------------------------------------------------------------------------------------------------------------------------------------------------------------------------------------------------------------------------------------------------NCIIGEEQV---------------------------------PVELVQRGDI---------------------VK-VVPG-----GK-----------FPVD--------GK--------------VV--E----------GS-------------------------------------S-----------M-------AD------------------ESLI---T-----VKGEA------M-----------------------PVV------------K-K----------------P--GS--------------T-------------------------V----IAGS-----------LN--A-------H-G---------------S-VLVSAT-HVGS--------------------------------DT----TL-A------------------------QIVKL----------------------------VEE--AQ-M--------S---KAPIQQL-------ADKF-S---------------------------G---Y--FVPF-------I--------------VII-ST-VT---L----VT---WII----IGFVNFDIV---------Q------------------------------------------------------------------------------------------------------------------------------------------------------------------------------------------------------------------------KYFH-HPSK-----------------------------------SIPKAEVILRF------AF-QT---SIT--------V-LCI-------------------A-------C--PCSLGLATPTAVMVGT-------GV-A-AQ------NG--ILI--KG-----G----KP-LEMA------H---------KI-----------------------KTVMFDKTGT-----ITYGV-PKVMR--V-LLLGN---A-----------------------------------------------------------------------------------------------------------------------------------------------------------------------------------------------------------------------------------------------------------------------------------------------------------------------------------------------------------------------------------------------------------------------------------------------------------------------------------------------------------------------------------------------------------------------------GTSLS---------------------------------LKKVL---AVI-GTA--EASSEHPLGM--AVTK----------------YCKEELGTE-------------------------------------------------------------------------------ILGYCKDFQ-----------------AVP---------G-CGIS--CN-----V---------------------------------------------------------------------------------------SSIEAVVGEADRNLSGKVSHLT-------------VPSSLCS----------------------R---D--------------------------------------------AVVPQTYAVLI--GNR-E-WMRRN-GLHISN-DVH--------------------------------------------------------------------------------------------------------EA-----MMSHE-M----------------------------------------------------------------------------KGH--TAVLVAI-D---------------------------------G-----------------VLCGM--IA--I------AD-TVK----------------PEAAL----AVH---I------LQ-N------------------------MGVD--VV-LITGDNRKT-AKAIAT--Q-------------------------------VGIR-------K------------------------------------------------------------VF--------AE------------------------------VLPSHKVAKVQE------------------------LQAA-------------------------------------------------------------------------------------------------------------------------------------------------------------G-K-K-VAMVGDGINDSPALARADVGIAIGT--G---T------------DVAIEAAD-----VVLI----------RN----------D-------------L---------LDVVASIH------------LSKRTVKRIRINLI-LALIYNLLGIPI---A----------------------------AG--VF-MP----V------------K----------------------------I---VLQP---WMG-S---A----------AMA--------AS----------------SV--SV---L-L-S----------SLQ----------LKCYTKPDLETYEAQAHGRMK-------PL-----TPS------------------------QIS--------VHV------------------------GMDD--------RR-RDH-------------------------------------------PK---AGAWDDISQVS----------------------LCSLTSG-------------------------------------RASRH-------ME------------------DS---------LR-------------------------NEA----------------DQWSLLT---------------------DS-----------------------------------Q-D-------EDQYI-----------------------------------------------------------------------------------------------------------------------------------------------------------------------------------------------------------------------------------------------------------------------------------------------------------------------------------------------------------------------------------------------------------------------------------------------------------------------------------------------------------------------------------------------------------------------------------------------------------------------------------------------------------------------------------------------------------------------------------------------------------------------------------------------------------------------------------------------------------------------------------------------------------------------------------------------------------------------------------------------------------------------------------------------------------------------------------------------------------------------------------------------------------------------------------------------------------------------------------------------------------------------------------------------------------------------------------------------------------------------------------------------------------------------------------------------------------------------------------------------------------------------------------------------------------------------------------------------------------
>Aplanochytrium_kerguelense_702273@58888
--------------------------------------------------------------------------------------------------------------------------------------------------------------------------------------------------------------------------------------------------------------------------------------------------------------------------------------------------------------------------------------------------------------------------------------------------------------------------------------------------------------------------------------------------------------------------------------------------------------------------------------------------------------------------------------------------------------------------------------------------------------------------------------------------------------------------------------------------------------------------------------------------------------------------------------------------------------------------------------------------------------------------------------------------------------------------------------------------------------------------------------------------------------------------------------------------------------------------------------------------------------------------------------------------------------------------------------------------------------------------------------------------------------------------------------------------------------------------------------------------------------------------------------------------------------------------------------------------------------------------------------------------------------------------------------------------------------------------------------------------------------------------------------------------------------------------------------------------------------------------------------------------------------------------------------------------------------------------------------------------------------------------------------------------------------------------------------------------------------------------------------------------------------------------------------------------------------------------------------------------------------------------------------------------------------------------------------------------------------------------------------------------------------------------------------------------------------------------------------------------------------------------------------------------------------------------------------------------------------------------------------------------------------------------------------------------------------------------------------------------------------------------------------------------------------------------------------------------------------------------------------------------------------------------------------------------------------------------------------------------------------------------------------------------------------------------------------------------------------------------------------------------------------------------------------------------------------------------------------------------------------------------------------------------------------------------------------------------------------------------------------------------------------------------------------------------------------------------------------------------------------------------------------------------------------------------------------------------------------------------------------------------------------------------------MTTMMH---------------------------IIRVSGDNVS---E-------------------KL-------VQEILHD---------V----------------------------------------------------------DGVQKVQA----------------------------------------------------------------------------------------RAGGDVLEAN---DLSLEVFTSANLDI-------------S-----------TVL----------------------------------------------------------------------------------------------------------------DALEFNGFDAE---TELPEIILDI---E-----GMMCQK-NCGTTVHNALLNVPGVAK--------VEVSFE------Q-------------KSAK----VSGT-A--S------VNSLIEA-------------------------------------------------------------------------------------------------VEMVGFD----AQVPAD---------------------------------------------------------------------------------------------EIELVVHGMM---------------------------------------------------------------CQKNCGTTVHNA-----------------------LVNVPGVV------KAEVSFANKSAR--I--------RGTASVGSLI-EA-VEAIGFDAEE-------------------KMDTVELSVEGMMCQK-----------------------------------------NCGTT-VH----------------------NA--LLSV-------PGV---------------------------KS-------AV--------------------VSFAN------KS----AIVK-GKNIS------A------K------------------------------------------------------------TL-----------------------------------------V--EAVEMVGFDA---------------------------------SEKLPEITLEVNGMMCQKNC--GSTVHNALM----------------------------------------------------------------------------------------------------------NV--PG----V--TSAI--VSFSE------------------------------RLAVVKCK-----P---VVTAEQ--------LVDA---V----------ES-------IGFE--ARPKA-STGPHTEIENKKEEEYS-----DGL------IDLDLTNN----RAQSDVWKDVTIDSPETP-EE-------------------------F---LL---GPEKGS-------DVEF------------------------------------------------------------------GGVPMIPDLEMAE--ISIKGMTC--------------A-AC--VA----N-----VENH-------------------------------------------------------------V-----------KPI----------E---------------------GVA----------------EI------------K--V--ALV-AAKAI-----------------------------------------------VK------------------------------------------------YEPELTT---------------------PS----AVA--------QA-----I---T----SLGY---------K--ATVLEANTGCKIELL--I--------------------------------------LNLLDTEM-------------------------------------------------------------------EIVIGMIESM----------------DGV-------S------------------------------------------------------------GTVGVS---------------------------------------------------TGR----IDVMFD-------------------PHNI---G---PRDIMEIIQ----EN-GY-----------------------------RVS----------LAAVSE---------------------------------------------GH----------------------------------SEDEQIS---------------------DYK--T---SFY--------------G-------------S-LVF-----------T-L-------PVMVI-SMILP--RIPKI----------------------NVFMEQ-K-------------------------------------------ILPGL-EL-------E-------------AFL-LWALTTVV---------Q----------------FWFG----------------------------------------------------W-----RFY-VN-A----ANA-----I------------------------------------RHG-AA-N-MDVLVSL-G---T--------------------------T------------------------------------------------------------------------------------------------------------SAYV-------YSLI-SLVLGMVKAYHGEEG--------------------------------------AEEMEL--------------------------------------------------------ANKDAHFFE--------------T-------------S--------------------------------------A------SLITFILLG-----K--YL------EASARAK---T--A-----G--------------AINA-------LMD-LQAP----TALL-----------------CKSKTDD----------------------------------------------------------------------------------------------------------------------------------------------------------------------------------------------------------------------------------------------------------------------------------------------------------------------------------------STALSDVDEI---------------------------------DLRLVTIGDI---------------------LK-VLPG-----AR-----------IPVD--------GV--------------VI--R----------GR-------------------------------------S-----------Q-------VD------------------ESML---T-------GES------M-----------------------PVT------------K-Q----------------E--GS--------------K-------------------------V----IGST-----------VN--G-------H-G---------------T-LFMRAT-HVGS--------------------------------ET----AL-S------------------------QIVKL----------------------------VED--AQ-T--------S---KAPIQAT-------ADVI-A---------------------------K---W--FVPA-------V--------------VAI-AI-VT---W----CV---WFA----IVFCGKTPP---------H------------------------------------------------------------------------------------------------------------------------------------------------------------------------------------------------------------------------YLLHAG------------------------------------------IADEFVF------AF-KF---GVA--------V-LVI-------------------S-------C--PCALGLATPTAVMVAT-------GV-G-AK------HG--ILI--KG-----G----EA-LEMG------Q---------NV-----------------------TQVIFDKTGT-----LTVGK-PSVTD--F-KVCR-------------------------------------------------------------------------------------------------------------------------------------------------------------------------------------------------------------------------------------------------------------------------------------------------------------------------------------------------------------------------------------------------------------------------------------------------------------------------------------------------------------------------------------------------------------------------------------GT---------------------------------AERFF---SLL-GTA--ERSSEHPLAR--SIVK----------------YVETRYP---------------------------------------------------------------------------------FKTEPTGFK-----------------AIP---------G-AGIM--CV-----V---------------------------------------------------------------------------------------S---------------------------------------------------------------------------------------------------------------------GVNLRA--GNR-R-WMEEG-NVA--V-PA------------------------------------------------------------------------------------------------------EMLKW-----MDSFE-R----------------------------------------------------------------------------KGC--SVILVSF----------------------------------DS-----------------KLVGS--VA--I------SD-EIK----------------PTSKE----AVS---V------LQ-D------------------------MGID--VW-MVTGDHITT-ASAIAD--------------------------------Q-IGLCQ----S-H------------------------------------------------------------VM--------AG------------------------------VMPKHKADKVIE------------------------LQNA-------------------------------------------------------------------------------------------------------------------------------------------------------------G-G-I-VAMVGDGINDSPALAQADVGIAIGA--G---T------------DVALECAD-----VVLI----------KS----------D-------------P---------FDVAKVID------------LSAATLRRIKLNFM-FSFVYNLLGIPL---A----------------------------AG--LL-YP----A-----------FM----------------------------I---RLPP---PVA-G---L----------MMA--------LS----------------SV--SV---V-C-S----------SLM----------LRYYKPSFRNIHPDSSQYKIK-------RA--------------------------------------------------------------------------------------------------------------------------------------------------------------------------------------------------------------------------G--SSIIYE------------------GV---------DG-------------------------GSR------------------YSTMD---------------------NVWSIKYSH------------------CIVLSCGICCS-Y-------LALFVIIGLMG--GFFMFVP-----------------------------EYKAL---SNTQLMHEAMSIESRTDEAEVKLV----------YDQ----ITK-----------------------------------------------------------------------------------------------------------------NL-----E---------------LAITPVGIDRTMCNRPLSLNDLSI----DQGC---NIFAM-LSQNS--DVFTFF---------DFNGNGEGKSH-PLA--------------IPV----DLSG----ISNPD--FVV--------------------------------------------NVEWK-RR---I------------LTYGD---ACP------------------SSDSVEKEYSMVS-----GVSTAEAV----DEGPRN---WYKLIAKNEEQ----------------------------TSP---LIYWLGS---ID-----SHPDDAIPVRAAQENGDV-------LVDTLDTGDKD--KPFHS--SYFCQHTLNFNLEDHSG-------------------------SDYLQEN---LDIGPVAR---------P----VKQIQEESMHCVVME--------------------------------------------------------------------------------------------------------------------------------------------------------------------------------------------------------------------------------------------------------------------------------------------------------------------------------------------------------------------------------------------------------------------------------------------------------------------------------------------------------------------------------------------------------------------------------------------------------------------------------------------------------------------------------------------------------------------------------------------------------------------------------------------------------------------------------------------------------------------------------------------------
>Aquilegia_coerulea_218851@22027353
----------------------------------------------------------------------------------------------------------------------------------------------------------------------------------------------------------------------------------------------------------------------------------------------------------------------------------------------------------------------------------------------------------------------------------------------------------------------------------------------------------------------------------------------------------------------------------------------------------------------------------------------------------------------------------------------------------------------------------------------------------------------------------------------------------------------------------------------------------------------------------------------------------------------------------------------------------------------------------------------------------------------------------------------------------------------------------------------------------------------------------------------------------------------------------------------------------------------------------------------------------------------------------------------------------------------------------------------------------------------------------------------------------------------------------------------------------------------------------------------------------------------------------------------------------------------------------------------------------------------------------------------------------------------------------------------------------------------------------------------------------------------------------------------------------------------------------------------------------------------------------------------------------------------------------------------------------------------------------------------------------------------------------------------------------------------------------------------------------------------------------------------------------------------------------------------------------------------------------------------------------------------------------------------------------------------------------------------------------------------------------------------------------------------------------------------------------------------------------------------------------------------------------------------------------------------------------------------------------------------------------------------------------------------------------------------------------------------------------------------------------------------------------------------------------------------------------------------------------------------------------------------------------------------------------------------------------------------------------------------------------------------------------------------------------------------------------------------------------------------------------------------------------------------------------------------------------------------------------------------------------------------------------------------------------------------------------------------------------------------------------------------------------------------------------------------------------------------------------------------------------------------------------------------------------------------------------------------------------------------------------------------------------------------------------------------------------------------------------------------------------------------------------------------------------------------------------------------------------------------------------------------------------------------------------------------------------------------------------------------------------------------------------------------------------------------------------------------------------------------------------------------------------------------------------------------------------------------------------------------------------------------------------------------------------------------------------------------------------------------------------------------------------------------------------------------------------MFEGLE-------------K-------------------------------------------------MLKFQDKE-K---------------------------GMNG-K-------HDL----KVPL-----------LEPTES-VAV-TVS---------------------EPAQREHRKARTVMFKVGGMKCA------------------------------------------SCAVS-IE----------------------SV--IGKR-------NGI---------------------------ES-------VM--------------------VSPLQ------GQ----AVIR-YKPEL-I--SVT---------------------------------------------------------------------------------------------------------------------------------------------------------------------------------------------------------------------------------------------------------------------------------------------------------------------------------------------------------------------------------T--------IKDT---I----------ED-------LGYL--VNELP-------EQ------------------------------------------------------------------------------------------------------------------------------------------------------------------------------------DIAVCR--LQIKGMAC---------------TSC--SE----S-----IERA-------------------------------------------------------------L-----------LMV----------D---------------------GVK----------------KV------------V--V--GLA-LEEAK-----------------------------------------------IH------------------------------------------------FDPNLTD-------------------------SDQLI--------QA-----I-------EDAGF---------G--ADLISS-G----------------------------------------------DNINKVHLKL--EGINS-------------------------------------------P----E---DL------NIIQSTLGST----------------EGV-------NHVEMDPVG-------------------------------------------------------------------------------------------------------------HK-----VIISYDP-D------------------LT---G---PRSLIQCIQ-----E-AGQI-PDFY----------------------HAT----------LYVPPR--------------------------------------------QRE---------------------------------AERQHEIL---------------------VYR--N---QFL--------------W-------------S-CLF-----------S-I-------PVFIF-SMVLP--MLPPY----------------------GN-W------------------------------------------LS-HKLYNMF-TT-------G-------------MLL-RWLLCSPV---------Q----------------FIIG----------------------------------------------------R-----RFY-TG-A----YHA-----L------------------------------------KRG-SA-N-MDVLVAL-G---T--------------------------N------------------------------------------------------------------------------------------------------------AAYF-------YSVY-SLIKALSSDS----------------------------------------------------------------------------------------------------------FEGQDFFE--------------T-------------S--------------------------------------T------MLISFILLG-----K--YL------EVVAKGK---T--S-----E--------------ALAK-------LTD-LAPE----TAFL-----------------LNLD-GN-----------------------------------------------------------------------------------------------------------------------------------------------------------------------------------------------------------------------------------------------------------------------------------------------------------------------------------------ENIISENEI---------------------------------STQLIQRNDI---------------------IK-IVPG-----SK-----------VPVD--------GV--------------VV--R----------GQ-------------------------------------S-----------Y-------VN------------------ESMI---T-------GEA------R-----------------------PIA------------K-R----------------P--GD--------------K-------------------------V----IGGT-----------LN--E-------N-G---------------C-LIIKAT-HVG--------------------------------SET----AL-S------------------------QIVQL----------------------------VEA--AQ-L--------A---RAPVQKL-------ADQI-S---------------------------K---F--FVPT-------V--------------VVA-AF-LT---W----LG---WFV----FGEAGVYPR---------S------------------------------------------------------------------------------------------------------------------------------------------------------------------------------------------------------------------------WIPQ--------------------------------------------AMDGFEM------AL-QF---GIS--------V-LVV-------------------A-------C--PCALGLATPTAVMVST-------GI-G-AS------QG--VLI--KG-----G----NA-LENA------H---------KV-----------------------KTVVFDKTGT-----LTVGK-PVVVS--T-MLFSD------------------------------------------------------------------------------------------------------------------------------------------------------------------------------------------------------------------------------------------------------------------------------------------------------------------------------------------------------------------------------------------------------------------------------------------------------------------------------------------------------------------------------------------------------------------------------------VP---------------------------------IQDFC---DMA-AIA--EANSEHPIGK--AVVE----------------YTKKLHQQYGSN--------------------------------------------------------------------------TEHMTEVKDFE-----------------VYP---------G-SGVG--GN-----V---------------------------------------------------------------------------------------NG------------------------------------------------------------------------------KRV---------------------------------------LV--GNK-R-LMKTH-NIPVNP-D--------------------------------------------------------------------------------------------------------VEDY-----MSESE-Q----------------------------------------------------------------------------LAR--TCVLVAV----------------------------------NG-----------------IVSGA--FA--V------TD-PVK----------------PEAER----VIS---F------LR-T------------------------MGIT--SI-MVTGDNWAT-ATAIAK--------------------------------E-VGIQ-------T------------------------------------------------------------VF--------AE------------------------------TDPQGKANKIK-------------------------------------------------------------------------------------------------------------------------------------------------------------------------------------DLQMEG-D-A-VAMVGDGINDSPALVAADVGMAIGA--G---T------------DVAIEAAD-----VVLI----------KS----------N-------------L---------EDVVTAID------------LSRKTLSRIRLNYV-WALGYNVLGMPI---A----------------------------AG--IL-FP----F-----------TG----------------------------I---RLPP---WLA-G---A----------CMA--------AS----------------SL--SV---V-C-S----------SLL----------LQSYKKPLHFQDSRGSIDFSN-------SV---------------------------------------------------------------------------------------------------------------------------------------------------------------------------------------------------------------------------------------------------------------------------------------------------------------------------------------------------------------------------------------------------------------------------------------------------------------------------------------------------------------------------------------------------------------------------------------------------------------------------------------------------------------------------------------------------------------------------------------------------------------------------------------------------------------------------------------------------------------------------------------------------------------------------------------------------------------------------------------------------------------------------------------------------------------------------------------------------------------------------------------------------------------------------------------------------------------------------------------------------------------------------------------------------------------------------------------------------------------------------------------------------------------------------------------------------------------------------------------------------------------------------------------------------------------------------------------------------------------------------------------------------------------------------------------------------------------------------------------------------------------------------------------------------------------------------------------------------------------------------------------------------------------------------------------------------------------------------------------------------------
>Aquilegia_coerulea_218851@22035864
-------------------------------------------------------------------------------------------------------------------------------------------------------------------------------------------------------------------------------------------------------------------------------------------------------------------------------------------------------------------------------------------------------------------------------------------------------------------------------------------------------------------------------------------------------------------------------------------------------------------------------------------------------------------------------------------------------------------------------------------------------------------------------------------------------------------------------------------------------------------------------------------------------------------------------------------------------------------------------------------------------------------------------------------------------------------------------------------------------------------------------------------------------------------------------------------------------------------------------------------------------------------------------------------------------------------------------------------------------------------------------------------------------------------------------------------------------------------------------------------------------------------------------------------------------------------------------------------------------------------------------------------------------------------------------------------------------------------------------------------------------------------------------------------------------------------------------------------------------------------------------------------------------------------------------------------------------------------------------------------------------------------------------------------------------------------------------------------------------------------------------------------------------------------------------------------------------------------------------------------------------------------------------------------------------------------------------------------------------------------------------------------------------------------------------------------------------------------------------------------------------------------------------------------------------------------------------------------------------------------------------------------------------------------------------------------------------------------------------------------------------------------------------------------------------------------------------------------------------------------------------------------------------------------------------------------------------------------------------------------------------------------------------------------------------------------------------------------------------------------------------------------------------------------------------------------------------------------------------------------------------------------------------------------------------------------------------------------------------------------------------------------------------------------------------------------------------------------------------------------------------------------------------------------------------------------------------------------------------------------------------------------------------------------------------------------------------------------------------------------------------------------------------------------------------------------------------------------------------------------------------------------------------------------------------------------------------------------------------------------------------------------------------------------------------------------------------------------------------------------------------------------------------------------------------------------------------------------------------------------------------------------------------------------------------------MA------LS-----------------LRDLQ---------------------------------------------------------------------------------------------------------LTSL---------------------------------------------------------------------SNNN-----------------------------------NN-D-------HDSQNLEDVRL-----------LDSYEDEERK-K------------------N--EEV-IVDMEQGMKRVQLKVTGMTCA------------------------------------------ACSNS-IE----------------------TA--LMGI-------KGV---------------------------VK-------GS--------------------VSLLQ------NK----ADVI-FDPEL-V--K---------------------------------------------------------------------------------------------------------------------------------------------------------------------------------------------------------------------------------------------------------------------------------------------------------------------------------------------------------------------------------DQD--------IKIA---I----------ED-------AGFD--AEILT-DSNPKKP---------------------------------------------------------------------------------------------------------------------------------------------------------------------------------I-SKGTLTGQ--FRIGGMTC---------------AAC--VN----S-----VEGI-------------------------------------------------------------L-----------RKL----------P---------------------GVK----------------RA------------V--V--ALS-TSYGE-----------------------------------------------VE------------------------------------------------YEPTTIS-------------------------KEEIV--------NA-----I-------EDAGF---------E--ASFVQS------------------------------------------------SEQDRIILGI--SGITT-------------------------------------------E----L---DW------HLLEGMLGNL----------------RGV-------RQFRFDIIH-------------------------------------------------------------------------------------------------------------SE-----LDVLFDP-E------------------VI---S---SRSIVDNIC----GR-NH---DRY-----------------------KVT----------VKNPYT--------------------------------------------SSS---------------------------------SSNMEESA---------------------NMF--R---LFI--------------S-------------S-L-----------FLS-I-------PVFLI-RVVCP--RIPLV----------------------YS-L-------------------------------------------L-LWRCGPF-LM-------G-------------DWL-KFGLVSLV---------Q----------------FVVG----------------------------------------------------K-----RFY-IA-A----GRA-----L------------------------------------RNG-ST-N-MDVLVAL-G---T--------------------------S------------------------------------------------------------------------------------------------------------ASYF-------YSVC-ALLYGAITG-----------------------------------------------------------------------------------------------------------FWSPTYFE--------------T-------------S--------------------------------------A------MLITFVLLG-----K--YL------EILAKGK---T--S-----E--------------AIKK-------LVE-LSPA----TALL-----------------LVKDSG------------------------------------------------------------------------------------------------------------------------------------------------------------------------------------------------------------------------------------------------------------------------------------------------------------------------------------------GKLIEEREI---------------------------------DALLIQPGDT---------------------LK-VLPG-----SK-----------IPVD--------GV--------------VL--L----------GT-------------------------------------S-----------Y-------VD------------------ESMV---T-------GES------L-----------------------PIQ------------K-E----------------V--NA--------------S-------------------------V----IGGT-----------IN--L-------H-G---------------V-LHVQAT-NVG--------------------------------SNT----VL-S------------------------QIISL----------------------------VEA--AQ-M--------S---KAPVQKF-------ADFV-A---------------------------S---I--FVPT-------V--------------VSL-AL-LT---F----LG---WYI----CGVFGVYPE---------E------------------------------------------------------------------------------------------------------------------------------------------------------------------------------------------------------------------------WLPD--------------------------------------------NGNHFVF------AL-MF---SIS--------V-VVI-------------------A-------C--PCALGLATPTAIMVAT-------GV-G-AN------NG--VLI--KG-----G----DA-LERA------Q---------KV-----------------------KYVVFDKTGT-----LTQGR-ATVTT--V-KVFSG------------------------------------------------------------------------------------------------------------------------------------------------------------------------------------------------------------------------------------------------------------------------------------------------------------------------------------------------------------------------------------------------------------------------------------------------------------------------------------------------------------------------------------------------------------------------------------MD---------------------------------RGDFL---TLV-ASA--EASSEHPLAR--AIVA----------------YARHFHFFDNPSLAKDAQR------------------------------------------------------------NI-KELNSSWLFDVSGFS-----------------ALP---------G-KGVQ--CF-----I---------------------------------------------------------------------------------------HE------------------------------------------------------------------------------KRVL----------V-----------------------FYSEQV--GNR-K-LLTEN-GVTISK-E--------------------------------------------------------------------------------------------------------AEDF-----ITEIE-E----------------------------------------------------------------------------NAK--TGILVAY----------------------------------ND-----------------DLIGV--LG--L------AD-PIK----------------REAAV----VVD---G------LR-K------------------------MGVR--PV-MVTGDNRRT-AQAVAK--------------------------------E-VGIQ-------D------------------------------------------------------------VR--------AE------------------------------VMPAGKADVIR-------------------------------------------------------------------------------------------------------------------------------------------------------------------------------------SFQKDG-S-I-VAMVGDGINDSPALAAADVGIAIGA--G---T------------DIAIEAAD-----YVLM----------RS----------N-------------L---------EDVIIAID------------LSRKTFSRIRWNYV-FAMAYNVIAIPV---A----------------------------AG--VF-FP----L-----------LR----------------------------I---TLPP---WVA-G---A----------CMA--------LS----------------SV--SV---V-C-S----------SLL----------LRRYKKPRLTTILEITVE---------------------------------------------------------------------------------------------------------------------------------------------------------------------------------------------------------------------------------------------------------------------------------------------------------------------------------------------------------------------------------------------------------------------------------------------------------------------------------------------------------------------------------------------------------------------------------------------------------------------------------------------------------------------------------------------------------------------------------------------------------------------------------------------------------------------------------------------------------------------------------------------------------------------------------------------------------------------------------------------------------------------------------------------------------------------------------------------------------------------------------------------------------------------------------------------------------------------------------------------------------------------------------------------------------------------------------------------------------------------------------------------------------------------------------------------------------------------------------------------------------------------------------------------------------------------------------------------------------------------------------------------------------------------------------------------------------------------------------------------------------------------------------------------------------------------------------------------------------------------------------------------------------------------------------------------------------------------------------------------------------------------
>Aquilegia_coerulea_218851@22035865
-------------------------------------------------------------------------------------------------------------------------------------------------------------------------------------------------------------------------------------------------------------------------------------------------------------------------------------------------------------------------------------------------------------------------------------------------------------------------------------------------------------------------------------------------------------------------------------------------------------------------------------------------------------------------------------------------------------------------------------------------------------------------------------------------------------------------------------------------------------------------------------------------------------------------------------------------------------------------------------------------------------------------------------------------------------------------------------------------------------------------------------------------------------------------------------------------------------------------------------------------------------------------------------------------------------------------------------------------------------------------------------------------------------------------------------------------------------------------------------------------------------------------------------------------------------------------------------------------------------------------------------------------------------------------------------------------------------------------------------------------------------------------------------------------------------------------------------------------------------------------------------------------------------------------------------------------------------------------------------------------------------------------------------------------------------------------------------------------------------------------------------------------------------------------------------------------------------------------------------------------------------------------------------------------------------------------------------------------------------------------------------------------------------------------------------------------------------------------------------------------------------------------------------------------------------------------------------------------------------------------------------------------------------------------------------------------------------------------------------------------------------------------------------------------------------------------------------------------------------------------------------------------------------------------------------------------------------------------------------------------------------------------------------------------------------------------------------------------------------------------------------------------------------------------------------------------------------------------------------------------------------------------------------------------------------------------------------------------------------------------------------------------------------------------------------------------------------------------------------------------------------------------------------------------------------------------------------------------------------------------------------------------------------------------------------------------------------------------------------------------------------------------------------------------------------------------------------------------------------------------------------------------------------------------------------------------------------------------------------------------------------------------------------------------------------------------------------------------------------------------------------------------------------------------------------------------------------------------------------------------------------------------------------------------------------MA------LS-----------------LRDLQ---------------------------------------------------------------------------------------------------------LTSL---------------------------------------------------------------------SNNN-----------------------------------NN-D-------HDSQNLEDVRL-----------LDSYEDEERK-K------------------N--EEV-IVDMEQGMKRVQLKVTGMTCA------------------------------------------ACSNS-IE----------------------TA--LMGI-------KGV---------------------------VK-------GS--------------------VSLLQ------NK----ADVI-FDPEL-V--K---------------------------------------------------------------------------------------------------------------------------------------------------------------------------------------------------------------------------------------------------------------------------------------------------------------------------------------------------------------------------------DQD--------IKIA---I----------ED-------AGFD--AEILT-DSNPKKP---------------------------------------------------------------------------------------------------------------------------------------------------------------------------------I-SKGTLTGQ--FRIGGMTC---------------AAC--VN----S-----VEGI-------------------------------------------------------------L-----------RKL----------P---------------------GVK----------------RA------------V--V--ALS-TSYGE-----------------------------------------------VE------------------------------------------------YEPTTIS-------------------------KEEIV--------NA-----I-------EDAGF---------E--ASFVQS------------------------------------------------SEQDRIILGI--SGITT-------------------------------------------E----L---DW------HLLEGMLGNL----------------RGV-------RQFRFDIIH-------------------------------------------------------------------------------------------------------------SE-----LDVLFDP-E------------------VI---S---SRSIVDNIC----GR-NH---DRY-----------------------KVT----------VKNPYT--------------------------------------------SSS---------------------------------SSNMEESA---------------------NMF--R---LFI--------------S-------------S-L-----------FLS-I-------PVFLI-RVVCP--RIPLV----------------------YS-L-------------------------------------------L-LWRCGPF-LM-------G-------------DWL-KFGLVSLV---------Q----------------FVVG----------------------------------------------------K-----RFY-IA-A----GRA-----L------------------------------------RNG-ST-N-MDVLVAL-G---T--------------------------S------------------------------------------------------------------------------------------------------------ASYF-------YSVC-ALLYGAITG-----------------------------------------------------------------------------------------------------------FWSPTYFE--------------T-------------S--------------------------------------A------MLITFVLLG-----K--YL------EILAKGK---T--S-----E--------------AIKK-------LVE-LSPA----TALL-----------------LVKDSG------------------------------------------------------------------------------------------------------------------------------------------------------------------------------------------------------------------------------------------------------------------------------------------------------------------------------------------GKLIEEREI---------------------------------DALLIQPGDT---------------------LK-VLPG-----SK-----------IPVD--------GV--------------VL--L----------GT-------------------------------------S-----------Y-------VD------------------ESMV---T-------GES------L-----------------------PIQ------------K-E----------------V--NA--------------S-------------------------V----IGGT-----------IN--L-------H-G---------------V-LHVQAT-NVG--------------------------------SNT----VL-S------------------------QIISL----------------------------VEA--AQ-M--------S---KAPVQKF-------ADFV-A---------------------------S---I--FVPT-------V--------------VSL-AL-LT---F----LG---WYI----CGVFGVYPE---------E------------------------------------------------------------------------------------------------------------------------------------------------------------------------------------------------------------------------WLPD--------------------------------------------NGNHFVF------AL-MF---SIS--------V-VVI-------------------A-------C--PCALGLATPTAIMVAT-------GV-G-AN------NG--VLI--KG-----G----DA-LERA------Q---------KV-----------------------KYVVFDKTGT-----LTQGR-ATVTT--V-KVFSG------------------------------------------------------------------------------------------------------------------------------------------------------------------------------------------------------------------------------------------------------------------------------------------------------------------------------------------------------------------------------------------------------------------------------------------------------------------------------------------------------------------------------------------------------------------------------------MD---------------------------------RGDFL---TLV-ASA--EASSEHPLAR--AIVA----------------YARHFHFFDNPSLAKDAQR------------------------------------------------------------NI-KELNSSWLFDVSGFS-----------------ALP---------G-KGVQ--CF-----I---------------------------------------------------------------------------------------HE------------------------------------------------------------------------------KR---------------------------------------VLV--GNR-K-LLTEN-GVTISK-E--------------------------------------------------------------------------------------------------------AEDF-----ITEIE-E----------------------------------------------------------------------------NAK--TGILVAY----------------------------------ND-----------------DLIGV--LG--L------AD-PIK----------------REAAV----VVD---G------LR-K------------------------MGVR--PV-MVTGDNRRT-AQAVAK--------------------------------E-VGIQ-------D------------------------------------------------------------VR--------AE------------------------------VMPAGKADVIR-------------------------------------------------------------------------------------------------------------------------------------------------------------------------------------SFQKDG-S-I-VAMVGDGINDSPALAAADVGIAIGA--G---T------------DIAIEAAD-----YVLM----------RS----------N-------------L---------EDVIIAID------------LSRKTFSRIRWNYV-FAMAYNVIAIPV---A----------------------------AG--VF-FP----L-----------LR----------------------------I---TLPP---WVA-G---A----------CMA--------LS----------------SV--SV---V-C-S----------SLL----------LRRYKKPRLTTILEITVE---------------------------------------------------------------------------------------------------------------------------------------------------------------------------------------------------------------------------------------------------------------------------------------------------------------------------------------------------------------------------------------------------------------------------------------------------------------------------------------------------------------------------------------------------------------------------------------------------------------------------------------------------------------------------------------------------------------------------------------------------------------------------------------------------------------------------------------------------------------------------------------------------------------------------------------------------------------------------------------------------------------------------------------------------------------------------------------------------------------------------------------------------------------------------------------------------------------------------------------------------------------------------------------------------------------------------------------------------------------------------------------------------------------------------------------------------------------------------------------------------------------------------------------------------------------------------------------------------------------------------------------------------------------------------------------------------------------------------------------------------------------------------------------------------------------------------------------------------------------------------------------------------------------------------------------------------------------------------------------------------------------------
>Aquilegia_coerulea_218851@22059917
-----------------------------------------------------------------------------------------------------------------------------------------------------------------------------------------------------------------------------------------------------------------------------------------------------------------------------------------------------------------------------------------------------------------------------------------------------------------------------------------------------------------------------------------------------------------------------------------------------------------------------------------------------------------------------------------------------------------------------------------------------------------------------------------------------------------------------------------------------------------------------------------------------------------------------------------------------------------------------------------------------------------------------------------------------------------------------------------------------------------------------------------------------------------------------------------------------------------------------------------------------------------------------------------------------------------------------------------------------------------------------------------------------------------------------------------------------------------------------------------------------------------------------------------------------------------------------------------------------------------------------------------------------------------------------------------------------------------------------------------------------------------------------------------------------------------------------------------------------------------------------------------------------------------------------------------------------------------------------------------------------------------------------------------------------------------------------------------------------------------------------------------------------------------------------------------------------------------------------------------------------------------------------------------------------------------------------------------------------------------------------------------------------------------------------------------------------------------------------------------------------------------------------------------------------------------------------------------------------------------------------------------------------------------------------------------------------------------------------------------------------------------------------------------------------------------------------------------------------------------------------------------------------------------------------------------------------------------------------------------------------------------------------------------------------------------------------------------------------------------------------------------------------------------------------------------------------------------------------------------------------------------------------------------------------------------------------------------------------------------------------------------------------------------------------------------------------------------------------------------------------------------------------------------------------------------------------------------------------------------------------------------------------------------------------------------------------------------------------------------------------------------------------------------------------------------------------------------------------------------------------------------------------------------------------------------------------------------------------------------------------------------------------------------------------------------------------------------------------------------------------------------------------------------------------------------------------------------------------------------------------------------------------------------------------------------------------------------------------MAS------------------------------------------------------------------------------------------KFLALACI---------------------------------------------------------------------RNNES---------------------------------SRS-Q-------VSLSSRPHYPS-----------MPKYPKGAFV-----EEN------------------T----EGSEAKALFSVIGMTCS------------------------------------------ACAGS-VE----------------------KA--IKRL-------PGI---------------------------RE-------AA--------------------VDVLN------NR----AQVL-FYPN--F--VKE-----------------------------------------------------------------------------------------------------------------------------------------------------------------------------------------------------------------------------------------------------------------------------------------------------------------------------------------------------------------------------E---T--------IRET---I----------ED-------VGFQ--ATLIE-EEV--VER------------------------------------------------------------------------------------------------------------------------------------------------------------------------------------SVQICR--IRIKGMTC---------------TSC--TT----T-----VESV-------------------------------------------------------------L-----------QGI----------H---------------------GVQ----------------TA------------Q--V--ALA-TEEAE-----------------------------------------------IR------------------------------------------------YDPKIVS-------------------------HNQLM--------EA-----I-------DDTGF---------E--AILIST-G----------------------------------------------EDRSKIELKL--DGILT-------------------------------------------D-----Q--SM------QMVESSLRAL----------------PGV-------EAIDFDPMF-------------------------------------------------------------------------------------------------------------QK-----VSISYRP-D------------------QT---G---PRNFIQVIE----ST---GS-GRF-----------------------KAM----------INPEGI--------------------------------------------GKD---------------------------------SHRQEEVR---------------------AYF--K---SFI--------------W-------------S-LVF-----------T-I-------PVFLL-SMVFM--YIPGI----------------------KR-G------------------------------------------LN-TKVVNMM-NI-------G-------------ELL-RWILSTPV---------Q----------------FIIG----------------------------------------------------R-----RFY-TG-S----YKA-----L------------------------------------RHG-SA-N-MDVLIAL-G---T--------------------------N------------------------------------------------------------------------------------------------------------AAYF-------YSVY-SVLRAATSHD----------------------------------------------------------------------------------------------------------FMAMDFFE--------------T-------------S--------------------------------------S------MLISFILLG-----K--YL------EVLAKGK---T--S-----D--------------AIAK-------LMD-LAPE----TAVL-----------------LTLD-SE-----------------------------------------------------------------------------------------------------------------------------------------------------------------------------------------------------------------------------------------------------------------------------------------------------------------------------------------GNVTSEHEI---------------------------------DSRLIQRNDV---------------------LK-VMPG-----SK-----------VASD--------GF--------------VL--W----------GQ-------------------------------------S-----------H-------VN------------------ESMI---T-------GEA------R-----------------------PVA------------K-R----------------K--GD--------------D-------------------------V----IGGT-----------LN--E-------N-G---------------V-LHVQAT-RVG--------------------------------SES----AL-S------------------------QIVRL----------------------------VES--AQ-M--------A---KAPVQKL-------ADRI-S---------------------------K---Y--FVPM-------V--------------IIL-SF-ST---W----LS---WFL----AGKFNWYPK---------S------------------------------------------------------------------------------------------------------------------------------------------------------------------------------------------------------------------------WIPS--------------------------------------------SVDSFQL------AL-QF---GIS--------V-MVI-------------------A-------C--PCALGLATPTAVMVGT-------GV-G-AS------QG--VLI--KG-----G----QA-LESA------H---------KI-----------------------NCIVFDKTGT-----LTVGK-PVVVT--T-RLLQN------------------------------------------------------------------------------------------------------------------------------------------------------------------------------------------------------------------------------------------------------------------------------------------------------------------------------------------------------------------------------------------------------------------------------------------------------------------------------------------------------------------------------------------------------------------------------------MV---------------------------------LREFY---ELV-AAA--EVNSEHPLAK--AIVE----------------YAKKFRE--E-E--------------------------------------------------------------------------NQVWPEARGFV-----------------SIT---------G-HGVK--AK-----V---------------------------------------------------------------------------------------QN------------------------------------------------------------------------------KEI---------------------------------------IV--GNR-S-LMLEC-NIHIPV-E--------------------------------------------------------------------------------------------------------AQEI-----LEETE-L----------------------------------------------------------------------------MAQ--TGILVSI----------------------------------DG-----------------HVVGV--IA--I------SD-PLK----------------PGAQE----AIS---L------LK-S------------------------MNVE--SI-MVTGDNWGT-ANSIAK--------------------------------E-VGIE-------T------------------------------------------------------------VI--------AE------------------------------AKPAQKAEKVK-------------------------------------------------------------------------------------------------------------------------------------------------------------------------------------ELQSKG-L-T-VCMVGDGINDSPALVAADVGMAIGA--G---T------------DIAIEAAD-----IVLI----------KS----------N-------------L---------EDVITAID------------LSRKTFFRIRLNYV-WALGYNLIGIPI---A----------------------------AG--AL-FP----S-----------TG----------------------------I---RLPP---WVA-G---A----------AMA--------AS----------------SV--SV---V-C-S----------SLL----------LKNYKRPKKLDALEIRGI----------KIE--------------------------------------------------------------------------------------------------------------------------------------------------------------------------------------------------------------------------------------------------------------------------------------------------------------------------------------------------------------------------------------------------------------------------------------------------------------------------------------------------------------------------------------------------------------------------------------------------------------------------------------------------------------------------------------------------------------------------------------------------------------------------------------------------------------------------------------------------------------------------------------------------------------------------------------------------------------------------------------------------------------------------------------------------------------------------------------------------------------------------------------------------------------------------------------------------------------------------------------------------------------------------------------------------------------------------------------------------------------------------------------------------------------------------------------------------------------------------------------------------------------------------------------------------------------------------------------------------------------------------------------------------------------------------------------------------------------------------------------------------------------------------------------------------------------------------------------------------------------------------------------------------------------------------------------------------------------------------------------------------------
>Arabidopsis_lyrata_59689@16064442
-------------------------------------------------------------------------------------------------------------------------------------------------------------------------------------------------------------------------------------------------------------------------------------------------------------------------------------------------------------------------------------------------------------------------------------------------------------------------------------------------------------------------------------------------------------------------------------------------------------------------------------------------------------------------------------------------------------------------------------------------------------------------------------------------------------------------------------------------------------------------------------------------------------------------------------------------------------------------------------------------------------------------------------------------------------------------------------------------------------------------------------------------------------------------------------------------------------------------------------------------------------------------------------------------------------------------------------------------------------------------------------------------------------------------------------------------------------------------------------------------------------------------------------------------------------------------------------------------------------------------------------------------------------------------------------------------------------------------------------------------------------------------------------------------------------------------------------------------------------------------------------------------------------------------------------------------------------------------------------------------------------------------------------------------------------------------------------------------------------------------------------------------------------------------------------------------------------------------------------------------------------------------------------------------------------------------------------------------------------------------------------------------------------------------------------------------------------------------------------------------------------------------------------------------------------------------------------------------------------------------------------------------------------------------------------------------------------------------------------------------------------------------------------------------------------------------------------------------------------------------------------------------------------------------------------------------------------------------------------------------------------------------------------------------------------------------------------------------------------------------------------------------------------------------------------------------------------------------------------------------------------------------------------------------------------------------------------------------------------------------------------------------------------------------------------------------------------------------------------------------------------------------------------------------------------------------------------------------------------------------------------------------------------------------------------------------------------------------------------------------------------------------------------------------------------------------------------------------------------------------------------------------------------------------------------------------------------------------------------------------------------------------------------------------------------------------------------------------------------------------------------------------------------------------------------------------------------------------------------------------------------------------------------------------------------MA------PS-----------------RRDLQ---------------------------------------------------------------------------------------------------------LTPV---------------------------------------------------------------------TGES--------------------------------------S-------SEVGDMEEVRL-----------LDSYYNEENA-DD--------------ILSK--IEEGGGGDDSGLRKIQVGITGMTCA------------------------------------------ACSNS-VE----------------------GA--LMNV-------NGV---------------------------FK-------AS--------------------VALLQ------NR----ADVV-FDPNL-V--K---------------------------------------------------------------------------------------------------------------------------------------------------------------------------------------------------------------------------------------------------------------------------------------------------------------------------------------------------------------------------------EED--------IKEA---I----------ED-------AGFE--AEILA-EVVAT--------------------------------------------------------------------------------------------------------------------------------------------------------------------------------------GTTLVGQ--FTIGGMTC---------------AAC--VN----S-----VEGI-------------------------------------------------------------L-----------RDL----------P---------------------GVK----------------RA------------V--V--ALS-TSLGE-----------------------------------------------VE------------------------------------------------YDPNVIN-------------------------KDDIV--------TA-----I-------EDAGF---------E--GSLVQS------------------------------------------------NQQDKLVLRV--EGIMN-------------------------------------------E----L---DA------QVLEGILTRL----------------NGV-------RQFRLDRIS-------------------------------------------------------------------------------------------------------------GE-----LEVVFDP-E------------------VV---S---SRSLVDGIE----GD-GY---GKF-----------------------KLR----------VMSPYE--------------------------------------------RLT---------------------------------SKDTGEAS---------------------NMF--R---RFI--------------S-------------S-L-----------VLS-I-------PLFFI-QVICP--HIALF----------------------DA-L-------------------------------------------L-VWRCGPF-MM-------G-------------DWL-KWALVSVI---------Q----------------FVIG----------------------------------------------------K-----RFY-VA-A----WRA-----L------------------------------------RNG-ST-N-MDVLVAL-G---T--------------------------S------------------------------------------------------------------------------------------------------------ASYF-------YSVG-ALLYGAVTG-----------------------------------------------------------------------------------------------------------FWSPTYFD--------------A-------------S--------------------------------------A------MLITFVLLG-----K--YL------ESLAKGK---T--S-----D--------------AMKK-------LVQ-LTPA----TAIL-----------------LIEGKG------------------------------------------------------------------------------------------------------------------------------------------------------------------------------------------------------------------------------------------------------------------------------------------------------------------------------------------GKLVGEREI---------------------------------DALLIQPGDT---------------------LK-VHPG-----AK-----------IPAD--------GV--------------VV--W----------GS-------------------------------------S-----------Y-------VN------------------ESMV---T-------GES------V-----------------------PVS------------K-E----------------V--DS--------------P-------------------------V----IGGT-----------IN--M-------H-G---------------A-LHMKAT-KVG--------------------------------SDA----VL-S------------------------QIISL----------------------------VET--AQ-M--------S---KAPIQKF-------ADYV-A---------------------------S---I--FVPV-------V--------------ITL-AL-FT---L----IG---WSI----GGAVGAYPD---------E------------------------------------------------------------------------------------------------------------------------------------------------------------------------------------------------------------------------WLPE--------------------------------------------NGTHFVF------SL-MF---SIS--------V-VVI-------------------A-------C--PCALGLATPTAVMVAT-------GV-G-AT------NG--VLI--KG-----G----DA-LEKA------H---------KV-----------------------KYVIFDKTGT-----LTQGK-ATVTT--T-KVFSE------------------------------------------------------------------------------------------------------------------------------------------------------------------------------------------------------------------------------------------------------------------------------------------------------------------------------------------------------------------------------------------------------------------------------------------------------------------------------------------------------------------------------------------------------------------------------------MD---------------------------------RGEFL---TLV-ASA--EASSEHPLAK--AIVA----------------YARHFHFFDESTE--DGET------------------------------------------------------------NNKDLQNSGWLLNTSDFS-----------------ALP---------G-KGIQ--CL-----V---------------------------------------------------------------------------------------NE------------------------------------------------------------------------------KMI---------------------------------------LV--GNR-K-LMSEN-TITIPD-H--------------------------------------------------------------------------------------------------------VEKF-----VEDLE-E----------------------------------------------------------------------------SGK--TGVIVAY----------------------------------SG-----------------KLVGV--MG--I------AD-PLK----------------REAAV----VVE---G------LL-R------------------------MGVQ--PI-MVTGDNWRT-ARAVAK--------------------------------E-VGIK-------D------------------------------------------------------------VR--------AE------------------------------VMPAGKADVIR-------------------------------------------------------------------------------------------------------------------------------------------------------------------------------------SLQKDG-S-T-VAMVGDGINDSPALAAADVGMAIGA--G---T------------DVAIEAAD-----YVLM----------RN----------N-------------L---------EDVITAID------------LSRKTLTRIRLNYV-FAMAYNVVSIPI---A----------------------------AG--VF-FP----V-----------LR----------------------------V---QLPP---WAA-G---A----------CMA--------LS----------------SV--SV---V-C-S----------SLL----------LRRYKKPRLTTILEITTE---------------------------------------------------------------------------------------------------------------------------------------------------------------------------------------------------------------------------------------------------------------------------------------------------------------------------------------------------------------------------------------------------------------------------------------------------------------------------------------------------------------------------------------------------------------------------------------------------------------------------------------------------------------------------------------------------------------------------------------------------------------------------------------------------------------------------------------------------------------------------------------------------------------------------------------------------------------------------------------------------------------------------------------------------------------------------------------------------------------------------------------------------------------------------------------------------------------------------------------------------------------------------------------------------------------------------------------------------------------------------------------------------------------------------------------------------------------------------------------------------------------------------------------------------------------------------------------------------------------------------------------------------------------------------------------------------------------------------------------------------------------------------------------------------------------------------------------------------------------------------------------------------------------------------------------------------------------------------------------------------------------------
>Arabidopsis_thaliana_3702@19650287
-----------------------------------------------------------------------------------------------------------------------------------------------------------------------------------------------------------------------------------------------------------------------------------------------------------------------------------------------------------------------------------------------------------------------------------------------------------------------------------------------------------------------------------------------------------------------------------------------------------------------------------------------------------------------------------------------------------------------------------------------------------------------------------------------------------------------------------------------------------------------------------------------------------------------------------------------------------------------------------------------------------------------------------------------------------------------------------------------------------------------------------------------------------------------------------------------------------------------------------------------------------------------------------------------------------------------------------------------------------------------------------------------------------------------------------------------------------------------------------------------------------------------------------------------------------------------------------------------------------------------------------------------------------------------------------------------------------------------------------------------------------------------------------------------------------------------------------------------------------------------------------------------------------------------------------------------------------------------------------------------------------------------------------------------------------------------------------------------------------------------------------------------------------------------------------------------------------------------------------------------------------------------------------------------------------------------------------------------------------------------------------------------------------------------------------------------------------------------------------------------------------------------------------------------------------------------------------------------------------------------------------------------------------------------------------------------------------------------------------------------------------------------------------------------------------------------------------------------------------------------------------------------------------------------------------------------------------------------------------------------------------------------------------------------------------------------------------------------------------------------------------------------------------------------------------------------------------------------------------------------------------------------------------------------------------------------------------------------------------------------------------------------------------------------------------------------------------------------------------------------------------------------------------------------------------------------------------------------------------------------------------------------------------------------------------------------------------------------------------------------------------------------------------------------------------------------------------------------------------------------------------------------------------------------------------------------------------------------------------------------------------------------------------------------------------------------------------------------------------------------------------------------------------------------------------------------------------------------------------------------------------------------------------------------------------------------------------------------------MAT------------------------------------------------------------------------------------------KLLSLTCI---------------------------------------------------------------------RKERF---------------------------------SER-Y-------PLVRKHLT--------------RSRDGGGGSS-----SET------------------AAFEIDDPISRAVFQVLGMTCS------------------------------------------ACAGS-VE----------------------KA--IKRL-------PGI---------------------------HD-------AV--------------------IDALN------NR----AQIL-FYPNS----VDV-----------------------------------------------------------------------------------------------------------------------------------------------------------------------------------------------------------------------------------------------------------------------------------------------------------------------------------------------------------------------------E---T--------IRET---I----------ED-------AGFE--ASLIE-NEA--NER------------------------------------------------------------------------------------------------------------------------------------------------------------------------------------SRQVCR--IRINGMTC---------------TSC--SS----T-----IERV-------------------------------------------------------------L-----------QSV----------N---------------------GVQ----------------RA------------H--V--ALA-IEEAE-----------------------------------------------IH------------------------------------------------YDPRLSS-------------------------YDRLL--------EE-----I-------ENAGF---------E--AVLIST-G----------------------------------------------EDVSKIDLKI--DGELT-------------------------------------------D-----E--SM------KVIERSLEAL----------------PGV-------QSVEISHGT-------------------------------------------------------------------------------------------------------------DK-----ISVLYKP-D------------------VT---G---PRNFIQVIE----ST-VFGHSGHI-----------------------KAT----------IFSEGG------------------------------------V-------GRE---------------------------------SQKQGEIK---------------------QYY--K---SFL--------------W-------------S-LVF-----------T-V-------PVFLT-AMVFM--YIPGI----------------------KD-L------------------------------------------LM-FKVINML-TV-------G-------------EII-RCVLATPV---------Q----------------FVIG----------------------------------------------------W-----RFY-TG-S----YKA-----L------------------------------------RRG-SA-N-MDVLIAL-G---T--------------------------N------------------------------------------------------------------------------------------------------------AAYF-------YSLY-TVLRAATSPD----------------------------------------------------------------------------------------------------------FKGVDFFE--------------T-------------S--------------------------------------A------MLISFIILG-----K--YL------EVMAKGK---T--S-----Q--------------AIAK-------LMN-LAPD----TAIL-----------------LSLD-KE-----------------------------------------------------------------------------------------------------------------------------------------------------------------------------------------------------------------------------------------------------------------------------------------------------------------------------------------GNVTGEEEI---------------------------------DGRLIQKNDV---------------------IK-IVPG-----AK-----------VASD--------GY--------------VI--W----------GQ-------------------------------------S-----------H-------VN------------------ESMI---T-------GEA------R-----------------------PVA------------K-R----------------K--GD--------------T-------------------------V----IGGT-----------LN--E-------N-G---------------V-LHVKVT-RVG--------------------------------SES----AL-A------------------------QIVRL----------------------------VES--AQ-L--------A---KAPVQKL-------ADRI-S---------------------------K---F--FVPL-------V--------------IFL-SF-ST---W----LA---WFL----AGKLHWYPE---------S------------------------------------------------------------------------------------------------------------------------------------------------------------------------------------------------------------------------WIPS--------------------------------------------SMDSFEL------AL-QF---GIS--------V-MVI-------------------A-------C--PCALGLATPTAVMVGT-------GV-G-AS------QG--VLI--KG-----G----QA-LERA------H---------KV-----------------------NCIVFDKTGT-----LTMGK-PVVVK--T-KLLKN------------------------------------------------------------------------------------------------------------------------------------------------------------------------------------------------------------------------------------------------------------------------------------------------------------------------------------------------------------------------------------------------------------------------------------------------------------------------------------------------------------------------------------------------------------------------------------MV---------------------------------LREFY---ELV-AAT--EVNSEHPLAK--AIVE----------------YAKKFRD--DEE--------------------------------------------------------------------------NPAWPEACDFV-----------------SIT---------G-KGVK--AT-----V---------------------------------------------------------------------------------------KG------------------------------------------------------------------------------REI---------------------------------------MV--GNK-N-LMNDH-KVIIPD-D--------------------------------------------------------------------------------------------------------AEEL-----LADSE-D----------------------------------------------------------------------------MAQ--TGILVSI----------------------------------NS-----------------ELIGV--LS--V------SD-PLK----------------PSARE----AIS---I------LK-S------------------------MNIK--SI-MVTGDNWGT-ANSIAR--------------------------------E-VGID-------S------------------------------------------------------------VI--------AE------------------------------AKPEQKAEKVK-------------------------------------------------------------------------------------------------------------------------------------------------------------------------------------ELQAAG-H-V-VAMVGDGINDSPALVAADVGMAIGA--G---T------------DIAIEAAD-----IVLM----------KS----------N-------------L---------EDVITAID------------LSRKTFSRIRLNYV-WALGYNLMGIPI---A----------------------------AG--VL-FP----G-----------TR----------------------------F---RLPP---WIA-G---A----------AMA--------AS----------------SV--SV---V-C-C----------SLL----------LKNYKRPKKLDHLEIREI----------QVER--V----------------------------------------------------------------------------------------------------------------------------------------------------------------------------------------------------------------------------------------------------------------------------------------------------------------------------------------------------------------------------------------------------------------------------------------------------------------------------------------------------------------------------------------------------------------------------------------------------------------------------------------------------------------------------------------------------------------------------------------------------------------------------------------------------------------------------------------------------------------------------------------------------------------------------------------------------------------------------------------------------------------------------------------------------------------------------------------------------------------------------------------------------------------------------------------------------------------------------------------------------------------------------------------------------------------------------------------------------------------------------------------------------------------------------------------------------------------------------------------------------------------------------------------------------------------------------------------------------------------------------------------------------------------------------------------------------------------------------------------------------------------------------------------------------------------------------------------------------------------------------------------------------------------------------------------------------------------------------------------------------
>Arabidopsis_thaliana_3702@19665355
-------------------------------------------------------------------------------------------------------------------------------------------------------------------------------------------------------------------------------------------------------------------------------------------------------------------------------------------------------------------------------------------------------------------------------------------------------------------------------------------------------------------------------------------------------------------------------------------------------------------------------------------------------------------------------------------------------------------------------------------------------------------------------------------------------------------------------------------------------------------------------------------------------------------------------------------------------------------------------------------------------------------------------------------------------------------------------------------------------------------------------------------------------------------------------------------------------------------------------------------------------------------------------------------------------------------------------------------------------------------------------------------------------------------------------------------------------------------------------------------------------------------------------------------------------------------------------------------------------------------------------------------------------------------------------------------------------------------------------------------------------------------------------------------------------------------------------------------------------------------------------------------------------------------------------------------------------------------------------------------------------------------------------------------------------------------------------------------------------------------------------------------------------------------------------------------------------------------------------------------------------------------------------------------------------------------------------------------------------------------------------------------------------------------------------------------------------------------------------------------------------------------------------------------------------------------------------------------------------------------------------------------------------------------------------------------------------------------------------------------------------------------------------------------------------------------------------------------------------------------------------------------------------------------------------------------------------------------------------------------------------------------------------------------------------------------------------------------------------------------------------------------------------------------------------------------------------------------------------------------------------------------------------------------------------------------------------------------------------------------------------------------------------------------------------------------------------------------------------------------------------------------------------------------------------------------------------------------------------------------------------------------------------------------------------------------------------------------------------------------------------------------------------------------------------------------------------------------------------------------------------------------------------------------------------------------------------------------------------------------------------------------------------------------------------------------------------------------------------------------------------------------------------------------------------------------------------------------------------------------------------------------------------------------------------------MA------PS-----------------RRDLQ---------------------------------------------------------------------------------------------------------LTPV---------------------------------------------------------------------TGGS--------------------------------------S-------SQISDMEEVGL-----------LDSYHNEANA-DD--------------ILTK--IEEG--RDVSGLRKIQVGVTGMTCA------------------------------------------ACSNS-VE----------------------AA--LMNV-------NGV---------------------------FK-------AS--------------------VALLQ------NR----ADVV-FDPNL-V--K---------------------------------------------------------------------------------------------------------------------------------------------------------------------------------------------------------------------------------------------------------------------------------------------------------------------------------------------------------------------------------EED--------IKEA---I----------ED-------AGFE--AEILA-EEQ---------------------------------------------------------------------------------------------------------------------------------------------------------------------------------------TQATLVGQ--FTIGGMTC---------------AAC--VN----S-----VEGI-------------------------------------------------------------L-----------RDL----------P---------------------GVK----------------RA------------V--V--ALS-TSLGE-----------------------------------------------VE------------------------------------------------YDPNVIN-------------------------KDDIV--------NA-----I-------EDAGF---------E--GSLVQS------------------------------------------------NQQDKLVLRV--DGILN-------------------------------------------E----L---DA------QVLEGILTRL----------------NGV-------RQFRLDRIS-------------------------------------------------------------------------------------------------------------GE-----LEVVFDP-E------------------VV---S---SRSLVDGIE----ED-GF---GKF-----------------------KLR----------VMSPYE--------------------------------------------RLS---------------------------------SKDTGEAS---------------------NMF--R---RFI--------------S-------------S-L-----------VLS-I-------PLFFI-QVICP--HIALF----------------------DA-L-------------------------------------------L-VWRCGPF-MM-------G-------------DWL-KWALVSVI---------Q----------------FVIG----------------------------------------------------K-----RFY-VA-A----WRA-----L------------------------------------RNG-ST-N-MDVLVAL-G---T--------------------------S------------------------------------------------------------------------------------------------------------ASYF-------YSVG-ALLYGAVTG-----------------------------------------------------------------------------------------------------------FWSPTYFD--------------A-------------S--------------------------------------A------MLITFVLLG-----K--YL------ESLAKGK---T--S-----D--------------AMKK-------LVQ-LTPA----TAIL-----------------LTEGKG------------------------------------------------------------------------------------------------------------------------------------------------------------------------------------------------------------------------------------------------------------------------------------------------------------------------------------------GKLVGEREI---------------------------------DALLIQPGDT---------------------LK-VHPG-----AK-----------IPAD--------GV--------------VV--W----------GS-------------------------------------S-----------Y-------VN------------------ESMV---T-------GES------V-----------------------PVS------------K-E----------------V--DS--------------P-------------------------V----IGGT-----------IN--M-------H-G---------------A-LHMKAT-KVG--------------------------------SDA----VL-S------------------------QIISL----------------------------VET--AQ-M--------S---KAPIQKF-------ADYV-A---------------------------S---I--FVPV-------V--------------ITL-AL-FT---L----VG---WSI----GGAVGAYPD---------E------------------------------------------------------------------------------------------------------------------------------------------------------------------------------------------------------------------------WLPE--------------------------------------------NGTHFVF------SL-MF---SIS--------V-VVI-------------------A-------C--PCALGLATPTAVMVAT-------GV-G-AT------NG--VLI--KG-----G----DA-LEKA------H---------KV-----------------------KYVIFDKTGT-----LTQGK-ATVTT--T-KVFSE------------------------------------------------------------------------------------------------------------------------------------------------------------------------------------------------------------------------------------------------------------------------------------------------------------------------------------------------------------------------------------------------------------------------------------------------------------------------------------------------------------------------------------------------------------------------------------MD---------------------------------RGEFL---TLV-ASA--EASSEHPLAK--AIVA----------------YARHFHFFDESTE--DGET------------------------------------------------------------NNKDLQNSGWLLDTSDFS-----------------ALP---------G-KGIQ--CL-----V---------------------------------------------------------------------------------------NE------------------------------------------------------------------------------KMI---------------------------------------LV--GNR-K-LMSEN-AINIPD-H--------------------------------------------------------------------------------------------------------VEKF-----VEDLE-E----------------------------------------------------------------------------SGK--TGVIVAY----------------------------------NG-----------------KLVGV--MG--I------AD-PLK----------------REAAL----VVE---G------LL-R------------------------MGVR--PI-MVTGDNWRT-ARAVAK--------------------------------E-VGIE-------D------------------------------------------------------------VR--------AE------------------------------VMPAGKADVIR-------------------------------------------------------------------------------------------------------------------------------------------------------------------------------------SLQKDG-S-T-VAMVGDGINDSPALAAADVGMAIGA--G---T------------DVAIEAAD-----YVLM----------RN----------N-------------L---------EDVITAID------------LSRKTLTRIRLNYV-FAMAYNVVSIPI---A----------------------------AG--VF-FP----V-----------LR----------------------------V---QLPP---WAA-G---A----------CMA--------LS----------------SV--SV---V-C-S----------SLL----------LRRYKKPRLTTVLKITTE---------------------------------------------------------------------------------------------------------------------------------------------------------------------------------------------------------------------------------------------------------------------------------------------------------------------------------------------------------------------------------------------------------------------------------------------------------------------------------------------------------------------------------------------------------------------------------------------------------------------------------------------------------------------------------------------------------------------------------------------------------------------------------------------------------------------------------------------------------------------------------------------------------------------------------------------------------------------------------------------------------------------------------------------------------------------------------------------------------------------------------------------------------------------------------------------------------------------------------------------------------------------------------------------------------------------------------------------------------------------------------------------------------------------------------------------------------------------------------------------------------------------------------------------------------------------------------------------------------------------------------------------------------------------------------------------------------------------------------------------------------------------------------------------------------------------------------------------------------------------------------------------------------------------------------------------------------------------------------------------------------------------
>Asterochloris_sp._763042@24489
------------------------------------------------------------------------------------------------------------------------------------------------------------------------------------------------------------------------------------------------------------------------------------------------------------------------------------------------------------------------------------------------------------------------------------------------------------------------------------------------------------------------------------------------------------------------------------------------------------------------------------------------------------------------------------------------------------------------------------------------------------------------------------------------------------------------------------------------------------------------------------------------------------------------------------------------------------------------------------------------------------------------------------------------------------------------------------------------------------------------------------------------------------------------------------------------------------------------------------------------------------------------------------------------------------------------------------------------------------------------------------------------------------------------------------------------------------------------------------------------------------------------------------------------------------------------------------------------------------------------------------------------------------------------------------------------------------------------------------------------------------------------------------------------------------------------------------------------------------------------------------------------------------------------------------------------------------------------------------------------------------------------------------------------------------------------------------------------------------------------------------------------------------------------------------------------------------------------------------------------------------------------------------------------------------------------------------------------------------------------------------------------------------------------------------------------------------------------------------------------------------------------------------------------------------------------------------------------------------------------------------------------------------------------------------------------------------------------------------------------------------------------------------------------------------------------------------------------------------------------------------------------------------------------------------------------------------------------------------------------------------------------------------------------------------------------------------------------------------------------------------------------------------------------------------------------------------------------------------------------------------------------------------------------------------------------------------------------------------------------------------------------------------------------------------------------------------------------------------------------------------------------------------------------------------------------------------------------------------------------------------------------------------------------------------------------------------------------------------------------------------------------------------------------------------------------------------------------------------------------------------------------------------------------------------------------------------------------------------------------------------------------------------------------------------------------------------------------------------------------------------------------------------------------------------------------------------------------------------------------------------------------------------------------------------------------------------------------------------------------------------------------------------------------------------------------------------------------------------------------------------------------------------------------------------------------------------------------------------------------------------------------------LQVSIGGMHCA------------------------------------------SCSSA-VE----------------------KA--LKRL-------DGV---------------------------QS-------AS--------------------VALLQ------KS----AEVR-FDDTL-V--SQE---------------------------------------------------------------------------------------------------------------------------------------------------------------------------------------------------------------------------------------------------------------------------------------------------------------------------------------------------------------------------------R--------VLEA---I----------ED-------AGFE--AQLLS-SSS-ATP-------------------------------------------------------------------------------------------------------------------------------------------------------------------------------------GAKVAS--LRVRGMHC---------------ASC--ST----A-----VEKA-------------------------------------------------------------L-----------KAT----------Q---------------------GVQ----------------QA------------T--V--SLS-MSQAD-----------------------------------------------VQ------------------------------------------------YDPL-MV---------------------Q---EAALC--------EV-----V-------EDAGF---------E--AEAL--KEV----------------------------------------------QSDTATLQI--TGMTC-------------------------------------------A----S---CS------AAVEKALQAQ----------------SGV-------LGASVNVLA--------------------------------------------------------------------------------------------------------------GR----AEVQYNP-D------------------VT---G---PRHLIAAVE----DA-GF-----------------------------DAE----------AISIDRV-------------------------------------------LGA---------------------------------EERQAELA---------------------YWG--H---LLR--------------W-------------S-VLL-----------T-T-------PVFLF-AMVLP--MMPVC----------------------EQ-L-------------------------------------------F-SLMIFGF-PV-------N-------------ELI-KWAFVTPV---------Q----------------VWIG----------------------------------------------------G-----RFH-VG-A----WKA-----L------------------------------------RSG-RA-N-MDVLVSL-G---T--------------------------N------------------------------------------------------------------------------------------------------------ASYI-------YSLI-SIIHHHLAFHHT-------------------------------------------T--G--------------------------------------------------------AYRPTDFFE--------------T-------------S--------------------------------------A------MLITFILLG-----K--YL------EAAAKGR---T--S-----D--------------AITK-------LMQ-LTPA----TAIL-----------------LEASCTP----------------------------------------------------------------------------------------------------------------------------------------------------------------------------------------------------------------------------------------------------------------------------------------------------------------------------------------LLTQAPEEEV---------------------------------PTALVHRGDL---------------------VK-VMPG-----AR-----------IPAD--------GV--------------VV--A----------GR-------------------------------------S-----------H-------VD------------------ESML---T-------GES------L-----------------------PVN------------K-R----------------P--GD--------------E-------------------------A----IGGT-----------VN--T-------G-G---------------P-LQLRAT-RVG--------------------------------SDT----AL-A------------------------QIVRL----------------------------VGS--AQ-M--------S---KAPIQAF-------ADRV-S---------------------------S---I--FVPI-------V--------------VAL-AF-FT---W----LA---WYV----AGRAGWYPA---------S------------------------------------------------------------------------------------------------------------------------------------------------------------------------------------------------------------------------WLPE--------------------------------------------GHNHFLF------AL-LF---GIA--------V-LVI-------------------A-------C--PCALGLATPTAVMVGT-------GV-G-AA------NG--ILI--KG-----G----DA-LERA------Y---------KI-----------------------RTIVFDKTGT-----VTRGQ-PTVTA--H-RLFDNR-----------------------------------------------------------------------------------------------------------------------------------------------------------------------------------------------------------------------------------------------------------------------------------------------------------------------------------------------------------------------------------------------------------------------------------------------------------------------------------------------------------------------------------------------------------------------------------LS---------------------------------LDEVL---ALA-AAV--EACSEHPLAA--AVLD----------------WAAARLGGVR--------------------------------------------------------------------------------------A-----------------WVA---------L-GDGQ--QW-----H---------------------------------------------------------------------------------------AS------------GAASSD-----------------------------------------ASPGSPSRRL----QKARQVRV---------------------------------------TM--GNK-Q-MMRDE-EVAISQ-A-------------------------------------------------------------------------------------------------------V-DDY-----MREME-N----------------------------------------------------------------------------QCC--TCIMLAV----------------------------------ND-----------------VVVAV--VA--V------TD-PLK----------------PEARG----VIA---A------LH-Q------------------------MGMS--CH-LVTGDNWRT-ARSIAE--------------------------------Q-LGII-------N------------------------------------------------------------VV--------AE------------------------------CLPGAKAGKIKV------------------------APGTCE------------------------------------------------------------------------------------------------------------------------------------------------------DLQGRR-K-V-VAMVGDGINDSPALAQADVGIAVGS--G---T------------DIAIEAAN-----YVLM----------RS----------D-------------L---------EDVLVAMD------------LSRKTFQRIRLNYV-WALGYNVVMIPV---A----------------------------AG--LL-YP----T-----------LR----------------------------M---QIPP---WVA-G---A----------AMA--------FS----------------SV--SV---V-T-S----------SLM----------LRSYKRPPPVLRDVTVQ----------------------------------------------------------------------------------------------------------------------------------------------------------------------------------------------------------------------------------------------------------------------------------------------------------------------------------------------------------------------------------------------------------------------------------------------------------------------------------------------------------------------------------------------------------------------------------------------------------------------------------------------------------------------------------------------------------------------------------------------------------------------------------------------------------------------------------------------------------------------------------------------------------------------------------------------------------------------------------------------------------------------------------------------------------------------------------------------------------------------------------------------------------------------------------------------------------------------------------------------------------------------------------------------------------------------------------------------------------------------------------------------------------------------------------------------------------------------------------------------------------------------------------------------------------------------------------------------------------------------------------------------------------------------------------------------------------------------------------------------------------------------------------------------------------------------------------------------------------------------------------------------------------------------------------------------------------------------------------------------------------------------
>Bos_taurus_9913@ENSBTAP00000013214
---------------------------------------------------------------------------------------------------------------------------------------------------------------------------------------------------------------------------------------------------------------------------------------------------------------------------------------------------------------------------------------------------------------------------------------------------------------------------------------------------------------------------------------------------------------------------------------------------------------------------------------------------------------------------------------------------------------------------------------------------------------------------------------------------------------------------------------------------------------------------------------------------------------------------------------------------------------------------------------------------------------------------------------------------------------------------------------------------------------------------------------------------------------------------------------------------------------------------------------------------------------------------------------------------------------------------------------------------------------------------------------------------------------------------------------------------------------------------------------------------------------------------------------------------------------------------------------------------------------------------------------------------------------------------------------------------------------------------------------------------------------------------------------------------------------------------------------------------------------------------------------------------------------------------------------------------------------------------------------------------------------------------------------------------------------------------------------------------------------------------------------------------------------------------------------------------------------------------------------------------------------------------------------------------------------------------------------------------------------------------------------------------------------------------------------------------------------------------------------------------------------------------------------------------------------------------------------------------------------------------------------------------------------------------------------------------------------------------------------------------------------------------------------------------------------------------------------------------------------------------------------------------------------------------------------------------------------------------------------------------------------------------------------------------------------------------------------------------------------------------------------------------------------------------------------------------------------------------------------------------------------------------------------------------------------------------------------------------------------------------------------------------------------------------------------------------------------------------------------------------------------------------------------------------------------------------------------------------------------------------------------------------------------------MDL-------SVSVNSV---------------------------TISVEGMTCS---S-------------------CV-----WTIEQQIGK---------L----------------------------------------------------------NGVHHI-KV--------------SLEEKNAT-------------VI-----------YDPKLQTPK---------------------------------TLQEAID---DMGFDAILHNPKPL-------------PVLTETVFLTVT-ASLVPPWDHIQSTLL-----KTKGVTDIKISPQQRTAVVTII----------------------------------PSIVNANQIVELVPD------L-SL-----DTGTLEKKSGTCEDYSMAQ---PGEVMLKMKV---E-----GMTCHS-CTS------TIE------------------------------------------GKIGK-LQGVQR--I------------------------K---------------------------------------VSLDNQEA-------TV-VYQ------PH-LITAEE-----I-KKQIEVVGFT----AFIKKQPKYLKLG----------------------------------------------------------------------------------------------AI----------------------------------------------------------------------DIER------------------------LKNT------------------------P--------VKSSEGSQQK------------S--P--------------SYTSNSTVIFTIDGMHCK------------------------------------------SCVSN-IE----------------------SA--LSTL-------QHI---------------------------SS-------VV--------------------VSLEN------KS----AIVK-YNASL-V--TPE------T---------------------------L--RKAIEAISQGQYRVSSASEIESTSNSPSSSS---L------------------------------------------QKSPLNIVS---------------------------------QPLTQETVINIDGMTCN-SC--VQSIEGVIS----------------------------------------------------------------------------------------------------------KK--AG----V--KSIQ--VSLAN--------------------------------GKGTVE-----YDPLLTSPET--------LREA---I----------EN-------MGFD--ASLS--DTNEP-LVVIAQP---SSE----------------------------------MPLLTST----------------NEFHT---------------------KM-------MTPI------------------------------------------------------------------HDKEEPKTSSKCY--IQVTGMTC--------------A-SC--VA----N-----IERN-------------------------------------------------------------L-----------RRE----------E---------------------GIY----------------SI------------L--V--ALM-AGKAE-----------------------------------------------VR------------------------------------------------YNPALIQ-------------------------PPVIA--------EL-----I---R----ELGF---------G--STVIENAD----------------------------------------EGDG------VLELVV--RGMTC-------------------------------------------A----S---CV------HKIESTLTKH----------------RGI-------FYCSVALAT--------------------------------------------------------------------------------------------------------------NK----AHIKYDP-E------------------II---G---PRDIIHTIE----SL-GF-----------------------------EAS----------LVKKD------------------------------------RS-------ASH---------------------------------LDHKREIR---------------------QWR--R---AFL--------------V-------------S-LFF-----------C-I-------PVMGL-MIYMM--VMDHH----------------------LASLQH---------------N------QNMSQEEM-IN-IHSSMFLE-RQILPGL-SI-------M-------------NLL-SFLLCVPV---------Q----------------FFGG----------------------------------------------------W-----HFY-IQ-A----YKA-----L------------------------------------KHK-TA-N-MDVLIVL-A---T--------------------------T------------------------------------------------------------------------------------------------------------IAFA-------YSLV-ILLVAMY-E------------------------------------------------RA--------------------------------------------------------KVNPVTFFD--------------T-------------P--------------------------------------P------MLFVFIALG-----R--WL------EHVAKGK---T--S-----E--------------ALAK-------LIS-LQAT----EATI-----------------VTLDS-D-----------------------------------------------------------------------------------------------------------------------------------------------------------------------------------------------------------------------------------------------------------------------------------------------------------------------------------------NILLSEEQV---------------------------------DVELVQRGDI---------------------IK-VVPG-----GK-----------FPVD--------GR--------------VI--E----------GH-------------------------------------S-----------M-------VD------------------ESLI---T-------GEA------M-----------------------PVA------------K-K----------------S--GS--------------T-------------------------V----IAGS-----------IN--Q-------N-G---------------S-LLIRAT-HVGA--------------------------------DT----TL-S------------------------QIVKL----------------------------VEE--AQ-T--------S---KAPIQQF-------ADKL-S---------------------------G---Y--FVPF-------I--------------VIV-SI-AT---L----LV---WII----IGFLNFEIV---------E------------------------------------------------------------------------------------------------------------------------------------------------------------------------------------------------------------------------TYFP-GYNR-----------------------------------SISRTETIIRF------AF-QA---SIT--------V-LCI-------------------A-------C--PCSLGLATPTAVMVGT-------GV-G-AQ------NG--ILI--KG-----G----EP-LEMA------H---------KV-----------------------KVVVFDKTGT-----ITHGT-PVVNQ--V-KVLVE---S------------------------------------------------------------------------------------------------------------------------------------------------------------------------------------------------------------------------------------------------------------------------------------------------------------------------------------------------------------------------------------------------------------------------------------------------------------------------------------------------------------------------------------------------------------------------------NRIS---------------------------------RNKIL---AIV-GTA--ESNSEHPLGA--AITK----------------YCKQELDTE-------------------------------------------------------------------------------TLGTCIDFQ-----------------VVP---------G-CGIN--CK-----V---------------------------------------------------------------------------------------TNIEALLHKNNWKIEENNIKNA-------------SLVQIDE----------------------S---NEQ----SSTSSSM---------------------IIDAQFS--NALNAQQYKVLI--GNR-E-WMIRN-GLAINN-SVN--------------------------------------------------------------------------------------------------------DS-----MTEHE-R----------------------------------------------------------------------------RGR--TAVLVAV-D---------------------------------D-----------------ELCGL--IA--I------AD-TVK----------------PEAEL----AVH---I------LK-S------------------------MGLE--VV-LMTGDNSKT-ARSIAS--Q-------------------------------VGIT-------K------------------------------------------------------------VF--------AE------------------------------VLPSHKVAKVKQ------------------------LQEE-------------------------------------------------------------------------------------------------------------------------------------------------------------G-K-R-VAMVGDGINDSPALAMANVGIAIGT--G---T------------DVAIEAAD-----VVLI----------RN----------D-------------L---------LDVVASID------------LSRKTVKRIRINFV-FALIYNLIGIPI---A----------------------------AG--VF-MP----I------------G----------------------------L---VLQP---WMG-S---A----------AMA--------AS----------------SV--SV---V-L-S----------SLF----------LKLYRKPTYENYELHARNQMG-------QK-----SPS------------------------EIS--------VHV------------------------GIDD--------TS-RNS-------------------------------------------PK---LGLLDRIVNYSRAS-------------------INSLLSD-------------------------------------KRSLN---------------------------SV---------GT-------------------------SEP----------------DKHSLLV---------------------GD-----------------------------------C-R-------EDDDSAL---------------------------------------------------------------------------------------------------------------------------------------------------------------------------------------------------------------------------------------------------------------------------------------------------------------------------------------------------------------------------------------------------------------------------------------------------------------------------------------------------------------------------------------------------------------------------------------------------------------------------------------------------------------------------------------------------------------------------------------------------------------------------------------------------------------------------------------------------------------------------------------------------------------------------------------------------------------------------------------------------------------------------------------------------------------------------------------------------------------------------------------------------------------------------------------------------------------------------------------------------------------------------------------------------------------------------------------------------------------------------------------------------------------------------------------------------------------------------------------------------------------------------------------------------------------------------------------------------------
>Bos_taurus_9913@ENSBTAP00000013674
------------------------------------------------------------------------------------------------------------------------------------------------------------------------------------------------------------------------------------------------------------------------------------------------------------------------------------------------------------------------------------------------------------------------------------------------------------------------------------------------------------------------------------------------------------------------------------------------------------------------------------------------------------------------------------------------------------------------------------------------------------------------------------------------------------------------------------------------------------------------------------------------------------------------------------------------------------------------------------------------------------------------------------------------------------------------------------------------------------------------------------------------------------------------------------------------------------------------------------------------------------------------------------------------------------------------------------------------------------------------------------------------------------------------------------------------------------------------------------------------------------------------------------------------------------------------------------------------------------------------------------------------------------------------------------------------------------------------------------------------------------------------------------------------------------------------------------------------------------------------------------------------------------------------------------------------------------------------------------------------------------------------------------------------------------------------------------------------------------------------------------------------------------------------------------------------------------------------------------------------------------------------------------------------------------------------------------------------------------------------------------------------------------------------------------------------------------------------------------------------------------------------------------------------------------------------------------------------------------------------------------------------------------------------------------------------------------------------------------------------------------------------------------------------------------------------------------------------------------------------------------------------------------------------------------------------------------------------------------------------------------------------------------------------------------------------------------------------------------------------------------------------------------------------------------------------------------------------------------------------------------------------------------------------------------------------------------------------------------------------------------------------------------------------------------------------------------------------------MERAGDQTPGNPEPSSLATLGDPQV-------------TLL-------SVHKQWSFKRSPGTGGSSR------------P--V--------I---------SEEECPPPSEEGEF------SQ--KVLNGSEEISSKQILSKLS--------------QPAMKQSFAFDNNG----YEDDLDGVRPSH-------T-ATG---------------------------TINIVGMTCQ---S-------------------CV-----KSIEGRVSS---------L----------------------------------------------------------KGIVSI-KV--------------SLEQGSAE-------------VR-----------YVPSVVSLV---------------------------------QICHQIE---DMGFQASVAEGKAT-------------SW----------------------------------------------------------------------------------------------------------------------------------PSRVSP---ASEAMVKLRV---E-----GMTCQS-CVS------SIE------------------------------------------GKIGK-LQGVLR--V------------------------R---------------------------------------VSLSNQEA-------VI-TYQ------PY-LIQPQD-----L-RDHITDMGFE----AVIKNKVAPVSLG----------------------------------------------------------------------------------------------PI----------------------------------------------------------------------DVRR------------------------LQST------------------------L--------SAAPPA-PVN------------QNDNNSETP-------GG---QGIPLHLRVDGMHCK------------------------------------------SCVLN-IE----------------------DN--IGRL-------PGV---------------------------QS-------IH--------------------VSLES------RT----AQVQ-YDPSL-V--SPG------A---------------------------L--QRAIEALPPGNFKVSLPNGVEGSGPDSRSP------------------------------------------------------PA---------------------------------SSAPCTVMLAIAGMTCK-SC--VQSIEGLIS----------------------------------------------------------------------------------------------------------QR--AG----V--HQIS--VFLAE--------------------------------GTAVVL-----YDPSRTHPEE--------LRAA---V----------ED-------MGFE--ASILA-ENCSS-NHIGN---HSSGSAVG-------------HV-------A------AGTPVPVQG----------------GTPQPGE--L--HT---NHIP-----RQ-------SPKS------------------------------------------------------------------LPASTTVAPKKCF--LQISGMTC--------------A-SC--VS----N-----IERN-------------------------------------------------------------L-----------QKE----------P---------------------GIL----------------SV------------L--V--ALM-AGKAE-----------------------------------------------VK------------------------------------------------YNPEAIQ-------------------------PLEIA--------KL-----I---Q----DLGF---------E--AAVMEDYT----------------------------------------GSDG------DLELMI--TGMTC-------------------------------------------A----S---CV------HNIESKLRRT----------------EGI-------TYASVALAT--------------------------------------------------------------------------------------------------------------SK----AHVKFDP-E------------------II---G---PRDIVKLIE----EI-GF-----------------------------RAS----------LAQRI------------------------------------PN-------AHH---------------------------------LDHKVEIK---------------------QWK--N---SFL--------------C-------------S-LVF-----------G-I-------PVMGL-MIYML--IPSH--------------------------------------------------------------EPQ-STVLD-HNVIPGL-SI-------L-------------NLI-FFILCTFV---------Q----------------FLGG----------------------------------------------------W-----YFY-VQ-A----YKS-----L------------------------------------RHG-MA-N-MDVLIVL-A---T--------------------------S------------------------------------------------------------------------------------------------------------VAYV-------YSLV-ILVVAVA-E------------------------------------------------KA--------------------------------------------------------ERSPVTFFD--------------T-------------P--------------------------------------P------MLFVFIALG-----R--WL------EHVVKSK---T--S-----E--------------ALAK-------LMS-LQAT----EATV-----------------VTLGE-D-----------------------------------------------------------------------------------------------------------------------------------------------------------------------------------------------------------------------------------------------------------------------------------------------------------------------------------------NVIIREEQV---------------------------------PMELVQRGDI---------------------IK-VVPG-----GK-----------FPVD--------GK--------------VL--E----------GN-------------------------------------T-----------M-------AD------------------ESLI---T-------GEA------M-----------------------PVT------------K-K----------------P--GS--------------M-------------------------V----IAGS-----------MN--A-------H-G---------------S-VLVTAT-HVGN--------------------------------DT----TL-A------------------------QIVKL----------------------------VEE--AQ-M--------S---KAPIQQL-------ADRF-S---------------------------G---Y--FVPF-------I--------------III-ST-VT---L----VV---WIG----IGFTDFGVV---------Q------------------------------------------------------------------------------------------------------------------------------------------------------------------------------------------------------------------------KYFP-VPSK-----------------------------------GISQAEVVLRF------AF-QT---SIT--------V-LCI-------------------A-------C--PCSLGLATPTAVMVGT-------GV-A-AQ------NG--ILI--KG-----G----KP-LEMA------H---------KI-----------------------KTVMFDKTGT-----ITHGV-PKVSR--V-LLLVD---V------------------------------------------------------------------------------------------------------------------------------------------------------------------------------------------------------------------------------------------------------------------------------------------------------------------------------------------------------------------------------------------------------------------------------------------------------------------------------------------------------------------------------------------------------------------------------ATLP---------------------------------LRKVL---AVV-GTA--EASSEHPLGV--AVTR----------------YCKEELGTE-------------------------------------------------------------------------------TLGCCTDFQ-----------------AVP---------G-CGIS--CK-----V---------------------------------------------------------------------------------------SSVESILAQGERLQGPLTTHLN-------------RVGSNPT----------------------E---TD--------------------------------------------AATQTFSVLI--GNR-E-WMRRN-GLTVTS-DVR--------------------------------------------------------------------------------------------------------DA-----MTDHE-M----------------------------------------------------------------------------KGQ--TAILVAI-D---------------------------------G-----------------VLCGM--IA--I------AD-SVK----------------QEAAL----AVH---T------LK-S------------------------MGVD--VV-LITGDNRKT-ARAIAT--Q-------------------------------VGIN-------K------------------------------------------------------------VF--------AE------------------------------VLPSHKVAKVQE------------------------LQNQ-------------------------------------------------------------------------------------------------------------------------------------------------------------G-K-R-VAMVGDGVNDSPALAQADVGIAIGT--G---T------------DVAIEAAD-----VVLI----------RN----------D-------------L---------LDVVASIH------------LSRRTVWRIRLNLV-LALIYNLIGIPV---A----------------------------AG--VF-IP----I------------G----------------------------V---VLQP---WMG-S---A----------AMA--------AS----------------SV--SV---V-L-S----------SLQ----------LKCYRKPDLARYEAQAHGSMK-------PL-----SAS------------------------QVS--------VRV------------------------GMDD--------RR-RDS-------------------------------------------PR---ASAWDQVSYVSQVS-------------------LSPLKSD-------------------------------------KLSRH--------S------------------GA---------AD-------------------------DRG----------------DKWSLLL---------------------ND-----------------------------------R-D-------EEQGI-----------------------------------------------------------------------------------------------------------------------------------------------------------------------------------------------------------------------------------------------------------------------------------------------------------------------------------------------------------------------------------------------------------------------------------------------------------------------------------------------------------------------------------------------------------------------------------------------------------------------------------------------------------------------------------------------------------------------------------------------------------------------------------------------------------------------------------------------------------------------------------------------------------------------------------------------------------------------------------------------------------------------------------------------------------------------------------------------------------------------------------------------------------------------------------------------------------------------------------------------------------------------------------------------------------------------------------------------------------------------------------------------------------------------------------------------------------------------------------------------------------------------------------------------------------------------------------------------------------
>Brachypodium_distachyon_15368@21817566
----------------------------------------------------------------------------------------------------------------------------------------------------------------------------------------------------------------------------------------------------------------------------------------------------------------------------------------------------------------------------------------------------------------------------------------------------------------------------------------------------------------------------------------------------------------------------------------------------------------------------------------------------------------------------------------------------------------------------------------------------------------------------------------------------------------------------------------------------------------------------------------------------------------------------------------------------------------------------------------------------------------------------------------------------------------------------------------------------------------------------------------------------------------------------------------------------------------------------------------------------------------------------------------------------------------------------------------------------------------------------------------------------------------------------------------------------------------------------------------------------------------------------------------------------------------------------------------------------------------------------------------------------------------------------------------------------------------------------------------------------------------------------------------------------------------------------------------------------------------------------------------------------------------------------------------------------------------------------------------------------------------------------------------------------------------------------------------------------------------------------------------------------------------------------------------------------------------------------------------------------------------------------------------------------------------------------------------------------------------------------------------------------------------------------------------------------------------------------------------------------------------------------------------------------------------------------------------------------------------------------------------------------------------------------------------------------------------------------------------------------------------------------------------------------------------------------------------------------------------------------------------------------------------------------------------------------------------------------------------------------------------------------------------------------------------------------------------------------------------------------------------------------------------------------------------------------------------------------------------------------------------------------------------------------------------------------------------------------------------------------------------------------------------------------------------------------------------------------------------------------------------------------------------------------------------------------------------------------------------------------------------------------------------------------------------------------------------------------------------------------------------------------------------------------------------------------------------------------------------------------------------------------------------------------------------------------------------------------------------------------------------------------------------------------------------------------------------------------------------------------------------------------------------------------------------------------------------------------------------------------------------------------------------------------------------------------------------MAHLQ---------------------------------------------------------------------------------------------------------LSAV---------------------------------------------------------------------AGGGGRAA-------------------------------AA-G-------GGGDDMEDVAL-----------LGSYDEEMGA-PP--------------AGGG--AGEEEEEEEEEEEEAQVRVTGMTCS------------------------------------------ACTSA-VE----------------------AA--VSAR-------RGV---------------------------RR-------VA--------------------VSLLQ------NR----ARVV-FDPAQ-L-----------------------------------------------------------------------------------------------------------------------------------------------------------------------------------------------------------------------------------------------------------------------------------------------------------------------------------------------------------------------------------KVED--------IIEA---I----------ED-------AGFE--AEMLP-DSAVSQP---------------------------------------------------------------------------------------------------------------------------------------------------------------------------------K-THKTLSAQ--FRIGGMTC---------------ANC--VN----S-----VEGI-------------------------------------------------------------L-----------KKL----------P---------------------GIK----------------GA------------V--V--ALA-TSLGE-----------------------------------------------VE------------------------------------------------YVPSAIS-------------------------KDEIV--------QA-----I-------EDAGF---------E--AAFLQS------------------------------------------------SEQDKIFLGL--TGLHT-------------------------------------------E----S---DV------DILHDILKKM----------------AGL-------RQFSVNTAL-------------------------------------------------------------------------------------------------------------SE-----VEIVFDP-E------------------AV---S---LRAIVDTIE----MG-SN---GRL-----------------------QAH----------VQNPYT--------------------------------------------QGA---------------------------------SNDAQEAS---------------------KML--H---LLR--------------F-------------S-L-----------LLS-I-------PVFFI-RMVCP--SIPFI----------------------ST-L-------------------------------------------L-LMHCGPF-LM-------G-------------DLV-NWILVSVV---------Q----------------FVVG----------------------------------------------------K-----RFY-IA-A----YRA-----L------------------------------------RHG-ST-N-MDVLVVL-G---T--------------------------T------------------------------------------------------------------------------------------------------------ASYV-------YSVC-ALLYGAFTG-----------------------------------------------------------------------------------------------------------FRPPIYFE--------------T-------------S--------------------------------------A------MIITFVLFG-----K--YL------EVLAKGK---T--S-----D--------------AIKK-------LVE-LVPA----TALL-----------------LLKDKE------------------------------------------------------------------------------------------------------------------------------------------------------------------------------------------------------------------------------------------------------------------------------------------------------------------------------------------GKYVGEREI---------------------------------DALLVQPGDV---------------------LK-VLPG-----SK-----------VPSD--------GI--------------VV--W----------GT-------------------------------------S-----------H-------IN------------------ESMI---T-------GES------A-----------------------PVP------------K-E----------------A--SS--------------V-------------------------V----IGGT-----------IN--L-------H-G---------------I-LHIQAT-KVG--------------------------------SGT----VL-S------------------------QIISL----------------------------VET--AQ-M--------S---KAPIQKF-------ADYV-A---------------------------S---I--FVPI-------V--------------ITL-SV-LT---F----SV---WFF----CGWLGAYPH---------S------------------------------------------------------------------------------------------------------------------------------------------------------------------------------------------------------------------------WFDG--------------------------------------------TSNCFVF------SL-MF---AIS--------V-VVI-------------------A-------C--PCALGLATPTAVMVAT-------GI-G-AN------HG--VLV--KG-----G----DA-LERA------Q---------NV-----------------------NYVIFDKTGT-----LTQGK-AVVTT--A-KIFSG------------------------------------------------------------------------------------------------------------------------------------------------------------------------------------------------------------------------------------------------------------------------------------------------------------------------------------------------------------------------------------------------------------------------------------------------------------------------------------------------------------------------------------------------------------------------------------MD---------------------------------LGDFL---TLV-ASA--EASSEHPLAK--AVLD----------------YAFHFHFFGKLPSSKDGIE------------------------------------------------------------QRKEEILSRWLLEVEDFA-----------------AVP---------G-KGVQ--CL-----I---------------------------------------------------------------------------------------NE------------------------------------------------------------------------------KKV---------------------------------------LI--GNR-T-LMSEN-GVSVPP-E--------------------------------------------------------------------------------------------------------AESF-----LVDLE-M----------------------------------------------------------------------------NAK--TGILVAY----------------------------------DR-----------------TFVGL--MG--I------TD-PLK----------------REAAV----VVE---G------LK-K------------------------MGVH--PV-MLTGDNWRT-AQAVAK--------------------------------E-VGIE-------D------------------------------------------------------------VR--------AE------------------------------VMPAGKADVVR-------------------------------------------------------------------------------------------------------------------------------------------------------------------------------------SLQKDG-S-I-VAMVGDGINDSPALAAADVGMAIGG--G---T------------DIAIEAAD-----YVLV----------RN----------N-------------L---------EDVITAID------------LSRKTFNRIRWNYF-FAMAYNVVAIPV---A----------------------------AG--AL-FP----F-----------TG----------------------------L---QMPP---WLA-G---A----------CMA--------FS----------------SV--SV---V-C-S----------SLL----------LRRYRKPRLTTLLQITVE---------------------------------------------------------------------------------------------------------------------------------------------------------------------------------------------------------------------------------------------------------------------------------------------------------------------------------------------------------------------------------------------------------------------------------------------------------------------------------------------------------------------------------------------------------------------------------------------------------------------------------------------------------------------------------------------------------------------------------------------------------------------------------------------------------------------------------------------------------------------------------------------------------------------------------------------------------------------------------------------------------------------------------------------------------------------------------------------------------------------------------------------------------------------------------------------------------------------------------------------------------------------------------------------------------------------------------------------------------------------------------------------------------------------------------------------------------------------------------------------------------------------------------------------------------------------------------------------------------------------------------------------------------------------------------------------------------------------------------------------------------------------------------------------------------------------------------------------------------------------------------------------------------------------------------------------------------------------------------------------------------------------
>Brachypodium_distachyon_15368@21824067
-------------------------------------------------------------------------------------------------------------------------------------------------------------------------------------------------------------------------------------------------------------------------------------------------------------------------------------------------------------------------------------------------------------------------------------------------------------------------------------------------------------------------------------------------------------------------------------------------------------------------------------------------------------------------------------------------------------------------------------------------------------------------------------------------------------------------------------------------------------------------------------------------------------------------------------------------------------------------------------------------------------------------------------------------------------------------------------------------------------------------------------------------------------------------------------------------------------------------------------------------------------------------------------------------------------------------------------------------------------------------------------------------------------------------------------------------------------------------------------------------------------------------------------------------------------------------------------------------------------------------------------------------------------------------------------------------------------------------------------------------------------------------------------------------------------------------------------------------------------------------------------------------------------------------------------------------------------------------------------------------------------------------------------------------------------------------------------------------------------------------------------------------------------------------------------------------------------------------------------------------------------------------------------------------------------------------------------------------------------------------------------------------------------------------------------------------------------------------------------------------------------------------------------------------------------------------------------------------------------------------------------------------------------------------------------------------------------------------------------------------------------------------------------------------------------------------------------------------------------------------------------------------------------------------------------------------------------------------------------------------------------------------------------------------------------------------------------------------------------------------------------------------------------------------------------------------------------------------------------------------------------------------------------------------------------------------------------------------------------------------------------------------------------------------------------------------------------------------------------------------------------------------------------------------------------------------------------------------------------------------------------------------------------------------------------------------------------------------------------------------------------------------------------------------------------------------------------------------------------------------------------------------------------------------------------------------------------------------------------------------------------------------------------------------------------------------------------------------------------------------------------------------------------------------------------------------------------------------------------------------------------------------------------------------------------------------------------------MA--------ATT------------------------------------------------------------------------------------------RALFLSCF---------------------------------------------------------------------HGGS-----------------------------------DA-S-------GHLALRSRYPS-----------MPRRPRSAVV-AGEGAGSSGG-GGD---L--------EAAEEEEEKVAVFAVSGMTCA------------------------------------------ACAGS-VE----------------------KA--VKRL-------PGI---------------------------HE-------AA--------------------VDVLG------GR----AQVA-FYPAS----VSE-----------------------------------------------------------------------------------------------------------------------------------------------------------------------------------------------------------------------------------------------------------------------------------------------------------------------------------------------------------------------------E---K--------IKET---I----------ED-------AGFG--AKLID-EEV--KEK------------------------------------------------------------------------------------------------------------------------------------------------------------------------------------SILVCR--LHIKGMTC---------------TSC--AS----T-----VESA-------------------------------------------------------------L-----------QVV----------P---------------------GVQ----------------RA------------S--V--ALA-IEEAE-----------------------------------------------IR------------------------------------------------YDRRVIS-------------------------ATQLI--------HA-----V-------EETGF---------E--AILVTT-G----------------------------------------------EDQSRIDLKV--HGILD-------------------------------------------E----R---SI------MIVKSSVQAL----------------PGV-------EDIKVDTEL-------------------------------------------------------------------------------------------------------------HK-----LTISYKP-D------------------QT---G---PRDLIEVIE----SA-TS---GHV-----------------------TVS----------IYPEAD--------------------------------------------GRE---------------------------------QHRNEEIR---------------------QYK--N---SLL--------------W-------------S-LVF-----------T-I-------PVFLT-SMVFM--YIPGL----------------------KN-G------------------------------------------LD-KKVINMM-SI-------G-------------ELL-RWILSTPV---------Q----------------FVIG----------------------------------------------------R-----RFY-TG-A----YKA-----L------------------------------------CHI-SP-N-MDVLIAL-G---T--------------------------N------------------------------------------------------------------------------------------------------------TAYF-------YSVY-SVLRAATSEN----------------------------------------------------------------------------------------------------------YMATDFFE--------------T-------------S--------------------------------------S------MLISFILLG-----K--YL------EILAKGK---T--S-----E--------------AIAK-------LMD-LAPE----TATV-----------------LMHD-NK-----------------------------------------------------------------------------------------------------------------------------------------------------------------------------------------------------------------------------------------------------------------------------------------------------------------------------------------GHVVGEKEI---------------------------------DSRLIQKNDV---------------------IK-VVPG-----GK-----------VASD--------GF--------------VI--W----------GQ-------------------------------------S-----------H-------VN------------------ESMI---T-------GES------R-----------------------PVA------------K-R----------------K--GD--------------T-------------------------V----IGGT-----------VN--E-------N-G---------------V-LHVRAT-FVG--------------------------------SES----AL-A------------------------QIVRL----------------------------VES--AQ-M--------A---KAPVQKF-------ADQI-S---------------------------K---V--FVPL-------V--------------IVL-SL-LT---W----LS---WFL----AGRFNGYPK---------S------------------------------------------------------------------------------------------------------------------------------------------------------------------------------------------------------------------------WIPS--------------------------------------------SMDSFQL------AL-QF---GIS--------V-MVI-------------------A-------C--PCALGLATPTAVMVAT-------GV-G-AS------QG--VLI--KG-----G----QA-LESA------Q---------KV-----------------------DCIVFDKTGT-----LTIGK-PVVVN--T-RLLKN------------------------------------------------------------------------------------------------------------------------------------------------------------------------------------------------------------------------------------------------------------------------------------------------------------------------------------------------------------------------------------------------------------------------------------------------------------------------------------------------------------------------------------------------------------------------------------MV---------------------------------LREFY---DYV-AAA--EVNSEHPLAK--AIVE----------------HAKKFHS---EE--------------------------------------------------------------------------NHIWPEARDFI-----------------SVT---------G-HGVK--AK-----I---------------------------------------------------------------------------------------SD------------------------------------------------------------------------------KSV---------------------------------------IV--GNK-S-FMLSS-HINVPV-E--------------------------------------------------------------------------------------------------------ASEI-----LVEEE-D----------------------------------------------------------------------------KAQ--TGIIVAM----------------------------------DQ-----------------EIVGI--IS--V------SD-PIK----------------PNAHE----VIS---Y------LK-S------------------------MKVE--CI-MVTGDNWGT-ANAIGK--------------------------------E-VGIE-------K------------------------------------------------------------II--------AE------------------------------AKPEQKAEKVK-------------------------------------------------------------------------------------------------------------------------------------------------------------------------------------ELQLSG-R-T-VAMVGDGINDSPALVAADVGMAIGA--G---T------------DIAIEAAD-----IVLM----------KS----------N-------------L---------EDVITAID------------LSRKTFFRIRMNYV-WALGYNILGIPI---A----------------------------AG--VL-FP----S-----------TR----------------------------F---RLPP---WVA-G---A----------AMA--------AS----------------SV--SV---V-C-W----------SLL----------LRYYKRPLITQERQSYTS----------G----------------------------------------------------------------------------------------------------------------------------------------------------------------------------------------------------------------------------------------------------------------------------------------------------------------------------------------------------------------------------------------------------------------------------------------------------------------------------------------------------------------------------------------------------------------------------------------------------------------------------------------------------------------------------------------------------------------------------------------------------------------------------------------------------------------------------------------------------------------------------------------------------------------------------------------------------------------------------------------------------------------------------------------------------------------------------------------------------------------------------------------------------------------------------------------------------------------------------------------------------------------------------------------------------------------------------------------------------------------------------------------------------------------------------------------------------------------------------------------------------------------------------------------------------------------------------------------------------------------------------------------------------------------------------------------------------------------------------------------------------------------------------------------------------------------------------------------------------------------------------------------------------------------------------------------------------------------------------------------------------------
>Branchiostoma_floridae_7739@63720
----------------------------------------------------------------------------------------------------------------------------------------------------------------------------------------------------------------------------------------------------------------------------------------------------------------------------------------------------------------------------------------------------------------------------------------------------------------------------------------------------------------------------------------------------------------------------------------------------------------------------------------------------------------------------------------------------------------------------------------------------------------------------------------------------------------------------------------------------------------------------------------------------------------------------------------------------------------------------------------------------------------------------------------------------------------------------------------------------------------------------------------------------------------------------------------------------------------------------------------------------------------------------------------------------------------------------------------------------------------------------------------------------------------------------------------------------------------------------------------------------------------------------------------------------------------------------------------------------------------------------------------------------------------------------------------------------------------------------------------------------------------------------------------------------------------------------------------------------------------------------------------------------------------------------------------------------------------------------------------------------------------------------------------------------------------------------------------------------------------------------------------------------------------------------------------------------------------------------------------------------------------------------------------------------------------------------------------------------------------------------------------------------------------------------------------------------------------------------------------------------------------------------------------------------------------------------------------------------------------------------------------------------------------------------------------------------------------------------------------------------------------------------------------------------------------------------------------------------------------------------------------------------------------------------------------------------------------------------------------------------------------------------------------------------------------------------------------------------------------------------------------------------------------------------------------------------------------------------------------------------------------------------------------------------------------------------------------------------------------------------------------------------------------------------------------------------------------------------------------------------------------------------------------MASQEGVVT------------TVIG--------V---------Q----------GMT--CNSCVQ--NI-QGYVGQQEGVIHIKVSLADNNATIQYDPAKTSPTKLRDVIDDMG----FE---------A---SLPSSTAQV---------------------------VIGIEGMTCN---S-------------------CV-----QTIEGMISK---------M----------------------------------------------------------EGVESI-KV--------------SLAEKQGR-------------VT-----------YDASKTTPE---------------------------------AIREAVD---DMGFDAFVQDR--------------------------------------------------------------------------------------------------------------------------------------------------------AQ---GEQKKVKIKV---E-----GMTCNS-CVE------SIE------------------------------------------KVMSS-VEGVKT--I------------------------K---------------------------------------VSLEDKEA-------VI-DFD------PQ-QTDPTL-----L-RDGIDNMGFD----ASLESSQSPSTTT----------------------------------------------------------------------------------------------TS----------------------------------------------------------------------R--K------------------------VP-T------------------------I--------PPPASRQPAS-TV-AVNI--PSDPWVKMEQD--SQTLQPATLSTASTVVIGVEGMHCK------------------------------------------SCVRK-IE----------------------DA--MADH-------SGL---------------------------HS-------IK--------------------VSLEN------KN----AAVS-YDASQ-T--NPE------S---------------------------L--ARGIA---FEGFTCFLP-------------------------------------------------------------GSSNPITK---------------------------------ETGEQTVVIGIQGMTCN-SC--VQSIEGRMA----------------------------------------------------------------------------------------------------------TF--TG----V--KSIR--VSLGN--------------------------------ANGTIV-----YEPSEVSAEE--------LREA---I----------DD-------MGFE--ASLPG-QSAPMSLSKPGASPQKKKD---------------------------------DFTVHFRK--------------GAVVK---------------TELGLEEVEL-------GTAE------------------------------------------------------------------ESARTADQMDKCF--VEVTGMTC--------------A-SC--VS----T-----IERN-------------------------------------------------------------L-----------EKE----------T---------------------GVK----------------SV------------L--V--SLM-AGKAE-----------------------------------------------VK------------------------------------------------FDPCYTT-------------------------PSEIA--------KK-----I---A----DLGF---------G--ATIIESQG----------------------------------------IGEG------RVQLAI--TGMTC-------------------------------------------S----S---CV------HTIESNMRRK----------------PGV-------LEVSVALAT--------------------------------------------------------------------------------------------------------------ER----GQFVYDP-E------------------VT---G---PRHIIEMIK----EL-GF-----------------------------DAS----------LTT-E------------------------------------EK-------KGS---------------------------------LDHKASIQ---------------------KWR--T---AFL--------------F-------------S-FIF-----------G-L-------PVMII-MIYYM--ATGH---------------------------------------------------------------------SR-KPLFRGV-SL-------E-------------NLL-FLILATPV---------Q----------------IFGG----------------------------------------------------R-----HFY-VT-A----YKS-----L------------------------------------KHK-ST-N-MDVLIML-S---T--------------------------T------------------------------------------------------------------------------------------------------------IAYV-------YSVI-VLIIAVI-E------------------------------------------------NP--------------------------------------------------------GLSPKTFFD--------------V-------------P--------------------------------------P------MLLTFISLG-----R--WL------EHIAKGK---T--S-----E--------------ALAK-------LMS-LQAT----EATL-----------------VELGK-D-----------------------------------------------------------------------------------------------------------------------------------------------------------------------------------------------------------------------------------------------------------------------------------------------------------------------------------------GSVVSEQQI---------------------------------DVELVQRGDI---------------------LR-VAPG-----AK-----------VPVD--------GE--------------VI--D----------GT-------------------------------------S-----------T-------AD------------------ESLI---T-------GES------M-----------------------PVP------------K-K----------------P--GS--------------K-------------------------V----IGGT-----------IN--Q-------H-G---------------A-LLIEAT-HVGA--------------------------------DT----TL-A------------------------QIVKL----------------------------VEE--AQ-T--------S---KAPIQRF-------ADKL-S---------------------------G---Y--FVPT-------I--------------CAI-SL-IT---L----FV---WIG----IGMGDPELI---------D------------------------------------------------------------------------------------------------------------------------------------------------------------------------------------------------------------------------PNFT-SERH----------------------------------DIISEAEIAVQF------AF-RC---AIT--------V-LSI-------------------A-------C--PCALGLATPTAVMVGT-------GV-G-AQ------NG--ILI--KG-----G----EP-LEFA------H---------KV-----------------------KTVIFDKTGT-----ITHGV-PRVMR--T-ALFVE---P------------------------------------------------------------------------------------------------------------------------------------------------------------------------------------------------------------------------------------------------------------------------------------------------------------------------------------------------------------------------------------------------------------------------------------------------------------------------------------------------------------------------------------------------------------------------------AVCT---------------------------------LRLLL---AIV-GTA--EQSSEHPIAS--AIVK----------------HVREMLCIE-------------------------------------------------------------------------------SLGKASDFQ-----------------AVP---------G-CGLR--CT-----V---------------------------------------------------------------------------------------SGIESVLQASSQSVDSSNHSNM-------------VN--TDGR-----------------QTSAE---DTP----AIIEPPA---------------------AIE----PQGAAAPQEYRILV--GNR-E-WMQRN-GINVRD-EVD--------------------------------------------------------------------------------------------------------ET-----MKEHE-E----------------------------------------------------------------------------KGQ--TAVLISI-D---------------------------------G-----------------TLVGM--IA--V------AD-TVK----------------SEAAL----AVY---T------LK-R------------------------MGLD--VY-LLTGDNKRT-ARAIAK--Q-------------------------------VGIT-------Q------------------------------------------------------------VF--------AE------------------------------VLPSHKVAKIQQ------------------------VQAQ-------------------------------------------------------------------------------------------------------------------------------------------------------------N-R-V-VAMVGDGVNDSPALAQADVGIAIGT--G---T------------DVAVEAAD-----VVLI----------RN----------D-------------L---------LDVVAAMD------------LSRHTVRRIRLNFV-FALIYNMIGVPI---A----------------------------AG--VF-LP----V------------G----------------------------F---VLMP---WMA-S---A----------AMA--------AS----------------SV--SV---V-T-S----------SLF----------LKFWRKTDPDTLERPIMSSGD-------VF-----VTV-GSEEPVVES--------------PRE--------TVL------------------------DSIK--------RNISQI--------------------------------------------S---L---DRKSNGSAGS-------------------NRTL--D-------------------------------------RKSLLEGEDEGDYD------------------CP---------HF-------------------------TRH----------------HDWA------------------------------SYG------------------GVFNWTMTYRN-D-------SDIYMPWGHIT--QLYEEIS-----------------------------KRPDT---LGRHYPKQK---------DKLVIW----------YVS----NCYKH--L--------------------------------SRFAYA---------------------------------------------------------------------SEL-----MK----------YIQVDVFGGCGKD--YC-----------------GGREKDCFTNHLRQYKFYLAFENFK------CIEYITEKFWHNG-LKH---D---------AVPV----VL-G----APRSD--YER----------------------------------------------------------------------------FAPS----------------NSFIHV-----------------------------------------DDF-----------------------------KSPRALANYLMYL------------------------------------SRHN--------DKYMQYFAWKTNPPKNLPPYKGDW-------------------------CE------------------------------------------LCK--KLVQ--------------------------------------------------------------------------------------------------------------------------------------------------------------------------------------------------------------------------------------------------------------------------------------------------------------------------------------------------------------------------------------------------------------------------------------------------------------------------------------------------------------------------------------------------------------------------------------------------------------------------------------------------------------------------------------------------------------------------------------------------------------------------------------------------------------------------------------------------------------------------------------------
>Branchiostoma_floridae_7739@63728
----------------------------------------------------------------------------------------------------------------------------------------------------------------------------------------------------------------------------------------------------------------------------------------------------------------------------------------------------------------------------------------------------------------------------------------------------------------------------------------------------------------------------------------------------------------------------------------------------------------------------------------------------------------------------------------------------------------------------------------------------------------------------------------------------------------------------------------------------------------------------------------------------------------------------------------------------------------------------------------------------------------------------------------------------------------------------------------------------------------------------------------------------------------------------------------------------------------------------------------------------------------------------------------------------------------------------------------------------------------------------------------------------------------------------------------------------------------------------------------------------------------------------------------------------------------------------------------------------------------------------------------------------------------------------------------------------------------------------------------------------------------------------------------------------------------------------------------------------------------------------------------------------------------------------------------------------------------------------------------------------------------------------------------------------------------------------------------------------------------------------------------------------------------------------------------------------------------------------------------------------------------------------------------------------------------------------------------------------------------------------------------------------------------------------------------------------------------------------------------------------------------------------------------------------------------------------------------------------------------------------------------------------------------------------------------------------------------------------------------------------------------------------------------------------------------------------------------------------------------------------------------------------------------------------------------------------------------------------------------------------------------------------------------------------------------------------------------------------------------------------------------------------------------------------------------------------------------------------------------------------------------------------------------------------------------------------------------------------------------------------------------------------------------------------------------------------------------------------------------------------------------------------------------MASQEGGVT------------TVIG--------V---------Q----------GMT--CNSCVQ--NI-QGYVGQQEGVVDIKVSLADNNATIQYDPAKTSPSKLRDVIDDMG----FE---------A---SLPSNTAQV---------------------------VIGIEGMTCN---S-------------------CV-----QTIEGMISK---------M----------------------------------------------------------DGVESI-KV--------------SLAEKQGR-------------VT-----------YDASKTNPE---------------------------------AIREAVD---DMGFDAFVQDR--------------------------------------------------------------------------------------------------------------------------------------------------------AQ---GEQKKVKIKV---E-----GMTCNS-CVE------SIE------------------------------------------KVMSS-VEGVKT--I------------------------K---------------------------------------VSLEDKEA-------VI-DFD------PQ-QTDPTL-----L-RDGIDNMGFD----ASLESSQSPSTTT----------------------------------------------------------------------------------------------TS----------------------------------------------------------------------Q--K------------------------VP-T------------------------I--------PPPASRQPAG-VV-AVNM--PSDPWVKMEQD--SQILQPATLSTASTVIIGVEGMHCK------------------------------------------SCVRK-IE----------------------DA--MADH-------SGL---------------------------HS-------IK--------------------VSLEN------KN----AAVS-YDASQ-T--NPE------S---------------------------L--ARGIA---FEGFTCFLP-------------------------------------------------------------GSSNPITK---------------------------------QTGEQTVVIGIQGMTCN-SC--VQSIEGRMA----------------------------------------------------------------------------------------------------------TF--TG----V--KSIR--VSLGN--------------------------------ANGTIV-----YEASKVSAEQ--------LREA---I----------DD-------MGFE--ASLPG-QSAPMSLSKPGASPQKKKD---------------------------------DFTVHFRK--------------GAVVK---------------TELGLEEVEL-------GTAE------------------------------------------------------------------DTTRTADQMDKCF--VEVTGMTC--------------A-SC--VS----T-----IERN-------------------------------------------------------------L-----------EKE----------T---------------------GVK----------------SV------------L--V--SLM-AGKAE-----------------------------------------------VK------------------------------------------------FDPCYTT-------------------------PSEIA--------KK-----I---A----DLGF---------G--ATIIESQG----------------------------------------IGEG------RVQLAI--TGMTC-------------------------------------------S----S---CV------HTIESNMRRK----------------PGV-------LEVSVALAT--------------------------------------------------------------------------------------------------------------ER----GQFVYDP-E------------------VT---G---PRHIIEMIK----EL-GF-----------------------------DAS----------LTT-E------------------------------------EK-------KGS---------------------------------LDHKASIQ---------------------KWR--T---AFL--------------F-------------S-FIF-----------G-L-------PVMII-MIYYM--ATGH---------------------------------------------------------------------SR-KPIFRGV-SL-------E-------------NLL-FLILATPV---------Q----------------IFGG----------------------------------------------------R-----HFY-VT-A----YKS-----L------------------------------------KHK-ST-N-MDVLIML-S---T--------------------------T------------------------------------------------------------------------------------------------------------IAYV-------YSVI-VLIIAVI-E------------------------------------------------NP--------------------------------------------------------GLSPKTFFD--------------V-------------P--------------------------------------P------MLLTFISLG-----R--WL------EHIAKGK---T--S-----E--------------ALAK-------LMS-LQAT----EATL-----------------VELGK-D-----------------------------------------------------------------------------------------------------------------------------------------------------------------------------------------------------------------------------------------------------------------------------------------------------------------------------------------GSVVSEQQI---------------------------------DVELVQRGDI---------------------LR-VAPG-----AK-----------VPVD--------GE--------------VI--D----------GT-------------------------------------S-----------T-------AD------------------ESLI---T-------GES------M-----------------------PVP------------K-K----------------P--GS--------------K-------------------------V----IGGT-----------IN--Q-------H-G---------------A-LLIEAT-HVGA--------------------------------DT----TL-A------------------------QIVKL----------------------------VEE--AQ-T--------S---KAPIQRF-------ADKL-S---------------------------G---Y--FVPT-------I--------------CAI-SL-IT---L----FV---WIG----IGMGDPELI---------D------------------------------------------------------------------------------------------------------------------------------------------------------------------------------------------------------------------------PNFT-SERH----------------------------------DIISEAEIAVQF------AF-RC---AIT--------V-LSI-------------------A-------C--PCALGLATPTAVMVGT-------GV-G-AQ------NG--ILI--KG-----G----EP-LEFA------H---------KV-----------------------KTVIFDKTGT-----ITHGV-PRVMR--T-ALFVE---P------------------------------------------------------------------------------------------------------------------------------------------------------------------------------------------------------------------------------------------------------------------------------------------------------------------------------------------------------------------------------------------------------------------------------------------------------------------------------------------------------------------------------------------------------------------------------AVCT---------------------------------LRLLL---AIV-GTA--EQSSEHPIAS--AIVK----------------HVREMLCIE-------------------------------------------------------------------------------SLGKASDFQ-----------------AVP---------G-CGLR--CT-----V---------------------------------------------------------------------------------------SGIESVLQASSQSVDSSNHSNM-------------VN--TDGR-----------------QTSAE---DTP----AIIEPPA---------------------AIE----PQGAAAPQEYRILV--GNR-E-WMQRN-GISVRD-EVD--------------------------------------------------------------------------------------------------------ET-----MKEHE-E----------------------------------------------------------------------------KGQ--TAVLISI-D---------------------------------G-----------------TLVGM--IA--V------AD-TVK----------------SEAAL----AVY---T------LK-R------------------------MGLD--VY-LLTGDNKRT-ARAIAK--Q-------------------------------VGIT-------Q------------------------------------------------------------VF--------AE------------------------------VLPSHKVAKIQQ------------------------VQAQ-------------------------------------------------------------------------------------------------------------------------------------------------------------N-R-V-VAMVGDGVNDSPALAQADVGIAIGT--G---T------------DVAVEAAD-----VVLI----------RN----------D-------------L---------LDVVAAMD------------LSRHTVRRIRLNFV-FALIYNMIGVPI---A----------------------------AG--VF-LP----V------------G----------------------------F---VLMP---WMA-S---A----------AMA--------AS----------------SV--SV---V-T-S----------SLF----------LKFWRKTDPDTLERPIMSSGD-------VF-----VTV-GSEEPVVES--------------PRE--------TVL------------------------DSIK--------RNISQI--------------------------------------------S---L---DRKSNGSAGS-------------------NRTL--D-------------------------------------RKSLLEGEDEGDYV------------------SR---------KF-------------------------SPL----------------DSCRNVI---------------------CR--IAEMS------------------GFHMMGGRFYY-L-------EHVRHPTLAR-----------------------------------------TQA---LQ-----------------------------------------------------------------------------------------------------------------------------------------------------------EL-----FN----------PVFYSLGGGCNIN--RETWRN---IDNA----GFSDVKYRMEGNIRPKFMFHMLYGTAV------K-----------------------------------------------------------------------------------------------------------------------------------------------------------------------------------------------------------------------------------------------------------------------------------------------------------------------------------------------------------------------------------------------------------------------------------------------------------------------------------------------------------------------------------------------------------------------------------------------------------------------------------------------------------------------------------------------------------------------------------------------------------------------------------------------------------------------------------------------------------------------------------------------------------------------------------------------------------------------------------------------------------------------------------------------------------------------------------------------------------------------------------------------------------------------------------------------------------------------------------------------------------------------------------------------------
>Brassica_rapa_3711@22714583
-----------------------------------------------------------------------------------------------------------------------------------------------------------------------------------------------------------------------------------------------------------------------------------------------------------------------------------------------------------------------------------------------------------------------------------------------------------------------------------------------------------------------------------------------------------------------------------------------------------------------------------------------------------------------------------------------------------------------------------------------------------------------------------------------------------------------------------------------------------------------------------------------------------------------------------------------------------------------------------------------------------------------------------------------------------------------------------------------------------------------------------------------------------------------------------------------------------------------------------------------------------------------------------------------------------------------------------------------------------------------------------------------------------------------------------------------------------------------------------------------------------------------------------------------------------------------------------------------------------------------------------------------------------------------------------------------------------------------------------------------------------------------------------------------------------------------------------------------------------------------------------------------------------------------------------------------------------------------------------------------------------------------------------------------------------------------------------------------------------------------------------------------------------------------------------------------------------------------------------------------------------------------------------------------------------------------------------------------------------------------------------------------------------------------------------------------------------------------------------------------------------------------------------------------------------------------------------------------------------------------------------------------------------------------------------------------------------------------------------------------------------------------------------------------------------------------------------------------------------------------------------------------------------------------------------------------------------------------------------------------------------------------------------------------------------------------------------------------------------------------------------------------------------------------------------------------------------------------------------------------------------------------------------------------------------------------------------------------------------------------------------------------------------------------------------------------------------------------------------------------------------------------------------------------------------------------------------------------------------------------------------------------------------------------------------------------------------------------------------------------------------------------------------------------------------------------------------------------------------------------------------------------------------------------------------------------------------------------------------------------------------------------------------------------------------------------------------------------------------------------------------------------------------------------------------------------------------------------------------------------------------------------------------------------------------------------------------------------------MAT------------------------------------------------------------------------------------------KLLSLTCI---------------------------------------------------------------------RKERF---------------------------------SGR-Y-------PVLWKNLN--------------RPRGGGGGDG-SPSETAV------------------LKIDDEEAIASAVFRVIGMTCS------------------------------------------ACAGS-IE----------------------KE--IKRL-------PGI---------------------------HE-------AV--------------------IDALN------NR----AQIQ-FYPSS----VNV-----------------------------------------------------------------------------------------------------------------------------------------------------------------------------------------------------------------------------------------------------------------------------------------------------------------------------------------------------------------------------E---T--------IRET---I----------ED-------AGFE--ASLIE-NEA--NER------------------------------------------------------------------------------------------------------------------------------------------------------------------------------------SRQVCR--IRINGMTC---------------TSC--SS----T-----IESV-------------------------------------------------------------L-----------QSL----------H---------------------GVQ----------------RA------------H--V--ALA-IEEAE-----------------------------------------------VH------------------------------------------------YDPTLLS-------------------------CDKLL--------EE-----I-------DNAGF---------E--AVLIST-G----------------------------------------------EDVSKIDLKI--DGEFT-------------------------------------------D-----E--SM------MMIEKSLEAL----------------PGV-------QSVEISHGS-------------------------------------------------------------------------------------------------------------DK-----ISVLYKP-D------------------VT---G---PRNFIRVIE----ST-VFGHSGHI-----------------------KAT----------VFSEGG------------------------------------V-------GRE---------------------------------SQKQEEIK---------------------QYY--K---SFL--------------W-------------S-LVF-----------T-V-------PVFLT-AMVFM--YIPGI----------------------KH-L------------------------------------------LM-YKVVNML-TV-------G-------------EIT-RWLLATPV---------Q----------------FIIG----------------------------------------------------W-----RFY-VG-S----YKA-----L------------------------------------RRG-SA-N-MDVLIAL-G---T--------------------------N------------------------------------------------------------------------------------------------------------AAYF-------YSLY-TVLRAATSPD----------------------------------------------------------------------------------------------------------FKGVDFFE--------------T-------------S--------------------------------------A------MLISFIILG-----K--YL------EIMAKGK---T--S-----Q--------------AIAK-------LMN-LAPD----TAIL-----------------LAVD-EE-----------------------------------------------------------------------------------------------------------------------------------------------------------------------------------------------------------------------------------------------------------------------------------------------------------------------------------------GNVTGEEEI---------------------------------DGRLIQKNDV---------------------IK-IVPG-----AK-----------VASD--------GY--------------VI--W----------GQ-------------------------------------S-----------H-------VN------------------ESMI---T-------GEA------R-----------------------PVA------------K-R----------------K--GD--------------T-------------------------V----IGGT-----------LN--E-------N-G---------------V-LHVKVT-RVG--------------------------------SES----AL-A------------------------QIVRL----------------------------VES--AQ-L--------A---KAPVQKL-------ADRI-S---------------------------K---F--FVPL-------V--------------IFL-SF-ST---W----LA---WFL----AGKLHWYPE---------A------------------------------------------------------------------------------------------------------------------------------------------------------------------------------------------------------------------------WIPS--------------------------------------------SMDSFEL------AL-QF---GIS--------V-MVI-------------------A-------C--PCALGLATPTAVMVGT-------GV-G-AS------QG--VLI--KG-----G----QA-LERA------H---------KV-----------------------SCIVFDKTGT-----LTMGK-PVVVK--T-KLLKN------------------------------------------------------------------------------------------------------------------------------------------------------------------------------------------------------------------------------------------------------------------------------------------------------------------------------------------------------------------------------------------------------------------------------------------------------------------------------------------------------------------------------------------------------------------------------------MV---------------------------------LREFY---ELV-AAT--EVNSEHPLAK--AIVE----------------YAKKFRD--EEE--------------------------------------------------------------------------NPAWPEARDFV-----------------SIT---------G-NGVR--AT-----V---------------------------------------------------------------------------------------NG------------------------------------------------------------------------------REI---------------------------------------MV--GNK-N-LMSSH-KITITA-D--------------------------------------------------------------------------------------------------------AEEL-----LAEAE-E----------------------------------------------------------------------------MAQ--TGILVSI----------------------------------DN-----------------ELTGV--LA--V------SD-PVK----------------PSARE----AIS---I------LK-S------------------------MNIK--SI-MVTGDNWGT-ANSIAR--------------------------------E-VGID-------S------------------------------------------------------------VI--------AE------------------------------AKPEQKAEKVK-------------------------------------------------------------------------------------------------------------------------------------------------------------------------------------ELQAAG-H-V-VAMVGDGVNDSPALVAADVGMAIGA--G---T------------DIAIEAAD-----IVLM----------KS----------N-------------L---------EDVITAID------------LSRKTFSRIRLNYV-WALGYNLMGIPI---A----------------------------AG--VL-FP----S-----------TR----------------------------F---RLPP---WIA-G---A----------AMA--------AS----------------SV--SV---V-C-C----------SLL----------LKNYKRPKRLDSLAIREM----------LRNG--PR-----------------------------FGYV-LVLGCV------------------------LFED---D----ALVYAS----------------------------------------------------EA-------IFILSF--------------INRYISS-------------------------------------S--ALEQDANGNSL------------------EL---------SQ-------------------------YKD-------------------KVLL---------------------IV--NVASK------------------C-------GMT-N-------S-NYTEL-----------------------------------------------------------------------NEL----------YNK----YKDK----------------------------------------------------------------------------------------------------------------------------------------GLEILAFP---CNQFGEEE--------PGTTDQIT----EFVCTKFKSEFPIFN---KIEVNGENASPLYK-F-LKK---G-----------------K-WG----IF--G--DEIQWNFAKF--------------------LVDKN-GQ--------AVERYY-PT-TSP-----------LTLEHD---IK-------------------KLLNV----------------------------------------------------------------------------------------------------------------------------------------------------------------------------------------------------------------------------------------------------------------------------------------------------------------------------------------------------------------------------------------------------------------------------------------------------------------------------------------------------------------------------------------------------------------------------------------------------------------------------------------------------------------------------------------------------------------------------------------------------------------------------------------------------------------------------------------------------------------------------------------------------------------------------------------------------------------------------------------------------------------------------------------------------------------------------------------------------------------------------------------
>Brassica_rapa_3711@22716164
-------------------------------------------------------------------------------------------------------------------------------------------------------------------------------------------------------------------------------------------------------------------------------------------------------------------------------------------------------------------------------------------------------------------------------------------------------------------------------------------------------------------------------------------------------------------------------------------------------------------------------------------------------------------------------------------------------------------------------------------------------------------------------------------------------------------------------------------------------------------------------------------------------------------------------------------------------------------------------------------------------------------------------------------------------------------------------------------------------------------------------------------------------------------------------------------------------------------------------------------------------------------------------------------------------------------------------------------------------------------------------------------------------------------------------------------------------------------------------------------------------------------------------------------------------------------------------------------------------------------------------------------------------------------------------------------------------------------------------------------------------------------------------------------------------------------------------------------------------------------------------------------------------------------------------------------------------------------------------------------------------------------------------------------------------------------------------------------------------------------------------------------------------------------------------------------------------------------------------------------------------------------------------------------------------------------------------------------------------------------------------------------------------------------------------------------------------------------------------------------------------------------------------------------------------------------------------------------------------------------------------------------------------------------------------------------------------------------------------------------------------------------------------------------------------------------------------------------------------------------------------------------------------------------------------------------------------------------------------------------------------------------------------------------------------------------------------------------------------------------------------------------------------------------------------------------------------------------------------------------------------------------------------------------------------------------------------------------------------------------------------------------------------------------------------------------------------------------------------------------------------------------------------------------------------------------------------------------------------------------------------------------------------------------------------------------------------------------------------------------------------------------------------------------------------------------------------------------------------------------------------------------------------------------------------------------------------------------------------------------------------------------------------------------------------------------------------------------------------------------------------------------------------------------------------------------------------------------------------------------------------------------------------------------------------------MA------PS-----------------RRDIQ---------------------------------------------------------------------------------------------------------LTRI---------------------------------------------------------------------TGHSLG---------------------------------SS-D-------AENEEMEGVRL-----------LDSYDDDEEN-AH--------------FLSK--IEGGS--GDSVLKKIQVGITGMTCA------------------------------------------ACSNA-VE----------------------GA--LMSV-------NGV---------------------------FK-------AS--------------------VALLQ------NR----ADVV-FDPNL-I--K---------------------------------------------------------------------------------------------------------------------------------------------------------------------------------------------------------------------------------------------------------------------------------------------------------------------------------------------------------------------------------EED--------IKEA---I----------ED-------AGFE--AEILA-DPVTAGT------------------------------------------------------------------------------------------------------------------------------------------------------------------------------------KTTLVGQ--FTIGGMTC---------------AAC--VN----S-----VEGI-------------------------------------------------------------L-----------KDL----------P---------------------GVK----------------RA------------V--V--ALA-TSLGE-----------------------------------------------VE------------------------------------------------YDPNLIN-------------------------KDDII--------TA-----I-------EDAGF---------E--GSLVQS------------------------------------------------NQQDKLLLRV--DGVLN-------------------------------------------E----L---DA------QVLEGILTRL----------------NGV-------RQFRVDSLS-------------------------------------------------------------------------------------------------------------GE-----LDVVFDP-E------------------VV---N---SRTLVDDIE----GE-GY---GKF-----------------------KLR----------VMSPYE--------------------------------------------RLT---------------------------------SKDTGEAS---------------------KMF--R---RFI--------------C-------------S-L-----------SLA-I-------PLFCI-QVICP--YIAAL----------------------NN-V-------------------------------------------L-VWRCGPF-MM-------S-------------DWF-KWGLVSII---------Q----------------FVIG----------------------------------------------------K-----RFY-VA-A----WRA-----L------------------------------------RNG-ST-N-MDVLVAL-G---T--------------------------S------------------------------------------------------------------------------------------------------------ASYF-------YSVG-ALLYGAVTG-----------------------------------------------------------------------------------------------------------FWSPTYFD--------------A-------------S--------------------------------------A------MLITFVLLG-----K--YL------ESLAKGK---T--S-----D--------------AMKK-------LVQ-LTPA----TAVL-----------------LIEGKG------------------------------------------------------------------------------------------------------------------------------------------------------------------------------------------------------------------------------------------------------------------------------------------------------------------------------------------EKFVGEREI---------------------------------DALLIQPGDS---------------------LK-VVPG-----GK-----------IPAD--------GV--------------VV--W----------GS-------------------------------------S-----------Y-------VN------------------ESMV---T-------GES------V-----------------------PVS------------K-E----------------V--GS--------------P-------------------------V----IGGT-----------IN--T-------H-G---------------A-LHIKAT-KVG--------------------------------SDA----VL-S------------------------QIISL----------------------------VET--AQ-M--------S---KAPIQQF-------ADYV-A---------------------------S---I--FVPV-------V--------------VTL-SL-IT---L----VG---WSI----AGAVGGYPE---------E------------------------------------------------------------------------------------------------------------------------------------------------------------------------------------------------------------------------WIPE--------------------------------------------NGTHFVF------SL-MF---SIS--------V-VVI-------------------A-------C--PCALGLATPTAVMVAT-------GV-G-AT------NG--VLI--KG-----G----DA-LEKA------H---------KL-----------------------KYIIFDKTGT-----LTQGK-ATVTT--A-KVFSE------------------------------------------------------------------------------------------------------------------------------------------------------------------------------------------------------------------------------------------------------------------------------------------------------------------------------------------------------------------------------------------------------------------------------------------------------------------------------------------------------------------------------------------------------------------------------------MD---------------------------------RGEFL---TLV-ASA--EASSEHPLAK--AIVD----------------YASQFHSTDESAE--DGR----------------------------------------------------------------ESQNSGWLLDTSDFS-----------------ALP---------G-KGIQ--CL-----V---------------------------------------------------------------------------------------NN------------------------------------------------------------------------------RMI---------------------------------------LV--GNR-K-LMSEN-SITIPD-H--------------------------------------------------------------------------------------------------------VDKF-----VGELE-E----------------------------------------------------------------------------SAR--TGVIVAY----------------------------------NS-----------------ELVGV--MG--I------AD-PLK----------------REAPM----VVE---L------LR-R------------------------MGVR--SI-MVTGDNWRT-ARAVAK--------------------------------E-VGIE-------D------------------------------------------------------------VR--------AE------------------------------VMPAGKAEVVR-------------------------------------------------------------------------------------------------------------------------------------------------------------------------------------SLQKDG-S-T-VGMVGDGINDSPALAAADVGMAIGA--G---T------------DVAIEAAD-----YVLM----------RN----------N-------------L---------EDVIIAID------------LSRKTLTRIRMNYV-FAMAYNVVSIPI---A----------------------------AG--VF-FP----L-----------LR----------------------------V---QLPP---WAA-G---A----------CMA--------LS----------------SV--SV---V-C-S----------SLL----------LRRYKKPSLNTIMANE-----------------------------------------------------------------------------------------------------------------------------------------------------------------------------------------------------------------------------------------------------------------------------------------------------------------------------------------------------------------------------------------------------------------------------------------------------------------------------------------------------------------------------------------------------------------------------------------------------------------------------------------------------------------------------------------------------------------------------------------------------------------------------------------------------------------------------------------------------------------------------------------------------------------------------------------------------------------------------------------------------------------------------------------------------------------------------------------------------------------------------------------------------------------------------------------------------------------------------------------------------------------------------------------------------------------------------------------------------------------------------------------------------------------------------------------------------------------------------------------------------------------------------------------------------------------------------------------------------------------------------------------------------------------------------------------------------------------------------------------------------------------------------------------------------------------------------------------------------------------------------------------------------------------------------------------------------------------------------------------------------------------------
>Callithrix_jacchus_9483@ENSCJAP00000007388
---------------------------------------------------------------------------------------------------------------------------------------------------------------------------------------------------------------------------------------------------------------------------------------------------------------------------------------------------------------------------------------------------------------------------------------------------------------------------------------------------------------------------------------------------------------------------------------------------------------------------------------------------------------------------------------------------------------------------------------------------------------------------------------------------------------------------------------------------------------------------------------------------------------------------------------------------------------------------------------------------------------------------------------------------------------------------------------------------------------------------------------------------------------------------------------------------------------------------------------------------------------------------------------------------------------------------------------------------------------------------------------------------------------------------------------------------------------------------------------------------------------------------------------------------------------------------------------------------------------------------------------------------------------------------------------------------------------------------------------------------------------------------------------------------------------------------------------------------------------------------------------------------------------------------------------------------------------------------------------------------------------------------------------------------------------------------------------------------------------------------------------------------------------------------------------------------------------------------------------------------------------------------------------------------------------------------------------------------------------------------------------------------------------------------------------------------------------------------------------------------------------------------------------------------------------------------------------------------------------------------------------------------------------------------------------------------------------------------------------------------------------------------------------------------------------------------------------------------------------------------------------------------------------------------------------------------------------------------------------------------------------------------------------------------------------------------------------------------------------------------------------------------------------------------------------------------------------------------------------------------------------------------------------------------------------------------------------------------------------------------------------------------------------------------------------------------------------------------------------------------------------------------------------------------------------------------------------------------------------------------------------------------------------------MDP-------NMGANSV---------------------------TISVEGMTCN---S-------------------CV-----WTIEQQIGK---------V----------------------------------------------------------NGVHHI-KV--------------SLEEKNAT-------------II-----------YDPKLQTPK---------------------------------TLQEAID---DMGFDAILHNPDPL-------------PVLTDTLFLTVT-ASLTLPWDRIQSTLL-----KTKGVTDIKIYPQQRTLAVTII----------------------------------PSVVSANRIRELVPD------L-SL-----DTGTLEKKSGACEDHSMAQ---VGEVTLKMKV---E-----GMTCHS-CTS------TIE------------------------------------------GKIGK-LQGVQR--I------------------------K---------------------------------------VSLDNQEA-------TI-VYQ------PH-LISVEE-----M-KKQIEAMGFP----AFVKKQPKYLKLG----------------------------------------------------------------------------------------------AI----------------------------------------------------------------------DVER------------------------LKNT------------------------A--------LKSSEGSQQR------------S--P--------------SYTNDSTATFIIDGMHCK------------------------------------------SCVSN-IE----------------------SA--LSTL-------QYV---------------------------SS-------IV--------------------VSLEN------RS----AVVK-YNASS-I--TPE------C---------------------------L--RKAIEDLSPGQYRVSISSEFESTSNSPSSSS---L------------------------------------------QKIPLNVVS---------------------------------QPLTQETVINIDGMTCN-SC--VQSIEGVIS----------------------------------------------------------------------------------------------------------KK--PG----V--KSIR--VSLAN--------------------------------SNGTIE-----YDPLLTSPET--------LREA---I----------ED-------MGFD--ATLS--DVNEP-LVVIAQP---SSE----------------------------------TLLLTST----------------NEFYT---------------------KG-------MTPV------------------------------------------------------------------QDKEEAKTSSKCY--IQVTGMTC--------------A-SC--VA----N-----IERN-------------------------------------------------------------L-----------RRE----------E---------------------GIY----------------SI------------L--V--ALM-AGKAE-----------------------------------------------VR------------------------------------------------YNPTVIQ-------------------------PPMIA--------EF-----I---R----ELGF---------G--ATVIENAD----------------------------------------EGDG------VLELVV--RGMTC-------------------------------------------A----S---CV------HKIESTLTKH----------------RGI-------LYCSVALAT--------------------------------------------------------------------------------------------------------------NK----AHIKYDP-E------------------II---G---PRDIIHTIE----SL-GF-----------------------------EAS----------LVKKD------------------------------------RS-------ASH---------------------------------LDHKREIR---------------------QWR--R---SFL--------------V-------------S-LFF-----------C-I-------PVMGL-MIYMM--VMDHH----------------------FATLHH---------------N------QTMSKEEM-IN-FHPSMFLE-RQILPGL-SI-------M-------------NLL-SFLLCVPV---------Q----------------FFGG----------------------------------------------------W-----YFY-IQ-A----YKA-----L------------------------------------KHK-TA-N-MDVLIVL-A---T--------------------------T------------------------------------------------------------------------------------------------------------IAFA-------YSLV-ILLVAMY-E------------------------------------------------RA--------------------------------------------------------KVNPVTFFD--------------T-------------P--------------------------------------P------MLFVFIALG-----R--WL------EHIAKGK---T--S-----E--------------ALAK-------LIS-LQAT----EATI-----------------VTLDS-D-----------------------------------------------------------------------------------------------------------------------------------------------------------------------------------------------------------------------------------------------------------------------------------------------------------------------------------------NFLLSEEQV---------------------------------DVELVQRGDI---------------------IK-VVPG-----GK-----------FPVD--------GR--------------VI--E----------GH-------------------------------------S-----------M-------VD------------------ESLI---T-------GEA------M-----------------------PVA------------K-K----------------P--GS--------------T-------------------------V----IAGS-----------IN--Q-------N-G---------------S-LLIRAL-MLEQ--------------------------------IP----TL-S------------------------SIVKL----------------------------VEE--AQ-T--------S---KAPIQQF-------ADKL-S---------------------------G---Y--FVPF-------I--------------VFV-SI-AT---L----LV---WIV----IGFLNFEIV---------E------------------------------------------------------------------------------------------------------------------------------------------------------------------------------------------------------------------------TYFP-GYNR-----------------------------------SISRTETILRF------AF-QA---SIT--------V-LCI-------------------A-------C--PCSLGLATPTAVMVGT-------GV-G-AQ------NG--ILI--KG-----G----EP-LEMA------H---------KV-----------------------KVVVFDKTGT-----ITHGT-PVVNQ--V-KVLTE---S------------------------------------------------------------------------------------------------------------------------------------------------------------------------------------------------------------------------------------------------------------------------------------------------------------------------------------------------------------------------------------------------------------------------------------------------------------------------------------------------------------------------------------------------------------------------------NRIS---------------------------------QHKIL---AIV-GTA--ESNSEHPLGA--AITK----------------YCKQELDTE-------------------------------------------------------------------------------TLGTCIDFQ-----------------VVP---------G-CGIS--CK-----V---------------------------------------------------------------------------------------TNIEGLLHKDNWKIEDNNIKNA-------------SLVQIDA----------------------S---NEQ----SSTSSSM---------------------IIDAQIS--NAFNAQQYKVLI--GNREE-WMIRN-GLVINN-YVD--------------------------------------------------------------------------------------------------------DF-----MTEHE-R----------------------------------------------------------------------------KGR--TAVLVAV-D---------------------------------A-----------------CVLK----L--I------KD-FLK----------------PKHNI----SSP---ALSSLRLPV-Q------------------------QGTQ--TS-APCGDC-------WGS--E-------------------------------VGIT-------K------------------------------------------------------------VF--------AE------------------------------VLPSHKVAKVKQ------------------------LQEE-------------------------------------------------------------------------------------------------------------------------------------------------------------G-K-R-VAMVGDGINDSPALAMANVGIAIGT--G---T------------DVAIEAAD-----VVLI----------RN----------D-------------L---------LDVVASID------------LSRKTVKRIRINFV-FALIYNLVGIPI---A----------------------------AG--VF-MP----I------------G----------------------------L---VLQP---WMG-S---A----------AMA--------AS----------------SV--SV---V-L-S----------SLF----------LKLYRKPTYENYELPARSQIG-------QK-----SPS------------------------EIS--------VHV------------------------GIDD--------TS-RNS-------------------------------------------PK---LGLLDRIVNYSRAS-------------------INSLLSD-------------------------------------KRSLN---------------------------SA---------VT-------------------------SEP----------------DKHSLLV---------------------GN-----------------------------------F-R-------EDDDTTL---------------------------------------------------------------------------------------------------------------------------------------------------------------------------------------------------------------------------------------------------------------------------------------------------------------------------------------------------------------------------------------------------------------------------------------------------------------------------------------------------------------------------------------------------------------------------------------------------------------------------------------------------------------------------------------------------------------------------------------------------------------------------------------------------------------------------------------------------------------------------------------------------------------------------------------------------------------------------------------------------------------------------------------------------------------------------------------------------------------------------------------------------------------------------------------------------------------------------------------------------------------------------------------------------------------------------------------------------------------------------------------------------------------------------------------------------------------------------------------------------------------------------------------------------------------------------------------------------------
>Callithrix_jacchus_9483@ENSCJAP00000015484
------------------------------------------------------------------------------------------------------------------------------------------------------------------------------------------------------------------------------------------------------------------------------------------------------------------------------------------------------------------------------------------------------------------------------------------------------------------------------------------------------------------------------------------------------------------------------------------------------------------------------------------------------------------------------------------------------------------------------------------------------------------------------------------------------------------------------------------------------------------------------------------------------------------------------------------------------------------------------------------------------------------------------------------------------------------------------------------------------------------------------------------------------------------------------------------------------------------------------------------------------------------------------------------------------------------------------------------------------------------------------------------------------------------------------------------------------------------------------------------------------------------------------------------------------------------------------------------------------------------------------------------------------------------------------------------------------------------------------------------------------------------------------------------------------------------------------------------------------------------------------------------------------------------------------------------------------------------------------------------------------------------------------------------------------------------------------------------------------------------------------------------------------------------------------------------------------------------------------------------------------------------------------------------------------------------------------------------------------------------------------------------------------------------------------------------------------------------------------------------------------------------------------------------------------------------------------------------------------------------------------------------------------------------------------------------------------------------------------------------------------------------------------------------------------------------------------------------------------------------------------------------------------------------------------------------------------------------------------------------------------------------------------------------------------------------------------------------------------------------------------------------------------------------------------------------------------------------------------------------------------------------------------------------------------------------------------------------------------------------------------------------------------------------------------------------------------------------------------------------------------------------------------------------------------------------------------------------------P------LL--RKSDTPIKRYSSKMLSKLSLPTR------AWEPAM--KKSFAFDNVG----YEGGLDGLGPSS-------QVTTS---------------------------TIRILGMTCQ---S-------------------CV-----KSIEDRISS---------L----------------------------------------------------------KGIVSV-KV--------------SVEQGSAT-------------VN-----------YVPSVLSPQ---------------------------------QVCHQIG---DMGFEASIAEGKAA-------------SW----------------------------------------------------------------------------------------------------------------------------------PSRSLP---AQEAVVKLRV---E-----GMTCQS-CVS------SIE------------------------------------------GKVRK-LQGVVR--V------------------------K---------------------------------------VSLSNQEA-------VI-TYQ------PY-LIQPED-----L-RDHVNDMGFE----AAIKNKVAPLSLG----------------------------------------------------------------------------------------------PI----------------------------------------------------------------------DIER------------------------LQST------------------------Y--------PKRLFT-SAN------------QNINNSETL-------GNQGNHVVTLQLRIDGMHCT------------------------------------------SCILS-IE----------------------EN--IGQL-------PGI---------------------------QS-------IQ--------------------VSLEN------KT----AQVQ-YDPSC-T--SPV------S---------------------------L--QRAIEALPPGNFKVSLPDGAEGCGTDHGPFSCHS-------------------------------------------PGFSQRNQV---------------------------------QGTCSTTVIAIAGMTCA-SC--VHSIEGMIS----------------------------------------------------------------------------------------------------------QR--EG----V--QQIS--VSLAE--------------------------------GTGTVL-----YNHSVISPEE--------LSSA---I----------ED-------MGFE--ASVIS-EN-CSTNSLGN---HSAGNSMV-------------QT-------I------GGVPVSVQE----------------VAPHAGG--L--PT---IHTP-----DI-------LAKS------------------------------------------------------------------PQSTRAVAPQKCF--LQIKGMTC--------------A-SC--IS----T-----IERN-------------------------------------------------------------L-----------QNK----------A---------------------GIL----------------SV------------L--V--ALM-AGKAE-----------------------------------------------IK------------------------------------------------YDPEVVQ-------------------------PLEIA--------QL-----I---Q----DLGF---------E--AAVMEDYT----------------------------------------GSDG------SIELII--TGMTC-------------------------------------------A----S---CV------HNIESKLMRT----------------NGI-------TYASVALAT--------------------------------------------------------------------------------------------------------------SK----ALVKFDP-E------------------II---G---PRDIIKIIE----EI-GF-----------------------------HAS----------LAQRN------------------------------------PN-------AHH---------------------------------LDHKMEIK---------------------QWK--K---SFL--------------C-------------S-LVF-----------G-I-------PVMAL-MIYML--IPSS--------------------------------------------------------------EPHESMVLD-HNIIPGL-SI-------L-------------NLI-FFILCTFV---------Q----------------LLGG----------------------------------------------------W-----YFY-VQ-A----YKS-----L------------------------------------RHR-SA-N-MDVLIVL-A---T--------------------------S------------------------------------------------------------------------------------------------------------IAYV-------YSLV-ILVVAVA-E------------------------------------------------KA--------------------------------------------------------ERSPVTFFD--------------T-------------P--------------------------------------P------MLFVFIALG-----R--WL------EHLAKCK---KQNL-----R--------------ALAK-------LMS-LQAV----EATV-----------------VTLGE-D-----------------------------------------------------------------------------------------------------------------------------------------------------------------------------------------------------------------------------------------------------------------------------------------------------------------------------------------NLIIREEQV---------------------------------PMELVQRGDI---------------------VK-VVPG-----GK-----------FPVD--------GK--------------VL--E----------GN-------------------------------------T-----------M-------AD------------------ESLI---T-------GEA------M-----------------------PVT------------K-K----------------P--GS--------------T-------------------------V----IAGS-----------IN--A-------H-G---------------A-VLIKAT-HVGN--------------------------------DT----TL-A------------------------QIVKL----------------------------VEE--AQ-M--------S---KAPIQQL-------ADRF-S---------------------------G---Y--FVPF-------I--------------IIM-ST-LT---L----VV---WIV----IGFIDFDVV---------Q------------------------------------------------------------------------------------------------------------------------------------------------------------------------------------------------------------------------KYFP-NPNK-----------------------------------HISQTEVIIRF------AF-QT---SIT--------V-LCI-------------------A-------C--PCSLGLATPTAVMVGT-------GV-A-AQ------NG--ILI--KG-----G----KP-LEMA------H---------KI-----------------------KTVMFDKTGT-----ITHGV-PRVMR--V-LLLGD---M------------------------------------------------------------------------------------------------------------------------------------------------------------------------------------------------------------------------------------------------------------------------------------------------------------------------------------------------------------------------------------------------------------------------------------------------------------------------------------------------------------------------------------------------------------------------------ATLP---------------------------------LRKVL---AVV-GTA--EASSEHPLGV--AVTK----------------YCKEELGTE-------------------------------------------------------------------------------TLGYCTDFQ-----------------AVP---------G-CGIG--CK-----V---------------------------------------------------------------------------------------SNVEGILAHGGHPPSA--SHLN-------------EAGSLSK----------------------G---KD--------------------------------------------AAPQTFSVLI--GNR-E-WLRRN-GLTISN-DVS--------------------------------------------------------------------------------------------------------DA-----MTDHE-M----------------------------------------------------------------------------KGQ--TAILVAI-D---------------------------------G-----------------VLCGM--IA--I------AD-AVK----------------QEAAL----AVH---T------LQ-S------------------------MGVD--VV-LITGDNRKT-ARAIAT--Q-------------------------------VGIN-------K------------------------------------------------------------VF--------AE------------------------------VLPSHKVAKVQE------------------------LQNK-------------------------------------------------------------------------------------------------------------------------------------------------------------G-K-K-VAMVGDGVNDSPALAQADMGVAIGT--G---T------------DVAIEAAD-----VVLI----------RN----------D-------------L---------LDVVASIH------------LSKRTVRRIRINLV-LALIYNLVGIPI---A----------------------------AG--VF-MP----I------------G----------------------------I---VLQP---WMG-S---A----------AMA--------AS----------------SV--SV---V-L-S----------SLQ----------LKCYKKPELERYEAQVHGRIK-------PL-----TAS------------------------QVS--------VHI------------------------GMDD--------RR-RDS-------------------------------------------PR---ATPWDQVSYVSQVS-------------------LSSLTSD-------------------------------------KPSRH--------S------------------AT---------VD-------------------------DGG----------------DKWSLLL---------------------ND-----------------------------------R-D-------EEQYI-----------------------------------------------------------------------------------------------------------------------------------------------------------------------------------------------------------------------------------------------------------------------------------------------------------------------------------------------------------------------------------------------------------------------------------------------------------------------------------------------------------------------------------------------------------------------------------------------------------------------------------------------------------------------------------------------------------------------------------------------------------------------------------------------------------------------------------------------------------------------------------------------------------------------------------------------------------------------------------------------------------------------------------------------------------------------------------------------------------------------------------------------------------------------------------------------------------------------------------------------------------------------------------------------------------------------------------------------------------------------------------------------------------------------------------------------------------------------------------------------------------------------------------------------------------------------------------------------------------
>Canis_lupus_familiaris_9615@ENSCAFP00000006351
-------------------------------------------------------------------------------------------------------------------------------------------------------------------------------------------------------------------------------------------------------------------------------------------------------------------------------------------------------------------------------------------------------------------------------------------------------------------------------------------------------------------------------------------------------------------------------------------------------------------------------------------------------------------------------------------------------------------------------------------------------------------------------------------------------------------------------------------------------------------------------------------------------------------------------------------------------------------------------------------------------------------------------------------------------------------------------------------------------------------------------------------------------------------------------------------------------------------------------------------------------------------------------------------------------------------------------------------------------------------------------------------------------------------------------------------------------------------------------------------------------------------------------------------------------------------------------------------------------------------------------------------------------------------------------------------------------------------------------------------------------------------------------------------------------------------------------------------------------------------------------------------------------------------------------------------------------------------------------------------------------------------------------------------------------------------------------------------------------------------------------------------------------------------------------------------------------------------------------------------------------------------------------------------------------------------------------------------------------------------------------------------------------------------------------------------------------------------------------------------------------------------------------------------------------------------------------------------------------------------------------------------------------------------------------------------------------------------------------------------------------------------------------------------------------------------------------------------------------------------------------------------------------------------------------------------------------------------------------------------------------------------------------------------------------------------------------------------------------------------------------------------------------------------------------------------------------------------------------------------------------------------------------------------------------------------------------------------------------------------------------------------------------------------------------------------------------------------------------ARDAVMEKGGGKPSFLATLGDPQV-------------TLV-------SVHKRWSFRRPPGARGSTR------------P--V--------P---------EEEE-----EEGEL------SQ--KGLNGAWGVGGDQILSKLSLPTR------AWEPVM--KQSFAFDNVG----YEGGLDSVCPPQ-------T-ATS---------------------------TISILGMTCQ---S-------------------CV-----RSIEGRISS---------L----------------------------------------------------------KGIVSI-KI--------------SLEQGNAT-------------VK-----------YMPSILSLP---------------------------------QVCRHIE---DMGFEASVAEGKAA-------------SW----------------------------------------------------------------------------------------------------------------------------------PSRSSP---GLEAVVRLRV---E-----GMTCQS-CVS------SIE------------------------------------------GKLGK-LQGVAR--V------------------------R---------------------------------------VSLSTQEA-------VI-TYQ------PY-LIQPQD-----L-RDHVNDMGFE----AVIKNRVAPVSLG----------------------------------------------------------------------------------------------PI----------------------------------------------------------------------DIGR------------------------LQRT------------------------N--------PKMPLT-SDN------------QNLNNSETL-------GHQGSHVVTLQLRVDGMHCQ------------------------------------------SCVLN-IE----------------------EN--IGQL-------PGV---------------------------QN-------VQ--------------------VSLEN------RT----AQVQ-YDPSC-V--TAG------A---------------------------L--QRAIEALPPGNFKVSLPAAAAGT-------------------------------------------------------APAPRTPA---------------------------------PGRCDTVMLAIVGMTCA-SC--VQSIEGLIS----------------------------------------------------------------------------------------------------------QR--EG----V--QQIS--VSLAE--------------------------------GTAVVL-----YDPSIIGPEE--------LRAA---V----------EE-------MGFE--TSVLS-ENGYS-NHVGN---HSAGNSSA-------------HT-------T------AGVPVSVQE----------------GAPHTEG--L--PG---NHSP-----GR-------PSRS------------------------------------------------------------------PPASTSVTAQKCF--LQITGMTC--------------A-SC--VS----N-----IERK-------------------------------------------------------------L-----------QKE----------A---------------------GVV----------------SV------------L--V--ALM-AGKAE-----------------------------------------------VK------------------------------------------------YHPDVIQ-------------------------PLEIA--------QL-----I---Q----DLGF---------E--ATVLEDYA----------------------------------------GSEG------DLELII--TGMTC-------------------------------------------A----S---CV------HNIESKLTRM----------------AGI-------TYASVALAT--------------------------------------------------------------------------------------------------------------SK----AHVKFDP-E------------------II---G---PRDIVKVIE----EI-GF-----------------------------HAS----------PAQRN------------------------------------PS-------AHH---------------------------------LDHKVEIK---------------------QWK--K---SFL--------------C-------------S-LVF-----------G-I-------PVMGL-MIYML--VPSS--------------------------------------------------------------TPHESMVLD-HNVIPGL-SI-------L-------------NLI-FFILCTFV---------Q----------------LLGG----------------------------------------------------W-----YFY-VQ-A----YRS-----L------------------------------------RHR-AA-N-MDVLIVL-A---T--------------------------S------------------------------------------------------------------------------------------------------------IAYT-------YSLV-ILVVAVA-E------------------------------------------------RA--------------------------------------------------------ERSPVTFFD--------------T-------------P--------------------------------------P------MLFVFIALG-----R--WL------EHIAKSK---T--S-----E--------------ALAK-------LMS-LQAT----EATV-----------------VTLGE-D-----------------------------------------------------------------------------------------------------------------------------------------------------------------------------------------------------------------------------------------------------------------------------------------------------------------------------------------NLILREEQV---------------------------------PMELVQRGDV---------------------IK-VVPG-----GK-----------FPVD--------GK--------------VL--E----------GN-------------------------------------T-----------M-------AD------------------ESLI---T-------GEA------M-----------------------PVT------------K-K----------------P--GS--------------T-------------------------V----IAGS-----------MN--A-------H-G---------------S-VLVTAT-HVGN--------------------------------DT----TL-A------------------------QIVKL----------------------------VEE--AQ-M--------S---KAPIQQL-------ADRF-S---------------------------G---Y--FVPF-------I--------------III-ST-LT---L----VV---WII----IGFIDFGVV---------Q------------------------------------------------------------------------------------------------------------------------------------------------------------------------------------------------------------------------KYFP-TPNK-----------------------------------HISEAEVIIRF------AF-QT---SIT--------V-LCI-------------------A-------C--PCSLGLATPTAVMVGT-------GV-A-AQ------NG--ILI--KG-----G----KP-LEMA------H---------KI-----------------------KTVMFDKTGT-----ITHGV-PKVMR--V-LLLVD---V------------------------------------------------------------------------------------------------------------------------------------------------------------------------------------------------------------------------------------------------------------------------------------------------------------------------------------------------------------------------------------------------------------------------------------------------------------------------------------------------------------------------------------------------------------------------------ATLP---------------------------------LRKVL---AVV-GTA--EASSEHPLGV--AVTK----------------YCKEELGTE-------------------------------------------------------------------------------TLGYCTDFQ-----------------AVP---------G-CGIG--CK-----V---------------------------------------------------------------------------------------SSVEGILAPGERQRSKQAAPPG-------------TVGGVPE----------------------E---TD--------------------------------------------ETPQTFSVLI--GNR-E-WMRRN-GLTISS-DIS--------------------------------------------------------------------------------------------------------DA-----MADHE-M----------------------------------------------------------------------------KGQ--TAILVAI-D---------------------------------G-----------------VLCGM--IA--I------AD-AVK----------------QEAAL----AVH---T------LK-S------------------------MGVD--VV-LITGDNRKT-ARAIAT--Q-------------------------------VGIN-------K------------------------------------------------------------VF--------AE------------------------------VLPSHKVAKVQE------------------------LQNE-------------------------------------------------------------------------------------------------------------------------------------------------------------G-K-K-VAMVGDGVNDSPALARADVGIAIGT--G---T------------DVAIEAAD-----VVLI----------RN----------D-------------L---------LDVVASIH------------LSKRTVWRIRLNLV-LALIYNLVGIPI---A----------------------------AG--VF-MP----I------------G----------------------------V---VLQP---WMG-S---A----------AMA--------AS----------------SV--SV---V-L-S----------SLQ----------LKCYKKPDLERYEAQAQGRMK-------PL-----TAS------------------------QVS--------VHI------------------------GMDD--------RR-WDS-------------------------------------------PR---ATPWDQVSRVSQVS-------------------LSSLKSD-------------------------------------KLSRH--------S------------------AA---------AD-------------------------DGG----------------DTWSLLL---------------------ND-----------------------------------R-D-------EEQCI-----------------------------------------------------------------------------------------------------------------------------------------------------------------------------------------------------------------------------------------------------------------------------------------------------------------------------------------------------------------------------------------------------------------------------------------------------------------------------------------------------------------------------------------------------------------------------------------------------------------------------------------------------------------------------------------------------------------------------------------------------------------------------------------------------------------------------------------------------------------------------------------------------------------------------------------------------------------------------------------------------------------------------------------------------------------------------------------------------------------------------------------------------------------------------------------------------------------------------------------------------------------------------------------------------------------------------------------------------------------------------------------------------------------------------------------------------------------------------------------------------------------------------------------------------------------------------------------------------------
>Canis_lupus_familiaris_9615@ENSCAFP00000039150
---------------------------------------------------------------------------------------------------------------------------------------------------------------------------------------------------------------------------------------------------------------------------------------------------------------------------------------------------------------------------------------------------------------------------------------------------------------------------------------------------------------------------------------------------------------------------------------------------------------------------------------------------------------------------------------------------------------------------------------------------------------------------------------------------------------------------------------------------------------------------------------------------------------------------------------------------------------------------------------------------------------------------------------------------------------------------------------------------------------------------------------------------------------------------------------------------------------------------------------------------------------------------------------------------------------------------------------------------------------------------------------------------------------------------------------------------------------------------------------------------------------------------------------------------------------------------------------------------------------------------------------------------------------------------------------------------------------------------------------------------------------------------------------------------------------------------------------------------------------------------------------------------------------------------------------------------------------------------------------------------------------------------------------------------------------------------------------------------------------------------------------------------------------------------------------------------------------------------------------------------------------------------------------------------------------------------------------------------------------------------------------------------------------------------------------------------------------------------------------------------------------------------------------------------------------------------------------------------------------------------------------------------------------------------------------------------------------------------------------------------------------------------------------------------------------------------------------------------------------------------------------------------------------------------------------------------------------------------------------------------------------------------------------------------------------------------------------------------------------------------------------------------------------------------------------------------------------------------------------------------------------------------------------------------------------------------------------------------------------------------------------------------------------------------------------------------------------------------------------------------------------------------------------------------------------------------------------------------------------------------------------------------------------------MDR-------SMSVDSV---------------------------TISVEGITCD---S-------------------CV-----WTIEQQIGN---------L----------------------------------------------------------NGVYHI-KV--------------SLEEKNAT-------------II-----------YDPKLQTPK---------------------------------TLLEAID---DMGFDAVLHNPNPL-------------PVLTDTVFLTVA-GSLALPWDHIQNTLL-----KTKGVTDIKISPQQRTIVVTLI----------------------------------PSIVNANQIIELLPD------L-SL-----DIRTLEKKSGTCEDYSMAQ---AGEVMLKMKI---E-----GMTCHS-CTS------TIE------------------------------------------GKIGK-LQGVQR--I------------------------K---------------------------------------VSLDNQEA-------TI-GYQ------PH-LITIEE-----I-KKQIEAVGFP----AFIKKQPKYLKLG----------------------------------------------------------------------------------------------AI----------------------------------------------------------------------DIER------------------------LKNT------------------------P--------VKSSEGSQQR------------S--P--------------SYTSDSTVTFIIDGMHCK------------------------------------------SCVLN-IE----------------------SA--LSTL-------QYV---------------------------SS-------IV--------------------VSLEN------RS----AIVK-YNASL-V--TPE------T---------------------------L--RKAIEAISPGQYRVSIASEVESTSNSPSSSP---L------------------------------------------QKIPLNIVS---------------------------------HPLTQETVINIDGMTCN-SC--VQSIEGVIS----------------------------------------------------------------------------------------------------------KK--EG----V--KSIR--VSLAN--------------------------------GNGTVE-----YDPLLTSPET--------LREA---I----------ED-------MGFD--AALS--DINEP-LVIIGQT---SSE----------------------------------MPLLTST----------------NEFYT---------------------KM-------MTPI------------------------------------------------------------------HDV-ETKTSSKCY--IQVTGMTC--------------A-SC--VA----N-----IERN-------------------------------------------------------------L-----------RRE----------E---------------------GIY----------------SV------------L--V--ALM-AGKAE-----------------------------------------------VR------------------------------------------------YNPVVIQ-------------------------PPMIA--------EF-----I---R----ELGF---------G--ATMIENAD----------------------------------------EVDG------VLELVV--RGMTC-------------------------------------------A----S---CV------HKIESILTKH----------------RGI-------FYCSVALAT--------------------------------------------------------------------------------------------------------------NK----AHIKYDP-E------------------II---G---PRDIIHMVE----SL-GF-----------------------------EAS----------LVKKD------------------------------------RS-------ASH---------------------------------LDHKREIR---------------------QWR--R---SFL--------------V-------------S-LFF-----------C-I-------PVMGL-MIYMM--VMDHH----------------------LAILHH---------------N------QNMSQEEM-INIHS-SMFLE-RQILPGL-SI-------M-------------NLL-SFLLCVPV---------Q----------------FFGG----------------------------------------------------W-----YFY-IQ-A----YKA-----L------------------------------------KHK-TA-N-MDVLIVL-A---T--------------------------T------------------------------------------------------------------------------------------------------------IAFA-------YSLV-ILLVAMY-E------------------------------------------------RA--------------------------------------------------------KVNPITFFD--------------T-------------P--------------------------------------P------MLFVFIALG-----R--WL------EHIAKGK---T--S-----E--------------ALAK-------LIS-LQAT----EATI-----------------VTLDS-D-----------------------------------------------------------------------------------------------------------------------------------------------------------------------------------------------------------------------------------------------------------------------------------------------------------------------------------------NILLSEEQV---------------------------------DVELVQRGDI---------------------IK-VVPG-----GK-----------FPVD--------GR--------------VI--E----------GH-------------------------------------S-----------M-------VD------------------ESLI---T-------GEA------M-----------------------PVA------------K-K----------------S--GS--------------T-------------------------V----IAGS-----------IN--Q-------N-G---------------S-LLIRAT-HVGA--------------------------------ET----TL-S------------------------QIVKL----------------------------VEE--AQ-T--------S---KAPIQQF-------ADKL-S---------------------------G---Y--FVPF-------I--------------VII-SI-AT---L----LV---WII----IGFLNFEIV---------E------------------------------------------------------------------------------------------------------------------------------------------------------------------------------------------------------------------------TYFP-GYNR-----------------------------------SISRTETIIRF------AF-QA---SIT--------V-LCI-------------------A-------C--PCSLGLATPTAVMVGT-------GV-G-AQ------NG--ILI--KG-----G----EP-LEMA------H---------KV-----------------------KVVVFDKTGT-----ITHGT-PVVNQ--V-KILVE---S------------------------------------------------------------------------------------------------------------------------------------------------------------------------------------------------------------------------------------------------------------------------------------------------------------------------------------------------------------------------------------------------------------------------------------------------------------------------------------------------------------------------------------------------------------------------------NRIS---------------------------------RNKIL---AIV-GTA--ESNSEHPLGA--AITK----------------YCKQELDTE-------------------------------------------------------------------------------TLGTCIDFQ-----------------VVP---------G-CGIS--CK-----V---------------------------------------------------------------------------------------INIEGLLHKDNWKIEENNIKNA-------------SLVQIGA----------------------N---NEQ----SSTSSSM---------------------IIDAQLS--NTLNAQQYRVLI--GNR-E-WMIRN-GLVINN-DVD--------------------------------------------------------------------------------------------------------DS-----MTEHE-R----------------------------------------------------------------------------KGR--TAVLVAV-D---------------------------------D-----------------ELCGL--IA--I------AD-TVK----------------PEAEL----AVH---I------LK-S------------------------MGLE--VV-LMTGDNSRT-ARSIAS--Q-------------------------------VGIT-------K------------------------------------------------------------VF--------AE------------------------------VLPSHKVAKVKQ------------------------LQEE-------------------------------------------------------------------------------------------------------------------------------------------------------------G-K-W-VAMVGDGINDSPALAMANVGIAIGT--G---T------------DVALEAAD-----VVLI----------RN----------D-------------L---------LDVVASID------------LSRKTVKRIRINFV-FALIYNLVGIPI---A----------------------------AG--VF-MP----I------------G----------------------------L---VLQP---WMG-S---A----------AMA--------AS----------------SV--SV---V-L-S----------SLF----------LKLYRKPTYENYELHARSQMG-------QK-----RPS------------------------EIS--------VHV------------------------GIDD--------TS-RNS-------------------------------------------PK---LGLLDRIVNYSRAS-------------------INSLLSD-------------------------------------KRSLN---------------------------SI---------GT-------------------------SEP----------------DKHSLLV---------------------GD-----------------------------------Y-R-------EDDDTTL---------------------------------------------------------------------------------------------------------------------------------------------------------------------------------------------------------------------------------------------------------------------------------------------------------------------------------------------------------------------------------------------------------------------------------------------------------------------------------------------------------------------------------------------------------------------------------------------------------------------------------------------------------------------------------------------------------------------------------------------------------------------------------------------------------------------------------------------------------------------------------------------------------------------------------------------------------------------------------------------------------------------------------------------------------------------------------------------------------------------------------------------------------------------------------------------------------------------------------------------------------------------------------------------------------------------------------------------------------------------------------------------------------------------------------------------------------------------------------------------------------------------------------------------------------------------------------------------------------
>Capitella_teleta_283909@32189
------------------------------------------------------------------------------------------------------------------------------------------------------------------------------------------------------------------------------------------------------------------------------------------------------------------------------------------------------------------------------------------------------------------------------------------------------------------------------------------------------------------------------------------------------------------------------------------------------------------------------------------------------------------------------------------------------------------------------------------------------------------------------------------------------------------------------------------------------------------------------------------------------------------------------------------------------------------------------------------------------------------------------------------------------------------------------------------------------------------------------------------------------------------------------------------------------------------------------------------------------------------------------------------------------------------------------------------------------------------------------------------------------------------------------------------------------------------------------------------------------------------------------------------------------------------------------------------------------------------------------------------------------------------------------------------------------------------------------------------------------------------------------------------------------------------------------------------------------------------------------------------------------------------------------------------------------------------------------------------------------------------------------------------------------------------------------------------------------------------------------------------------------------------------------------------------------------------------------------------------------------------------------------------------------------------------------------------------------------------------------------------------------------------------------------------------------------------------------------------------------------------------------------------------------------------------------------------------------------------------------------------------------------------------------------------------------------------------------------------------------------------------------------------------------------------------------------------------------------------------------------------------------------------------------------------------------------------------------------------------------------------------------------------------------------------------------------------------------------------------------------------------------------------------------------------------------------------------------------------------------------------------------------------------------------------------------------------------------------------------------------------------------------------------------------------------------------------------------------------------------------------------------------------------------------------------------------------------------------------------------------------------------------------------------------------------------------------VFIEGMTCM---S-------------------CV-----RNIEGVISV---------K----------------------------------------------------------PGVKFI-KV--------------SLEKKLAY-------------VK-----------FDPSVLTVE---------------------------------AVRQAVD---DMGFEAS-----------------------------------------------------------------------------------------------------------------------------------------------------------LDQ---PQSAQVRISV---E-----GMTCKS-CVR------NIE------------------------------------------EHVGK-QDGVQS--V------------------------E---------------------------------------VSLEDKEA-------LI-CYE------KA-KTSATA-----L-RDLIDDMGFE----ASLVLQAFDD---------------------------------------------------------------------------------------------------------------------------------------------------------------------------------------------------------------------------------------------------------------------LAK----ERSSSDPEDCGSLAVVSVEGMTCQ------------------------------------------SCVKS-IE----------------------GV--VSEK-------PGV---------------------------LS-------IK--------------------VSLED------QA----ATIR-YKAKM-T--SPE------K---------------------------L--CEYIDDMG---FEASVRTDKT----------------------------------------------------------------A---------------------------------HVSNGMCVISVKGMVCH-SC--VNSIQSHIG----------------------------------------------------------------------------------------------------------DM--NG----V--VSIA--VSLEE--------------------------------EKAFVQ-----YNLTLLSSQE--------IANE---I----------DD-------MGFE--SKLLD-TVLDADAHSYSVTL----DVD------GM-HCNSCTK-T---I------------------EGVVGAM-A--------------------------GVNKIEVS-------LLQA------------------------------------------------------------------NAKVVYDPSRKCF--LRVNGMTC--------------G-SC--VN----N-----IERG-------------------------------------------------------------L-----------SRV----------E---------------------GVK----------------TV------------L--V--SLM-AQKAE-----------------------------------------------VK------------------------------------------------FDPAYIM-------------------------PDQIA--------HT-----V---T----AMGF---------A--SSVLESED----------------------------------------AGQG------SVEMHI--EGMTC-------------------------------------------A----S---CV------HLIESKLVTK----------------PGV-------LSAVVALAT--------------------------------------------------------------------------------------------------------------SK----GRFTFDT-E------------------VT---G---PRSIMEFIN----EL-GF-----------------------------TAT----------LTDHD-----------------------------------DKS-------SGM---------------------------------LDHKRTIQ---------------------MWR--N---SFL--------------F-------------S-LLF-----------G-V-------PVMLV-MMYFM--FSMHM----------------------ADCP------------------------EMTTNGTM-DMAQGHECMEV-FMVLPGL-SL-------E-------------NLL-LFLLCTPC---------Q----------------FLGG----------------------------------------------------R-----YFF-SH-A----VKA-----L------------------------------------KHR-TT-N-MDVLIAL-A---T--------------------------S------------------------------------------------------------------------------------------------------------ISYS-------YSVL-VCVVAII-M------------------------------------------------ME--------------------------------------------------------KTSPKTFFE--------------T-------------P--------------------------------------P------MLLVFISLG-----R--WM------EHIAKGK---T--S-----E--------------ALAK-------LMS-LQAT----DATL-----------------VEMDK-S-----------------------------------------------------------------------------------------------------------------------------------------------------------------------------------------------------------------------------------------------------------------------------------------------------------------------------------------GVISRESNI---------------------------------RVELVQRGDI---------------------LK-VVPG-----EK-----------IPTD--------GR--------------VV--E----------GS-------------------------------------S-----------T-------CD------------------ESLI---T-------GES------M-----------------------PVP------------K-K----------------P--GT--------------D-------------------------V----IGGS-----------LN--Q-------H-G---------------T-LLVQAT-HVGS--------------------------------ES----AL-A------------------------QIVKL----------------------------VEE--AQ-T--------S---KAPIQKL-------ADTI-A---------------------------G---Y--FVPA-------V--------------VSL-SL-LT---L----IA---WVI----VGYVDLDLI---------C------------------------------------------------------------------------------------------------------------------------------------------------------------------------------------------------------------------------CSLGCTFSR----------------------------LFFTQERGQNKHEAIFEH------AF-KF---GIT--------V-LCI-------------------A-------C--PCALGLATPTAVMVGT-------GV-G-AT------NG--ILI--KG-----G----EP-LETI------H---------KI-----------------------RSIVFDKTGT-----VTHGV-PRVAR--I-CMFVE---P------------------------------------------------------------------------------------------------------------------------------------------------------------------------------------------------------------------------------------------------------------------------------------------------------------------------------------------------------------------------------------------------------------------------------------------------------------------------------------------------------------------------------------------------------------------------------AVCS---------------------------------LQWLI---AIA-GTA--ENSSEHPLAT--AIVN----------------YAKKALQ-------------------------------------------------------------------------------TEALGKTADFT-----------------AVP---------G-CGLK--CN-----V---------------------------------------------------------------------------------------SQVEYLLEDNHDPKSGS-----------------------------------------------------------------------------------------VRSLQAMTISVGSHRVLM--GNR-E-WMQRN-GMLVTP-EID--------------------------------------------------------------------------------------------------------SK-----MEEHE-V----------------------------------------------------------------------------QGH--TAILCAI-D---------------------------------G-----------------RIIAM--LA--V------AD-TVK----------------SEAHL----AVY---T------LK-K------------------------MGLN--VM-LLTGDNRRT-ARAIAR--------------------------------Q-VGIE-------T------------------------------------------------------------VF--------AE------------------------------VLPSHKVAKVKQ------------------------LQAL-------------------------------------------------------------------------------------------------------------------------------------------------------------G-S-A-VAMVGDGVNDSPALAQADTGIAIGT--G---T------------DVAVEAAD-----VVLI----------RN----------D-------------L---------LDVVGAMS------------LSKKTVNRIRINFV-AATIYNIIGIPI---A----------------------------AG--CF-MP----L------------G----------------------------L---ELMP---WMA-S---V----------AMA--------AS----------------SV--SV---V-C-S----------SLL----------LKMWTKP--------------------------------------------------------------------------------------------------------------------------------------------------------------------------------------------------------------------------------------------------------------------------------------------------------------------------------------------------------------------------------------------------------------------------------------------------------------------------------------------------------------------------------------------------------------------------------------------------------------------------------------------------------------------------------------------------------------------------------------------------------------------------------------------------------------------------------------------------------------------------------------------------------------------------------------------------------------------------------------------------------------------------------------------------------------------------------------------------------------------------------------------------------------------------------------------------------------------------------------------------------------------------------------------------------------------------------------------------------------------------------------------------------------------------------------------------------------------------------------------------------------------------------------------------------------------------------------------------------------------------------------------------------------------------------------------------------------------------------------------------------------------------------------------------------------------------------------------------------------------------------------------------------------------------------------------------------------------------------------------------------------------------------
>Capsella_rubella_81985@20906405
----------------------------------------------------------------------------------------------------------------------------------------------------------------------------------------------------------------------------------------------------------------------------------------------------------------------------------------------------------------------------------------------------------------------------------------------------------------------------------------------------------------------------------------------------------------------------------------------------------------------------------------------------------------------------------------------------------------------------------------------------------------------------------------------------------------------------------------------------------------------------------------------------------------------------------------------------------------------------------------------------------------------------------------------------------------------------------------------------------------------------------------------------------------------------------------------------------------------------------------------------------------------------------------------------------------------------------------------------------------------------------------------------------------------------------------------------------------------------------------------------------------------------------------------------------------------------------------------------------------------------------------------------------------------------------------------------------------------------------------------------------------------------------------------------------------------------------------------------------------------------------------------------------------------------------------------------------------------------------------------------------------------------------------------------------------------------------------------------------------------------------------------------------------------------------------------------------------------------------------------------------------------------------------------------------------------------------------------------------------------------------------------------------------------------------------------------------------------------------------------------------------------------------------------------------------------------------------------------------------------------------------------------------------------------------------------------------------------------------------------------------------------------------------------------------------------------------------------------------------------------------------------------------------------------------------------------------------------------------------------------------------------------------------------------------------------------------------------------------------------------------------------------------------------------------------------------------------------------------------------------------------------------------------------------------------------------------------------------------------------------------------------------------------------------------------------------------------------------------------------------------------------------------------------------------------------------------------------------------------------------------------------------------------------------------------------------------------------------------------------------------------------------------------------------------------------------------------------------------------------------------------------------------------------------------------------------------------------------------------------------------------------------------------------------------------------------------------------------------------------------------------------------------------------------------------------------------------------L--T------------------------------------------------------------------KSRQNQ-------I-RLYE------KR-----------------TRFAH--------MAT------------------------------------------------------------------------------------------KLLELTCI---------------------------------------------------------------------RKERF---------------------------------SER-Y-------PLVRKHLT--------------RSRGGGS-SS-----DMA------------------TAFEIEEDISRAIFQVLGMTCS------------------------------------------ACAGS-VE----------------------KA--IKRL-------PGI---------------------------HE-------AV--------------------IDALN------NR----AQIL-FYPNL----VDV-----------------------------------------------------------------------------------------------------------------------------------------------------------------------------------------------------------------------------------------------------------------------------------------------------------------------------------------------------------------------------E---T--------IRET---I----------ED-------AGFE--ASLIE-NEA--NER------------------------------------------------------------------------------------------------------------------------------------------------------------------------------------SRQVCR--IRINGMTC---------------TSC--SS----T-----IERV-------------------------------------------------------------L-----------QSV----------N---------------------GVQ----------------RA------------H--V--ALA-IEEAE-----------------------------------------------IH------------------------------------------------YDPRLLS-------------------------YDRLL--------EE-----I-------ENAGF---------E--AVLIST-G----------------------------------------------EDVSKIDLKI--DGEFT-------------------------------------------D-----E--SM------KIIERSLEAL----------------PGV-------QSVEISHGT-------------------------------------------------------------------------------------------------------------DT-----ISVLYKP-D------------------VT---G---PRNFIQVIE----ST-VFGHSGHI-----------------------KAT----------IFSEGG------------------------------------V-------GRE---------------------------------SQKQGEIK---------------------QYY--R---SFL--------------W-------------S-LVF-----------T-V-------PVFLT-AMVFM--YIPGI----------------------KD-L------------------------------------------LM-FKVINML-TV-------G-------------EII-RWVLATPV---------Q----------------FVIG----------------------------------------------------W-----RFY-TG-S----YKA-----L------------------------------------RRG-SA-N-MDVLIAL-G---T--------------------------N------------------------------------------------------------------------------------------------------------AAYF-------YSLY-TVLRAATSPD----------------------------------------------------------------------------------------------------------FKGVDFFE--------------T-------------S--------------------------------------A------MLISFIILG-----K--YL------EVMAKGK---T--S-----Q--------------AIAK-------LMN-LAPD----TAIL-----------------LSLD-EE-----------------------------------------------------------------------------------------------------------------------------------------------------------------------------------------------------------------------------------------------------------------------------------------------------------------------------------------GNATGEEEI---------------------------------DGRLIQKNDV---------------------IK-IVPG-----AK-----------VASD--------GY--------------VI--W----------GQ-------------------------------------S-----------H-------VN------------------ESMI---T-------GEA------R-----------------------PVA------------K-R----------------K--GD--------------T-------------------------V----IGGT-----------LN--E-------N-G---------------V-LHVKVT-RVG--------------------------------SES----AL-A------------------------QIVRL----------------------------VES--AQ-L--------A---KAPVQKL-------ADRI-S---------------------------K---F--FVPL-------V--------------IFL-SF-ST---W----LA---WFL----AGKLHWYPE---------S------------------------------------------------------------------------------------------------------------------------------------------------------------------------------------------------------------------------WIPP--------------------------------------------SMDSFEL------AL-QF---GIS--------V-MVI-------------------A-------C--PCALGLATPTAVMVGT-------GV-G-AS------QG--VLI--KG-----G----QA-LERA------H---------KV-----------------------NCIVFDKTGT-----LTMGK-PVVVK--T-KLLKN------------------------------------------------------------------------------------------------------------------------------------------------------------------------------------------------------------------------------------------------------------------------------------------------------------------------------------------------------------------------------------------------------------------------------------------------------------------------------------------------------------------------------------------------------------------------------------MV---------------------------------LREFY---ELV-AAT--EVNSEHPLAK--AIVE----------------YGKKFRD--DEE--------------------------------------------------------------------------NPAWPESRDFV-----------------SVT---------G-NGVK--AI-----V---------------------------------------------------------------------------------------KG------------------------------------------------------------------------------REI---------------------------------------MV--GNK-S-LMTSH-GVIIPV-D--------------------------------------------------------------------------------------------------------AEEL-----LTEAE-E----------------------------------------------------------------------------MAQ--TGILVSI----------------------------------NS-----------------ELIGV--LS--V------SD-PLK----------------PSARV----AIS---I------LK-S------------------------MNIK--SI-MVTGDNWGT-ANSIAR--------------------------------E-VGID-------S------------------------------------------------------------VI--------AE------------------------------AKPEQKAEKVK-------------------------------------------------------------------------------------------------------------------------------------------------------------------------------------ELQAAG-H-V-VAMVGDGINDSPALVAADVGMAIGA--G---T------------DIAIEAAD-----IVLM----------KS----------N-------------L---------EDVITAID------------LSRKTFSRIRLNYV-WALGYNLMGIPI---A----------------------------AG--VL-FP----S-----------TR----------------------------F---RLPP---WIA-G---A----------AMA--------AS----------------SV--SV---V-C-C----------SLL----------LKNYKRPEKLDHLEIREI----------QVER--V----------------------------------------------------------------------------------------------------------------------------------------------------------------------------------------------------------------------------------------------------------------------------------------------------------------------------------------------------------------------------------------------------------------------------------------------------------------------------------------------------------------------------------------------------------------------------------------------------------------------------------------------------------------------------------------------------------------------------------------------------------------------------------------------------------------------------------------------------------------------------------------------------------------------------------------------------------------------------------------------------------------------------------------------------------------------------------------------------------------------------------------------------------------------------------------------------------------------------------------------------------------------------------------------------------------------------------------------------------------------------------------------------------------------------------------------------------------------------------------------------------------------------------------------------------------------------------------------------------------------------------------------------------------------------------------------------------------------------------------------------------------------------------------------------------------------------------------------------------------------------------------------------------------------------------------------------------------------------------------------------
>Carica_papaya_3649@16410273
-----------------------------------------------------------------------------------------------------------------------------------------------------------------------------------------------------------------------------------------------------------------------------------------------------------------------------------------------------------------------------------------------------------------------------------------------------------------------------------------------------------------------------------------------------------------------------------------------------------------------------------------------------------------------------------------------------------------------------------------------------------------------------------------------------------------------------------------------------------------------------------------------------------------------------------------------------------------------------------------------------------------------------------------------------------------------------------------------------------------------------------------------------------------------------------------------------------------------------------------------------------------------------------------------------------------------------------------------------------------------------------------------------------------------------------------------------------------------------------------------------------------------------------------------------------------------------------------------------------------------------------------------------------------------------------------------------------------------------------------------------------------------------------------------------------------------------------------------------------------------------------------------------------------------------------------------------------------------------------------------------------------------------------------------------------------------------------------------------------------------------------------------------------------------------------------------------------------------------------------------------------------------------------------------------------------------------------------------------------------------------------------------------------------------------------------------------------------------------------------------------------------------------------------------------------------------------------------------------------------------------------------------------------------------------------------------------------------------------------------------------------------------------------------------------------------------------------------------------------------------------------------------------------------------------------------------------------------------------------------------------------------------------------------------------------------------------------------------------------------------------------------------------------------------------------------------------------------------------------------------------------------------------------------------------------------------------------------------------------------------------------------------------------------------------------------------------------------------------------------------------------------------------------------------------------------------------------------------------------------------------------------------------------------------------------------------------------------------------------------------------------------------------------------------------------------------------------------------------------------------------------------------------------------------------------------------------------------------------------------------------------------------------------------------------------------------------------------------------------------------------------------------------------------------------------------------------------------------------------------------------------------------------------------------------------------------------------------------------MAA------------------------------------------------------------------------------------------KLLALACT---------------------------------------------------------------------RNDA----------------------------------H-----------GGLSPRPHYPS-----------MPKYPKGVSS-----EQD------------------DN-----DVSNAVFQVTGMTCS------------------------------------------ACAGS-VE----------------------KA--IKRL-------PGI---------------------------RE-------AA--------------------VDVLN------NR----AQVF-FHRS--I--VNE-----------------------------------------------------------------------------------------------------------------------------------------------------------------------------------------------------------------------------------------------------------------------------------------------------------------------------------------------------------------------------E---S--------IRER---I----------ED-------AGFE--ARLIK-DSA--NEK------------------------------------------------------------------------------------------------------------------------------------------------------------------------------------STHVYR--IHINGMTC---------------TSC--SS----T-----VERA-------------------------------------------------------------L-----------LAV----------N---------------------GVQ----------------KA------------Q--V--ALA-TEEAE-----------------------------------------------VH------------------------------------------------FDPKILR-------------------------HNQLL--------EV-----I-------EDTGF---------E--AILIST-G----------------------------------------------EDVNKIDLRV--DGVLT-------------------------------------------T-----H--SM------IMIEQSLETL----------------PGI-------QGIDMDPQV-------------------------------------------------------------------------------------------------------------NK-----ISVYYRP-D------------------VT---G---PRNFIRVIE----SI---SS-GHF-----------------------KTT----------IFPEGG------------------------------------G-------GRE---------------------------------NHRQEEIK---------------------QYK--S---SFL--------------W-------------S-LVF-----------T-I-------PVFLT-SMIFM--YIPGI----------------------KE-G------------------------------------------LD-TKVVNML-SV-------G-------------EII-RWILSTPV---------Q----------------FIIG----------------------------------------------------W-----RFY-TG-S----YKA-----L------------------------------------RHG-SA-N-MDVLIAL-G---T--------------------------N------------------------------------------------------------------------------------------------------------AAYF-------YSAY-SVLRAAISPD----------------------------------------------------------------------------------------------------------FKGTDFFE--------------T-------------S--------------------------------------A------MLISFILLG-----K--YL------EVLAKGK---T--S-----E--------------AIAK-------LMN-LTPD----TAIL-----------------LTLD-DE-----------------------------------------------------------------------------------------------------------------------------------------------------------------------------------------------------------------------------------------------------------------------------------------------------------------------------------------GNVLSEEEI---------------------------------DSRLIQKNDI---------------------IK-IIPG-----AK-----------VASD--------GY--------------VL--W----------GQ-------------------------------------S-----------N-------VN------------------ESMI---T-------GEA------Q-----------------------LVP------------K-R----------------K--GD--------------P-------------------------V----IGGT-----------VN--E-------N-G---------------A-LHIKAT-KVG--------------------------------SES----AL-A------------------------RIVRL----------------------------VES--AQ-L--------A---KAPVQKF-------ADRI-S---------------------------K---Y--FVPM-------V--------------IIL-SF-ST---W----LA---WFL----VGKFHGYPE---------S------------------------------------------------------------------------------------------------------------------------------------------------------------------------------------------------------------------------WVPS--------------------------------------------SMDSFEL------AL-QF---GIS--------V-MVI-------------------A-------C--PCALGLATPTAVMVGT-------GV-G-AS------QG--VLI--KG-----G----QA-LEIA------H---------KV-----------------------SCIVFDKTGT-----LTVGK-PVVVN--T-RLLKN------------------------------------------------------------------------------------------------------------------------------------------------------------------------------------------------------------------------------------------------------------------------------------------------------------------------------------------------------------------------------------------------------------------------------------------------------------------------------------------------------------------------------------------------------------------------------------MV---------------------------------LREFY---ELV-AAT--EMNSEHPLAK--AIVE----------------YAKKFRG--DEE--------------------------------------------------------------------------KIVWPEARDFI-----------------SFT---------G-HGVK--AT-----V---------------------------------------------------------------------------------------RN------------------------------------------------------------------------------REI---------------------------------------IV--GNK-S-LMLEN-GIAVPA-D--------------------------------------------------------------------------------------------------------AEDM-----LTETE-E----------------------------------------------------------------------------MAQ--TGILVSI----------------------------------DG-----------------EITGV--LA--I------SD-PLK----------------PGARE----VIP---I------LK-S------------------------MRVR--SI-MVTGDNWGT-ANSIAQ--------------------------------E-VGIE-------T------------------------------------------------------------VV--------AE------------------------------AKPEQKADKVK-------------------------------------------------------------------------------------------------------------------------------------------------------------------------------------DLQASG-H-V-VAMVGDGINDSLALVAADVGIAIGA--G---T------------DIAIEAAD-----IVLM----------KS----------N-------------L---------EDVITAID------------LSRHTFSHIRLNYV-WALGYNLLGIPI---A----------------------------AG--TL-FP----S-----------TR----------------------------F---RLPP---WIA-G---A----------AMA--------AS----------------SV--TV---V-C-C----------SLF----------LKYYKRPKKLRNLVMQGI----------QIE--------------------------------------------------------------------------------------------------------------------------------------------------------------------------------------------------------------------------------------------------------------------------------------------------------------------------------------------------------------------------------------------------------------------------------------------------------------------------------------------------------------------------------------------------------------------------------------------------------------------------------------------------------------------------------------------------------------------------------------------------------------------------------------------------------------------------------------------------------------------------------------------------------------------------------------------------------------------------------------------------------------------------------------------------------------------------------------------------------------------------------------------------------------------------------------------------------------------------------------------------------------------------------------------------------------------------------------------------------------------------------------------------------------------------------------------------------------------------------------------------------------------------------------------------------------------------------------------------------------------------------------------------------------------------------------------------------------------------------------------------------------------------------------------------------------------------------------------------------------------------------------------------------------------------------------------------------------------------------------------------------
>Cavia_porcellus_10141@ENSCPOP00000001483
-----------------------------------------------------------------------------------------------------------------------------------------------------------------------------------------------------------------------------------------------------------------------------------------------------------------------------------------------------------------------------------------------------------------------------------------------------------------------------------------------------------------------------------------------------------------------------------------------------------------------------------------------------------------------------------------------------------------------------------------------------------------------------------------------------------------------------------------------------------------------------------------------------------------------------------------------------------------------------------------------------------------------------------------------------------------------------------------------------------------------------------------------------------------------------------------------------------------------------------------------------------------------------------------------------------------------------------------------------------------------------------------------------------------------------------------------------------------------------------------------------------------------------------------------------------------------------------------------------------------------------------------------------------------------------------------------------------------------------------------------------------------------------------------------------------------------------------------------------------------------------------------------------------------------------------------------------------------------------------------------------------------------------------------------------------------------------------------------------------------------------------------------------------------------------------------------------------------------------------------------------------------------------------------------------------------------------------------------------------------------------------------------------------------------------------------------------------------------------------------------------------------------------------------------------------------------------------------------------------------------------------------------------------------------------------------------------------------------------------------------------------------------------------------------------------------------------------------------------------------------------------------------------------------------------------------------------------------------------------------------------------------------------------------------------------------------------------------------------------------------------------------------------------------------------------------------------------------------------------------------------------------------------------------------------------------------------------------------------------------------------------------------------------------------------------------------------------------------------------------------------------------------------------------------------------------------------------------------LG------TE--SLHVRA-KENLCSLLPKLPFPAR------SWKQAM--KQSFAFDNIG----YEGGVDSLCPSP-------T-VTS---------------------------TIGILGMTCQ---S-------------------CV-----RSIEGKISG---------L----------------------------------------------------------KGIVNF-KV--------------SLEQSNAT-------------VK-----------YVPSVISLQ---------------------------------QVCHQIG---DMGFEASIAEGKAA-------------SW----------------------------------------------------------------------------------------------------------------------------------PLRTLL---AQESVVKLRV---E-----GMTCQS-CIN------SIE------------------------------------------GKLRK-LHGVVR--V------------------------K---------------------------------------VSLSNQEA-------VI-TYQ------PY-LIQPED-----L-RDHVSDMGFE----ASIKNKVAPLSLG----------------------------------------------------------------------------------------------PI----------------------------------------------------------------------DIGR------------------------LQSA------------------------N--------PKRTSA-FAN------------QNFNNSETQ----------GSHTATLQLGIDGMHCQ------------------------------------------SCVLN-IE----------------------GN--IGQL-------PGV---------------------------QH-------IQ--------------------VSLES------RT----AEVL-YDPSC-V--TPE------S---------------------------L--KRAIEALPPGNFKVSLPDGAGGSGAGDEPSSCHS-------------------------------------------PGSPERSQV---------------------------------QGRGSSTVLSVTGMTCA-SC--VQSIKGVLS----------------------------------------------------------------------------------------------------------QR--EG----V--QRVS--VSLAE--------------------------------GTATVL-----HDPSIISPAE--------LRAA---V----------ED-------MGFE--ASVVP-ENYST-NHVVDHSARNLGKQVQ-------------QA-------L------DDPPVSVQE----------------VAPQARG--H--LR---NHSP-----GS-------SSDI------------------------------------------------------------------PQPTGTAAAQKCF--LQIKGMTC--------------A-SC--VS----H-----IERN-------------------------------------------------------------L-----------QKE----------A---------------------GIL----------------SV------------L--V--ALM-SGKAE-----------------------------------------------VK------------------------------------------------YNPEVIQ-------------------------PPKIT--------QL-----I---Q----ALGF---------E--AAVMEDNA----------------------------------------GSDG------DVELVI--TGMTC-------------------------------------------A----S---CV------HNIESKLTRT----------------NGI-------TYASVALAT--------------------------------------------------------------------------------------------------------------SK----AHVKFDP-E------------------II---G---PRDIVKIIE----EI-GF-----------------------------RAS----------LAQSR------------------------------------PT-------AHH---------------------------------LDHKVEIK---------------------QWR--K---SFL--------------C-------------S-LVF-----------G-I-------PVMGL-MIYML--IPSH--------------------------------------------------------------EPHEAMVLD-HSIIPGL-SI-------L-------------NLI-FFILCTFV---------Q----------------FLGG----------------------------------------------------W-----YFY-VQ-A----YKS-----L------------------------------------RHK-SA-N-MDVLIVL-A---T--------------------------S------------------------------------------------------------------------------------------------------------IAYA-------YSLI-ILVVAIA-E------------------------------------------------KA--------------------------------------------------------ERSPVTFFD--------------T-------------P--------------------------------------P------MLFVFIALG-----R--WL------EHVAKSK---T--S-----E--------------ALAK-------LMS-LQAT----EATV-----------------VTLGE-D-----------------------------------------------------------------------------------------------------------------------------------------------------------------------------------------------------------------------------------------------------------------------------------------------------------------------------------------NLILREEQV---------------------------------PMELVQRGDV---------------------IK-VVPG-----GK-----------FPVD--------GK--------------VL--E----------GN-------------------------------------T-----------M-------AD------------------ESLI---T-------GEA------M-----------------------PVT------------K-K----------------P--GS--------------T-------------------------V----IAGS-----------IN--A-------H-G---------------S-VLIKAT-HVGN--------------------------------DT----TL-A------------------------QIVKL----------------------------VEE--AQ-M--------S---KAPIQQL-------ADRF-S---------------------------G---Y--FVPF-------I--------------III-ST-LT---L----VV---WIV----IGFIDFGVV---------Q------------------------------------------------------------------------------------------------------------------------------------------------------------------------------------------------------------------------KYFP-SPSK-----------------------------------HISQTEVVIRF------AF-QT---SIT--------V-LCI-------------------A-------C--PCSLGLATPTAVMVGT-------GV-A-AQ------HG--ILI--KG-----G----KP-LEMA------H---------KI-----------------------KTVMFDKTGT-----ITHGV-PRVMR--V-LLLVD---M------------------------------------------------------------------------------------------------------------------------------------------------------------------------------------------------------------------------------------------------------------------------------------------------------------------------------------------------------------------------------------------------------------------------------------------------------------------------------------------------------------------------------------------------------------------------------ATLP---------------------------------LRKVL---AVV-GTA--EASSEHPLGL--AVTK----------------YCKEELGTE-------------------------------------------------------------------------------TLGYCTDFQ-----------------AVP---------G-CGIS--CK-----V---------------------------------------------------------------------------------------SNVEAILSQSERPLSGQTGHLK-------------GIGPP----------------------------PD--------------------------------------------AEPQTFSVLI--GNR-E-WMRRN-GLTISS-DVS--------------------------------------------------------------------------------------------------------DA-----MTDHE-M----------------------------------------------------------------------------KGQ--TAILVAI-D---------------------------------G-----------------VLCGM--IA--I------AD-AVK----------------PEAAL----AVH---T------LK-S------------------------MGVD--VV-LITGDNRKT-ARAIAT--Q-------------------------------VGIK-------K------------------------------------------------------------VF--------AE------------------------------VLPSHKVAKVQE------------------------LQNE-------------------------------------------------------------------------------------------------------------------------------------------------------------G-K-K-VAMVGDGVNDSPALAQADVGIAIGS--G---T------------DVAIEAAD-----VVLI----------RN----------D-------------L---------LDVVASIH------------LSKRTVRRIRVNLV-LALIYNMVGIPI---A----------------------------AG--VF-MP----I------------G----------------------------I---VLQP---WMG-S---A----------AMA--------AS----------------SV--SV---V-L-S----------SLQ----------LKCYKKPDMERYEMQAHGRMK-------PL-----SAS------------------------QVS--------VHV------------------------GMDD--------RR-RDS-------------------------------------------PR---PTPWDQVSYVSQVS-------------------LSSLTSD-------------------------------------RLSRH--------S------------------AT---------MD-------------------------DGG----------------DKWSLLL---------------------ND-----------------------------------R-D-------EEQYM-----------------------------------------------------------------------------------------------------------------------------------------------------------------------------------------------------------------------------------------------------------------------------------------------------------------------------------------------------------------------------------------------------------------------------------------------------------------------------------------------------------------------------------------------------------------------------------------------------------------------------------------------------------------------------------------------------------------------------------------------------------------------------------------------------------------------------------------------------------------------------------------------------------------------------------------------------------------------------------------------------------------------------------------------------------------------------------------------------------------------------------------------------------------------------------------------------------------------------------------------------------------------------------------------------------------------------------------------------------------------------------------------------------------------------------------------------------------------------------------------------------------------------------------------------------------------------------------------------------
>Cavia_porcellus_10141@ENSCPOP00000017865
---------------------------------------------------------------------------------------------------------------------------------------------------------------------------------------------------------------------------------------------------------------------------------------------------------------------------------------------------------------------------------------------------------------------------------------------------------------------------------------------------------------------------------------------------------------------------------------------------------------------------------------------------------------------------------------------------------------------------------------------------------------------------------------------------------------------------------------------------------------------------------------------------------------------------------------------------------------------------------------------------------------------------------------------------------------------------------------------------------------------------------------------------------------------------------------------------------------------------------------------------------------------------------------------------------------------------------------------------------------------------------------------------------------------------------------------------------------------------------------------------------------------------------------------------------------------------------------------------------------------------------------------------------------------------------------------------------------------------------------------------------------------------------------------------------------------------------------------------------------------------------------------------------------------------------------------------------------------------------------------------------------------------------------------------------------------------------------------------------------------------------------------------------------------------------------------------------------------------------------------------------------------------------------------------------------------------------------------------------------------------------------------------------------------------------------------------------------------------------------------------------------------------------------------------------------------------------------------------------------------------------------------------------------------------------------------------------------------------------------------------------------------------------------------------------------------------------------------------------------------------------------------------------------------------------------------------------------------------------------------------------------------------------------------------------------------------------------------------------------------------------------------------------------------------------------------------------------------------------------------------------------------------------------------------------------------------------------------------------------------------------------------------------------------------------------------------------------------------------------------------------------------------------------------------------------------------------------------------------------------------------------------------------------------------------------------------------------------------------------------------------------------------------------------------------------------------------------------KV--------------SLEEKIAT-------------II-----------YDSKLQTPK---------------------------------TLQEAID---DMGFDAILHNPNPL-------------PMLTDTVFLTVT-TSLALPWDHIQSTLL-----KTKGVTDIKICPQQRTIVVTII----------------------------------PSIVSANQIIELVPD------L-SL-----DTRTLEKNSGTCEDHSMAQ---ASEVMLKMKV---E-----GMTCHS-CTS------TIE------------------------------------------GKIGK-LQGVQR--I------------------------KE-------------------------------------LVSLDNQEA-------TI-IYQ------PH-LITVEE-----I-KKQIEAVGFS----AYVKKQHKQLKLG----------------------------------------------------------------------------------------------TI----------------------------------------------------------------------DVGR------------------------LKNT------------------------P--------IKSSRDYSRE------------S--S-------------------------------------------------------------------------------------------------------------------------------------------------------------------------------------------------------------YS-M--HSR------S---------------------------L--KKTIEAVSPGQYIVTITSVVENTSNSLSSSS---L------------------------------------------QKIPLNIVV---------------------------------QPLTQETVINIDGMTCN-SC--VQSIEGVIS----------------------------------------------------------------------------------------------------------KK--TG----V--KSIQ--VSLEN--------------------------------SNGTIE-----YDPLLTSPET--------LKEA---I----------ED-------MGFD--AALS--DINEQ-FGMIAQP---SLE----------------------------------MPLLPST----------------NELNK----------------------K-------MTPA------------------------------------------------------------------NNKDEQRTSSKCY--IEVTGMTC--------------A-SC--VA----N-----IERN-------------------------------------------------------------L-----------RLE----------S---------------------RIY----------------SV------------L--V--ALM-AGKAE-----------------------------------------------VR------------------------------------------------YNPTIIQ-------------------------PPLIA--------EF-----I---R----ELGF---------G--ATVIETAE----------------------------------------EEDG------VLELVV--RGMTC-------------------------------------------A----S---CV------HKIESTLTKH----------------RGI-------FYCSVALAT--------------------------------------------------------------------------------------------------------------NK----AHIKYDP-E------------------II---G---PRDIIHTIE----SL-GF-----------------------------EAS----------LVKKD------------------------------------RS-------ASH---------------------------------LDHKREIR---------------------QWR--R---SFL--------------V-------------S-LFF-----------C-I-------PVMGL-MIYMM--VMDYH----------------------LSTLHH---------------N------QNISNEDL-IS-IHSSMFLE-RQILPGL-SI-------M-------------NLL-SFLLCVPV---------Q----------------FFGG----------------------------------------------------W-----HFY-IQ-A----YRA-----L------------------------------------KHK-TA-N-MDVLIVL-A---T--------------------------T------------------------------------------------------------------------------------------------------------IAFA-------YSSV-ILLVATY-E------------------------------------------------RA--------------------------------------------------------KVNPITFFD--------------T-------------P--------------------------------------P------MLFVFIALG-----R--WL------EHIAKGK---T--S-----E--------------ALAK-------LIS-LQAT----EATI-----------------VTLNS-E-----------------------------------------------------------------------------------------------------------------------------------------------------------------------------------------------------------------------------------------------------------------------------------------------------------------------------------------NILLSEEQV---------------------------------DVELVQRGDI---------------------IK-VVPG-----GK-----------FPVD--------GR--------------VI--E----------GH-------------------------------------S-----------M-------VD------------------ESLI---T-------GEA------M-----------------------PVA------------K-K----------------P--GS--------------T-------------------------V----IAGS-----------IN--Q-------N-G---------------S-ILICAT-HVGA--------------------------------DT----TL-S------------------------QIVKL----------------------------VEE--AQ-T--------S---KAPIQQF-------ADKL-S---------------------------G---Y--FVPF-------I--------------VLV-SI-AT---L----LV---WII----IGFLNFEIV---------E------------------------------------------------------------------------------------------------------------------------------------------------------------------------------------------------------------------------AYFP-GYNR-----------------------------------SISRTETIIRF------AF-QA---SIT--------V-LCI-------------------A-------C--PCSLGLATPTAVMVGT-------GV-G-AQ------NG--ILI--KG-----G----EP-LEMA------H---------KV-----------------------KVVVFDKTGT-----ITHGT-PVVSQ--V-KVLVE---S------------------------------------------------------------------------------------------------------------------------------------------------------------------------------------------------------------------------------------------------------------------------------------------------------------------------------------------------------------------------------------------------------------------------------------------------------------------------------------------------------------------------------------------------------------------------------NRIS---------------------------------RNKFL---AIV-GTA--ESNSEHPLGA--AVTK----------------YCKQELDTE-------------------------------------------------------------------------------TLGTCIDFQ-----------------VVP---------G-CGIS--CK-----V---------------------------------------------------------------------------------------TNIEGLLHKNNWNIEENNIKNA-------------SLIQIDA----------------------S---NEP----SSTLSSM---------------------FIDAQLS--NAVNTQQYKVLI--GNR-E-WMVRN-GLIINN-DID--------------------------------------------------------------------------------------------------------DF-----MTEHE-R----------------------------------------------------------------------------KGR--TAVLVAV-D---------------------------------D-----------------ELCGL--VA--I------AD-TVK----------------PEAEL----AVH---I------LK-S------------------------MGLE--VV-LMTGDNSKT-ARSIAS--Q-------------------------------VGIT-------K------------------------------------------------------------VF--------AE------------------------------VLPSHKVAKVKQ------------------------LQEE-------------------------------------------------------------------------------------------------------------------------------------------------------------G-R-Q-VAMVGDGINDSPALAMANVGIAIGT--G---T------------DVAIEAAD-----VVLI----------RN----------D-------------L---------LDVVASID------------LSRKTVKRIWINFV-FALIYNLVGIPI---A----------------------------AG--VF-MP----I------------G----------------------------L---VLQP---WMG-S---A----------AMA--------AS----------------SV--SV---V-L-S----------SLF----------LKLYRKPSYENTELHAQSQIG-------EK-----SPS------------------------EIS--------VHV------------------------GIDD--------TS-RNS-------------------------------------------PK---LGLLDRIVNYSRAS-------------------INSLLSD-------------------------------------KRSLN---------------------------SV---------VT-------------------------SEP----------------DKHSLLV---------------------GD-----------------------------------F-R-------EDDDTTL---------------------------------------------------------------------------------------------------------------------------------------------------------------------------------------------------------------------------------------------------------------------------------------------------------------------------------------------------------------------------------------------------------------------------------------------------------------------------------------------------------------------------------------------------------------------------------------------------------------------------------------------------------------------------------------------------------------------------------------------------------------------------------------------------------------------------------------------------------------------------------------------------------------------------------------------------------------------------------------------------------------------------------------------------------------------------------------------------------------------------------------------------------------------------------------------------------------------------------------------------------------------------------------------------------------------------------------------------------------------------------------------------------------------------------------------------------------------------------------------------------------------------------------------------------------------------------------------------------
>Ciona_intestinalis_7719@ENSCINP00000014894
[truncated: 22,336,222 more chars]
