# Supplementary material for: Origin and evolution of metal P-type ATPases in Plantae (Archaeplastida)
Source: Front Plant Sci. 2014 Jan 7;4:544. doi: 10.3389/fpls.2013.00544 (PMC3922081; doi:10.3389/fpls.2013.00544)
Supplement: DataSheet1 — Alignments in FASTA format for Files S1–S7. [file DataSheet1.ZIP › dataset-s1/file-s4.fasta]

>Populus_trichocarpa_3694@26998822
---------------------------------------------------------------------------------------MATKFLALACIRKE---------------------------------------------STYGDLSPRPRYPSMPKYPK---GVSVRETNV--------------------EGSEAKAVFS--VMGMTCSACAGSVEKAVKRLPGIREAVVDVLNNKAQVLFYPSF-VN--------------------------------------------------------------EETIRETIEDAGFEA---TLIQEGT--S---------------------------------------DRSTQVCRIRINGMTCTSCSSTVEQALQAIPGVQKAQVALATEEAEV-----HYDPNILSY---NQ-ILEAINDTGF--EAILLS----T-GV-----------------------------------------------DMS---------KIGLKIVGVRTQ-NSMRII--E-NSLQA----------------L--------------------PGVQSV------DIDPEV-N-KISLSYK-----PDV------T-GPRNFINVIEST----------------------------------GTS-----GRFKATI-----FP------------EG--GGRESHRQE-----EIKQYYRSF--LW----------------------SLVFTV-----PVFLISM-IFMYIP-GI-KHALDTK-IVNM---------LSIGAILRWVLSTPVQFIIGRRFYTGSYKALR-NGSPNMDVLIALGTNAAYFYSVYSVL--R----------------SA----------TS-----PS-------F-E-----SAD-FFETSSMLISFILLGKYLEVLAKGKTSEAIAKLMDLAPGTAILLTLDD------------------------------------------------------------------------------QGNVSSEEEIDSRLIQRNDVIKIIPGAKIASDGFVIWGQ-SHVNESMITGEARPVAKRKGDTVIGGTVNEN-GVL---HIKATRVGSESALSQIVRLVESAQMAKAPVQKFADRISRYFVPLVIILSFSTWLAWFLAGKFHGYPGSWIPKSMDSFQLALQFGISVMVIACPCALGLATPTAVMVGTGVGA-SQGVLIKGGQA-LESAHKVNCIVFDKTGTLTIGKPLVV----------S------TRLLK---NLA--------------------------------LRD----F---------YELVAAAEVNSEHPLAKAIVEYAKKFRE------D--EE----------------------------------------------------------------------SPKWPEAQDFES------------------ITGHGV----KAIV--R-NK--EV--------------------------------------------------------------------------------IVGNK----SLM------L-ENNI----P---------ISIDA-----------EEILAET-EGMAQTGIL----VSI-DREVTGVLAISDPLKPGAHEVISILKS-MKVRSIMVTGDNWGTAHSIAREVGIET--VIAEAKPEHKAEKVKEL------------Q---------------------------------------------------AAGY------IVAMVGDGINDSPALVVADVGMAIGA--GTDIAIEAADIVLMKSNLEDVITAIDLSRKTFFRIRLNYIWALGYNLLGIPIAAGALFPGTGFRLPPWIAGAAMAASSVSVVVCSLLLKNYKRPKKLENLDIG-GI--MIE--------
>Populus_trichocarpa_3694@26998823
---------------------------------------------------------------------------------------MATKFLALACIRKE---------------------------------------------STYGDLSPRPRYPSMPKYPK---GVSVRETNV--------------------EGSEAKAVFS--VMGMTCSACAGSVEKAVKRLPGIREAVVDVLNNKAQVLFYPSF-VN--------------------------------------------------------------EETIRETIEDAGFEA---TLIQEGT--S---------------------------------------DRSTQVCRIRINGMTCTSCSSTVEQALQAIPGVQKAQVALATEEAEV-----HYDPNILSY---NQ-ILEAINDTGF--EAILLS----T-GV-----------------------------------------------DMS---------KIGLKIVGVRTQ-NSMRII--E-NSLQA----------------L--------------------PGVQSV------DIDPEV-N-KISLSYK-----PDV------T-GPRNFINVIEST----------------------------------GTS-----GRFKATI-----FP------------EG--GGRESHRQE-----EIKQYYRSF--LW----------------------SLVFTV-----PVFLISM-IFMYIP-GI-KHALDTK-IVNM---------LSIGAILRWVLSTPVQFIIGRRFYTGSYKALR-NGSPNMDVLIALGTNAAYFYSVYSVL--R----------------SA----------TS-----PS-------F-E-----SAD-FFETSSMLISFILLGKYLEVLAKGKTSEAIAKLMDLAPGTAILLTLDD------------------------------------------------------------------------------QGNVSSEEEIDSRLIQRNDVIKIIPGAKIASDGFVIWGQ-SHVNESMITGEARPVAKRKGDTVIGGTVNEN-GVL---HIKATRVGSESALSQIVRLVESAQMAKAPVQKFADRISRYFVPLVIILSFSTWLAWFLAGKFHGYPGSWIPKSMDSFQLALQFGISVMVIACPCALGLATPTAVMVGTGVGA-SQGVLIKGGQA-LESAHKVNCIVFDKTGTLTIGKPLVV----------S------TRLLK---NLA--------------------------------LRD----F---------YELVAAAEV-SXXX---------------------------------------------------------------------------------------------------------------------------------------------------------------------------------------------------------------------------------------------------------------------------------------------------------------------------------------------------------------------------------------------------------------------------------------------------------------------------------------------------------------------------------------------------------------------------------------------------------------------------
>Populus_trichocarpa_3694@27046702
---------------------------------------------------------------------------------------MATKFLALACIRKE----------------------------------------------SYGDLSPRPRYPSMPKYPK---GVSAQETNV--------------------EGSEAKAVFC--VLGMTCAACAGSVEKAVKRLPGIREAVVDVLNNKAQVLFYPSF-VN--------------------------------------------------------------EETIRETIEDAGFEA---TLIQEET--S---------------------------------------DKSTQVCRIRINGMTCTSCSSTVEQALQAIPGVQKAQVALATEEAEV-----HYDPKILGC---NQ-ILEAINDTGF--EAVLLS----T-GE-----------------------------------------------DMG---------KIGLKVDGVRTH-NSMRMI--E-KSLQA----------------L--------------------PGVQSI------DIDSEV-N-KISLSYK-----PDV------T-GPRNFIKVIEST----------------------------------GT------GRFKAMI-----FP------------EG--GGRESHRKE-----EIKQYYRSF--LW----------------------SLVFTV-----PVFLIAM-IFMYIP-GI-KDALDTK-LVNM---------LSIGAILRWVLSTPVQFIVGRRFYTGSYKALR-HGSANMDVLIALGTNAAYFYSVYSVL--R----------------AA----------SS-----TD-------F-E-----STD-FFETSSMLISFILLGKYLEVLAKGKTSDAIAKLMNLTPGTAILLTLDD------------------------------------------------------------------------------EGNVISEEEIDSRLIQRNDVIKIVPGAKAASDGFVIWGQ-SHVNESMITGEARPVAKRKGDTVIGGTVNEN-GVL---HIKATRVGSESALSQIVRLVESAQMAKAPVQKFADRISKYFVPLVIILSISTWLAWFLAGKFHGYPDSWIPKSMDSFQLALQFGISVMVIACPCALGLATPTAVMVGTGVGA-SQGILIKGGQA-LESAHKVNCLVFDKTGTLTIGKPVVV----------N------TRLLK---NMV--------------------------------LRD----F---------YELIAAAEVNSEHPLAKAIVEYAKKFRE------D--EE----------------------------------------------------------------------NPMWPEAQDFQS------------------ITGHGV----KAIV--R-NK--EV--------------------------------------------------------------------------------IVGNK----SLM------L-EHNI----P---------ISIDA-----------EEMLAET-EGMAQTGIL----VSI-DREVTGVLAISDPLKPGAHEVISILKS-MKVRSIMVTGDNSGTANSIAKEVGIET--VIAEAKPEQKAEKVKEL------------Q---------------------------------------------------AAGY------IVAMVGDGINDSPALVAADVGMAIGA--GTDIAIEAADIVLMKSNLEDVITAIDLSRKTFSRIRLNYIWALGYNLLGIPIAGGVLFPGTGFRLPPWIAGAAMAASSVSVVVCSLLLKNYRRPKMLEHLDIG-GI--KIE--------
>Populus_trichocarpa_3694@27046703
---------------------------------------------------------------------------------------MATKFLALACIRKE----------------------------------------------SYGDLSPRPRYPSMPKYPK---GVSAQETNV--------------------EGSEAKAVFC--VLGMTCAACAGSVEKAVKRLPGIREAVVDVLNNKAQVLFYPSF-VN--------------------------------------------------------------EETIRETIEDAGFEA---TLIQEET--S---------------------------------------DKSTQVCRIRINGMTCTSCSSTVEQALQAIPGVQKAQVALATEEAEV-----HYDPKILGC---NQ-ILEAINDTGF--EAVLLS----T-GE-----------------------------------------------DMG---------KIGLKVDGVRTH-NSMRMI--E-KSLQA----------------L--------------------PGVQSI------DIDSEV-N-KISLSYK-----PDV------T-GPRNFIKVIEST----------------------------------GT------GRFKAMI-----FP------------EG--GGRESHRKE-----EIKQYYRSF--LW----------------------SLVFTV-----PVFLIAM-IFMYIP-GI-KDALDTK-LVNM---------LSIGAILRWVLSTPVQFIVGRRFYTGSYK--------------------------YSVL--R----------------AA----------SS-----TD-------F-E-----STD-FFETSSMLISFILLGKYLEVLAKGKTSDAIAKLMNLTPGTAILLTLDD------------------------------------------------------------------------------EGNVISEEEIDSRLIQRNDVIKIVPGAKAASDGFVIWGQ-SHVNESMITGEARPVAKRKGDTVIGGTVNEN-GVL---HIKATRVGSESALSQIVRLVESAQMAKAPVQKFADRISKYFVPLVIILSISTWLAWFLAGKFHGYPDSWIPKSMDSFQLALQFGISVMVIACPCALGLATPTAVMVGTGVGA-SQGILIKGGQA-LESAHKVNCLVFDKTGTLTIGKPVVV----------N------TRLLK---NMV--------------------------------LRD----F---------YELIAAAEVNSEHPLAKAIVEYAKKFRE------D--EE----------------------------------------------------------------------NPMWPEAQDFQS------------------ITGHGV----KAIV--R-NK--EV--------------------------------------------------------------------------------IVGNK----SLM------L-EHNI----P---------ISIDA-----------EEMLAET-EGMAQTGIL----VSI-DREVTGVLAISDPLKPGAHEVISILKS-MKVRSIMVTGDNSGTANSIAKEVGIET--VIAEAKPEQKAEKVKEL------------Q---------------------------------------------------AAGY------IVAMVGDGINDSPALVAADVGMAIGA--GTDIAIEAADIVLMKSNLEDVITAIDLSRKTFSRIRLNYIWALGYNLLGIPIAGGVLFPGTGFRLPPWIAGAAMAASSVSVVVCSLLLKNYRRPKMLEHLDIG-GI--KIE--------
>Linum_usitatissimum_4006@23173732
---------------------------------------------------------------------------------------MATKFLVLPCLGDD---------------------------------------------DCIDNLSPPPRYPSMPRYPK---GVAVQE--T--------------------QGSESKAVFS--VMGMTCSSCAGSVEKAVKRLPGILEAAVDVVNNRAQVLFYPTF-VN--------------------------------------------------------------EETIRQTIEDAGFQA---RLIKCESSAD---------------------------------------HSSSQVCRIHIIGMSCTSCSSTIEQALRAIQGVQMAQVALATEQALI-----HYDPTILNH---DQ-LLRAIDATGF--EAILIT----S-TGN----------------------------------------------QLD---------KIQLRVEGVMTDNNSLRMI--E-KALQA----------------L--------------------PGVQTI------DIDPDL-H-KITIAYR-----PDS------T-GPRNFIKVIEST----------------------------------GT------GRFKAMI-----FD------------EGG-EGRDSHRKE-----EIRQYYNSF--LW----------------------SLVFTV-----PVFLIAM-VFMYIP-GI-KHGLDTK-IVNM---------LTVGAVLRWALSTPVQFVVGRRFYTGSYKALR-HGSANMDVLIALGTNAAYFYSLYSVF--R----------------AA----------TS-----PK-------F-E-----SMD-FFETSSMLISFILLGKYLEVLAKGKTSEAIAKLMDLTPGTAMLLTLDD------------------------------------------------------------------------------EGNVIGEEEIDSRLIQKNDVIKIIPGAKVASDGFVIWGQ-SHVNESMITGEAHPVAKRTGDAVIGGTVNEN-GVL---HIKATRVGSEGALSQIVRLVESAQMAKAPVQKFADRISKYFVPLVITLSFSTWLAWFVAGKLHGYPKSWIPRSMDSFQLALQFGISVMVIACPCALGLATPTAVMVGTGVSA-SQGVLIKGGQA-LESAHRVDCIVFDKTGTLTVGKPVLV----------N------TKLLK---NVA--------------------------------LRD----F---------YQLVAAAESNSEHPLAKAIVEYAKKFRE------D--EE----------------------------------------------------------------------NPAWPEAQDFIS------------------ITGHGV----KAIV--C-NK--EV--------------------------------------------------------------------------------LVGNK----SLM------L-DEKI----A---------IPIDA-----------EEILAEA-EAMAQTGIL----VSI-DREVTGVIAISDPLKPGAPEVILILTS-MGIQSIIVTGDNWGTASSIAREVGIDI--VVAEAKPDQKAEKVKEL------------Q---------------------------------------------------AAGR------VVAMVGDGINDSPALVAADVGMAIGA--GTDVAIEAADIVLMKSNLEDVITAIDLSRKTFSRIRLNYMWALGYNLVGIPIAAGALFPGTGFRLPPWIAGAAMAASSVSVVVCSLMLKNYQRHKKLESLQIR-GI--KIE--------
>Manihot_esculenta_3983@17979042
---------------------------------------------------------------------------------------MASKLLALACFRIQ---------------------------------------------S-YGDLSPRPRYPSMPKYPK---GVADQESNV--------------------QGSEAKAVFS--VVGMTCAACAASVEKAVKRLPGIREATIDVLNNRAQVLFYPSF-VD--------------------------------------------------------------EETIRETIEDAGFEA---TLIQDDT--N---------------------------------------DKSTQVCRIRINGMTCTSCSSTVEQALQAMQGVQRAQVALATEEAEV-----HYDPKILSY---NQ-LLQAIEDTGF--EAILIS----T-GE-----------------------------------------------HMD---------KIQLKVDGIRTD-NSMRMI--E-NSLQA----------------L--------------------PGVQNI------DIDPEL-N-KFSLSYK-----PEI------T-GPRNFIKVIEST----------------------------------GT------GRFKATI-----FP------------EGS-GGRENHRQE-----EIKQYYRSF--LY----------------------SLVFTV-----PVFLISM-VFMYIP-GI-KHGLDTK-IVNM---------LTVGAILRWVLSTPVQFIIGRRFYTGAYKALR-HRSANMDVLIALGTNAAYFYSVYSVL--R----------------AA----------TS-----PD-------F-M-----GSD-FFETGSMLISFILLGKYLEVLAKGKTSEAIAKLMDLAPETATLLTLDD------------------------------------------------------------------------------EGNVINEEEIDSRLIQKNDVIKIIPGAKVASDGFVIWGQ-SHVNESMITGEARPVAKRKGDPVIGGTLNEN-GVL---HIKATKVGSESALSQIVRLVESAQMAKAPVQKFADRISKFFVPLVIILSFSTWLAWFLSGKFHGYPESWIPNSMDSFELALQFGISVMVIACPCALGLATPTAVMVGTGVGA-SQGVLIKGGQA-LESAHKVNCIVFDKTGTLTVGKPVVV----------N------TKLFK---NMV--------------------------------LRD----F---------YELVAATEVNSEHPLAKAIVEYAKKFRE------E--EE----------------------------------------------------------------------NPVWPEAQDFVS------------------ITGQGV----KAIV--R-NR--EI--------------------------------------------------------------------------------IVGNR----SLM------L-DHNI----A---------IPVDA-----------EEMLAET-EEMAQTGIL----ISI-DREVTGVLAISDPLKPGAHEVISILKS-MKVRSIMVTGDNWGTANSIGSEVGIET--VMAETKPEQKAEKVKEL------------Q---------------------------------------------------SSGY------VVAMVGDGINDSPALVAADVGMAIGA--GTDIAIEAADIVLMKSNLEDVITAIDLSRKTFTRIRLNYIWALGYNLLGIPIAAGALFPGTGFRLPPWIAGAAMAASSVSVVVCSLLLKYYKRPKMLENLVIR-GI--TIE--------
>Manihot_esculenta_3983@17977195
--------------------------------------------------------------------------------------------------------------------------------------------------------------------------------------------------------------------------------------------------------------------------------------------------------------------------------------------------------------------------------------------------------------------------------------------------------------------------------------------------------------------------------------------------------------------------------------------------------------------------------------------------------------------------------------------------------------------------------AMI-----FP------------EGS-GGRESHRRE-----EIKQYYRSF--LW----------------------SLVFTI-----PVFLISM-VFMYIP-VI-EHRLETK-IVNM---------LTTGAILRWVLSTPVQFVIGRRFYTGAYKALR-HHSANMDVLIALGTNAAYFYSFYSVL--R----------------AA----------AS-----PD-------F-M-----GTD-FFETSSMLISFILLGKYLEVLAKGKTSEAIAMLMDLAPETAILLTLDD------------------------------------------------------------------------------EGNVIKEEEIDGRLIQKNDVIKILPGAKVASDGFVIWGQ-SHVNESMITGEARPVAKRKGDPVIGGTVNEN-GVL---HIKATKVGSESALSQIVRLVESAQMAKAPVQKFADRISKFFVPLVIIISFSTWLAWFLAGKFHVYPKSWIPNSIDSFELALQFGIAVIVIACPCALGLATPTAVMVGTGVGA-SQGVLIKGGQA-LESAHKVNCIVFDKTGTLTVGKPVVV----------N------TKLFK---NMV--------------------------------LGD----F---------YELVAAAEVNSEHPLAKAIVEYAKKFRE------D--EE----------------------------------------------------------------------SPVWPEAQDFVS------------------ITGHGV----KAIV--R-NR--EI--------------------------------------------------------------------------------IVGNR----SLM------L-DNNI----I---------IPVDA-----------EEMLAET-EEMAQTGIL----ISI-DREVIGLLAISDPLKPGAREVISILKS-MKVRSIMVTGDNYGTANSIAREVGIET--VMAETKPEQKAEKVKEL------------Q---------------------------------------------------ASGY------VVAMVGDGINDSPALVAADVGMAIGA--GTDIAIEAADIVLMKSNLEDVITAIDLSRKTFSRIRLNYIWALGYNLLGIPIAAGALFPGTGFRLPPWVAGAAMAASSVSVVMCSLLLKNYKRPKILENLEIR-GI--RIE--------
>Ricinus_communis_3988@16823554
---------------------------------------------------------------------------------------MAAKLLSLACIRNE---------------------------------------------SGGHDLSPRPHYPSMPKYPK---GVSVRETTV--------------------EGSEAKAVLC--VIGMTCAACAGSVEKAVKRLPGIKEAAVDVLNNRAQVLFYPTF-VN--------------------------------------------------------------EETIRETIEDAGFEA---TLIQDET--N---------------------------------------DKSAQVCRIQINGMTCTSCSSAVEQALQSIQGVQTAQVALATEEAEI-----HYDPKMLSY---NQ-LLEAIDNTGF--EAILIS----T-GE-----------------------------------------------YID---------KIQLKVDGIWTY-NSMRMI--E-NSLQA----------------L--------------------PGVQSI------DIDPEL-R-KFSLSYK-----PEM------T-GPRNFIKVIEST----------------------------------GT------GRFKAMI-----FP------------EGG-GGRESHRKE-----EIKQYYRSF--LW----------------------SLVFTV-----PVFLTSM-IFMYIP-GI-KHGLDTK-IVNM---------LTVGAILRWVLSTPVQFIIGRRFYTGAYKALR-HGSANMDVLIALGTNAAYFYSVYSVL--R----------------AA----------TS-----SD-------F-M-----GTD-FFETSSMLISFILLGKYLEVLAKGKTSEAIAKLMDLAPESAILLTLDD------------------------------------------------------------------------------KGNVIDEEEIDSRLIQKNDVIKIIPGAKVASDGFVIWGQ-SHVNESMITGEARPVAKRKGDPVIGGTVNEN-GVM---HIKATRVGSESALAQIVRLVESAQMAKAPVQKFADRISKYFVPLVIFLSFSTWLAWFLAGKFHGYPESWIPNSMDSFQLALQFGISVMVIACPCALGLATPTAVMVGTGVGA-SQGVLIKGGQA-LESAHKVNCIVFDKTGTLTVGKPVVV----------N------TKLFK---NMV--------------------------------LRE----F---------YELAAAAEVNSEHPLAKAIVEYAKKFRE------D--EE----------------------------------------------------------------------NPVWPEAKDFIS------------------ITGHGV----KAIV--R-NR--EI--------------------------------------------------------------------------------IVGNR----SLM------I-NHNI----A---------IPVDA-----------EEMLAET-EGMAQTGIL----IAI-DQEVIGVLAISDPLKPGVHEVISILRS-MKVRSIMVTGDNWGTANSIAREVGIES--VIAEAKPEQKAEKVKEL------------Q---------------------------------------------------AAGY------VVAMVGDGINDSPALVAADVGMAIGA--GTDIAIEAADIVLMKSNLEDVITAIDLSRKTFSRIRLNYIWALGYNLLGIPIAAGALFPGTGFRLPPWIAGAAMAASSVSVVVCSLLLKYYKRPKMLESLEIR-GI--RIE--------
>Populus_trichocarpa_3694@26997994
---------------------------------------------------------------------------------------MATMFLKLTCLRRE----------------------------------------------NCGDLLARPHYPSMPKYPK---GVAGDV-----------------------KGTEVKAMFS--VTGMTCSACAGSVEKAIKRLPGILEAVVDVLNNRAQVLFYPSS-VN--------------------------------------------------------------EETIRETIEDAGFQA---TLIEDEI--N---------------------------------------ERSSQVCRIQINGIRCTSCCCTAEIVLQAIHGVQRIQVALETEEAEV-----YYDPKILNY---NH-LLEAMEDIGF--QTMLVS----A-GE-----------------------------------------------DVS---------KIDLKVDGLGAG-HSMQII--E-NSLQT----------------L--------------------PGVQVI------EIDPEL-D-KVSISYK-----PSM------T-GPRKFIKAIESA----------------------------------GS------ENFKALV-----YP------------QG--EEKESHRQD-----EIKQYRSTF--LW----------------------SLVFTI-----PVFLISM-VFMYIP-II-NCQLDTK-VVNM---------LNVGEVLKWMLSTPVQFIIGRRFYTGSYKALR-RGSANMDVLIALGTNAAYFYSAYSVL--R----------------AA----------GS-----PD-------F-E-----GTD-FFETSSMLISIILLGKYLEVMAKGKTSEAIAKLMDLGPETAILLTLDD------------------------------------------------------------------------------YGNILSEEEIDSRLVQKNDVIKILPGAKVASDGLIIWGA-SHVNESMITGEAIPVKKGVGDPVIGGTLNEN-GVL---HIKATRVGSDSALSHIVRLIESAQLAKAPVQKFADTISKYFVPLVIILSFSTWLTWFLAGVFHGYPKSWIPHSMDSFQLALQFGISVMVIACPCALGLATPTAVMVGTGVGA-SQGVLIKGGQA-LESAHKVNCVIFDKTGTLTIGKPVVV----------K------TTLLK---SMV--------------------------------LQD----F---------YELIAATEMNSEHPLAKAIVEYAKKIRE------D--EE----------------------------------------------------------------------DPVWPEARAFES------------------ITGYGV----KATV--R-NK--EI--------------------------------------------------------------------------------IIGNK----SLI------L-DQNI----A---------IPVDG-----------ELMLAET-ETMAQTGIL----VSI-DREVTGILAISDPLKPSACEVISILKS-MKVRSIMVTGDNWGTANSIAKEIGIET--VIAEAKPEEKAEKVKEL------------Q---------------------------------------------------ATGF------TVAMVGDGVNDSPALAAADVGMAIGA--GTDIAIEAADIVLMKSNLEDVITAIDLSRKTFSRIRLNYIWALGYNLIGIPVAAGALFPGTGLRLPPWAAGAAMAASSVSVVLCSLLLKNYRRPKKLENLNIH-GI--KIE--------
>Populus_trichocarpa_3694@26997995
---------------------------------------------------------------------------------------MATMFLKLTCLRRE----------------------------------------------NCGDLLARPHYPSMPKYPK---GVAGDV-----------------------KGTEVKAMFS--VTGMTCSACAGSVEKAIKRLPGILEAVVDVLNNRAQVLFYPSS-VN--------------------------------------------------------------VKTIRETIEDAGFQA---TLIEDEI--N---------------------------------------ERSSQVCRIQINGIRCTSCCCTAEIVLQAIHGVQRIQVALETEEAEV-----YYDPKILNY---NH-LLEAMEDIGF--QTMLVS----A-GE-----------------------------------------------DVS---------KIDLKVDGLGAG-HSMQII--E-NSLQT----------------L--------------------PGVQVI------EIDPEL-D-KVSISYK-----PSM------T-GPRKFIKAIESA----------------------------------GS------ENFKALV-----YP------------QG--EEKESHRQD-----EIKQYRSTF--LW----------------------SLVFTI-----PVFLISM-VFMYIP-II-NCQLDTK-VVNM---------LNVGEVLKWMLSTPVQFIIGRRFYTGSYKALR-RGSANMDVLIALGTNAAYFYSAYSVL--R----------------AA----------GS-----PD-------F-E-----GTD-FFETSSMLISIILLGKYLEVMAKGKTSEAIAKLMDLGPETAILLTLDD------------------------------------------------------------------------------YGNILSEEEIDSRLVQKNDVIKILPGAKVASDGLIIWGA-SHVNESMITGEAIPVKKGVGDPVIGGTLNEN-GVL---HIKATRVGSDSALSHIVRLIESAQLAKAPVQKFADTISKYFVPLVIILSFSTWLTWFLAGVFHGYPKSWIPHSMDSFQLALQFGISVMVIACPCALGLATPTAVMVGTGVGA-SQGVLIKGGQA-LESAHKVNCVIFDKTGTLTIGKPVVV----------K------TTLLK---SMV--------------------------------LQD----F---------YELIAATEMNSEHPLAKAIVEYAKKIRE------D--EE----------------------------------------------------------------------DPVWPEARAFES------------------ITGYGV----KATV--R-NK--EI--------------------------------------------------------------------------------IIGNK----SLI------L-DQNI----A---------IPVDG-----------ELMLAET-ETMAQTGIL----VSI-DREVTGILAISDPLKPSACEVISILKS-MKVRSIMVTGDNWGTANSIAKEIGIET--VIAEAKPEEKAEKVKEL------------Q---------------------------------------------------ATGF------TVAMVGDGVNDSPALAAADVGMAIGA--GTDIAIEAADIVLMKSNLEDVITAIDLSRKTFSRIRLNYIWALGYNLIGIPVAAGALFPGTGLRLPPWAAGAAMAASSVSVVLCSLLLKNYRRPKKLENLNIH-GI--KIE--------
>Gossypium_raimondii_29730@26774779
---------------------------------------------------------------------------------------MGTKLLALACIRKE----------------------------------------------SYGDLSPRPHYPSMPKYPK---GITAQETSL--------------------QGSEAKAMFS--VMGMTCSACAGSVEKAVKRLPGIKEAVVDVLNNKAQVMFYPSF-VN--------------------------------------------------------------EESILEAIEDAGFQA---ALIQDET--D---------------------------------------DKSVQVCRIRINGMTCTSCSTTLENALQPVPGVQKVQVALATEEAQI-----HHDPKIITY---NQ-LMQKIEETGF--GAVLVS----T-GE-----------------------------------------------DMS---------KINLRIDGVRTV-NSMRML--E-NSLQA----------------L--------------------PGVQAV------QTSPEL-K-KIAVSYK-----PDM------T-GPRNFIKVIDST----------------------------------GSS-----RRFKATI-----YP------------EGEGAGRESHRKE-----EIKQYFRSF--LW----------------------SLIFTT-----PVFLTSM-VFMYIP-GI-KHGLDTK-VVNM---------LTIGEVIRWVLSTPVQFIIGRRFYTGSYKALR-HGSANMDVLIALGTNAAYFYSVYTVI--R----------------AA----------SS-----PD-------F-E-----GTD-FFETSAMLISFILLGKYLEVLAKGKTSEAIAKLMNLAPETAILLSLDE------------------------------------------------------------------------------EGNVISEEEIDSRLIQKNDIIKIIPGAKVASDGFVLWGQ-SHINESMITGEARPVAKRKGDTVIGGTVNEN-GVL---HIKATKVGSESALAQIVRLVESAQMAKAPVQKFADRISKYFVPLVIMLSFSTWLAWFLAGKLHGYPESWIPSSMDSFELALQFGISVMVIACPCALGLATPTAVMVGTGVGA-SLGVLIKGGQA-LEGAHKVNCIVFDKTGTLTVGKPVVV----------N------TRLLK---NMV--------------------------------LHE----F---------YELVAATEVNSEHPLAKAIIEYAKKFRE------D--EE----------------------------------------------------------------------NPAWPEARDFVS------------------ITGHGV----KAIV--R-NK--EV--------------------------------------------------------------------------------IVGNK----SLM------L-ENNI----V---------IPVDA-----------QDMLTET-ELMAQTGIL----VSI-DGEVTGVLAISDPVKPGAQEVISILKS-MNVRSIMVTGDNWGTASSIASQIGIET--VVAEAKPEQKAEKVKEL------------Q---------------------------------------------------AEGY------AVAMVGDGINDSPALVAADVGMAIGA--GTDIAIEAADIVLMKSNLEDVITAIHLSKKTFSRIRLNYIWALGYNILGIPIAAGALFPSTGFRLPPWIAGAAMAASSVSVVCCSLLLKNYERPKKLENLEIG-GI--QIE--------
>Gossypium_raimondii_29730@26774780
---------------------------------------------------------------------------------------MGTKLLALACIRKE----------------------------------------------SYGDLSPRPHYPSMPKYPK---GITAQETSL--------------------QGSEAKAMFS--VMGMTCSACAGSVEKAVKRLPGIKEAVVDVLNNKAQVMFYPSF-VN--------------------------------------------------------------EESILEAIEDAGFQA---ALIQDET--D---------------------------------------DKSVQVCRIRINGMTCTSCSTTLENALQPVPGVQKVQVALATEEAQI-----HHDPKIITY---NQ-LMQKIEETGF--GAVLVS----T-GE-----------------------------------------------DMS---------KINLRIDGVRTV-NSMRML--E-NSLQA----------------L--------------------PGVQAV------QTSPEL-K-KIAVSYK-----PDM------T-GPRNFIKVIDST----------------------------------GSS-----RRFKATI-----YP------------EGEGAGRESHRKE-----EIKQYFRSF--LW----------------------SLIFTT-----PVFLTSM-VFMYIP-GI-KHGLDTK-VVNM---------LTIGEVIRWVLSTPVQFIIGRRFYTGSYKALR-HGSANMDVLIALGTNAAYFYSVYTVI--R----------------AA----------SS-----PD-------F-E-----GTD-FFETSAMLISFILLGKYLEVLAKGKTSEAIAKLMNLAPETAILLSLDE------------------------------------------------------------------------------EGNVISEEEIDSRLIQKNDIIKIIPGAKVASDGFVLWGQ-SHINESMITGEARPVAKRKGDTVIGGTVNEN-GVL---HIKATKVGSESALAQIVRLVESAQMAKAPVQKFADRISKYFVPLVIMLSFSTWLAWFLAGKLHGYPESWIPSSMDSFELALQFGISVMVIACPCALGLATPTAVMVGTGVGA-SLGVLIKGGQA-LEGAHKVNCIVFDKTGTLTVGKPVVV----------N------TRLLK---NMV--------------------------------LHE----F---------FELVAATEVNSEHPLAKAIIEYAKKFRE------D--EE----------------------------------------------------------------------NPAWPEARDFVS------------------ITGHGV----KAIV--R-NK--EV--------------------------------------------------------------------------------IVGNK----SLM------L-ENNI----V---------IPVDA-----------QDMLTET-ESMAQTGIL----VSI-DGEVTGVLAISDPVKPGAQEVISILKS-MNVRSIMVTGDNWGTASSIASQIGIET--VVAEAKPEQKAEKVKEL------------Q---------------------------------------------------AEGY------AVAMVGDGINDSPALVAADVGMAIGA--GTDIAIEAADIVLMKSNLEDVITAIHLSRKTFSRIRLNYIWALGYNILGIPIAAGALFPSTGFRLPPWIAGAAMAASSVSVVCCSLLLKNYERPKKLENLEIG-GI--QIE--------
>Theobroma_cacao_3641@27449647
---------------------------------------------------------------------------------------MAAKLLALACIRND----------------------------------------------SYGDLSPRPHYPSMPKYPK---GVSAQETSL--------------------EGSEAKAMFS--VIGMTCSACAGSVEKAVKRLPGIREAVVDVLNNRAQVMFYPSF-VN--------------------------------------------------------------EETIREAIEDVGFQA---SLIKDET--N---------------------------------------EKSIQVCRIHINGMTCTSCSSTVEQALQAIRGVQKAQVALATEEAEI-----HYDPKAVSH---NQ-LMKAIEDAGF--EAILVS----T-GE-----------------------------------------------DIS---------KIDLQVDGVKTG-NSMRML--E-NSLQA----------------L--------------------PGVQAV------DVSTEI-K-KISVSYK-----PDI------T-GPRNFIRVIEST----------------------------------GSS-----RRFKATI-----FP------------EGEGGGRETHKKE-----EIKQYFRSF--LW----------------------SLIFTI-----PVFLTSM-VFMYIP-GI-KHGLDTK-VVNM---------LTVGEIMRWVLSTPVQFIIGRRFYTGSYKALR-HGSANMDVLIALGTNAAYFYSVYTVL--R----------------AA----------TS-----PD-------F-E-----GTD-FFETSAMLVSFILLGKYLEVLAKGKTSEAIAKLMNLAPETAILLTLDG------------------------------------------------------------------------------EGNVICEEEIDSRLIQKNDVIKIIPGAKVASDGFVLWGQ-SHINESMVTGEARPVAKRKGDTVIGGTVNEN-GVL---HIKATKVGSESALAQIVRLVESAQMAKAPVQKFADRISKYFVPLVIILSFSTWLAWFLAGKFHGYPESWIPSSMDRFELALQFGISVMVIACPCALGLATPTAVMVGTGVGA-SQGVLIKGGQA-LESAHKVNCIVFDKTGTLTVGKPVLV----------N------TRLLK---NMV--------------------------------LRE----F---------YELLAATEVNSEHPLAKAIVEYAKKFRE------D--EE----------------------------------------------------------------------NPAWPEARDFVS------------------VTGHGV----KAFV--R-NR--EI--------------------------------------------------------------------------------IVGNK----SLM------L-DHNI----A---------IPADA-----------QDMLTET-EGMAQTGIF----VSI-DGEVTGVLAISDPVKPGAQEVISILKS-MNVRSIMVTGDNMGTASSIARQIGIET--VVAEAKPEQKAEKVKDL------------Q---------------------------------------------------AAGY------AVAMVGDGINDSPALVAADVGMAIGA--GTDIAIEAADIVLMKSNLEDVITAIHLSQKTFSRIRLNYIWALGYNILGIPVAAGALFPSTGFRLPPWIAGAAMAASSVSVVCCSLLLKNYKRPKKLENLEIR-GI--KIE--------
>Citrus_sinensis_2711@18097138
------------------------------------------------------------------------------------------------------------------------------------------------------------------------------------------------------------------------------------------------------------------------------------------------------------------------------------TIEDVGFQA---TLIQDET--S---------------------------------------DKSTQLCRIGINGMTCTTCSTTVEKALQAIPGVQNVRVALATEAAEV-----HYDPKILNY---NQ-ILAAIEDTGF--EATLIS----T-GE-----------------------------------------------DMS---------KIHLQVDGIRTD-HSMRMI--E-NSLQA----------------L--------------------PGVHGI------GVDSGV-H-KIAISYK-----PDM------T-GPRNFMKVIEST----------------------------------GS------GRFKARI-----FP------------EGG-GGRENLKQE-----EIKQYYRSF--LW----------------------SLVFTI-----PVFLTSM-VFMYIP-GI-KHGLDTK-IVNM---------LTIGEIIRWVLSTPVQFIIGRRFYTGSYKALR-HGSANLDVLISLGTNAAYFYSMYSVL--R----------------AA----------TS-----PH-------F-E-----GTD-FFETSSMLISFILLGKYLEVLAKGKTSEAIAKLMDLAPETATLLTLDE------------------------------------------------------------------------------DGNVISEEEIDSRLIQRNDVIKIIPGAKVASDGYVLWGQ-SHVNESMITGEARPVAKRKGYTVIGGTVNEN-GVL---HIKATRVGSESALAQIVRLVESAQMAKAPVQKFADRISKYFVPLVIILSFSTWLAWFLAGKFHSYPESWIPSSMDSFQLALQFGISVMVIACPCALGLATPTAVMVGTGVGA-SQGVLIKGGQA-LESAHKVNCIVFDKTGTLTVGKPVVV----------S------TKLLK---NMV--------------------------------LRD----F---------YEVVAATEVNSEHPLAKAIVEYAKKFRE------D--ED----------------------------------------------------------------------NPLWPEAHDFIS------------------ITGHGV----KATV--H-NK--EI--------------------------------------------------------------------------------MVGNK----SLM------L-DNNI----D---------IPPDA-----------EEML----------------------------------------------------------------------------------------------------------------------------------------------------------------------------------------------------------------------------------------------------------------------------------------------------------------------------
>Citrus_clementina_85681@20808634
---------------------------------------------------------------------------------------MATKLLALACIRNE----------------------------------------------SYGNLSPRPHYPSMPKYPK---GVSAEETAN-----------------VESSMSKAKAVYA--VMGMTCSACAGSVEKAIKRLPGIHDAVVDVLNNRALVLFYPSF-VN--------------------------------------------------------------EETIRETIEDVGFQA---TLIQDET--S---------------------------------------DKSTQLCRIGINGMTCTTCSTTVEKALQAIPGVQNVRVALATEAAEV-----HYDPKILNY---NQ-ILAAIEDTGF--EATLIS----T-GE-----------------------------------------------DMS---------KIHLQVDGIRTD-HSMRMI--E-NSLQA----------------L--------------------PGVHGI------GVDSGV-H-KIAISYK-----PDM------T-GPRNFMKVIEST----------------------------------GS------GRFKARI-----FP------------EGG-GGRENLKQE-----EIKQYYRSF--LW----------------------SLVFTI-----PVFLTSM-VFMYIP-GI-KHGLDTK-IVNM---------LTIGEIIRWVLSTPVQFIIGRRFYTGSYKALR-HGSANMDVLIALGTNTAYFYSVYSVL--R----------------AA----------TS-----PH-------F-E-----GTD-FFETSSMLISFILLGKYLEVLAKGKTSEAIAKLMDLAPETATLLTLDE------------------------------------------------------------------------------EGNVISEEEIDSRLIQRNDVIKIIPGAKVASDGYVLWGQ-SHVNESMITGEARPVAKRKGDTVIGGTVNEN-GVL---HIKATRVGSESALAQIVRLVESAQMAKAPVQKFADRISKYFVPLVIILSFSTWLAWFLAGKFHGYPESWIPSSMDSFQLALQFGISVMVIACPCALGLATPTAVMVGTGVGA-SQGVLIKGGQA-LESAHKVNCIVFDKTGTLTVGKPVVV----------N------TKLLK---NMV--------------------------------LRD----F---------YELIAATEANSEHPLGKAIVEYAKKFRE------D--ED----------------------------------------------------------------------NPLWPEAHDFIS------------------ITGHGV----KATV--H-NK--EI--------------------------------------------------------------------------------MVGNK----SLM------L-DNNI----D---------IPPDA-----------EEMLAET-EGMAQTGIL----VSI-DGELTGVLAISDPLKPGAHEVISILKS-MQVRSIVVTGDNWGTAKSIAHEVGIED--VIAEAKPEQKAEKVKEL------------Q---------------------------------------------------XXX----------------------------------------------------------------------------------------------------------------------------------------------------------
>Citrus_sinensis_2711@18118382
---------------------------------------------------------------------------------------------------------------------------------------------------------------------------------------------------------------------MTCSACAVSIEKAIKRLPGIHDAVVDVLNNRAQVLFYPFF-VN--------------------------------------------------------------EETILEAIEGVGFKA---TLVPGET--I---------------------------------------EKSTQVCRIRIKKLTCTSCSSTVEKTFQAIQGVQNAHVTLATEEAEV-----HYDPRILSC---NQ-LLKAIEDTGF--EAIPIS----T-GED----------------------------------------------IVS---------KIHLHLDGLYTD-HSVTMI--E-SSLQA----------------L--------------------PGVLDI------DLDPSI-H-KISISYK-----PAM------T-GPRNFIKMIEST----------------------------------AS------GHFKARI-----FP------------EGE--GREAQKQA-----EIKKYYRSF--LW----------------------SLAFTI-----PVFLTSM-VFMYIP-GI-KNVLDTK-IVNM---------LTIGEIIRWVLSTPVQFIVGRRFYTGSYKALR-IGSPNMDVLIALGTNAAYFYSVYSVL--R----------------AA----------LS-----PY-------F-I-----GKD-FFETSSMLISFILLGKYLEVLAKGKTSEAIAKLLDLAPEAATLLTMDE------------------------------------------------------------------------------EGNVISEEEIDSRLIQRNDVIKIIPGAKVASDGYVLWGK-SYVNESMITGEAWPVAKREGDTVTGGTLNEN-GVL---HIKATRVGSESALAQIVRLVESAQMAKAPVQKFADRASKYFVPLVIILSFSTWLAWYLAGNFHSYPESWIPSSMDSFELALQFGISVMVIACPCALGLATPTAVMVGTGVGA-SQGVLIKGGQA-LESTHKVNCIVFDKTGTMTIGKPVVV----------N------TKLLK---NMV--------------------------------LRD----F---------YEL--------------AIIEYANKFRE------D--EE----------------------------------------------------------------------NPMWPEAQDFVS------------------ITGHGV----KAIV--R-NK--EI--------------------------------------------------------------------------------MVGNK----SLM------L-DNNI----D---------IPPDT-----------EEMLTET-EGMAQTEIL----VSV-DGELTGVLSISDPLKPGAHGVISILKS-MQIRSILVTGDNWGTAKSIASEVGIET--VIAEAKPEQKAEKVEEL------------Q---------------------------------------------------ASGY------TVAMVGDGINDSPALVAADVGMAIGA--GTDIAIEAADIVLMKSNLEDEITAIDLSRKTFSRIRINYIWALGYNLLGITIAAGAIFPTTRFRLPPWIAGAAMATSSVSVVCSSLLLKNYKKPKRLNNLEIH-EI--LTE--------
>Citrus_clementina_85681@20809324
--------------------------------------------------------------------------------------MATSKLLALACIRNE-------------------------------------------------SSSYRDLLTSTLKYPK---VVSGPVK-----------------------SCSRAILLS--VKGMTCSACAVSIEKAIKRLPGIHDAVVDVLNNRAQVLFYPFF-VN--------------------------------------------------------------EETILEAIEGVGFKA---TLVPGET--I---------------------------------------EKSTQVCRIRIKKLTCTSCSSTVEKTFQAIQGVQNAHVTLATEEAEV-----HYDPRILSC---NQ-LLKAIEDTGF--EAIPIS----T-GED----------------------------------------------IVS---------KIHLHLDGLYTD-HSVTMI--E-SSLQA----------------L--------------------PGVLDI------DLDPSI-H-KISISYK-----PAM------T-GPRNFIKMIEST----------------------------------AS------GHFKARI-----FP------------EGE--GREAQKQA-----EIKKYYRSF--LW----------------------SLAFTI-----PVFLTSM-VFMYIP-GI-KNVLDTK-IVNM---------LTIGEIIRWVLSTPVQFIVGRRFYTGSYKALR-IGSPNMDVLIALGTNAAYFYSVYSVL--R----------------AA----------LS-----PY-------F-I-----GKD-FFETSSMLISFILLGKYLEVLAKGKTSEAIAKLLDLAPEAATLLTMDE------------------------------------------------------------------------------EGNVISEEEIDSRLIQRNDVIKIIPGAKVASDGYVLWGK-SYVNESMITGEAWPVAKREGDTVTGGTLNEN-GVL---HIKATRVGSESALAQIVRLVESAQMAKAPVQKFADRASKYFVPLA---------------------------------------------------------------------------------------------------------------------------------------------------------------------------------------------------HPLAKAIIEYANKFRE------D--EE----------------------------------------------------------------------NPMWPEAQDFVS------------------ITGHGV----KAIV--R-NK--EI--------------------------------------------------------------------------------MIGNK----SLM------L-DNNI----D---------IPHDT-----------EEMLTET-EGMAQTEIL----VSV-DGELTGVLSISDPLKPGAHEVISILKS-MQIRSILVTGDNWGTAKSIASEVGIET--VIAEAKPEQKAEKVEEL------------Q---------------------------------------------------ASGY------TVAMVGDGINDSPALVAADVGMAIGA--GTDIAIEAADIVLMKSNLEDVITAIDLSRKTFSRIRINYIWALGYNLLGIPIAAGAFFPTTRFRLPPWIAGAAMATSSVSVVCSSLLLKNYKKPKRLNNLEIH-EI--LTE--------
>Carica_papaya_3649@16410273
---------------------------------------------------------------------------------------MAAKLLALACTRND----------------------------------------------AHGGLSPRPHYPSMPKYPK---GVSSEQDD----------------------NDVSNAVFQ--VTGMTCSACAGSVEKAIKRLPGIREAAVDVLNNRAQVFFHRSI-VN--------------------------------------------------------------EESIRERIEDAGFEA---RLIKDSA--N---------------------------------------EKSTHVYRIHINGMTCTSCSSTVERALLAVNGVQKAQVALATEEAEV-----HFDPKILRH---NQ-LLEVIEDTGF--EAILIS----T-GE-----------------------------------------------DVN---------KIDLRVDGVLTT-HSMIMI--E-QSLET----------------L--------------------PGIQGI------DMDPQV-N-KISVYYR-----PDV------T-GPRNFIRVIESI----------------------------------SS------GHFKTTI-----FP------------EGG-GGRENHRQE-----EIKQYKSSF--LW----------------------SLVFTI-----PVFLTSM-IFMYIP-GI-KEGLDTK-VVNM---------LSVGEIIRWILSTPVQFIIGWRFYTGSYKALR-HGSANMDVLIALGTNAAYFYSAYSVL--R----------------AA----------IS-----PD-------F-K-----GTD-FFETSAMLISFILLGKYLEVLAKGKTSEAIAKLMNLTPDTAILLTLDD------------------------------------------------------------------------------EGNVLSEEEIDSRLIQKNDIIKIIPGAKVASDGYVLWGQ-SNVNESMITGEAQLVPKRKGDPVIGGTVNEN-GAL---HIKATKVGSESALARIVRLVESAQLAKAPVQKFADRISKYFVPMVIILSFSTWLAWFLVGKFHGYPESWVPSSMDSFELALQFGISVMVIACPCALGLATPTAVMVGTGVGA-SQGVLIKGGQA-LEIAHKVSCIVFDKTGTLTVGKPVVV----------N------TRLLK---NMV--------------------------------LRE----F---------YELVAATEMNSEHPLAKAIVEYAKKFRG------D--EE----------------------------------------------------------------------KIVWPEARDFIS------------------FTGHGV----KATV--R-NR--EI--------------------------------------------------------------------------------IVGNK----SLM------L-ENGI----A---------VPADA-----------EDMLTET-EEMAQTGIL----VSI-DGEITGVLAISDPLKPGAREVIPILKS-MRVRSIMVTGDNWGTANSIAQEVGIET--VVAEAKPEQKADKVKDL------------Q---------------------------------------------------ASGH------VVAMVGDGINDSLALVAADVGIAIGA--GTDIAIEAADIVLMKSNLEDVITAIDLSRHTFSHIRLNYVWALGYNLLGIPIAAGTLFPSTRFRLPPWIAGAAMAASSVTVVCCSLFLKYYKRPKKLRNLVMQ-GI--QIE--------
>Carica_papaya_3649@16425705
-------------------------------------------------------------------------------------------MLALACIRND----------------------------------------------SHGGLSPRPHYPSMPKYPK---GISSVEDE----------------------NNVSKAVFC--VMGMTCSACAGSVEKAVKRLPGIQEAAVDVLNNRAQVLFYPTF-VN--------------------------------------------------------------EETIRETIEDAGFEA---TLISDNA--N---------------------------------------EKSAQVCRIRINGMTCTSCSSTVERALQTVNGVQKAQVALATEEAEV-----YYDPKIISH---NQ-LLEAIEDTGF--EAILIS----T-GE-----------------------------------------------DVN---------KIDLQVDGVRTN-HSMRMI--E-ESLEA----------------L--------------------PGIQSI------EMNPEV-K-KISLSYK-----PDM------T-GPRNFIRVIEST----------------------------------GS------GRYKATI-----FP------------EGG-GGRETHRQE-----EIKQYKRSF--LW----------------------SLVFTI-----PVFLIAM-IFMYIP-GI-KDGLETK-VVNM---------LSVGEIIRWILSTPVQFIIGWRFYTGSYKALR-HGSANMDVLIALGTNAAYFYSAYSVL--R----------------AA----------TS-----PD-------F-M-----GTD-FFETSAMLISFILLGKYLEVLAKGKTSEAIAKLMNLTPETAILLTLDN------------------------------------------------------------------------------EGNVVSEEEIDSRLIQKNDVVKILPGAKVASDGYVLWGQ-SHVNESMITGEARPVPKRQGDPVIGGTVNEN-GVL---HIKATKVGSESALAQIVRLVESAQMAKAPVQKFADRTSKYFVP--------------------------------------LFGISVMVIACPCALGLATPTAVMVGTGVGA-SQGVLIKGGQA-LESAHKVNCIVFDKTGTLTVGKPVVV----------N------TKLLK---NMV--------------------------------LGE----F---------YELVAATEVNSEHPLAKAIVEYAKKFRE------D--EE----------------------------------------------------------------------NPVWPEARDFIS------------------ITGHGV----KAIV--G-NK--EI--------------------------------------------------------------------------------IVGNK----SLM------L-ENDI----V---------VPVDA-----------EDMLTET-EGMAQTGIL----VAI-DREITGVLAISDPLKPTAREVISILKS-MKVRSIMVTGDNWGTANSIAQEVGIET--VIAEAKPEQKAEKVKDL------------Q---------------------------------------------------ESGH------VVAMVGDGINDSPALVAADVGMAIGA--GTDIAIEAADIVLMRSNLEDVITAIDLSRKTFSRIRLNYVWALGYNLLGIPIAAGALFPSTRFRLPPWIAGAAMAASSVSVVCCSLLLKYYKRPKKLNNLGIW-GI--QVE--------
>Glycine_max_3847@26329145
---------------------------------------------------------------------------------------MATKFLALACLRNN---------------------------------------------EGSGYLSPRPHYPSMPKYPK---GVTEEEGS---------------------SNVSSKALFS--VVGMTCSACAASVEKAVKRLPGIRQAVVDVLNNRAQVLFYPSF-VN--------------------------------------------------------------EETIREVIEDAGFQA---TFIRDDN------------------------------------------ETSVQICRIRIQGMTCTSCSSTVESALQSIQGVVKAQVALATEEAEV-----HYTPNVVTY---NQ-ILEAVEDTGF--QATLIS----T-GE-----------------------------------------------DMS---------RIDIQVEGIRTG-RSMRLI--E-NSLQA----------------L--------------------PGVQGV------ETHPEF-N-KVSLSYK-----PDL------T-GPRNFINVIEET----------------------------------GS------RRFKAKI-----FP------------EEG-GRRNSHRRE-----EIRQYYRSF--LW----------------------SLVLTI-----PVFLTSM-VLMYIP-GI-KHGVDAK-VVNM---------LTVGEIIRWVLATPVQFIIGKRFYSGAYKALR-LGSPNMDVLIALGTNAAYFYSVYSVL--R----------------AA----------TS-----QG-------F-K-----GTD-FFETSAMLISFILLGKYLEVLAKGKTSNAIAKLMNLTPDTAILLTLDS------------------------------------------------------------------------------EGNVVGEEEIDSRLIQKNDVIKVIPGAKVAADGFVIWGQ-SHVNESMITGEARPVAKRKGETVIGGTVNEN-GVL---HVKATWVGSESALSQIVRLVESAQMAKAPVQKFADRISKYFVPLVILISFSTWLAWFLAGRFHAYPKSWIPSSMDSFQLALQFGISVMVIACPCALGLATPTAVMVGTGVGA-SQGILIKGGQA-LENTHKVNCVVFDKTGTLTIGKPVVV----------N------TKLLT---NMV--------------------------------LRE----F---------YELVAAAEVNSEHPLAKAIVEYAKKLRD---------DE----------------------------------------------------------------------NPIWPEARDFVS------------------IAGHGV----KAMV--R-NK--EI--------------------------------------------------------------------------------LVGNK----SLM------E-DHNV----A---------LPIDA-----------EEMLAEA-EAMAQTGII----VSI-NREVVGVLAVSDPLKPAAQEVISILKS-MKIRSIMVTGDNWGTANSIAREVGIET--VIAEAKPDQKAEKVKDL------------Q---------------------------------------------------ASGC------RVAMVGDGINDSPALVAADVGMAIGA--GTDIAIEAADIVLMKSNLEDVITAIDLSRKTFSRIRLNYIWALGYNLLGIPIAAGALFPSTQFRLPPWIAGAAMAASSVSVVCCSLMLKYYRRPKKLDNLEIR-GI--SIE--------
>Glycine_max_3847@26306753
----------------------------------------------------------------------------------------------------------------------------------------------------------------------------------------------------------------------------------------------------------------------------------------------------------------------------------------------------------------------------------------------------------------------------------------------------------------------------------------------------------------------------------------------------------------------------------------------------------------------------------------------------------------------------------------------------------------------------------------------------------------------------------------------------------------------------M-VLMYIP-GI-KHGVDAK-VVNM---------LTVGEIIRWVLATPVQFIIGKRFYSGAYKALR-LGSPNMDVLIALGTNAAYFYSVYSVL--R----------------AA----------TS-----QG-------F-K-----GTD-FFETSAMLISFILLGKYLEVLAKGKTSNAIAKLMNLTPDTAILLTLDS------------------------------------------------------------------------------EGNVVGEEEIDSRLIQKNDVIKVIPGAKVAADGFVIWGQ-SHVNESMITGEARPVAKRKGETVIGGTVNEN-GVL---HVKATWVGSESALSQIVRLVESAQMAKAPVQKFADRISKYFVPLVILISFSTWLAWFLAGRFHAYPKSWIPSSMDSFQLALQFGISVMVIACPCALGLATPTAVMVGTGVGA-SQGILIKGGQA-LENAHKVNCVVFDKTGTLTIGKPVVV----------N------TKLLT---NMV--------------------------------LRE----F---------YELVAAAEVNSEHPLAKAIVEYAKKLRD---------DE----------------------------------------------------------------------NPIWPEARDFVS------------------IAGHGV----KAMV--R-NK--EI--------------------------------------------------------------------------------LVGNK----SLM------E-DHNV----A---------LPIDA-----------EEMLAEA-EAMAQTGII----VSI-NREVVGVLAVSDPLKPAAQEVISILKS-MKIRSIMVTGDNWGTANSIAREVGIET--VIAEAKPDQKAEKVKDL------------Q---------------------------------------------------ASGY------RVAMVGDGINDSPALVAADVGMAIGA--GTDIAIEAADIVLMKSNLEDVITAIDLSRKTFSRIRLNYIWALGYNLLGIPIAAGALFPSTRFRLPPWIAGAAMAASSVSVVCCSLMLKYYRRPKKLDNLEIR-GI--SIE--------
>Phaseolus_vulgaris_3885@27169012
-----------------------------------------------------------------------------------------------------------------------------------------------------------------------------------------------------------------------------------------------------------XX-XQ--------------------------------------------------------------EETIREAIEDAGFQA---TLIRDDN------------------------------------------ETSVQICRIRIQGMTCTSCSSTVESALQSIQGVVKAQVALATEEAEV-----HYTPNVVTY---NQ-ILEAVEDTGF--QATLIS----T-GE-----------------------------------------------DMS---------RIDLQVEGVRTG-RSMRLI--E-NSLQA----------------L--------------------PGVEGV------ETHPLL-N-KVSLSYK-----PDL------T-GPRNFINVIQET----------------------------------GS------RRFKAKI-----FP------------EG--GRRNSHRRE-----EIKQYYRSF--LW----------------------SLVFTI-----PVFLTSM-VLMYIP-GI-KHGLDAK-VVKM---------LTVGEIIRFVLATPVQFIIGKRFYSGAYKALR-LGSPNMDVLIALGTNAAYFYSVYSVL--R----------------AS----------TS-----NS-------F-K-----GTD-FFETSAMLISFILLGKYLEVLAKGKTSDAIAKLMNLTPDSAILLTLDS------------------------------------------------------------------------------EGNVVGEEEIDSRLIQKNDVIKIIPGSKVASDGFVIWGQ-SHVNESMITGEARPVAKRKGDTVIGGTVNQN-GVL---HIKATWVGSESALAQIVRLVESAQMAKAPVQKFADRISKYFVPMVIVISFSTWLAWFIAGRVSAYPKSWIPSSMDSFQLALQFGISVMVIACPCALGLATPTAVMVGTGVGA-SQGILIKGGQA-LENAHKVNCVVFDKTGTLTIGKPVVV----------N------TKLLT---NMV--------------------------------LRE----F---------YELVAAAEVNSEHPLAKATVEYAKRLRD---------EE----------------------------------------------------------------------NPIWPEARDFVS------------------IAGHGV----KAMV--R-NK--EI--------------------------------------------------------------------------------LVGNK----TLM------A-DHNV----A---------LPADA-----------EEILAEA-EAMAQTGIL----VSI-NREVIGVLAVSDPLKPAAQEVISILKS-MKIRSIMVTGDNWGTANSIAREVGIET--VIAEAKPGQKAEQVKDL------------Q---------------------------------------------------ASGQ------RVAMVGDGINDSPALVAADVGMAIGA--GTDIAIEAADIVLMKSNLEDVITAIDLSRKTFSRIRLNYIWALGYNLLGIPIAAGALFPSTRFRLPPWVAGAAMAASSVSVVCCSLLLKYYRRPKKLDNLEIR-GI--SIE--------
>Phaseolus_vulgaris_3885@27170635
----------------------------------------------------------------------------------------MAKLL---------------------------------------------------ALSCWRNLSPRPHYPSMPKYPK---GHPATTVE---------------------ELSESTALFS--VVGMTCAACAGSVEKAVKRLPGIREAIVDVLNNRAHVIFYPSF-VN--------------------------------------------------------------EETIREAIEDAGFEA---LLLTDGT--H---------------------------------------DKSVKVCRFQIKGMTCTSCSSTIESALQGLHGVLEARVGLATEEAQV-----HYNPNLLTP---ND-ILQAIEDSGF--EAVLIS----S-SE-----------------------------------------------DFT---------EIDLHVEGAVTDDASMKLI--L-DSLRA----------------L--------------------PGVLVV------DLTPEF-S-KITVSYK-----PDV------T-GPRNLINVIEQT----------------------------------GN------GNFKAKI-----YP------------TEQ-GQRNSHRRE-----ETRQYYKSF--LW----------------------SLVFTI-----PVFLTSM-VFMYVP-GI-KDVFDAK-IVNM---------LTVGEVTRWVLSTPVQFVLGWRFYYGSYKSLR-RGSANMDVLIALGTNAAYFYSVYSVL--R----------------AA----------TS-----PH-------F-E-----GND-FFETSAMLISFILLGKYLEILAKGKTSDAIAKLMNLTPDTAVLLTLDS------------------------------------------------------------------------------DGNVVGEEEIDSRLVQKNDVIKVVPGAKVASDGVVVWGQ-SHVNESMITGEARPVAKRKRDTVIGGTVNEN-GVL---HVKATRVGSESALSQIVRLVESAQMAKAPVQKFADRISKYFVPLVIVISFTTWLAWFLAGRYHVYPKSWIPSTMDSFELALQFGISVMVIACPCALGLATPTAVMVGTGVGA-SQGVLIKGGQA-LESAHKVNCIVFDKTGTLTVGKPVIV----------R------TELLT---KMV--------------------------------LRE----F---------YELVAATEVNSEHPLAKAVVEFAKKFRD---------EE----------------------------------------------------------------------NPSWPEARDFVS------------------ITGHGV----KATV--H-NK--EI--------------------------------------------------------------------------------MVGNK----SLL------A-DHNI----A---------IPVEA-----------EDMLAEA-EKMAQTGIL----VSI-NGKVAGVLAVSDPLKPGAQEVISILKS-MNIKSIMVTGDNFGTASSIAREVGIEN--VIAEAKPDQKAEKVKGL------------Q---------------------------------------------------ASGY------TVGMVGDGINDSPALVAADVGMAIGA--GTDIAIEAADIVLMKSNLEDVITAIDLSRKTFSRIRLNYVWALGYNLLGIPIAAGVLFPSTRFRLPPWIAGAAMAASSVSVVCCSLLLKYYRRPRKLENLEIR-GI--SIDSSTDM---
>Glycine_max_3847@26323983
----------------------------------------------------------------------------------------MAKLL---------------------------------------------------ALSCWRSLSPRPHYPSMPKYPK---GESVATVQ---------------------ELSESTAVLS--VVGMSCAACAGSVEKAVKRLPGIREAIVDVLNNRAHVIFYPSF-VN--------------------------------------------------------------VETIREAIEDAGFEA---ALLTDDK-------------------------------------------KSVQVCRIQIKGMSCTSCSSTLESVLQALDGVLEARVGLATEEAQV-----HYNPILLTT---NH-ILQAIQDSGF--EAQLIS----S-SQ-----------------------------------------------DLS---------KIDLLVEGDIT----MKLI--E-DSLQT----------------L--------------------PGVLAV------DITTEL-N-KISVSYK-----PDV------T-GPRNFINVIHET----------------------------------GN------GNFKAKI-----YP------------TEE-GQRDSHRRQ-----ETKQYYRSF--LW----------------------SLVFTI-----PVFLTSM-VLMYVP-GV-KDSLDAK-IVNM---------LTVGEVARWVLSTPVQFVLGWRFYYGSYKALR-RGSANMDVLIALGTNAAYFYSVYSVL--R----------------AA----------TS-----PH-------F-E-----GND-FFETSAMLISFILLGKYLEILAKGKTSDAIAKLMNLTPDTAVLLTLDG------------------------------------------------------------------------------DGSVVGEEEIDSRLVQKNDVIKVVPGAKVASDGFVVWGQ-SHVNESMITGEARPVAKRKGDTVIGGTVNEN-GVL---HVKATRVGSESALSQIVRLVESAQMAKAPVQKFADRISKYFVPLVIIISFTTWLAWFLAGKYHAYPKSWIPSSMDTFELALQFGISVMVIACPCALGLATPTAVMVGTGVGA-SQGVLIKGGQA-LESAHKVDCIVFDKTGTLTVGKPVIV----------R------TELLT---KMV--------------------------------LQE----F---------YELVAA-EVNSEHPLAKAVVEYAKRFRD---------EE----------------------------------------------------------------------NPSWPEARDFVS------------------ITGHGV----KASV--H-NK--EI--------------------------------------------------------------------------------IVGNK----SLF------A-DHNI----A---------IPDDA-----------EYILAEA-QKMAQTGIV----VSI-TGIVA---------------------------------------------------------------------------------G---------------------------------------------------ASGY------TVAMVGDGINDSPALVAADVGMAIGA--GTDIAIEAADIVLMKSNLEDVITAIDLSRKTFSRIRLNYFWALGYNLLGIPIAAGALFPSTRFRLPPWIAGAAMAASSVSVVCCSLLLKYYRRPRKLDNLEIR-GI--RVESSSDI---
>Medicago_truncatula_3880@23029719
----------------------------------------------------------------------------------------MAKLLSLACFRNE----------------------------------------------GWHNLSARSHYPSMPSFPK---SEPGTSTVE--------------------EPSKVTALFS--VHGMTCSACAGSVEKSIKRLHGIHEAVVDVLHNRARVIFHPSF-VN--------------------------------------------------------------EEAICEAIEDAGFDA---ALLTDVT--N---------------------------------------ENTIQVCRIQIKGMTCTSCSTAVESALKALSGVVGAQVALATEEAQV-----HYNPNIITH---SQ-ILEAVDEAGF--EATLIS----S-SE-----------------------------------------------DLS---------KIDLHVEGDLTNNDMIKLV--E-DSLRS----------------L--------------------PGVLEL------HTNLEF-N-KISLSYK-----ADI------T-GPRDFINVIVET----------------------------------SN------GNLKAKI-----FP------------SEG-GRRDAHRKK-----EIKSYYKSF--LW----------------------SLVFTV-----PVFLTSM-VFMYIP-GI-KNLLDSK-IVKM---------LTIGEVIRWVLATPVQFIFGWRFYTGAYKSLR-RGSANMDVLIALGTNAAYFYSVYSVL--R----------------AA----------TS-----KV-------F-E-----GTD-FFETSAMLISFILLGKYLEVLAKGKTSNAIAKLMNLTPDTAILLSLDG------------------------------------------------------------------------------EGNVVGEEEIDSRLVQKNDVIKIIPGAKVASDGLVVWGQ-SHVNESMITGEARPVSKRKDDTVIGGTLNEN-GVL---HVKATKVGSESALSQIVRLVESAQMAKAPVQKFADRISKYFVPLVILISFSTWLAWFLAGKYNAYPKSWIPSSMDSFELALQFGISVMVIACPCALGLATPTAVMVGTGVGA-SQGVLIKGGQA-LESAHKVNCIVFDKTGTLTIGKPVIV----------N------TKLLT---KMV--------------------------------LRE----F---------YEIVAAAEVXXX-----------------------------------------------------------------------------------------------------------------------------------------------------------------------------------------------------------------------------------------------------------------------------------------------------------------------------------------------------------------------------------------------------------------------------------------------------------------------------------------------------------------------------------------------------------------------------------------------------------------------------
>Glycine_max_3847@26324678
---------------------------------------------------------------------------------------MGKKFEGWEC-----------------------------------------------SLQCSGNLSPQAHYPMRRLEE---------EGR---------------------DSEGKKVVLS--VMGMSCAACAGSIEKAIKRLPGIREAVVDVLNHKAQVLYYPQM-LH--------------------------------------------------------------EQRIREAIEDAGFEA---KVMEEDS--K---------------------------------------DTSTQICRIHVRGMTCTSCSSTIESALQSLHGVHKARVALTTEEAEV-----CYDPKIVTH---NH-FMSAIEETGF--EAVLIS----T-GE-----------------------------------------------HIT---------KIELQIDGIKNE-QSLNVI--E-RSLHE----------------L--------------------PGVETI------DIYPDI-N-KISITYK-----PYM------T-GPRTFIEVIEST----------------------------------GS------GCFKAII-----FP------------NDG--GREAQRQE-----EINRFFKLF--IW----------------------SLAFTI-----PVFLTSM-VLMYIP-GV-KRVLDIK-VVNM---------LNIGLLLRCEFATPVQFIIGRRFYVGAYKALR-KGSANMDVLIALGTNAAYFYSLYVVE--R----------------AA----------SS-----RH-------F-K-----GSD-FFETSSMLISFILLGKYLEVLAKGKTSQAIAKLMNLTPETATLLTQDD------------------------------------------------------------------------------EGNVVSERQIDSRLIQKEDVIKVVPGAKVASDGFVIWGQ-SHVNESMITGEAKPVAKRKGDMVIGGTLNEN-GVL---HVKVTRVGSESALSQIVRLVESAQMAKAPVQKIADHISKYFVPMVIALSLSTWLSWFLAGKFHAYPKSWIPSSTNSFELALQFGISVMVIACPCALGLATPTAVMVGTGVGA-TQGVLIKGGQA-LENAHKVNCIVFDKTGTLTVGKPVVV----------T------TKLLK---KTS--------------------------------LSN----F---------YEFAAAAEVNSEHPIAKAIVEHAKKIIE------E--EQ----------------------------------------------------------------------NHPWPEARDFAS------------------VSGHGV----KAIV--L-NK--EI--------------------------------------------------------------------------------MVGNK----KMM------L-DHNI----A---------ISAEA-----------EETLAEA-ESLAQTGIL----VSL-DGEVAGVLAVSDPLKPGAKEVISILNL-MKIKSIMVTGDNWGTANSIARQAGIET--VMAEALPETKATKIKEL------------K---------------------------------------------------SSGY------TVAMVGDGINDSPALVAADVGMAIGA--GTDIAIEAADIVLMKSNLEDTIIAIDLAKKTFSRIRLNYIWALGYNLLAIPIAAGVLYSSTRFRLPPWIAGAAMAASSLSVVCSSLLLKNYRRPSLLNNLDMN-AI--KIE--------
>Glycine_max_3847@26324679
---------------------------------------------------------------------------------------MGKKFEGWEC-----------------------------------------------SLQCSGNLSPQAHYPMRRLEE---------EGR---------------------DSEGKKVVLS--VMGMSCAACAGSIEKAIKRLPGIREAVVDVLNHKAQVLYYPQM-LH----------------------------------------------------------------RIREAIEDAGFEA---KVMEEDS--K---------------------------------------DTSTQICRIHVRGMTCTSCSSTIESALQSLHGVHKARVALTTEEAEV-----CYDPKIVTH---NH-FMSAIEETGF--EAVLIS----T-GE-----------------------------------------------HIT---------KIELQIDGIKNE-QSLNVI--E-RSLHE----------------L--------------------PGVETI------DIYPDI-N-KISITYK-----PYM------T-GPRTFIEVIEST----------------------------------GS------GCFKAII-----FP------------NDG--GREAQRQE-----EINRFFKLF--IW----------------------SLAFTI-----PVFLTSM-VLMYIP-GV-KRVLDIK-VVNM---------LNIGLLLRCEFATPVQFIIGRRFYVGAYKALR-KGSANMDVLIALGTNAAYFYSLYVVE--R----------------AA----------SS-----RH-------F-K-----GSD-FFETSSMLISFILLGKYLEVLAKGKTSQAIAKLMNLTPETATLLTQDD------------------------------------------------------------------------------EGNVVSERQIDSRLIQKEDVIKVVPGAKVASDGFVIWGQ-SHVNESMITGEAKPVAKRKGDMVIGGTLNEN-GVL---HVKVTRVGSESALSQIVRLVESAQMAKAPVQKIADHISKYFVPMVIALSLSTWLSWFLAGKFHAYPKSWIPSSTNSFELALQFGISVMVIACPCALGLATPTAVMVGTGVGA-TQGVLIKGGQA-LENAHKVNCIVFDKTGTLTVGKPVVV----------T------TKLLK---KTS--------------------------------LSN----F---------YEFAAAAEVNSEHPIAKAIVEHAKKIIE------E--EQ----------------------------------------------------------------------NHPWPEARDFAS------------------VSGHGV----KAIV--L-NK--EI--------------------------------------------------------------------------------MVGNK----KMM------L-DHNI----A---------ISAEA-----------EETLAEA-ESLAQTGIL----VSL-DGEVAGVLAVSDPLKPGAKEVISILNL-MKIKSIMVTGDNWGTANSIARQAGIET--VMAEALPETKATKIKEL------------K---------------------------------------------------SSGY------TVAMVGDGINDSPALVAADVGMAIGA--GTDIAIEAADIVLMKSNLEDTIIAIDLAKKTFSRIRLNYIWALGYNLLAIPIAAGVLYSSTRFRLPPWIAGAAMAASSLSVVCSSLLLKNYRRPSLLNNLDMN-AI--KIE--------
>Phaseolus_vulgaris_3885@27168638
---------------------------------------------------------------------------------------MGKKHEGWERR---------------------------------------------SSLQWCGTLWPQPHYPSPKRMEA---GKSVAELE---------------------GSESKVVVFS--VMGMTCAACAGSIEKTIKRLPGIREAVVDVLNHKAQVLYFHSM-VN--------------------------------------------------------------EERIREAIEDAGFEA---KVIEEES--N---------------------------------------YTSTQICRIHIRGMTCTSCSTTIESALQSLYGVHKAGVALATEEAEV-----YYDPNILTH---NH-LMEAIQDTGF--EAILIS----T-GE-----------------------------------------------HMS---------KIEFKIDGIKND-QSLSAI--E-RSLHA----------------L--------------------PGVETI------DIYPDI-N-KIAITYK-----PHR------T-GPRTFIEVIEST----------------------------------GS------GCFKAVI-----FP------------NDE--GREALRQQ-----EINRCFKLF--IW----------------------SLAFTI-----PVFLTSM-VLMYIP-GV-KRVLDIK-VVNM---------LSIGLLLRCNFATPVQFIIGRRFYVGAYKALR-KGSANMDVLIALGTNAAYFYSLYVVE--R----------------AV----------FS-----RH-------L-K-----GSD-FFETSSMLISFILLGKYLEVLAKGKTSQAIAKLMNLTPETATLLTQDD------------------------------------------------------------------------------EGNVVSEKQIDSRLIQKDDVIKVVPGSKVASDGFVIWGE-SHVNESMITGEARPVAKRMGDMVIGGTMNES-GVM---HVKVTRVGSESALSQIVQLVESAQMAKAPVQKFADHISKYFVPLVIVLSLSTWFSWFLAGKLHAYPKSWIPSSMNDFELALQFGISVMVIACPCALGLATPTAVMVGTGVGA-TQGVLIKGGKA-LESANKVNCIVFDKTGTLTVGKPVVV----------T------TKLFK---NMS--------------------------------IEN----F---------YEFTAAAEVNSEHPIAKAIVEHAKKTTE---------EQ----------------------------------------------------------------------HHSWPEAHNFVS------------------VSGHGV----KAIV--L-NK--EI--------------------------------------------------------------------------------LVGNK----KMM------L-DHNI----T---------ISADA-----------EEILAEA-ESLAQTGIL----VSL-DGEVAGVLAVSDPLKPGANEVISILNS-MKIKSIMVTGDNWGTANSIARQAGIET--AIAEAQPETKATKIKEL------------Q---------------------------------------------------ASGY------TVAMVGDGINDSPALVAADVGMAIGA--GTDIAIEAADIVLMKSNLEDIIIAIDLSNKTFSRIRLNYFWALGYNVLAIPIAAGILYSPTRFRLPPWIAGAAMAASSISVVCSSLLLKNYKRPTKLNNMEIN-GV--KIE--------
>Medicago_truncatula_3880@23036471
-----------------------------------------------------------------------------------------------------------------------------------------------------------------------------------------------------------------------------------------------------------------------------------------------------------------------------------------------------------------------------------------------------------------------------------------------------------------------------------------------------------------------------------------------------------------------------------------------------------------------------------------------------------------------------------------------------------------------------------------------------------------------------------------------------------------------------------------------------------------------------------------------------------------------------------------------------------------------------------------XXXSFILFGKYLEVLAKGKTSQAIAKLMDLTPDTATLLTLDD------------------------------------------------------------------------------DGNVIGEREIDSRLIQKNDVIKVVPGAKVASDGFVVWGQ-SHVNESMITGEAKPVAKMKGDMVIGGTVNEN-GVL---HVKVARVGSETALSQIVRLVESAQMAKAPVQKYADQISKYFVPIVIVLSLSTWISWFVAGKLHSYPKSWIPSSMNNFELA-------------------TPTAVMVGTGVGA-TQGVLIKGGQA-LESAHKV--------------------------------------------------------------------------------------------------------------------------------------------------------------------------------------------------------------------------------------------------------V----NK--EI--------------------------------------------------------------------------------MVGNK----KLM------L-DHNI----A---------ISVEA-----------EEILAEA-ENMAQTGIL----VSL-DGEIVGVLAVSDPLKPDAKEVISILKS-MKIKSIMVTGDNWGTANSIARQAGIET--VMAEAQPETKAIKVKEL------------Q---------------------------------------------------NSGY------TVGMVGDGINDSPALVAADVGMAIGA--GTDIAIEAADIVLMKSNLEDIIIAIDLAKKTFSRIRLNYIWALGYNILAIPIAAGILFPSTKFRLPPWIAGAAMAASSISVVCSSLLLKKYKKPTKLNNLEMN-GI--QIE--------
>Malus_x_3750@22637804
---------------------------------------------------------------------------------------MATKFLAL-C----------------------------------------------IRNKSRGDLSPRPHYPSMPKYPK---GVAAEETSL-------------------AAKAEAKALFS--VMGMTCSACAGSVEKAVKRLPGIREAVVDVLNNRAQVMFFPNF-IS--------------------------------------------------------------AENIRETIEDVGFQA---TLINDE--GN---------------------------------------DKSILICRIRIKGMTCTSCSTTVESALQAVHGVQKAQVALATEEADV-----HYDPKVVSY---NQ-LLQTIEDTGF--EGILIT----A-GE-----------------------------------------------DMS---------RIELEVDGVRTD-RSMRIL--G-QSLQA----------------L--------------------PGVQTI------DFDSEI-K-KIAVSYK-----SDM------T-GPRSFINVIETT----------------------------------GS------RRFKAKI-----FP------------GGE-AGSDSHRKE-----EIKQYFRVF--LW----------------------SLVFTI-----PVFLTSM-VFMYIP-GI-KHGLETK-IVHN---------LMIGELMRWILATPVQFIIGRRFYTGAYKSLR-HGSANMDVLIALGTNAAYFYSVYSVV--R----------------AA----------TS-----PD-------F-M-----GTD-FFETSAMLISFILLGKYLEVLAKGKTSDAIAKLMDLAPETATLLVLDE------------------------------------------------------------------------------EGNVINEEEIDSRLIQKNDILKIIPGAKVASDGYVTWGQ-SHVNESMITGEALPVAKRKGDSVIGGTLNEN-GVL---HIKATRVGAESSLSQIVRLVESAQMAKAPVQKFADRISKYFVPLVILLSFLTWLSWFLSGRYHGYPESWIPSSMDSFELSLQFGISVMVIACPCALGLATPTAVMVGTGVGA-SQGVLIKGGQA-LESAHKVNCIVFDKTGTLTIGKPVVV----------N------TRLLK---NMV--------------------------------LRE----F---------YELVAAAEVNSEHPLAKAIVEYAKKFRE------D--EE----------------------------------------------------------------------NPAWPEAKDFES------------------ITGHGV----RAIV--R-NK--EI--------------------------------------------------------------------------------IVGNK----SLM------V-ERNT----A---------VPIDA-----------EEILAEA-EGLAQTGIL----IAI-DGKVAGVLSISDPLKPGAQEVISILKS-MKIRSIMVTGDNWGTANSIANEVGIET--VIAEAKPDQKAEKVKEL------------Q---------------------------------------------------ASGN------IVAMVGDGINDSPALVAADVGMAIGA--GTDIAIEAADIVLMKSNLEDVITAIHLSRKTFTRIRLNYIWALGYNVLGIPIAAGALFPYTGFRLPPWIAGAAMAASSVSVVCCSLLLKNYKRPKVLDNLEVR-GI--SIE--------
>Malus_x_3750@22670660
---------------------------------------------------------------------------------------MATKFLAL-C----------------------------------------------IRNESWGDLSPRPHYPSMPKYPK---GVAAEETSL-------------------AAGAEDKALFS--VTGMTCSACAGSVEKAVKRLPGIREAIVDVLNNRAQVMFFPNY-VN--------------------------------------------------------------AETIRETIEDVGFQA---TLINDEE-GN---------------------------------------EKSTLICRILIKGMTCTSCSTTVESALQAVDGVQKAQVALATEEADV-----HYDPKIVSY---NQ-LLQTIEDTGF--EGKLIT----A-GE-----------------------------------------------HMS---------RIELEVDGVRTD-RSMRIL--E-QSLQA----------------L--------------------PGVQAV------DFDSEI-K-KISLYYK-----SDI------T-GPRSFINVIETT----------------------------------GS------RRFKARI-----FP------------GGE-AGRDSHRKE-----EIKQYFRVF--LW----------------------SLVFTI-----PVFLTSM-VFMYIP-GI-KHGLETK-IVNN---------LMIGELMRWILATPVQFIIGQRFYTGAYKSLR-HGSANMDVLIALGTNAAYFYSVYSVV--R----------------AA----------TS-----PD-------F-M-----GTD-FFETSAMLISFILLGKYLEVLTKGKTSDAIAKLMDLAPETAALLALDE------------------------------------------------------------------------------VGNVINEQEIDSRLIQKNDILKIIPGAKVASDGYVTWGQ-SHVNESMITGEARPVAKRKGDSVIGGTLNEN-GVL---HIKATRVGSESSLSQIVRLVESAQMAKAPVQKFADRISKYFVPLVILLSFLTWLSWFLAGKYHSYPESWIPSSMDSFELSLQFGISVMVIACPCALGLATPTAVMVGTGVGA-FQGVLIKGGQA-LESAHKVNCIVFDKTGTLTIGKPVVV----------N------TRLLK---NMV--------------------------------LQE----F---------YELVAAAEVNSEHPLAKAIVEYAKKFRE------D--EE----------------------------------------------------------------------NPAWPEAKHFES------------------ITGHGV----KAIV--R-NK--EI--------------------------------------------------------------------------------IVGNK----SLI------V-EHSI----A---------VPIDA-----------EEILAKA-EGLAQTVIL----IAI-DGEVAGVLSISDPLKPSAREVISILKS-MKVTSIMVTGDNWGTANSIAKEVGIET--IIAEAKPDQKAEKVKDL------------Q---------------------------------------------------ASGY------TVAMVGDGINDSPALVAADVGMAIGA--GTDIAIEAADIVLVKSNLEDVITAIHLSRKTFTRIRLNYIWALGYNVLGIPIAAGALFPPTGFRLPPWIAGAAMAASSVSVVCCSLLLKNYKKPKVLDNLEVR-GI--SIE--------
>Prunus_persica_3760@17647022
---------------------------------------------------------------------------------------MATKFLAL-C----------------------------------------------IRSESRGDLSPRPHYPSMPKYPK---GVAVEETSL-------------------MAEVEAKAVFS--VIGMTCSACAGSVEKAVKRLPGIREAVVDVLNNRAQVMFYPNY-VN--------------------------------------------------------------EETIREKIEDVGFQA---TLINDE--GN---------------------------------------ERSTLVCRIRIKGMTCTSCSTTVESALQAVHGVQKAQVALATEEADV-----HYDPKIVSY---DH-LLTTIEDTGF--EGILLT----T-GE-----------------------------------------------DMS---------RIELKVDGVRTD-HSMRIL--E-QSLQA----------------L--------------------PGVQAI------EFDSEI-K-KISLSYK-----SDM------T-GPRNFINVIETT----------------------------------GS------RRFKANI-----FP------------GGG-AGRDTHRKE-----EIKQYYRFF--LW----------------------SLVFTI-----PVFLTSM-VFMYIP-GI-KHGLETK-IVNM---------LEIGALLRWILSTPVQFIIGRRFYTGAYKSLR-HGSANMDVLIALGTNAAYFYSVYSVL--R----------------AA----------TS-----PN-------F-K-----GTD-FFETSAMLISFILLGKYLEVLAKGKTSDAIAKLMDLAPETATLLTLDG------------------------------------------------------------------------------EGNVINEEEIDSRLIQKNDVIKIIPGAKVASDGYVTWGQ-SHVNESMITGEARPVAKIKGDTVIGGTLNAN-GVL---HIRATRVGSESSLSQIVRLVESAQMAKAPVQKFADRISKYFVPLVIMLSFLTWLSWFLAGKFHGYPESWIPSSMDSFQLALQFGISVMVIACPCALGLATPTAVMVGTGVGA-SQGVLIKGGQA-LESAHKVNCIVFDKTGTLTIGKPVVV----------N------TRLLK---NMV--------------------------------LRE----F---------YELVAAAEVNSEHPLAKAIVEYAKKFRE------E--EE----------------------------------------------------------------------NPSWPEARDFVS------------------ITGRGV----KAIV--Q-NK--EI--------------------------------------------------------------------------------IVGNK----SLM------V-DHNI----A---------IPVDA-----------EEILAEA-EGLAQTGIL----ISI-DGEVTGVLAISDPLKPGAQEVISILKA-MKVRSIMVTGDNWGTANSIAKEVGIET--VIAEAKPEQKAEKVKEL------------Q---------------------------------------------------ASGD------TVAMVGDGINDSPALVAADVGMAIGA--GTDIAIEAADIVLMKSNLEDVITAIDLSRKTFSRIRLNYIWALGYNVLGIPIAAGALFPSTGYRLPPWIAGAAMAASSVSVVCCSLLLKNYKRPKELESLEVR-GI--RIE--------
>Fragaria_vesca_57918@27267615.N
---------------------------------------------------------------------------------------MATKFFALACIRDSNG----------------------------------------EARGGSSDLSPRPHYPSMPKYPK---GVVAEETTM-------------------VEGTESKAVFS--VIGMTCSACAGSVEKAVKRLPGIREAVVDVLNNRAQVMFFPDF-VN--------------------------------------------------------------AETIRETIEDVGFQA---TLIADE--GN---------------------------------------EKSTLVCRIRIKGMTCTSCSSTVESALQAVHGVQKAQVALATEEADV-----HYDPKIVSC---NQ-LMVTIEDTGF--EAILIN----S-GE-----------------------------------------------GMS---------KIDLKVDGVRTD-HSMRIL--E-ESLQA----------------L--------------------PGVQGV------DIHHDD-R-KISLSYK-----PDI------T-GPRNFINVIETT----------------------------------GS------RRFRAKI-----YP------------GGG-AGRESHRKE-----EIQQYYRFF--LW----------------------SLVFTV-----PVFLTSM-VFMYIP-GL-KHGLDKK-VVNM---------LSIGELIRWILSTPVQFIIGRRFYTGAYKSLR-HGSANMDVLIALGTNAAYFYSVYSVL--R----------------AA----------TS-----PH-------F-K-----GTD-FFETSAMLISFILLGKYLEVLAKGKTSDAIAKLMDLAPDTATLLTLDE------------------------------------------------------------------------------EGNVLGEEEIDGRLIQKNDVIKIIPGAKVASDGYVIWGQ-SHVNESMITGEARPVAKRKGDTVIGGTVNEN-GVL---HIKATRVGSESSLAQIVRLVESAQMAKAPAQKFADRISKFFVPLVIMLSFFTWLSWFLAGKFHGYPKSWIPKSMDSFQLALQFGISVMVIACPCALGLATPTAVMVGTGVGA-SQGVLIKGGQA-LESAHKVNCIVFDKTGTLTIGKPLVV----------N------TRLLK---NMV--------------------------------LRE----F---------YELVAAAEVNSEHPLAKAIVEYAKKFRE------D--EE----------------------------------------------------------------------NPTWPEAHDFAS------------------ITGHGV----KAIV--R-GR--EI--------------------------------------------------------------------------------IVGNK----SLM------V-DQNI----A---------VPLDA-----------EDYLAEA-EGLAQTGIL----VAI-DGQVAGVLAISDPLKPGAQEVITILKS-MNVKSIMVTGDNWGTANSIANEVGIDT--VIAEAKPDQKAEEVKRL------------Q---------------------------------------------------ALGN------TVAMVGDGINDSPALVAADVGMAIGA--GTDIAIEAADIVLMKSNLEDVITAIDLSRKTFTRIRLNYIWALGYNVLGIPIAAGVLFPSTGFRLPPWIAGAAMAASSVSVVCCSLLLKNYKRPKXXX---------------------
>Vitis_vinifera_29760@17829335
---------------------------------------------------------------------------------------------------------------------------------------------------------------------------------------------------------------------------------------------------------------------------------------------------------------------------------------------------------------------------------------------------------------------------------------------------------------------------------------------------------------------------------------------------------------------------------------------------------------------------------------------------------------------------------------------------------------------------------------------------------------------------------------------------------------------------------------------------------------------------------------------------------------------------------------------------------------------------------------------------------------------------------------------------------------------------------------------------------------------------------------------------------------MITGEARPVAKRKGDTVIGGTVNED-GVL---HVEATQVGSESALSQIVQLVESAQMAKAPVQKFADRISKYFVPLVIILSFSTWLSWFLAGKFHRYPKSWIPSSMDSFELALQFGISVMVIACPCALGLATPTAVMVGTGVGA-SQGVLIKGGQA-LESAHKVNCIVFDKTGTLTVGKPVVV----------N------TRLLK---NMA--------------------------------LQE----F---------YELVAATEVNSEHPLAKAIVEYAKKFRE------D--EE----------------------------------------------------------------------NPTWPEAKDFVS------------------ITGNGV----KAIV--R-NK--EI--------------------------------------------------------------------------------IVGNK----SLM------L-DQNI----A---------IPFEA-----------EDMLAET-EAMAQTGIL----ISI-EGELAGVLAISDPLKPGARDVISILKS-MKVKSIIVTGDNWGTANSIAKEVGIET--VIAEAKPEQKAEKVKDL------------Q---------------------------------------------------ASGN------IVAMVGDGINDSPALAAADVGMAIGA--GTDIAIEAADIVLMKSNLEDVITAIDLSRKTFSRIRLNYIWALGYNLLGIPIAAGALFPSXXX--------------------------------------------------------
>Fragaria_vesca_57918@27267615.C
--------------------------------------------------------------------------------------------------------------------------------------------------XXXMSPGTPPRYPSMLRYPK---GTSPEAARK-------------------AKGSEVKALFS--VVGMTCAACAGSVEKAVKRLPGIQEAAVDVLNNTALVLYYPSF-VD--------------------------------------------------------------VDKICEAINDAGFKA---KLIKQET--N---------------------------------------DMTKQVCRISISGMTCTSCSSTIESALQAVHGVHGAQVALATEEAEV-----HYDPSIVTS---HQ-LMETIEITGF--EAKLIS----V-GE-----------------------------------------------DIS---------KIELKVDGIKVG-QSIRAI--A-KALEA----------------L--------------------PGVQDI------ETFPEL-N-KISVSYR-----SDI------I-GPRTFIQTIESS----------------------------------GS------AHFKAIV-----YP------------EE---EKDTNRQR-----EIKQYYKLF--LW----------------------SLVFTI-----PVFLTSM-VLMYIP-GI-KKLLDVK-IVNM---------LTVGQIIRWELSTPVQFIIGKRFYIGSYKALR-HGSANMDVLIALGTNAAYFYSVYIVL--R----------------SA----------NY-----KD-------F-K-----GQD-FFETSSMLITFILLGKYLEVLAKGKTSEAIAKLMNLAPETATLLTLDE------------------------------------------------------------------------------EGNVTNEQVIDSRLIQKNDVIKTIPGAKVACDGSVMWGQ-SYVNESMITGEARPVAKIKGAAVIGGTVNEN-GVL---HIKATRVGSESALSQIVRLVESAQMAKAPVQKFADRISKYFVPMVIILSFSTWLAWFLAGKFHTYPRSWIPSSIDSFELALQFGISVMVIACPCALGLATPTAVMVGTGVGA-SQGILIKGGHA-LESAHKVNCIVFDKTGTLTVGKPVVV----------S------TKIFN---KMQ--------------------------------PQE----F---------YELVAATEVNSEHPLAKAIVDYAKKIRE------D--EE----------------------------------------------------------------------NPTWPEAKNFAS------------------ITGQGV----KAVV--R-NK--EV--------------------------------------------------------------------------------IVGNK----SLM------L-DNDI----V---------VPEEA-----------EVALAEA-EALAQTGIL----IAV-DSELAGIVAISDPLKPGAREVISILKS-MGVRSIMVTGDNWGTANSIAKETEIET--VIAEARPENKADKINDL------------Q---------------------------------------------------ASGY------TVAMVGDGINDSPALVAADVGMAIGA--GTDIAIEAADIVLMKSNLEDVITAIHLSRKTFSRIRLNYIWALGYNVLGIPIAAGVLFPSTRFRLPPWIAGAAMAASSVSVVCCSLLLKNYKRPKKLDILEMN-EV--RVQ--------
>Prunus_persica_3760@17659550
-------------------------------------------------------------------------------------------------------------------------------------------------------MSPQPHYPSMPKYPK---GTSPEAATN-------------------VKGSEVKALFS--VAGMTCSACAGSIEKAVKRLPGIREAAVDVLNNTAHVLYYPSF-VT--------------------------------------------------------------EEKICETIEDVGFEA---KLIKEET--S---------------------------------------DKSRQVCRISISGMTCTSCSSTIESALQAIHGVQRAQVALATEEAQV-----HYDPKIVSY---NQ-LLETVENTGF--EATLIS----L-GE-----------------------------------------------DIS---------KIELKVDGIKTE-QSIRAI--A-KSLEA----------------L--------------------PGIQNI------ETFPEL-N-KISISYK-----ADI------V-GPRTFIEVIESS----------------------------------GS------AHFKAMI-----YP------------EE---GRDTHRKE-----EIKQYYKFF--LW----------------------SLFFTI-----PVFLTSM-VLMYVP-GV-KKVLDVK-IVNK---------LNVGQILRWELSTPVQFIIGRRFYIGSYKALR-HGSANMDVLIALGTNAAYFYSVYIVL--R----------------AA----------NS-----KD-------F-K-----GTD-FFETSSMLITFILLGKYLEVLAKGKTSEAIAKLMDLAPETATLLTLDE------------------------------------------------------------------------------EGNVVNEQEIDSRLIQKNDVIKIIPGAKVACDGSVMWGQ-SHVNESMITGEARPVAKKKGDAVIGGTVNEN-GVL---HVKATRVGSESALSQIVRLVESAQMAKAPVQKFADRISKYFVPMVIILSFSTWLAWFLAGKFHSYPHSWIPSSIDSFELALQFGISVMVIACPCALGLATPTAVMVGTGVGA-SQGILIKGGQA-LESAHKVNCIVFDKTGTLTVGKPVVV----------N------TKLLN---NML--------------------------------PHE----F---------YELVVATEVNSEHPLAKAIVEHAKKFRG------G--EE----------------------------------------------------------------------NPSWPEARNFAS------------------ITGQGV----KAVV--R-EK--EI--------------------------------------------------------------------------------LIGNK----SLM------L-DSNI----S---------IAVEA-----------EETLAEA-EALAQTGIL----IAI-DREMAGIVAISDPLKPGAREVVSILKS-MGVRSIMVTGDNWGTANSIAKETEIET--VIAEARPEQKAQKVKDL------------Q---------------------------------------------------ASGY------IVAMVGDGINDSPALVAADVGMAIGA--GTDIAIEAADIVLMKSNLEDVITAIDLSRKTFSRIRLNYIWALGYNVLGIPIAAGTLFPSTRFRLPPWIAGAAMAASSVSVVCCSLLLKNYKRPKKLDVLEIQ-EV--RIER-------
>Malus_x_3750@22672397
----------------------------------------------------------------------------------------------MGCICND----------------------------------------------CWGDMSPRPCYPSMSKNPK---GTSPEAR-H-------------------VNGSEAKALFS--VVGITCSACAGSIEKAVKRLPGIRETAVEVLNNSVHVLYYPSL-V---------------------------------------------------------------EEKICETIEDAGFEA---KLIKEET-IN---------------------------------------GKLRQVCRISINGMTCTSCSSTVESALQAVHGVQRAQVALATEEAEV-----HYDPKVVSY---NQ-LLEIVENTGF--EAKLIS----L-GD-----------------------------------------------DIS---------KIELKVDGIKTE-QSIRAI--T-KSLEA----------------L--------------------PGVQDI------ETFPEL-N-KISVSYK-----QAV------I-GPRTFIEVIESS----------------------------------GS------AHFKAMI-----YP------------EG---GRDIHRKE-----EVKQYYKYF--LW----------------------SLFFAI-----PVFLTSM-VLMYIP-GI-KKXLDVR-IVNK---------LTVGQILRWELSTPVQFIIGRRFYIGSYKALR-NGSANMDVLIALGTNAAYFYSVYIVL--R----------------SA----------IS-----RD-------F-K-----GTD-FFETSSMLITFILLGKYLEVLAKGKTSDAIAKLMNLAPETATLLSLDE------------------------------------------------------------------------------DGNVVNEQEIDSRLIQKNDVIKIIPGAKVACDGFVVWGQ-SHVNESMITGEARPVGKNKGDAVIGGTVNDN-GVL---HIKATRVGSESALSQIVRLVESAQMAKAPVQKFADCISKYFVPTVIILSFSTWLAWFLSGKFHSYPHSWIPSSIDSFELALQFGISVMVIACPCALGLATPTAVMVGTGVGA-SQGILIKGGQA-LESAHKVNCIVFDKTGTLTVGKPVVV----------N------TKIFN---NML--------------------------------RHE----F---------YELVAATEVNSEHPLAKAIVEYAKKFRE------G--ED----------------------------------------------------------------------NPSWPEAQNFAS------------------ITGQGL----KAVV--R-XK--EI--------------------------------------------------------------------------------IVGNE----SLM------X-DSNI----A---------IPVEA-----------EATLAEA-EALAQTGIX----IAI-DREVAGVVAISDPLKPGAKEVVSILKS-MGVKSIMVTGDNWGTANSIAKETEIET--VIAKAKPEHKAEKVKDL------------Q---------------------------------------------------AEGY------VVAMVGDGINDSPALVAADVGMAIGA--GTDIAIEAADIVLMKSNLEDVITAIDLSRKTFSRIRLNYIWALGYNVLGIPVAAGALFPSTRFRLPPWIAGAAMAASSVSVVCCSLLLKNYKRPKKLDVLEIH-EV--RIEQ-------
>Eucalyptus_grandis_71139@23577318
---------------------------------------------------------------------------------------MAAKLFALTCIRKE----------------------------------------------SHGDLSPRPHYPSMPKIPK---GASAAGEDV--------------------AAEEARALLS--VVGMTCSACAGSVEKAVKRLPGIREAVVDVLNGRAQVLYYPSF-VN--------------------------------------------------------------EETIRETIDDVGFQA---TLIEDET--N---------------------------------------QRTTQVCRIRINGMTCTSCSSTVESALQAVQGVQKAQVALATEEAQV-----QYDPRVTNL---DL-LLKTIEDTGF--EAVLVS----T-GE-----------------------------------------------DVS---------NIHLKVDGVRTD-HSMRIL--V-NSLQA----------------L--------------------PGVEDV------TTDPEV-C-KFTLSYK-----PDL------M-GPRSFIEVIEST----------------------------------GS------GRFKAAI-----FP------------QGG-GGREAYRQE-----EIKQYYRSF--LW----------------------SLVFTI-----PVFLLSM-VFMYLP-GI-KHGLDTK-IVKM---------MSVGELLRWIFSSPVQFVIGRRFYIGSYKALR-HGSANMDVLIALGTNTAYFYSVYSVL--S----------------AA----------TS-----TS-------F-R-----GTD-FFETSSMLISFVLLGKYLEVQAKGKTSEAIAKLMDLAPETAILLTLDI------------------------------------------------------------------------------EGNVVSEQEIDSRLIQKNDVIKIIPGTKVASDGFVIWGQ-SHVNESMITGEARPVAKRKGDAVIGGTVNEN-GIL---HIKATRVGSESALAQIVRLVESAQMAKAPVQKFADRISKVFVPLVIVLSFSTWLAWFLTGKFHAYPKSWIPSSMDSFQLALQFGISVMVIACPCALGLATPTAVMVGTGVGA-SQGILIKGGQA-LESAHKVNCIVFDKTGTLTVGKPVVV----------N------TRLLK---NLV--------------------------------LRD----F---------YELAAATEVNSEHPLAKAVVEYAKKFRD------D--EE----------------------------------------------------------------------NPAWPEASDFVS------------------IPGHGV----KAVV--H-NR--EI--------------------------------------------------------------------------------IVGNK----SLM------S-EHNV----A---------IPVEA-----------EEIMAET-EGMAQTGIL----VSI-DRELIGVIAISDLLKPGAHEVISILNS-MKVRSIMVTGDNWGTANSIAKDVGIDT--VIAEAKPEQKAEKVKDL------------Q---------------------------------------------------ASGY------IVAMVGDGINDSPALVAADVGMAIGA--GTDIAIEAADIVLMKSNLEDVITAIDLSRTTFSRIRLNYIWALGYNVLGIPIAAGALYPSTGFRLPPWIAGAAMAASSVSVVCCSLLLKKYRRPMQLDNLQIQ-GI--TVN--------
>Arabidopsis_thaliana_3702@19650287
---------------------------------------------------------------------------------------MATKLLSLTCIRKERF----------------------------------------S-----------ERYPLVRKHLTRSRDGGGGSSS----------E----TAAFEIDDPISRAVFQ--VLGMTCSACAGSVEKAIKRLPGIHDAVIDALNNRAQILFYPNS-VD--------------------------------------------------------------VETIRETIEDAGFEA---SLIENEA--N---------------------------------------ERSRQVCRIRINGMTCTSCSSTIERVLQSVNGVQRAHVALAIEEAEI-----HYDPRLSSY---DR-LLEEIENAGF--EAVLIS----T-GE-----------------------------------------------DVS---------KIDLKIDGELTD-ESMKVI--E-RSLEA----------------L--------------------PGVQSV------EISHGT-D-KISVLYK-----PDV------T-GPRNFIQVIEST-----VF---------------------------GHS-----GHIKATI-----FS------------EGG-VGRESQKQG-----EIKQYYKSF--LW----------------------SLVFTV-----PVFLTAM-VFMYIP-GI-KDLLMFK-VINM---------LTVGEIIRCVLATPVQFVIGWRFYTGSYKALR-RGSANMDVLIALGTNAAYFYSLYTVL--R----------------AA----------TS-----PD-------F-K-----GVD-FFETSAMLISFIILGKYLEVMAKGKTSQAIAKLMNLAPDTAILLSLDK------------------------------------------------------------------------------EGNVTGEEEIDGRLIQKNDVIKIVPGAKVASDGYVIWGQ-SHVNESMITGEARPVAKRKGDTVIGGTLNEN-GVL---HVKVTRVGSESALAQIVRLVESAQLAKAPVQKLADRISKFFVPLVIFLSFSTWLAWFLAGKLHWYPESWIPSSMDSFELALQFGISVMVIACPCALGLATPTAVMVGTGVGA-SQGVLIKGGQA-LERAHKVNCIVFDKTGTLTMGKPVVV----------K------TKLLK---NMV--------------------------------LRE----F---------YELVAATEVNSEHPLAKAIVEYAKKFRD------D--EE----------------------------------------------------------------------NPAWPEACDFVS------------------ITGKGV----KATV--K-GR--EI--------------------------------------------------------------------------------MVGNK----NLM------N-DHKV----I---------IPDDA-----------EELLADS-EDMAQTGIL----VSI-NSELIGVLSVSDPLKPSAREAISILKS-MNIKSIMVTGDNWGTANSIAREVGIDS--VIAEAKPEQKAEKVKEL------------Q---------------------------------------------------AAGH------VVAMVGDGINDSPALVAADVGMAIGA--GTDIAIEAADIVLMKSNLEDVITAIDLSRKTFSRIRLNYVWALGYNLMGIPIAAGVLFPGTRFRLPPWIAGAAMAASSVSVVCCSLLLKNYKRPKKLDHLEIR-EI--QVERV------
>Arabidopsis_lyrata_59689@16041548
---------------------------------------------------------------------------------------MATKLLSLTCIRKERF----------------------------------------S-----------ERYPLVRKHLTRSRDGGG-SSS----------E----TAAFEMDDAISRAVFQ--VLGMTCSACAGSVEKAIKRLPGIHEAVIDALNNRAQILFYPKS-VH--------------------------------------------------------------VETIRETIEDAGFEA---SLIENEA--N---------------------------------------ERSKQVCRIRINGMTCTSCSSTIERVLQSVNGVQRAHVALAIEEAEI-----HYDPRLLSY---DK-LLEEIENAGF--EAVLIS----T-GE-----------------------------------------------DVS---------KIDLKIDGEFTD-ESMEII--E-RSLEA----------------L--------------------PGVQSV------EISHGT-D-KISVLYK-----PDV------T-GPRNFIQVIEST-----VF---------------------------GHS-----GHIKATI-----FS------------EG---------------------------------------------------GFGFTV-----PVFLTAM-VFMYIP-GI-KDLLMLK-VINM---------LTIGEIIRWVLATPVQFIIGWRFYTGSYNAIR-RGSANMDVLIALGTNAAYFYSLYTVL--R----------------AA----------TS-----PD-------F-K-----GVD-FFETSAMLISFIILGKYLEVMAKGKTSQAIAKLMNLAPDTAILLTLDK------------------------------------------------------------------------------EENVTGEEEIDGRLIQKNDVIKIVPGAKVASDGYVIWGQ-SHVNESMITGEARPVAKRKGDTVIGGTLNEN-GVL---HVKVTRVGSESALAQIVRLVESAQLAKAPVQKLADRISKFFVPLVIFLSFSTWLAWFLAGKLHWYPESWIPSSMDSFELALQFGISVMVIACPCALGLATPTAVMVGTGVGA-SQGVLIKGGQA-LERAHKVNCIVFDKTGTLTMGKPVVV----------K------TNLLK---NMV--------------------------------LRE----F---------YELVAATEVNSEHPLAKAIVEYAKKFRD------D--EE----------------------------------------------------------------------NPAWPEARDFVS------------------ITGKGV----KATV--K-GR--EI--------------------------------------------------------------------------------MVGNK----NLM------D-DHKV----F---------IPVDA-----------EELLADS-EDMAQTGIL----VSI-NSELIGVLSVSDPLKPSAREAISILKS-MNIKSIMVTGDNWGTANSIAREVGIDS--VIAEAKPEQKAEKVKEL------------Q---------------------------------------------------AAGH------VVAMVGDGINDSPALVAADVGMAIGA--GTDIAIEAADIVLMKSNLEDVITAIDLSRKTFSRIRLNYVWALGYNLMGIPIAAGVLFPATRFRLPPWIAGAAMAASSVSVVCCSLLLKNYKRPKKLDHLEIR-EI--QVERV------
>Capsella_rubella_81985@20906405
------------------------------------------------------------------------------------XXXMATKLLELTCIRKERF----------------------------------------S-----------ERYPLVRKHLTRSRGGGSSS-D----------M----ATAFEIEEDISRAIFQ--VLGMTCSACAGSVEKAIKRLPGIHEAVIDALNNRAQILFYPNL-VD--------------------------------------------------------------VETIRETIEDAGFEA---SLIENEA--N---------------------------------------ERSRQVCRIRINGMTCTSCSSTIERVLQSVNGVQRAHVALAIEEAEI-----HYDPRLLSY---DR-LLEEIENAGF--EAVLIS----T-GE-----------------------------------------------DVS---------KIDLKIDGEFTD-ESMKII--E-RSLEA----------------L--------------------PGVQSV------EISHGT-D-TISVLYK-----PDV------T-GPRNFIQVIEST-----VF---------------------------GHS-----GHIKATI-----FS------------EGG-VGRESQKQG-----EIKQYYRSF--LW----------------------SLVFTV-----PVFLTAM-VFMYIP-GI-KDLLMFK-VINM---------LTVGEIIRWVLATPVQFVIGWRFYTGSYKALR-RGSANMDVLIALGTNAAYFYSLYTVL--R----------------AA----------TS-----PD-------F-K-----GVD-FFETSAMLISFIILGKYLEVMAKGKTSQAIAKLMNLAPDTAILLSLDE------------------------------------------------------------------------------EGNATGEEEIDGRLIQKNDVIKIVPGAKVASDGYVIWGQ-SHVNESMITGEARPVAKRKGDTVIGGTLNEN-GVL---HVKVTRVGSESALAQIVRLVESAQLAKAPVQKLADRISKFFVPLVIFLSFSTWLAWFLAGKLHWYPESWIPPSMDSFELALQFGISVMVIACPCALGLATPTAVMVGTGVGA-SQGVLIKGGQA-LERAHKVNCIVFDKTGTLTMGKPVVV----------K------TKLLK---NMV--------------------------------LRE----F---------YELVAATEVNSEHPLAKAIVEYGKKFRD------D--EE----------------------------------------------------------------------NPAWPESRDFVS------------------VTGNGV----KAIV--K-GR--EI--------------------------------------------------------------------------------MVGNK----SLM------T-SHGV----I---------IPVDA-----------EELLTEA-EEMAQTGIL----VSI-NSELIGVLSVSDPLKPSARVAISILKS-MNIKSIMVTGDNWGTANSIAREVGIDS--VIAEAKPEQKAEKVKEL------------Q---------------------------------------------------AAGH------VVAMVGDGINDSPALVAADVGMAIGA--GTDIAIEAADIVLMKSNLEDVITAIDLSRKTFSRIRLNYVWALGYNLMGIPIAAGVLFPSTRFRLPPWIAGAAMAASSVSVVCCSLLLKNYKRPEKLDHLEIR-EI--QVERV------
>Brassica_rapa_3711@22714583
---------------------------------------------------------------------------------------MATKLLSLTCIRKERF----------------------------------------S-----------GRYPVLWKNLNRPRGGGGGDGS----------PSETAVLKIDDEEAIASAVFR--VIGMTCSACAGSIEKEIKRLPGIHEAVIDALNNRAQIQFYPSS-VN--------------------------------------------------------------VETIRETIEDAGFEA---SLIENEA--N---------------------------------------ERSRQVCRIRINGMTCTSCSSTIESVLQSLHGVQRAHVALAIEEAEV-----HYDPTLLSC---DK-LLEEIDNAGF--EAVLIS----T-GE-----------------------------------------------DVS---------KIDLKIDGEFTD-ESMMMI--E-KSLEA----------------L--------------------PGVQSV------EISHGS-D-KISVLYK-----PDV------T-GPRNFIRVIEST-----VF---------------------------GHS-----GHIKATV-----FS------------EGG-VGRESQKQE-----EIKQYYKSF--LW----------------------SLVFTV-----PVFLTAM-VFMYIP-GI-KHLLMYK-VVNM---------LTVGEITRWLLATPVQFIIGWRFYVGSYKALR-RGSANMDVLIALGTNAAYFYSLYTVL--R----------------AA----------TS-----PD-------F-K-----GVD-FFETSAMLISFIILGKYLEIMAKGKTSQAIAKLMNLAPDTAILLAVDE------------------------------------------------------------------------------EGNVTGEEEIDGRLIQKNDVIKIVPGAKVASDGYVIWGQ-SHVNESMITGEARPVAKRKGDTVIGGTLNEN-GVL---HVKVTRVGSESALAQIVRLVESAQLAKAPVQKLADRISKFFVPLVIFLSFSTWLAWFLAGKLHWYPEAWIPSSMDSFELALQFGISVMVIACPCALGLATPTAVMVGTGVGA-SQGVLIKGGQA-LERAHKVSCIVFDKTGTLTMGKPVVV----------K------TKLLK---NMV--------------------------------LRE----F---------YELVAATEVNSEHPLAKAIVEYAKKFRD------E--EE----------------------------------------------------------------------NPAWPEARDFVS------------------ITGNGV----RATV--N-GR--EI--------------------------------------------------------------------------------MVGNK----NLM------S-SHKI----T---------ITADA-----------EELLAEA-EEMAQTGIL----VSI-DNELTGVLAVSDPVKPSAREAISILKS-MNIKSIMVTGDNWGTANSIAREVGIDS--VIAEAKPEQKAEKVKEL------------Q---------------------------------------------------AAGH------VVAMVGDGVNDSPALVAADVGMAIGA--GTDIAIEAADIVLMKSNLEDVITAIDLSRKTFSRIRLNYVWALGYNLMGIPIAAGVLFPSTRFRLPPWIAGAAMAASSVSVVCCSLLLKNYKRPKRLDXXX------------------
>Eutrema_halophilum_98038@20201679
---------------------------------------------------------------------------------------MATKLLALTCIRKERF----------------------------------------S-----------ERYPVVRKRLIRSHGGGSPSE-----------T----AVLEIDEEEISRAVFR--VLGMTCSACAGSVEKEIKRLPGIHEAVIDALNNRAQILFYPKS-VN--------------------------------------------------------------VETIRETIEDAGFEA---SLIENEA--N---------------------------------------ERSRQVCRIRINGMTCTSCSSTIERILQSVNGVQRAHVALAIEEAEV-----HYDPRLLSY---DI-LLEEIENAGF--EAVLIS----T-GE-----------------------------------------------DVS---------KIDLKIDGEFTD-ESMSII--E-RSLEA----------------L--------------------PGVQNV------EFDRGA-D-KISVLYK-----PDV------T-GPRNFIRVIEST-----VF---------------------------GHS-----GHIKATV-----FS------------EGG-VGRESKKQG-----EIKQYYRSF--LW----------------------SLVFTV-----PVFLTAM-VFMYIP-GI-KHLLMFK-VINM---------LTIGEIIRWVLATPVQFIIGWRFYVGSYKALR-RGSANMDVLIALGTNAAYFYSLYTVL--R----------------AA----------TS-----PD-------F-K-----GVD-FFETSAMLISFIILGKYLEIMAKGKTSQAIAKLMNLAPDTAILLTLDK------------------------------------------------------------------------------EGNVTGEEEIDGRLIQKNDVIKIVPGAKVASDGYVIWGQ-SHVNESMITGEARPVAKRKGDTVIGGTLNEN-GVL---HIKVTRVGSESALAQIVRLVESAQLAKAPVQKLADRISKFFVPLVIFLSFSTWLAWFIAGKLHWYPESWIPSSMDSFELALQFGISVMVIACPCALGLATPTAVMVGTGVGA-SQGVLIKGGQA-LERAHKVNCIVFDKTGTLTMGKPVVV----------K------TKLVK---NMV--------------------------------LRE----F---------YELVAATEVNSEHPLAKAIVEYAKKFRD------D--EE----------------------------------------------------------------------NPAWPEALDFAS------------------ITGNGV----KATV--K-GR--EI--------------------------------------------------------------------------------MVGNK----NLM------S-DYGV----M---------IPEDA-----------EELLAEA-EEMAQTGIL----VSI-NSELIGVLAVSDPLKPSAREAISILKS-MNIISIMVTGDNWGTANSISREVGIDS--VIAEAKPEQKAEKVKEL------------Q---------------------------------------------------AAGH------VVAMVGDGINDSPALVAADVGMAIGA--GTDIAIEAADIVLMKSNLEDVITAIDLSRKTFSRIRLNYVWALGYNLMGIPIAAGVLFPSTRFRLPPWIAGAAMAASSVSVVCCSLLLKNYKRPKKLDHLEVR-EI--QVERV------
>Brassica_rapa_3711@22694234
--------------------------------------------------------------------------------------------MALTSIGEE-------------------------------------------------------TYSARHPLLQKNKFGG-------------------GCRSSSEEEATSKALFR--VVGMTCSACAGPVEEAIKRLRGIHEAVIDVLNNQAQVLFNPNF-VN--------------------------------------------------------------LEKICETIQDAGFEA---SLIENEA--N---------------------------------------ETSTKVCRIRINGMTCSSCSSTIERVLRVTNGVQRAHVSLALEEAEV-----HYDRRLVGH---DK-LLDEIESVGF--VALLIS----T-GE-----------------------------------------------DLS---------KIDLKIVGECVD-ESIK------TLLEA----------------L--------------------PGVQSV------EFHHGT-D-KISVLYK-----HDV------T-GPRSFIRVFGGT-------------------------------------------KLKATI-----FS------------AGE-EGRESQRQV-----EIKKYYNSF--LW----------------------SLVCTV-----PVFLTAM-VFMYIP-WI-NHLLMFK-VINM---------LNAGEIIRCVLATPVQFFIGWRFYYGSYKALR-RGSANMDVLVALGTNAAYFYSLYSVT--R----------------AA----------TS-----PG-------F-K-----GED-FFETSSMLITFILLGKYLEVMAKGKTSDAISKLMKLTPDTAILLTLDN------------------------------------------------------------------------------EGKVTGEEEIDGRLIQKNDVIKILPGDKVASDGYVIWGR-SHVDESMMTGEAKLVAKRKGDTVIGGTLNAN-GVL---HVKVTKVGSESALAQIIRLVESAQLAKAPAQNLADTISKFFVPLVISFSLLTWLVWFFAGKLHWYSESWIPASMDRFELALQFGISVMVVACPCALGLATPTAVMVGTGVGA-SQGVLIKGGQA-LEKAHMVNCIVFDKTGTLTMGKPVVV----------K------TKMLK---NMT--------------------------------LGE----F---------YELVAATEVNSEHPLAKAIVNHAKEFRD------D--QE----------------------------------------------------------------------NPAWPQARDFLS------------------ITGNGV----KATV--K-GR--EI--------------------------------------------------------------------------------MVGNK----DLM------S-QHGV----N---------IPEDA-----------EEMLAEA-EERAQTGIL----VSV-NRELTGVLAVSDPLKPSARAAISVLKS-MNIASIMVTGDNWGTANAIAREVGIDS--VMAEAKPKQKAEKVKEL------------Q---------------------------------------------------AAGH------VVAMVGDGINDAPALVAADVGIAIGA--GTDIAIEAADIVLMKSNLEDVITAIDLSRKTFSRIRLNYVWALGYNLIGIPIAAGVLFPWTHLRLPPWFAGAAMAASSVSVVCSSLLLKNYKRPKMLDNLEIC-EV--LVERNLSNN--
>Eucalyptus_grandis_71139@23575652
----------------------------------------------------------------------------------------------------------------------------------------------------------------------------------------------------------------------------------------------------------------------------------------------------------------------------------------------------------------------------------------------XXXERSVQVCRIHINGMTCTSCSSTVESALQAVRGVHKAHVALVTEEAEV-----YYDSSILSY---NN-LLKAIEDAGF--EASLVS----S-GK-----------------------------------------------DIS---------KIQLKVEGIQTD-N--KLI--Q-SSLQA----------------L--------------------PGVQSV------DTDHGM-S-KISICYK-----ADL------T-GPRSFMKVIELT----------------------------------GS------GHLKASI-----SS------------VGE-REGEARKQK-----ETEQYLRSF--LW----------------------SLVFTV-----PVFLTSM-VFMYIP-WI-NGVLDVK-VVNM---------LTFGETLRWVLSTPVQFIIGWRFYTGAFKALR-LGSANMDVLIALGTNAAYLYSVYSLL--R----------------SA----------TS-----QS-------F-K-----SME-FFETSCMLITVILLGKYLEVLAKGKTSEAIAKLMDLAPETGVLLTMDE------------------------------------------------------------------------------EDNVTDEHEIDTRLIEKNDVIKIMPGAKVASDGVVIWGQ-SHVNESMITGEPKPVMKTKDDVVIGGTVNQN-GVL---HIMVTKVGSATTLSQIVRLVESAQMGKAPIQNFADHISKYFVPLVVISSVSTWTAWLFVGRYHGYPQSWLPASMSSFELALQFGIAVMVIACPCALGLATPTAVMVGTGLGA-SHGVLIKGGQS-LENTHKVNCVVFDKTGT----------------------------------------------------------------------QQ----F---------YELIAATEVNSEHPLAKAIVEHAKTFWE------E--GD----------------------------------------------------------------------KSIWPEARDFVS------------------VPGHGV----KAMV--R-DR--EI--------------------------------------------------------------------------------LIGNK----SLM------L-QHNM----N---------IPEDA-----------ENILAQA-EKMAQTGIL----VSF-DREVTGVLAISDPLKPGVREVISILKS-MKVMSIMVTGDNLGTAESIAKEVGIGT--IIAEANPEQKAEKVKDL------------Q---------------------------------------------------ALGY------TVAMVGDGINDSPALAVADVGMAIGA--GTDIAIEAADIVLMKSNLEDVITAIDLSRKTFFRIRLNYIWAFGYNVIGMPIAAGILFPFTGFRLPPWIAGVAMAASSVSVVCSSLLLKNYKRPKELDSLPMH-GI--ATE--------
>Cucumis_sativus_3659@16975835
-------------------------------------------------------------------------------------------------------------------------------------------------------------MLKLPRWNR---STAAATEEI---------TKNATAINDDEATTAAKAVVC--VSGMSCSACAVSVENSIKHLPGILDAAVDFLNDRAQILYLPNL-TD--------------------------------------------------------------VETILQAIENAGFQA---TISKDGT--D---------------------------------------HRSREVCRIRVNGMGCNSCSSMVESVLEAMYGVQKAHIALLNEEAEV-----HYDPKVVNC---NQ-FIIAIQDIGF--EALPIT----I-GE-----------------------------------------------HVT---------KIDLKIDGMHNE-NSTTKV--K-ESLEL----------------V--------------------LGIDDV------NIDTTL-S-KVTISYR-----PDI------I-GPRTFIEILESI----------------------------------KS------EHFKVTI-----YP------------EDT--ERETRKQK-----EIKQHYKYL--IW----------------------SSALSI-----PVFLTSM-VFMYIP-GI-KQTLDIK-VVNM---------MNVGHIIRWNLSTPVQFVVGSRFYFGSYKALR-RGSANMDVLVTLGTNAAYFYSVYIVL--R----------------AA----------TS-----PT-------F-N-----GTD-FFETSSMLITFILLGKYLEVLAKGKTSDAIAKLKHLAPETATLLTLDL------------------------------------------------------------------------------HGNVINEAEISSELIQKNDVIKITPGARVASDGLVVWGE-SHVNESMITGEAKPVTKRTGDKVIGGTVNEN-GVL---HIKATHVGSESSLSQIVRLVESSQLAKAPIQKFADHISKYFVPLVILLSFLTWIAWFLAGKLHLYPKSWLPSSMDSFELALQFGISVMVIACPCALGLATPTAMMVGTGVGA-SQGVLIKGGRA-LEFAHKVSCIVFDKTGTLTIGKPVVV----------N------VKLMN---TTV--------------------------------LEE----L---------LELTAATEVNSEHPVAKAIVEYAKQFKK---------EQ----------------------------------------------------------------------NPLWPEAQEFIS------------------IPGHGV----EAIV--K-NK--KI--------------------------------------------------------------------------------IVGNK----SLM------M-NNDI----E---------IPREV-----------EMFLVDA-EGMAQTAVL----VAI-DRMVSGVVTVSDPLKPGTKEVISILKA-MEVKSIMITGDNWGTANSIAKEVGIET--IIAEAKPQQKAEEVKNL------------Q---------------------------------------------------TAGH------TVAMVGDGINDSPALVAADVGMAIGA--GTDIAIEAADIVLMKNDLQDVITAIHLSRKTFAKIRLNYIWALGYNLLAIPIAAGVLFPSTRFRLPPWIAGAAMAASSVSVVCSSLMLKKYKRPKKLDEIEIQ-MN--GIVVE------
>Solanum_lycopersicum_4081@27305024
----------------------------------------------------------------------------------------------------------------------------------------------------------------------------------------------------------------------------------------------------------------------------------------------------------------------------------------------------------------------------------------------XXXEKSSQVCRIQVNGMTCTSCSTTLESALQVIPGVQKARVALATQEAEI-----CYDPKIVEC---NQ-LLEAIGNTGF--EGILIS----T-GG-----------------------------------------------DSS---------RILLKVDGVDTE-NCVKLI--K-NSLLA----------------L--------------------QGVQEI------DFDIQL-K-KLSVSYT-----ADV------T-GPRDFIRAIEST----------------------------------ES------GCFKACI-----FP------------QGR--EREEHRQH-----EIRQYYKAF--IW----------------------SLVFTV-----PVFFTSM-VFMYIP-GL-KDVLETK-VANM---------LTVGQVVRWVLSTPVQFIIGRKFYVGAYISLT-HGYANMDVLIALGTNAAYFYSVYSVL--R----------------AA----------TS-----PT-------F-K-----ASD-FFETSSMLISFILLGKYLEVLARGKTSEAIAKLMDLAPKTATLLTLDD------------------------------------------------------------------------------KGNVVNEEEVDSRLIQKNDVIKTIPGSKVACDGLVIRGQ-SHINESMITGESRPVTRKTGDMVIGGTLNEN-GVL---HIKATRVGSETALSQIVRLVESAQMAKAPVQRFADHISKYFVPIVIALSFCTWISWFLAGTFNSYPRTWIPSSMDSFELALQFGISVMVVACPCALGLATPTAVMVGTGVGA-SLGVLIKGGQA-LESAQEVNCIVFDKTGTLTIGKPMVV----------N------TRIFK---TMV--------------------------------SEE----F---------YQLIAAAEVNSDHPLAKAIVEYAKKLRG------S--EE----------------------------------------------------------------------NLAWSEASDFKS------------------IAGHGV----KAII--C-NK--EV--------------------------------------------------------------------------------ILGNK----SLM------M-EQGI----V---------VPVEA-----------EEALAET-EGQAQTGIL----VSI-DKELIGVLSVSDPLKPEAPEVISILKS-MNIESMIVTGDNWGTANAIAKQVGIERKHVVAEAKPEQKAEKVKEL------------Q---------------------------------------------------DLGK------VVAMVGDGVNDSPALVAADVGIAIGA--GTDIAIEAADIVLMKSSLKDVITAIDLSKKTFRRIHLNYFWALGYNLLSIPIAAGVLFPSTHFRLPPWIAGAAMAASSVSVVCSSLLLKNYKKPKKLNTLDLQ-GI--TVE--------
>Solanum_tuberosum_4113@24393376
------------------------------------------------------------------------------------------------------------------------------------------------------------------------------------------------------------------------------------------------------------------------------------------------------------------------------------------------------------------------------------------------------------------------------------------------------------------------------------------------------------------------------------------------------------------------------------------------------------------------------------------------------------------------------------------------------------------------------------------------------------------------------------------------------------------------------------------------------------------------------------------------------------------------------------------------------------------------------------------------------------------------------------------------------------------------------------------------------------------------------------------------------------------------------------------------------------------------------------------------------------------------MDSFELALQFGISVMVVACPCALGLATPTAVMVGTGVGA-SLGVLIKGGQA-LESAQEVNCIVFDKTGTLTIGKPMVV----------N------TRLFK---IMV--------------------------------PQE----F---------YELIAAAEVNSDHPLAKAIVEYAKKLRG------G--EE----------------------------------------------------------------------NLAWPEASDFES------------------ITGHGV----KAII--C-NK--EV--------------------------------------------------------------------------------ILGNK----SLM------M-EQGI----A---------IPVEA-----------EEALAEA-EGQAQTGIL----VSI-DKELIGVLSVSDPLKPEAPEVISILKS-MNVESMIVTGDNWGTANAIAKQVGIERKNVVAEAKPEQKAEKVKEL------------Q---------------------------------------------------DLGK------VVAMVGDGVNDSPALVAADVGIAIGA--GTDIAIEAADIVLMKSSLKDVITAIDLSKKTFRRIHLNYFWALGYNLLGIPIAAGVLFPSTHFRLPPWIAGAAMAASSVSVVCSSLLLKNYKKPKKLNTLDLQ-GI--TVE--------
>Solanum_lycopersicum_4081@27305918
--------------------------------------------------------------------------------------MATVKFFSLSCLRNE---------------------------------------------SSYGDFPSKAHYPSMPKYPK---GFSVSS------------------------GEEKKAIFS--VNGMSCSACAGSVEKAIKRLSGIKEAVVDVLNNKAQVIFYPTF-VN--------------------------------------------------------------EETILETIEDVGFEA---TLVTEET--N---------------------------------------EKTSQVCRIRIKGMTC----------------VQKAQVALATEVAEI-----QYDPRILTH---NQ-LLEAIEDTGF--EAILIS----T-GE-----------------------------------------------DRS---------KILLKVDGVHTE-NSMSII--E-SSLRA----------------L--------------------PGVEDV------DIDPEL-K-KLSVSYK-----SDT------I-GPRDFIQVIEST----------------------------------GS------GRFKATI-----FP------------EGG--GKQSHRQE-----EIEYCRRSF--LW----------------------SLVFTI-----PVFLTSM-IFMYIP-GL-KDGLDIK-VVNM---------LSIGEILRWVLSTPVQFIIGRRFYSGSYKALR-HGSANMDVLIALGTNAAYFYSVYSVL--R-----------------------------------------------------------TSSMLISFILLGKYLEVLAKGKTSEAIAKLMNLSPETASLLQLDD------------------------------------------------------------------------------EGNVVKEEEIDSQLIQKNDVIKILPGAKVACDGFVIWGQ-SHVNESMITGESRPLAKRKGDMVIGGTVNEN-GVL---HIRATKVGSESALSQIVRLVESAQMAKAPVQKFADRISKYFVPLVIILSLFTWLAWILAGKYDGYPKSWIPSSMDSFQLALQFGISVMVIACPCALGLATPTAVMVGTGVGA-SRGVLIKGGQA-LEGAQKVDCIVFDKTGTLTMGKPVVV----------N------TKLFR---SMV--------------------------------LRE----F---------YELVAAAELNSEHPLAKAIVEYAKKFRE------D--EE----------------------------------------------------------------------NPRWPEVQDFES------------------ITGHGV----KAVV--H-NK--TL--------------------------------------------------------------------------------IVGNK----SLM------L-DQGV----S---------IPVDA-----------DELLAEA-EELAQTGIL----VSI-NGELSGVVSISDPVKPGAREVISLLKS-MKVESKLVTGDNWGTANAIAMEVGISD--VIAEAKPEDKAEKVKEL------------Q---------------------------------------------------SLGK------VVAMVGDGINDSPALVAADVGMAIGA--GTDIAIEAADIVLMKSNLEDVITAIDLSRKTFSRIRLNYFWAFGYNLLGIPIAAGALFPFTRFRLPPWVAGAAMAASSVSVVCSSLLLKNYKRPKNLDNLEIG-GI--TVES-------
>Mimulus_guttatus_4155@17697384
-------------------------------------------------------------------------------------MAAAAKFLSLACIRPN----------------------------------------------ESGNLSPRPHYPSMPKYPK---GVAVSSDEE-----------------KFMRGSESMAIFS--VTGMTCSACAGSVEKAVKRLPGIKEAAVDVLNNRAQVMFYPAF-VN--------------------------------------------------------------EETIRETIEDVGFEA---TLVQEET--S---------------------------------------EKTSQVCRIRIKGMTCTSCSTTVESALQSLPGVERAQVALATEEAEI-----RYDPNILSS---IQ-ILEAVEDSGF--EATLIS----T-GEE----------------------------------------------DRC---------KIHLQVDGVRTE-SSMRII--G-DSLQA----------------L--------------------PGVQDM------DFNLEL-N-KVSLSYQ-----PDL------T-GPRNFIEVIEST----------------------------------GS------GRYKAKI-----FP------------EGT--SRGSHRGE-----EIKKYYKSF--LW----------------------SLVFTI-----PVFLLSM-VFMYIP-GI-KHGLETK-IVNM---------LNIGEVLRWILSTPVQFVIGRRFYVGAYKALR-HGSANMDVLIALGTNAAYFYSVYSVL--R----------------AA----------TS-----PN-------F-E-----STD-FFETSSMLISFILLGKYLEVLAKGKTSDAIEKLMDLAPETATLLTLDG------------------------------------------------------------------------------EGNVLHEEEIDSRLIQKNDVMKIIPGAKVPCDGFVMWGQ-SHVNESMITGESRPVGKRKGDLVIGGTVNTN-GVL---HIKATKVGSESALAQIVRLVESAQMAKAPVQKLADRISKFFVPLVIFLSFSTWLAWFLAGKLNRYPTSWIPSSMDSFQLALQFGISVMVIACPCALGLATPTAVMVGTGVGA-SQGVLIKGGHA-LESAHKVNCIVFDKTGTLTVGKPVVV----------N------TRLLK---NMV--------------------------------LTD----F---------FELVAAAEVNSEHPLAKAVVEHAKKFRQ------D--EE----------------------------------------------------------------------NPVWPEAKEFES------------------ITGHGV----KALV--R-NR--EV--------------------------------------------------------------------------------LVGNK----SLM------V-DRDI----N---------ISLDA-----------EEILAET-EGLAQTGIL----VSI-DKELVGILAISDPLKPGAKEVISFLKT-MKIRSIVVTGDNWGTANSIAKEVGIDT--VIAEAKPEHKAEKVKEL------------Q---------------------------------------------------AAGN------IVAMVGDGINDSPALVAADVGMAIGA--GTDIAVEAADIVLMKSNLEDVITAIDLSRKTFFRIRLNYIWALGYNIMGIPIAAGVLFPGTRFRLPPWIAGAAMAASSVSVVCSSLLLKNYKRPKQMDTLAIR-GI--SVE--------
>Mimulus_guttatus_4155@17678605
-----------------------------------------------------------------------------------------------------------------------------------------------------------------------------------------------------MQGAEVKALFS--VTGMTCSACAASVEKAVKHLPGIKDAVVDALNHRAQVVFSPAF-VN--------------------------------------------------------------EETIRETIEDAGFEA---RLISEET-IN---------------------------------------DRSTQVCRIRIQGLSCISCSMTLEYYLSSVHGVTKALVSLSNEKIEV-----HFDPRISTV---DQ-ILEAVRDVGF--EGTLIT----Y-GG-----------------------------------------------ATR---------SVQLQLEGVLENENSTKII--E-NSLRS----------------L--------------------PGVREV------KFEPDR-K-KMSVTYE-----PDL------K-GPRDFIKTIESN----------------------------------G---------LKAAI-----FS------------EKR--GSETHRED-----EIKQYYRSF--IW----------------------SLVFTI-----PVFLSSM-VFMYIP-SI-NRGMEIK-VVNM---------VTVGAILRWILCTPVQFIIGRRFYTGAHKALR-RGSANMDVLIALGTNAAYFYSVYSVL--R----------------AA----------FS-----PR-------F-E-----STD-FFETSAMLVSFILLGKYLEVLAKGKTCEAIEKLMDLSPERATLLTLDM------------------------------------------------------------------------------EGNVSNEEEIDSRLIQKNDAVKVVPGTK------------SHVNESMVTGESRPVGKRKGDLVIGGTMNTN-GVL---HVKATRVGSESALSQIVRLVESAQMAKAPVQKFADRISKFFVPLVVFLSISTWFAWFCAGKLKGYPKSWIPPPMDGFELALQFGISVMVIACPCALGLATPTAVMVSTGVGA-SQGVLIKGGHA-LETTHKVNCIVFDKTGTLTIGRPVVV----------T------TKLLK----------------------------------------E----F---------TSLVAAAEVNSEHPLGKAVVEYAKKCME------N--DDEA--------------------------------------------------------------------GPTWPEARDFES------------------ITGHGV----KAVI--R-NR--EV--------------------------------------------------------------------------------LVGNK----SLM------L-DHNV----V---------IRTCA-----------EEIMTEI-EGLAQTGIL----VSI-DREIYGILGVSDPLKPGAREAVSILRS-MKIKCIIVTGDNKGTAKAIAKEVGIDS--FVAEAKPEHKAQKVKEL------------Q---------------------------------------------------ANGN------IVAMVGDGINDSPALVAADIGVAIGA--GTDIAIEAADIVLMKSNLEDVITAIDLSRKTFFRIRLNYIWALGYNVIGIPLAAGAIFPATRFRLPPWVAGGAMAASSVSVVCSSLLLKNYKRPKVLDSLQVR-GK--IIG--------
>Cucumis_sativus_3659@16978444
---------------------------------------------------------------------------------------MASNFWSLACIRSP----------------------------------------------NTTNLSPRPHYPSMPKYPA---GVSQPENSL--------------------PVIESTAFFS--VTGMTCSACAGSVEKAIKRLPGIREAVV---------------------------------------------------------------------------------------------------------------------------------------------------------CRIRVIGMTCTSCSTTLESTLLAIGGVQNAQVALATEEAEI-----CYDPRILNY---NQ-LLQAIEDSGF--EAILIS----T-EE-----------------------------------------------DVS---------KIQLHVEGVRTE-NSMRLI--G-SSLEA----------------L--------------------PGVLGI------DIEPAV-N-KLSLSYK-----PNI------T-GPRNVIQVIEST----------------------------------GS------GRYKATI-----FP------------EGE--GREAYKKE-----EIKQYYRSF--LW----------------------SLIFTI-----PVFLSSM-VFTYIP-GI-KEGLDTK-VVNM---------MTVGELLRWVLSTPVQFIIGRRFYTGSYKALR-HGSANMDVLIALGTNAAYFYSVYMVL--R----------------SA----------TS-----SD-------F-K-----ATD-FFETSSMLISFILLGKYLEVLAKGKTSEAIAKLMKLVPETATLLTFDD------------------------------------------------------------------------------DGHIIREEEIDSRLIQKNDVIKVIPGAKVASDGIVVWGQ-SHVNESMITGEAKPVAKRKDDTVIGGTLNEN-GVL---HVRATHVGSESALSQIVRLVESAQMAKAPVQKIADRISKVFVPMVIVLSLTTWLVWFLTGKYGGYPRTWIPSSMDSFELALQFGISVMVIACPCALGLATPTAVMVGTGVGA-SKGVLIKGGQA-LESAHKVNCIVFDKTGTLTVGKPVVV----------N------TKLLK---NMA--------------------------------LKE----F---------CVLVAATEVNSEHPLAKAVVEYAQKFKE------E--DD----------------------------------------------------------------------NKTWPEAQDFIS------------------ITGHGV----KAIV--Q-NK--EV--------------------------------------------------------------------------------LVGNK----SLM------L-DQNI----L---------IPIEA-----------EEILKEI-EEMAQTGIL----ISI-DRKLTGVLAISDPLKPSAREVISILKA-MKVKSIMVTGDNWGTAKSIAKEVGIDD--VTAEAKPDQKADEVKRL------------Q---------------------------------------------------SLGH------TVAMVGDGINDSPALVAADVGMAIGA--GTDIAIEAADIVLMKSNLEDVITAIDLSRKTFSRIRLNYIWALGYNLLGIPIAAGVLFPSTRFRLPPWIAGAAMAASSVSVVCSSLLLKYYKRPKKLDTLEIQ-GI--RVE--------
>Panicum_virgatum_38727@23806579
--------------------------------------------------------------------------------------------------------------------------------------------------------------------------------------------------------------------------------------------------------------------------------------------------------------------------------------------------------------------------------------------------------------MTCTSCTNTVESALQAFPGVQRASVALATEEAEI-----RYDRRIVAA---NQ-LIQAVEETGF--EAVLIT----T-GE-----------------------------------------------DRS---------RIDLKIDGVLNE-RLIMIL--E-SSIQA----------------L--------------------PGVEDI------KVDTEL-H-KITISYK-----PDQ------T-GPRDLIEVIESA----------------------------------TS------GDVTASI-----YP------------EAE--GREHHRYG-----EINRYKQSF--LW----------------------SLVFTI-----PVFLTSM-VFMYIP-GT-KDGLDKK-VVNM---------MSIGELLRWILSTPVQFIIGRKFYTGAYKAMC-HGSPNMDVLIALGTNTAYFYSVYSVL--R----------------AA----------TS-----EN-------Y-M-----SND-FFETSSMLISFILLGKYLEILAKGKTSEAIAKLMDLAPETATLLIHDH------------------------------------------------------------------------------EGNVVGENEIDSRLIQKNDVIKVVPGGKVASDGFVIWGQ-SHVNESMITGESRPVAKRKGDTVIGGTVNEN-GVL---HVRATFVGSESALAQIVRLVESAQMAKAPVQKFADQISRVFVPLVIVLSVLTWLVWFLAGRFHGYPRSWIPSSMDSFQLALQFGISVMVIACPCALGLATPTAVMVATGVGA-SQGVLIKGGQA-LESAHKVDCIVFDKTGTLTIGKPVVV----------N------TRLLK---NMV--------------------------------LRE----F---------YDYVAAAEDNSEHPLAKAIVEHAKKLHS---------EE----------------------------------------------------------------------NHIWPEARDFIS------------------VPGHGV----KANI--S-DN--IL--------------------------------------------------------------------------------IVGNK----SFM------L-SSSI----D---------IPLEA-----------LEILTEE-EEKAQTAII----VAM-DQEVVGIISVSDPIKPNANDVISYLKS-MNVESIMVTGDNWGTANAIGKEVGIEK--IIAEAKPEQKAEKVKEL------------Q---------------------------------------------------LSGK------TVAMVGDGINDSPALVSADVGLAIGA--GTDVAIEAADIVLMKSNLEDVVTAIDLSRKTFFRIRMNYVWALGYNIIGIPIAAGVLFPSFRFRLPPWVAGAAMAASSVSVVCWSLLLRYYKSPKTFAN--------------------
>Panicum_virgatum_38727@23806580
--------------------------------------------------------------------------------------------------------------------------------------------------------------------------------------------------------------------------------------------------------------------------------------------------------------------------------------------------------------------------------------------------------------MTCTSCTNTVESALQAFPGVQRASVALATEEAEI-----RYDRRIVAA---NQ-LIQAVEETGF--EAVLIT----T-GE-----------------------------------------------DRS---------RIDLKIDGVLNE-RLIMIL--E-SSIQA----------------L--------------------PGVEDI------KVDTEL-H-KITISYK-----PDQ------T-GPRDLIEVIESA----------------------------------TS------GDVTASI-----YP------------EAE--GREHHRYG-----EINRYKQSF--LW----------------------SLVFTI-----PVFLTSM-VFMYIP-GT-KDGLDKK-VVNM---------MSIGELLRWILSTPVQFIIGRKFYTGAYKAMC-HGSPNMDVLIALGTNTAYFYSVYSVL--R----------------AA----------TS-----EN-------Y-M-----SND-FFETSSMLISFILLGKYLEILAKGKTSEAIAKLMDLAPETATLLIHDH------------------------------------------------------------------------------EGNVVGENEIDSRLIQKNDVIKVVPGGKVASDGFVIWGQ-SHVNESMITGESRPVAKRKGDTVIGGTVNEN-GVL---HVRATFVGSESALAQIVRLVESAQMAKAPVQKFADQISRVFVPLVIVLSVLTWLVWFLAGRFHGYPRSWIPSSMDSFQLALQFGISVMVIACPCALGLATPTAVMVATGVGA-SQGVLIKGGQA-LESAHKVDCIVFDKTGTLTIGKPVVV----------N------TRLLK---NMV--------------------------------LRE----F---------YDYVAAAEDNSEHPLAKAIVEHAKKLHS---------EE----------------------------------------------------------------------NHIWPEARDFIS------------------VPGHGV----KANI--S-DN--IL--------------------------------------------------------------------------------IVGNK----SFM------L-SSSI----D---------IPLEA-----------LEILTEE-EEKAQTAII----VAM-DQEVVGIISVSDPIKPNANDVISYLKS-MNVESIMVTGDNWGTANAIGKEVGIEK--IIAEAKPEQKAEK--------------------------------------------------------------------LSGK------TVAMVGDGINDSPALVSADVGLAIGA--GTDVAIEAADIVLMKSNLEDVVTAIDLSRKTFFRIRMNYVWALGYNIIGIPIAAGVLFPSFRFRLPPWVAGAAMAASSVSVVCWSLLLRYYKSPKTFAN--------------------
>Panicum_virgatum_38727@23759255
-------------------------------------------------------------------------------------MAASSRALFLSCFHGGG-A------------------------------------------EVSRHLALRPRYPSMPRRPRTAAV----TGDASEGGGSGGDLEAAKGA----AEEEKVAVFA--VTGMTCAACAGSVEKAVKRLPGIHDAAVDVLGGRVQVVFYPAF-VS--------------------------------------------------------------EEKIREAIEDVGFEA---KLINEEV--R---------------------------------------EKNILVCRLHIKGMTCTSCTSTVESALQAFPGVQRASVALATEEAEI-----RYDRRIVAA---NQ-LIQAVEETGF--EAVLIT----T-GE-----------------------------------------------DRS---------RIDLKIDGVLNE-RLIMIL--E-SSIQA----------------L--------------------PGVEDI------KVDTEL-H-KITISYK-----PDQ------T-GPRDLIEVIESA----------------------------------TS------GDVTASI-----YP------------EAE--GREHHRYG-----EIKRYKQSF--LW----------------------SLIFTI-----PVFLTSM-VFMYIP-GL-KDGLDKK-VVNM---------MSIGELLRWILSTPVQFIIGRKFYTGAYKAMC-HGSPNMDVLIALGTNTAYFYSVYSVL--R----------------AA----------TS-----EN-------Y-M-----SND-FFETSSMLISFILLGKYLEILAKGKTSEAIAKLMDLAPETATLLIHDH------------------------------------------------------------------------------EGNVVGEKEIDSRLIQKNDVIKVVPGGKVASDGFVIRGQ-SHVNESMITGESRPVAKRKGDTVIGGTVNEN-GVL---HVRATFVGSESALAQIVRLVESAQMAKAPVQKFADQISRVFVPLVIVLSVLTWLVWFLAGRFHGYPRSWIPSSMDSFQLALQFGISVMVIACPCALGLATPTAVMVATGVGA-SQGVLIKGGQA-LESAHKVDSIVFDKTGTLTIGKPVVV----------N------TKLLK---NMV--------------------------------LRE----F---------YDYVAAAEDNSEHPLAKAIVEHAKKLHS---------EE----------------------------------------------------------------------NHIWPEARDFIS------------------VPGHGV----KANI--N-HK--IV--------------------------------------------------------------------------------IVGNK----SFM------L-SSSI----D---------ISLEA-----------MEILTEE-EEKAQTAII----VAM-DQEVVGIISVSDPIKPNANDVISYLRS-MNVESIMVTGDNWGTANAIGKEVGIEK--IIAEAKPEQKAEKVKEL------------Q---------------------------------------------------LSGK------TVAMVGDGINDSPALVSADVGLAIGA--GTDVAIEAADIVLMKSNLEDVVTAIDLSRKTFFRIRMNYVWALGYNIIGIPIAAGVLFPSFRVRLPPWVAGAAMAASSVSVVCWSLLLRYYKSPKTFAN--------------------
>Setaria_italica_4555@19694798
-------------------------------------------------------------------------------------MAASTRTLFLSCFNGGGGG------------------------------------------EVSRHLALRPRYPSMPRRPRPATV----AGDAGGGGGSGGDLEAAKGAAEKAAEEEKVAVFE--VIGMSCAACAGSVEKGVKRLPGIHDAAVDVLGGRAQVIFYPVF-VS--------------------------------------------------------------EEKIREAIEDVGFEA---KLINEEV--R---------------------------------------EKNILVCRLHIKGMTCTSCTNTVESALQAFPGVQRASVALATEEAEI-----RYDRRIVAA---NQ-LIQAVEETGF--EAVLIT----A-GE-----------------------------------------------DRS---------RIDLKIDGVLNE-RLIMIL--E-SSIQA----------------L--------------------PGVEDI------KVNTEL-H-KITISYK-----PDQ------T-GPRDLIEVIESA----------------------------------TS------GDITASI-----YP------------EAE--GREHHRYG-----EIQRYKQSF--LW----------------------SLIFTI-----PVFLTSM-VFMYIP-GL-KDGLEKK-VVNM---------MSIGELLRWILSTPVQFIIGRKFYTGAYKAMC-HGSPNMDVLIALGTNTAYFYSVYSVL--R----------------AA----------TS-----EN-------Y-M-----STD-FFETSSMLISFILLGKYLEILAKGKTSEAIAKLMDLAPETATLLIHDH------------------------------------------------------------------------------EGNVVGEKEIDSRLIQKNDVIKVVPGGKVASDGFVIWGQ-SHVNESMITGESRPVAKRKGDTVIGGTVNEN-GVL---HVRATFVGSESALSQIVRLVESAQMAKAPVQKFADQISRVFVPLVIVLSLLTWLVWFLAGRFHGYPYSWIPSSMDSFQLALQFGISVMVIACPCALGLATPTAVMVATGVGA-SKGVLIKGGQA-LESAHKVDCIVFDKTGTLTIGKPVVV----------D------TRLLK---NMV--------------------------------LRE----F---------YDCVAAAEDNSEHPLAKAIVEHAKKLHS---------EE----------------------------------------------------------------------NHIWSEARDFIS------------------VPGHGV----KAKV--N-DK--SV--------------------------------------------------------------------------------IVGNK----SFM------L-SSGI----D---------IPMEA-----------LEILAEE-EEKAQTAII----AAM-DQEVVGIISVSDPIKPNAHEVISYLKS-MNVESIMVTGDNWGTANAIGKEVGIEK--IIAEAKPEQKAEKVKEL------------Q---------------------------------------------------LSGK------TVAMVGDGINDSPALVSADVGLAIGA--GTDVAIEAADIVLMKSNLEDVVTAIDLSRKTFFRIRMNYVWALGYNIIGIPIAAGVLFPSSRFRLPPWVAGAAMAASSVSVVCWSLLLRYYKSPKKFGN--------------------
>Sorghum_bicolor_4558@1973432
--------------------------------------------------------------------------------------MASTRTLFLSCFHGGG-A------------------------------------------EVSRHLALRPRYPSNPRRPSRSAAVAGEGSEGGGSGGTTGDLEAAKGTAEKEDEEEKVSVFA--VTGMTCAACAGSVEKAVKRLPGIHDAAVDVLGGRAQVVFYPAF-VS--------------------------------------------------------------EEKIREAIEDAGFEA---KLINEEV--R---------------------------------------EKNILVCRLHIKGMTCTSCTSTVESALQVLPGVQRASVALATEEAEI-----HYDRRIIAA---SQ-LIHAAEETGF--EAILIT----T-GE-----------------------------------------------DRS---------RIDLKLDGLLTE-RLTMIL--K-SSIQA----------------L--------------------PGVEDV------KVDTEL-H-KITVSYK-----PDQ------T-GPRDLIEVIESA----------------------------------TS------GDVTASI-----YA------------EAE--GREHHRHV-----EIKRYRQSF--LW----------------------SLIFTI-----PVFLTSM-VFMYIP-VL-KDGLEKK-VVNM---------MSIGELLRWILSTPVQFVIGRKFYTGAYKAIR-HGSPNMDVLIALGTNTAYFYSVYSVL--R----------------AA----------TS-----EN-------Y-M-----STD-FFETSSMLISFILLGKYLEILAKGKTSEAIAKLMDLAPETATLLMYDN------------------------------------------------------------------------------EGNVVGEKEIDSRLIQKNDVIKVVPGGKVASDGFVIWGQ-SHVNESMITGESRPVAKRKGDTVIGGTVNEN-GVL---HVRATFVGSETALAQIVRLVESAQMAKAPVQKFADKISRVFVPLVIVLSLLTWLVWFLAGRFHGYPYSWIPSSMDSFQLALQFGISVMVIACPCALGLATPTAVMVATGVGA-SQGVLIKGGQA-LESAQKVDCIVFDKTGTLTVGKPVVV----------N------TRLFK---NMV--------------------------------LRE----F---------FDYVAAAEDNSEHPLAKAIVEHAKKFHS---------EE----------------------------------------------------------------------NHIWPEARDFIS------------------VPGHGV----KAKV--F-DK--SV--------------------------------------------------------------------------------IVGNK----SFM------L-SLSI----D---------IPMEA-----------SEILIEE-EENAHTCII----VAM-DQEVVGIVSVSDPIKPNAHEVISYLKS-MNVESIMVTGDNWGTANAIGKEVGIEK--IIAEAKPDQKAEKVKEL------------Q---------------------------------------------------LSGK------TVAMVGDGINDSPALVSANLGLAIGA--GTDVAIEAADIVLMKSNLEDVITAIDLSRKTFFRIRMNYVWALGYNIIGIPIAAGALFPSTRFRLPPWVAGAAMAASSVSVVCWSLLLRYYKSPKKFDN--------------------
>Zea_mays_4577@20846996
-------------------------------------------------------------------------------------MAASTRALFLSCFHGGGGA------------------------------------------EVSRHLALRPRYPSNPRRPRSAV-VAGE----GGEGGGSGGDLEAAKGTADRDEEEKVSVFA--VTGMTCAACAGSVEKAVKRLPGIHDAAVDVLGGRAQVVFYPAF-VS--------------------------------------------------------------EGKIREAIEDVGFEA---KLINEEV--R---------------------------------------AKNILVCRFHIKGMTCTSCTNTVESALQAFPGVQRASVALATEEAEI-----HYDRRIVTA---SQ-LIHAVEETGF--EAILIT----T-GE-----------------------------------------------DRS---------RIDLKLDGVLSE-RLTMIL--K-SSIQA----------------L--------------------PGVEDI------KIDTEL-H-KVTVSYK-----PDQ------T-GPRDLIEVIESA----------------------------------TS------GGVTASI-----YA------------EAG--GREHHRYG-----EIKRYRQSF--LW----------------------SLIFTI-----PVFLTSM-VFMYIP-GL-KDGLEKK-VINM---------MSIGELLRWILSTPVQFVIGRKFYTGAYKAIC-HGSPNMDVLIALGTNTAYFYSVYSVL--R----------------AA----------TS-----EN-------Y-M-----STD-FFETSSMLISFILLGKYLEILAKGKTSEAIAKLMDLAPETATLLMYDY------------------------------------------------------------------------------EGNVVGEKEIDSRLIQKNDVIKVVPGGKVASDGFVIWGQ-SHVNESMITGESRPVAKRKGDTVIGGTVNEN-GVL---HVRATFVGSETALAQIVRLVESAQMAKAPVQKFADQISRVFVPLVIVLSLLTWLVWFLAGRFHGYPYSWIPSSMDSFQLALQFGISVMVIACPCALGLATPTAVMVATGVGA-SQGVLIKGGQA-LESAQKVNCIVFDKTGTLTVGKPVVV----------N------TRLLK---NMV--------------------------------LRE----F---------FDYVAAAEDNSEHPLAKAIVEHAKKFYS---------EE----------------------------------------------------------------------NHIWPEARDFIS------------------VPGHGV----RAKV--C-DR--SV--------------------------------------------------------------------------------IVGNK----SFM------L-SSSI----D---------IPVEA-----------SEILMEE-EEKAQTGII----VAM-DQEVVGIISVSDPIKPNAREVISYLKS-MNVESIMVTGDNWGTANAIGKEVGIEK--IIAEAKPEQKAEKVKEL------------Q---------------------------------------------------LLGK------TVAMVGDGINDSPALVSANVGLAIGA--GTDVAIEAADIVLMKSNLEDVITAIDLSRKTFFRIRMNYVWALGYNVIGIPIAAGVLFPSTRFRLPPWVAGAAMAASSVSVVCWSLLLRYYKSPKKFDN--------------------
>Panicum_virgatum_38727@23759257
-------------------------------------------------------------------------------------MGATTRALLLSCFHGGGGG----------------------------------------GSEVSHRLALRPRYPSMPRRPKGAAVAGG----GGGGEGGGGDLE-AAGGAGSEMEEEKVAVFS--VSGMTCAACAGSVEKAVKRLPGIHDAAVDVIGGRAQVVFYPAF-VS--------------------------------------------------------------ENIITEAIEDVGFEA---KLIDEEV--M---------------------------------------EKNILLCRLHIKGMACKYCTSTVEFVLQASPGVQRASVALATEEAEI-----RYDRRIVSA---SQ-LIQVVEETGF--EAILIT----T-GE-----------------------------------------------DRS---------RIDLRMDGVLDE-RSIMIV--K-NSVQA----------------L--------------------PGVENI------KLDAKL-R-KVTISYK-----PEQ------T-GPRDLIEVIKSA----------------------------------TS------GLVNASI-----YL------------EAD--GRDQHRYV-----EIKQYRQSF--LW----------------------SLIFTI-----PVFLTSM-VFMYIP-WL-KAGLERK-VFNM---------MSTGELLRWILSTPVQFVIGRKFYAGAYKAMC-RGSPNMDVLIALGTNTAYFYSVYSVL--R----------------AA----------TS-----VN-------Y-M-----STD-FFETSSMLISFILLGKYLEILAKGKTSEAIAKLMDLAPETAILLMYDQ------------------------------------------------------------------------------EGNVVGEKEIDSRLIQKNDVIKVVPGGKVASDGFVIWGQ-SHVNESMITGESRPVAKRKGDTVIGGTVNEN-GVL---HIRATFVGSESALAQIVRLVESAQIAKAPVQKFADQISRVFVPLVILFSLLTWLAWFVAGRLHSYPNSWIPPSMDSFQLALQFGISVMVIACPCALGLATPTAVMVATGVGA-SQGVLIKGGQA-LESAQKVDCIVFDKTGTLTIGKPVVV----------D------TRLLK---NMV--------------------------------LRE----F---------YDYAAAAEINSEHPLAKAIVEHAKKLHP---------EE----------------------------------------------------------------------NHIWPEARNFIS------------------VTGYGV----KAEV--S-DK--SV--------------------------------------------------------------------------------IVGNK----SFM------L-SSDI----D---------IPSET-----------LEILMEE-EERARTGII----VAM-DREVVGIISVSDPIKPNAHEVISYLKS-MNIESIMVTGDNWGTANAIGKEVGIQK--IIAEAKPEQKAEMVKEL------------Q---------------------------------------------------LSGR------TVAMVGDGINDSPALVSADVGLAIGA--GTDVAIEAADIVLMKSNLEDVITAIDLSRKTFFRIRMNYVWALGYNVIGIPIAAGVLFPSSRFRLPPWVAGAAMAASSVSVVCWSLLLRYYKSPKIVSS--------------------
>Panicum_virgatum_38727@23802949
-------------------------------------------------------------------------------------MGATTRGLLLSCFHGGGS-------------------------------------------EVSRLLALRPRYPSMPRRPKGAAVAGD----GGGGEGGGGDLE-AAGGAGSEEEEEKVAVFS--VSGMTCAACAGSVEKAVKRLPGILNAAVDVLGGRAQVVFYPVF-VS--------------------------------------------------------------ENIITEAIEDVGFEA---KLIDEEV--M---------------------------------------EKNILLCRLHIKGMACKYCTSTVQFVLQASPGVQRASVALATEEAEI-----RYDRRIVSA---GQ-LIQVVEETGF--EAILVT----T-GE-----------------------------------------------DRS---------RIDLKMDGVLDE-RSLMIV--K-SSVQA----------------L--------------------PGVENI------KIDTKL-H-KVTISYK-----PEQ------T-GPRDLIEVIKSA----------------------------------TS------GLVNASI-----YL------------EAD--GRDQHRYV-----EIKQYRQSF--LW----------------------SLIFTI-----PVFLTSM-VFMYIP-WL-KAGLERK-VFNM---------MSTGELLRWILSTPVQFVIGRKFYAGAYKAMC-RGSPNMDVLIALGTNTAYFYSVYSVL--R----------------AA----------TS-----AN-------Y-M-----STD-FFETSSMLISFILLGKYLEILAKGKTSEAIAKLMDLAPETAILLIHDH------------------------------------------------------------------------------EGNVVGEKEIDSRLIQKNDVIKVVPGGKVASDGFVIWGQ-SHVNESMITGESRPVAKRKGDTVIGGTVNEN-GVL---HVRATFVGSESALAQIVRLVESAQMAKAPVQKFADQISRVFVPLL-------------AFRLHSYPNSWLPPSMDSFQLALQFGISVMVIACPCALGLATPTAVMVATGVGA-SQGVLIKGGQA-LESAQKVDCIVFDKTGTLTIGKPVVV----------D------TRLLK---NTV--------------------------------LRE----F---------YDYAAAAEINSEHPLAKAIVEHAKKLHP---------EE----------------------------------------------------------------------THIWPEARNFIS------------------VTGHGV----KAEV--S-DK--SI--------------------------------------------------------------------------------IVGNK----SFM------L-SSVI----D---------IPSEA-----------LEILMEE-EERARTGII----VAM-DREVVGIISVSDPIKPNAHEVISYLKS-MNVESIMVTGDNWGTANAISKEVGIEK--IIAEAKPEQKVEMVKEL------------Q---------------------------------------------------LSGR------TVAMVGDGINDSPALVSADVGLAIGA--GTDVAIEAADIVLMKSNLEDVITAIDLSKKTFFRIRMNYVWALGYNVIGIPIAAGVLFPSTGFRLPPWVAGAAMAASSVSVVCWSLLLRYYKSPKIVSS--------------------
>Setaria_italica_4555@19694037
-------------------------------------------------------------------------------------MGATTRAILLSCFHGGGG-----------------------------------------GSEVSRRLALRPRYPSMPRRPKRAAVSGG----CGGG-GGGGDLE-AAAGAGNEEEEEKVAVFS--VSGMTCAACAGSVEKAVKRLPGIHDAAVDVLGGRAQVVFYPAF-VS--------------------------------------------------------------ENKITEAIEDVGFEA---KLIDEDV--M---------------------------------------EKNILLCRLHIKGMACKCCTSTVEFVLQASPGVQRASVVLATEEAEI-----RYDRRIVSA---SQ-LIQAVEETGF--EAILVT----T-GE-----------------------------------------------DRS---------RIDLKMDGVLDE-RSLMIV--K-TSVQA----------------L--------------------PGVENI------KFNTDL-H-KVTISYK-----PDQ------T-GPRDLIEVIKSA----------------------------------TS------GLVNASI-----YL------------EAD--GRDQHRYG-----EIKRYRQSF--LW----------------------SLIFTI-----PVFLTSM-VFMYIP-WL-KAGLEKK-VFNM---------MSTGELLRWILSTPVQFVIGRKFYAGAYRAMC-RGSPNMDVLIALGTNTAYFYSVYSVL--R----------------AA----------TS-----ET-------Y-M-----STD-FFETSSMLISFILLGKYLEILAKGKTSEAIAKLMDLAPETATLLMYDH------------------------------------------------------------------------------EGNVVGEKEIDSRLIQKNDVIKVVPGGKVASDGFVIWGQ-SHVNESMITGESRPVAKRKGDTVIGGTVNEN-GVL---HVRATFVGSESALAQIVRLVESAQMAKAPVQKFADQISRVFVPLVILFSLLTWLAWFVAGRLHSYPNSRIPPSMDSFQLALQFGISVMVIACPCALGLATPTAVMVATGVGA-SQGVLIKGGQA-LESAQKVDCIVFDKTGTLTIGKPVVV----------D------TRLLK---NMV--------------------------------LRE----F---------YDYAAAAEVNSEHPLAKAIVEHAKKLHP---------EE----------------------------------------------------------------------NHIWPEVRDFIS------------------VTGHGV----KAEV--S-DK--SV--------------------------------------------------------------------------------IVGNK----SFM------L-SSDI----D---------IPLEA-----------SEILMEE-EEKARTGII----VAM-DQEVVGIISVSDPIKPNAQEVISYLES-MNVESIMVTGDNWGTANAIGKEVGIEK--IIAEAKPEQKAEMVKEL------------Q---------------------------------------------------LSGR------TVAMVGDGINDSPALVSADVGLAIGA--GTDVAIEAADIVLMKSNLEDVITAIDLSRKTFFRIRMNYVWALGYNVIGIPIAAGVLFPSTGFRLPPWVAGAAMAASSVSVVCWSLLLRYYKSPKIVSN--------------------
>Zea_mays_4577@20845390
------------------------------------------------------------------------------------MVATTRRALFLSCFHG--------------------------------------------GSEMSPRLSLRPRYPSMPRRPKGVAAAGG----GGNGDLE-------AAVGTGDDEEEKVAVFS--VSGMTCAACAGSVEKAVKRLPGIHDAAVDVLWGRAQVVFYPAF-VS--------------------------------------------------------------ENKITEAIEDVGFEA---KLIDEEV--K---------------------------------------EKNILLCRLHIKGMACKYCTSTVEFALQASPGVQRASVALATEEAEI-----RYDRRIISA---SQ-LIQAVEETGF--EALLVT----A-GE-----------------------------------------------DQS---------RIDLKMDGVLDE-RLIMIL--K-SSIQA----------------L--------------------PGVENV------KFNSEL-H-KVTVSYN-----PDH------T-GPRDLIEVIKAA----------------------------------TF------GHVNASI-----YL------------EAD--GRDQHRYG-----EIKQYRQSF--LW----------------------SLIFTI-----PVFLTSM-VFMYIP-WL-KDGLEKK-VVNM---------MSIGELLRWILSTPVQFVIGRKFYTGAYKAMC-RGSPNMDVLIALGTNTAYLYSVYSVL--R----------------AA----------TS-----GN-------Y-M-----STD-FFETSSMLISFILLGKYLEILAKGKTSEAIAKLMDLAPETATLLVYDY------------------------------------------------------------------------------EGNVVGEKEIDSRLIQKNDVIKVVPGGKVASDGFVIWGQ-SHVNESMITGESQPVAKRKGDTVIGGTVNEN-GVL---HVRATFVGSESALAQIVRLVESAQMAKAPVQKFADHISRVFVPLVILLSMVTWLAWFVAGRLHSYPQSWIPRFMDSFQLALQFGISVMVIACPCALGLATPTAVMVATGVGA-SHGVLIKGGQA-LESAQKVDCIVFDKTGTLTIGKPVVV----------D------TRLLK---NMV--------------------------------LRE----F---------YDYAAAAEVNSEHPLAKAIVEHAKKLRP---------EG----------------------------------------------------------------------NHMWPEAREFIS------------------VTGQGV----KAEV--S-GK--SV--------------------------------------------------------------------------------IVGNK----GLM------L-SSGI----G---------IPLEA-----------SEILVEE-EGKARTGII----VAV-DREVAGVISVSDPTKPNALQVISYLKS-MNVESIMVTGDNWGTANAIGREVGIEK--IIAEAKPEQKAERVKEL------------Q---------------------------------------------------LSGR------TVAMVGDGINDSPALVSADVGLAIGA--GTDVAIEAADIVLMKSNLEDVVTAIDLSRKAFFRIRMNYVWALGYNVVGIPIAAGVLFPSTGFRLPPWVAGAAMAASSVSVVCWSLLLRYYKAPKIAGTAKEI-GI--TTL--------
>Sorghum_bicolor_4558@1973433
-------------------------------------------------------------------------------------MVATTRALLVSCFHGGGGG----G---------------------------------GGGSEMSSRLSLRPRYPSMPRRPKGVAVAGG----GGDGD-----LE-A-AVGTGDEEEEKVAVFS--VSGMTCAACAGSVEKAVKRLPGIHDAAVDVLWGRAQVVFCPAF-VS--------------------------------------------------------------ENKITEAIEDVGFEA---KLIDEEV--K---------------------------------------EKNVLLCRLHIKGMACKYCTSTVEFALQASPGVQRASVALATEEAEI-----RYDRRIISA---SQ-LIQAVEETGF--EAILVT----T-GE-----------------------------------------------DQS---------RIDLKMDGVLDE-TLIMIL--K-SSVQA----------------L--------------------PGVENI------TFNSEL-H-KVTISYK-----PDQ------T-GPRDLIEVINSA----------------------------------TF------GHVNASI-----YL------------EAD--GRDQHRYG-----EIKRYRQSF--LW----------------------SLIFTI-----PVFLTSM-VFMYIP-WL-KDGLEKK-VVNM---------MSIGELVRWILSTPVQFVIGRKFYAGAYKAMC-RGSPNMDVLIALGTNTAYFYSVYSVL--R----------------AA----------TS-----EN-------Y-M-----STD-FFETSSMLISFILLGKYLEILAKGKTSEAIAKLMDLAPETATLLMYDH------------------------------------------------------------------------------EGNVVGEKEIDSRLIQKNDVIKVVPGGKVASDGFVIWGQ-SHVNESMVTGESRPVAKRKGDTVIGGTVNEN-GVL---HVRATFVGSEGALAQIVRLVESAQMAKAPVQKFADHISRVFVPLVILFSMLTWLTWFVAGRLHSYPHSWIPQSMDSFQLALQFGISVMVIACPCALGLATPTAVMVATGVGA-SHGVLIKGGQA-LESAQKVDCIVFDKTGTLTIGKPVVV----------D------TKLLK---NMV--------------------------------LRE----F---------YDYAAAAEVNSEHPLAKAIVEHAKKLHP---------EE----------------------------------------------------------------------NHIWPEAREFIS------------------VTGQGV----KVDV--S-DK--SV--------------------------------------------------------------------------------IVGNK----SFM------L-SSGI----D---------ISLEA-----------LEILMEE-EEKARTGII----VAI-DQEVVGIISVSDPIKPNAHEVISYLKS-MNVESIMVTGDNWGTANAIGKEVGIEK--IIAEAKPEQKAERVKEL------------Q---------------------------------------------------LSGR------TVAMVGDGINDSPALVSADVGLAIGA--GTDVAIEAADIVLMKSNLEDVITAIDLSRKTFFRIRMNYVWALGYNVIGIPIAAGVLFPSTGFRLPPWVAGAAMAASSVSVVCWSLLLRYYKAPKIVGS--------------------
>Oryza_sativa_4530@24105629
-------------------------------------------------------------------------------------MAASTRALFLSCFHGSGGG----G---------------------------------G-TSEVSRRLVLRPRYPSMPRRPRSAAV-AGEGGEGG-GGGGDGDLEAAA---VGAEEEEKVAVFE--VSGMTCAACAGSVEKAVKRLQGIHDAAVDVLGGRAQVVFYPAF-VS--------------------------------------------------------------EEKIRETIQDVGFEA---KLIDEEV--K---------------------------------------EKNILVCRLHIKGMTCTSCASTVESILQVVPGVQRASVALATEEAEI-----RYDRRIVTA---SQ-LTHAVEETGF--EAILIT----T-GD-----------------------------------------------DQS---------RIDLKVDGTLNE-RSIMIV--K-SSVQA----------------L--------------------PGVEDI------KVDPEL-H-KITISYK-----PDQ------T-GPRDLIEVIESA----------------------------------AS------GDLTVSI-----YP------------EAD--GRQQHRHG-----EIKRYRQSF--LW----------------------SLVFTI-----PVFLTSM-VFMYIP-GL-KDGLEKK-VINM---------MSIGELLRWILSTPVQFVIGRRFYTGAYKALS-HGSSNMDVLIALGTNTAYFYSVYSIL--R----------------AA----------SS-----HN-------Y-M-----ATD-FFETSSMLISFILLGKYLEILAKGKTSEAIAKLMDLAPETATMLIYDH------------------------------------------------------------------------------EGNVVGEKEIDSRLIQKNDVIKVVPGGKVASDGFVIWGQ-SHVNESMITGESRPVAKRKGDTVIGGTVNEN-GVL---HVRATFVGSESALAQIVRLVESAQMAKAPVQKFADQISRVFVPLVIILSLLTWLAWFLAGRLHGYPNSWIPSSMDSFQLALQFGISVMVIACPCALGLATPTAVMVATGVGA-SQGVLIKGGQA-LESAQKVDCIVFDKTGTLTIGKPVVV----------N------TRLLK---NMV--------------------------------LRE----F---------YAYVAAAEVNSEHPLGKAVVEHAKKFHS---------EE----------------------------------------------------------------------SHVWTEARDFIS------------------VTGHGV----KAKI--S-GR--AV--------------------------------------------------------------------------------MVGNK----SFM------L-TSGI----D---------IPVEA-----------LEILTEE-EEKAQTAII----VAM-DQEVVGIISVSDPIKPNAREVISYLKS-MKVESIMVTGDNWGTANAISKEVGIEN--TVAEAKPEQKAEKVKEL------------Q---------------------------------------------------SAGR------TVAMVGDGINDSPALVSADVGLAIGA--GTDVAIEAADIVLMKSNLEDVITAIDLSRKTFFRIRMNYVWALGYNIIGIPIAAGVLFPSTRFRLPPWVAGAAMAASSVSVVCWSLLLRYYKSPKLGR---------------------
>Brachypodium_distachyon_15368@21824067
-------------------------------------------------------------------------------------MAATTRALFLSCFHGGSD--------------------------------------------ASGHLALRSRYPSMPRRPRSAVV----AGEGAGSSGGGGDLEA------AEEEEEKVAVFA--VSGMTCAACAGSVEKAVKRLPGIHEAAVDVLGGRAQVAFYPAS-VS--------------------------------------------------------------EEKIKETIEDAGFGA---KLIDEEV--K---------------------------------------EKSILVCRLHIKGMTCTSCASTVESALQVVPGVQRASVALAIEEAEI-----RYDRRVISA---TQ-LIHAVEETGF--EAILVT----T-GE-----------------------------------------------DQS---------RIDLKVHGILDE-RSIMIV--K-SSVQA----------------L--------------------PGVEDI------KVDTEL-H-KLTISYK-----PDQ------T-GPRDLIEVIESA----------------------------------TS------GHVTVSI-----YP------------EAD--GREQHRNE-----EIRQYKNSL--LW----------------------SLVFTI-----PVFLTSM-VFMYIP-GL-KNGLDKK-VINM---------MSIGELLRWILSTPVQFVIGRRFYTGAYKALC-HISPNMDVLIALGTNTAYFYSVYSVL--R----------------AA----------TS-----EN-------Y-M-----ATD-FFETSSMLISFILLGKYLEILAKGKTSEAIAKLMDLAPETATVLMHDN------------------------------------------------------------------------------KGHVVGEKEIDSRLIQKNDVIKVVPGGKVASDGFVIWGQ-SHVNESMITGESRPVAKRKGDTVIGGTVNEN-GVL---HVRATFVGSESALAQIVRLVESAQMAKAPVQKFADQISKVFVPLVIVLSLLTWLSWFLAGRFNGYPKSWIPSSMDSFQLALQFGISVMVIACPCALGLATPTAVMVATGVGA-SQGVLIKGGQA-LESAQKVDCIVFDKTGTLTIGKPVVV----------N------TRLLK---NMV--------------------------------LRE----F---------YDYVAAAEVNSEHPLAKAIVEHAKKFHS---------EE----------------------------------------------------------------------NHIWPEARDFIS------------------VTGHGV----KAKI--S-DK--SV--------------------------------------------------------------------------------IVGNK----SFM------L-SSHI----N---------VPVEA-----------SEILVEE-EDKAQTGII----VAM-DQEIVGIISVSDPIKPNAHEVISYLKS-MKVECIMVTGDNWGTANAIGKEVGIEK--IIAEAKPEQKAEKVKEL------------Q---------------------------------------------------LSGR------TVAMVGDGINDSPALVAADVGMAIGA--GTDIAIEAADIVLMKSNLEDVITAIDLSRKTFFRIRMNYVWALGYNILGIPIAAGVLFPSTRFRLPPWVAGAAMAASSVSVVCWSLLLRYYKRPLITQERQSY-TS--G----------
>Aquilegia_coerulea_218851@22038592
--------------------------------------------------------------------------------------------MELACTGNESS------------------------------------------RNLLSVSSPRPNHPSISKYPK---SVSV---E---------------------EGIEAKALFC--VIGMTCAVCAGSVEKAIKRLPGIREAVVDVLNNRAQVLFYPVL-VK--------------------------------------------------------------KETIQDSIEDVGFKA---TLIEEEM--I---------------------------------------ERSVHIFRIHIKGIACTSCTRTMEFALQGIHGVQNLQVILETEEAEI-----QYDPKIVSH---NL-LIEAIEDTGF--DVILIS----T-GR-----------------------------------------------DRS---------KIQLKLDGILTD-LSKRMV--K-NSLQA----------------L--------------------PGVEAI------DFDPTF-K-KVSISYC-----PDE------T-GPRNFIQVIEST----------------------------------GS------GRFKAVI-----NP------------EGE--GEDSHRQK-----EVREYLKSF--IW----------------------SLVFTI-----PVFLLSM-VFMYIP-GI-KHALNTK-VVNM---------MNIGELLRWILSTPVQFIIGRRFYIGSYKALR-HGSANMDVLIASGTNAAYFYSVYSVL--R----------------AA----------TS-----QD-------F-M-----SMD-FFETSSMLVSFILLGKYLEVLAKGKTSEAIAQLLDLAPKTAVLLTFDS------------------------------------------------------------------------------EGNVTSEQEIDSRLIQKTDVLKVMPGSRISSDGFVLWGQ-SHVNESMITGEARPVAKRKGDDVIGGTLNEN-GVL---HVQATRVGSESSLSQIVQLVESAQMAKAPIQKFADRISKFFVPTVIILSFFTWLSWFLAGKLNWYPKYWIPSSHDNFHLALQFGISVVVIACPCALGLATPTAVMVATGVGA-SQGVLIKGGQA-LESAQKINCIVFDKTGTLTIGKPVVV----------A------TRLLQ---NID--------------------------------VRD----F---------FELVAAVEVNSEHPLAKAIVEYAKKFRE---------EE----------------------------------------------------------------------NQVWPEAHGFIS------------------ITGHGV----KAKV--Q-NK--EL--------------------------------------------------------------------------------IVGNK----SLM------L-DCSI----T---------IPVEA-----------EKILKET-ELMTQSGIL----VSI-DGHMVGVITISDPLKPSAQETISILKS-MNVESIMVTGDNWGTANSIAKEVGIET--VIAEAKPSQKAEKVKEL------------Q---------------------------------------------------SKGL------VVCMVGDGINDSPALVAADVGMAIGA--GTDIAIEAADIVLIKSNLEDVITAIDLSRKTFFRIRLNYVWALGYNLVSIPIAAGALFPSTGIRLPPWVAGAAMAASSVSVICSSLLLKNYKRPKKLDALEIN-EI--KIE--------
>Aquilegia_coerulea_218851@22038593
--------------------------------------------------------------------------------------------MELACTGNESS------------------------------------------RNLLSVSSPRPNHPSISKYPK---SVSV---E---------------------EGIEAKALFC--VIGMTCAVCAGSVEKAIKRLPGIREAVVDVLNNRAQVLFYPVL-VK--------------------------------------------------------------KETIQDSIEDVGFKA---TLIEEEM--I---------------------------------------ERSVHIFRIHIKGIACTSCTRTMEFALQGIHGVQNLQVILETEEAEI-----QYDPKIVSH---NL-LIEAIEDTGF--DVILIS----T-GR-----------------------------------------------DRS---------KIQLKLDGILTD-LSKRMV--K-NSLQA----------------L--------------------PGVEAI------DFDPTF-K-KVSISYC-----PDE------T-GPRNFIQVIEST----------------------------------GS------GRFKAVI-----NP------------EGE--GEDSHRQK-----EVREYLKSF--IW----------------------SLVFTI-----PVFLLSM-VFMYIP-GI-KHALNTK-VVNM---------MNIGELLRWILSTPVQFIIGRRFYIGSYKALR-HGSANMDVLIASGTNAAYFYSVYSVL--R----------------AA----------TS-----QD-------F-M-----SMD-FFETSSMLVSFILLGKYLEVLAKGKTSEAIAQLLDLAPKTAVLLTFDS------------------------------------------------------------------------------EGNVTSEQEIDSRLIQKTDVLKVMPGSRISSDGFVLWGQ-SHVNESMITGEARPVAKRKGDDVIGGTLNEN-GVL---HVQATRVGSESSLSQIVQLVESAQMAKAPIQKFADRISKFFVPTVIILSFFTWLSWFLAGKLNWYPKYWIPSSHDNFHLALQFGISVVVIACPCALGLATPTAVMVATGVGA-SQGVLIKGGQA-LESAQKINCIVFDKTGTLTIGKPVVV----------A------TRLLQ---NID--------------------------------VRD----F---------FELVAAVEVNSEHPLAKAIVEYAKKFRE---------EE----------------------------------------------------------------------NQVWPEAHGFIS------------------ITGHGV----KAKV--Q-NK--EL--------------------------------------------------------------------------------IVGNK----SLM------L-DCSI----T---------IPVEA-----------EKILKET-ELMTQSGIL----VSI-DGHMVGVITISDPLKPSAQETISILKS-MNVESIMVTGDNWGTANSIAKEVGIET--VIAEAKPSQKAEKVKEL------------Q---------------------------------------------------SKGL------VVCMVGDGINDSPALVAADVGMAIGA--GTDIAIEAADIVLIKSNLEDVITAIDLSRKTFFRIRLNYVWALGYNLVSIPIAAGALFPSTGIRLPPWVAGAAMAASSVSVICSSLLLKNYKRPKKLDALEIN-EI--KIE--------
>Aquilegia_coerulea_218851@22059917
---------------------------------------------------------------------------------------MASKFLALACIRNNES------------------------------------------SRSQVSLSSRPHYPSMPKYPK---GAFVEENT---------------------EGSEAKALFS--VIGMTCSACAGSVEKAIKRLPGIREAAVDVLNNRAQVLFYPNF-VK--------------------------------------------------------------EETIRETIEDVGFQA---TLIEEEV--V---------------------------------------ERSVQICRIRIKGMTCTSCTTTVESVLQGIHGVQTAQVALATEEAEI-----RYDPKIVSH---NQ-LMEAIDDTGF--EAILIS----T-GE-----------------------------------------------DRS---------KIELKLDGILTD-QSMQMV--E-SSLRA----------------L--------------------PGVEAI------DFDPMF-Q-KVSISYR-----PDQ------T-GPRNFIQVIEST----------------------------------GS------GRFKAMI-----NP------------EGI--GKDSHRQE-----EVRAYFKSF--IW----------------------SLVFTI-----PVFLLSM-VFMYIP-GI-KRGLNTK-VVNM---------MNIGELLRWILSTPVQFIIGRRFYTGSYKALR-HGSANMDVLIALGTNAAYFYSVYSVL--R----------------AA----------TS-----HD-------F-M-----AMD-FFETSSMLISFILLGKYLEVLAKGKTSDAIAKLMDLAPETAVLLTLDS------------------------------------------------------------------------------EGNVTSEHEIDSRLIQRNDVLKVMPGSKVASDGFVLWGQ-SHVNESMITGEARPVAKRKGDDVIGGTLNEN-GVL---HVQATRVGSESALSQIVRLVESAQMAKAPVQKLADRISKYFVPMVIILSFSTWLSWFLAGKFNWYPKSWIPSSVDSFQLALQFGISVMVIACPCALGLATPTAVMVGTGVGA-SQGVLIKGGQA-LESAHKINCIVFDKTGTLTVGKPVVV----------T------TRLLQ---NMV--------------------------------LRE----F---------YELVAAAEVNSEHPLAKAIVEYAKKFRE---------EE----------------------------------------------------------------------NQVWPEARGFVS------------------ITGHGV----KAKV--Q-NK--EI--------------------------------------------------------------------------------IVGNR----SLM------L-ECNI----H---------IPVEA-----------QEILEET-ELMAQTGIL----VSI-DGHVVGVIAISDPLKPGAQEAISLLKS-MNVESIMVTGDNWGTANSIAKEVGIET--VIAEAKPAQKAEKVKEL------------Q---------------------------------------------------SKGL------TVCMVGDGINDSPALVAADVGMAIGA--GTDIAIEAADIVLIKSNLEDVITAIDLSRKTFFRIRLNYVWALGYNLIGIPIAAGALFPSTGIRLPPWVAGAAMAASSVSVVCSSLLLKNYKRPKKLDALEIR-GI--KIE--------
>Pinus_taeda_3352@57884868.H1.1
------------------------------------------------------------------------------------------------------------------------------------------------------------------------------------------------------------------------------------------------------------------------------------------------------------------------------------------------------------------------------------------------------------------------------------------------------------------------------------------------------------------------------------------------------------------------------------------------------------------------------------------------------------------------------------------------------------------------------------------------------------------------------------------------------------------------------------------------------------------------------------------------------------------------------------------------------------------------------------------------------------------------------------------------------------------------------------------------------------------------------------------------------------------------------------------------------------------------------------------------------------------------------------------------------------------------------------------------------------------------------------------------------------------------------------------------------------------------------------------------------------------------------------------------------------------------------------------------------------------------------------------------------------------------------------------------------------------------------------------------------------------------------------------------------------------------------------PKVKAEKVKEL------------Q---------------------------------------------------MSGM------TVAMVGDGNNDSPALAAAEVAMALGA--GTDMAIEAADIVLMRSNLEDVITAIDLSRSTFRRIRLNYVWALGYNVMGIPIAAGLLFPFIRFRLPPWIAGAAMAASSVSVVCCSLLLRYYKRPKKLDLLQMQ-TV--RIQ--------
>Pseudotsuga_menziesii_278161@146177780.H1.2
--------------------------------------------------------------------------------------------------------------------------------------------------------------------------------------------------------------------------------------------------------------------------------------------------------------------------------------------------------------------------------------------------------------------------------------------------------------------------------------------------------------------------------------------------------------------------------------------------------------------------------------------------------------------------------------------------------------------------------------------------------------------------------------------------------------------------------------------------------------------------------------------------------------------------------------------------------------------------------------------------------------------------------------------------------------------------------------------------------------------------------------------------------------------------------------------------------------------------------------------------------------------------------------------------------------------------------------------------------------------------------------------------------------------------------------------------------------------------------------------------------------------------------------------------------------------------------------------------------------------------------------------------------------------------------------------------------------------------------------------------------------------------------------------------------------------------------------------------------------------------------------------------------------------------------------------------------------------------------XXXTFKRIRLNYVWALGYNVMGIP---------TGFRLPPWIAGAAMAASSVSVVCCSLLLRYYKRPRKLDSLQMQ-AV--RIQ--------
>Pinus_taeda_3352@74162918.H1.3
-----------------------------------------------------------------------------------------------------------------------------------------------------------------------------------------------------------------------------------------------------------------------------------------------------------------------------------------------------------------------------------------------------------------------------------------------------------------------------------------------------------------------------------------------------------------------------------------------------------------------------------------------------------------------------------------------------------------------------------------------------------------------------------------------------------------------------------------------------------------------------------------------------------------------------------------------------------------------------------------------------------------------------------------------------------------------------------------------------------------------------------------------------------------------------------------------------------------------------------------------------------------------------------------------------------------------------------------------------------------------------------------------------------------------------------------------------------------------------------------------------------------------------------------------------------------------------------------------------------------------------------------------------------------------------------------NV----KLM------L-GSEI----T---------ISKDA-----------YDILKEI-KGMAQTRFL----VSI-ARQIAGIFAKSNSVKPDSQDVMS-------VKSIIVIRDNXHAANTIAKQVGIVM--VMEEIFP---------L------------H---------------------------------------------------MFGM------TVAMLGDGINDSPALVAADVGIVILA--GTD----AASIVLMKSSLEDVITAIDLSRST----------------------------------------------------------------------------------------
>Picea_glauca_3330@CT03130701.H1.1
-------------------------------------------------------------------------------------------------------------------------------------------------------------------------------------------------------------------------------------------------------------------------------------------------------------------------------------------------------------------------------------------------------------------------------------------------------------------------------------------------------------------------------------------------------------------------------------------------------------------------------------------------------------------------------------------------------------------------------------------------------------------------------------------------------------------------------------------------------------------------------------------------------------------------------------------------------------------------------------------------------------------------------------------------------------------------------------------------------------------------------------------------------------------------------------------------------------------------------------------VIVISFTTWLAWFVAGKIGSYPKSWIPSSMDEFELALQFGISVMVIACPCALGLATPTAVMVGTGVGA-TQGVLIKGGKA-LESAHKVDCIIFDKTGTLTIGKPIVI----------N------TKLMK---NMV--------------------------------LHE----F---------YEIVAAAEANSEHPLAKAVVEYAKTLRE-----GN--SE----------------------------------------------------------------------KSRLPEAQDFVS------------------ITGHGV----KARV--H-NK--NI--------------------------------------------------------------------------------LVGNI----KLM------L-DSGI----T---------ISEDA-----------YDILKEV-EGMARTGIL----VSI-NGELVGIIAISDPVKPEAQDVVSILKS-MKVKSIMVTGDNWGTANAIAKEVGIET--VMAETLPEGKAAKVKEL------------Q---------------------------------------------------ESGM------TVAMVGDGINDSPALVAADVGMAIGA--GTDIAIEAADIVLMRSNLEDVITAIDLSRSTFSRIRLNYVWALGYNVMGIPIAAGLLFPFTGFRLPPWIAGAAMAASSVSVVCCSLLLRYYKRPRKLDLLQMQ-AV--RIQ--------
>Picea_glauca_3330@CT05130701.H1.1
-----------------------------------------------------------------------------------------------------------------------------------------------------------------------------------------------------------------------------------------------------------------------------------------------------------------------------------------------------------------------------------------------------------------------------------------------------------------------------------------------------------------------------------------------------------------------------------------------------------------------------------------------------------------------------------------------------------------------------------------------------------------------------------------------------------------------------------------------------------------------------------------------------------------------------------------------------------------------------------------------------------------------------------------------------------------------------------------------------------------------------------------------------------------------------------------------------------------------------------------------------------------------------------------------------------------------------------------------------------------------------------------------------------------------------------------------------------------------------------------------------------------------------------------------------------------------------------------AVV--N-SK--QV--------------------------------------------------------------------------------LVGNR----QMM------V-GSGI----S---------IPGDV-----------DKYLQVI-EQQAGTGVL----VAI-ETEVVGIIAISDPVKPEAKDVVRILSS-LGLKSIMVTGDNWGTAKAIAKEVGIET--VIAEVLPDGKAEKIKQL------------Q---------------------------------------------------KEGL------AVAMVGDGINDSPALVAADVGVAIGA--GTDIAIEAADIVLVRSNLQDVITAIDLSRKTFFRIKLNYVWAFGYNILGIPIAAGVLFPFTGFRLPPWVAGAAMATSSLSVVCSSLLLRYYVPPKQLQYID------------------
>Pinus_taeda_3352@21822090.H1.1
----------------------------------------------------------------------------------------------------------------------------------------------------------------------------------------------------------------------------------------------------------------------------------------------------------------------------------------------------------------------------------------------------------------------------EKIQGVKKAVVALATEEAEI-----RYDPKQVNY---KQ-LIDAVDDTGF--EAMLIS----T-GE-----------------------------------------------DRN---------KVHLKLERILSD-SEIRVI--Q-QSLQA----------------L--------------------PGVEDT------EVDVQL-E-KITVSYN-----PDL------T-GPRTFIDVIXXX-----------------------------------------------------------------------------------------------------------------------------------------------------------------------------------------------------------------------------------------------------------------------------------------------------------------------------------------------------------------------------------------------------------------------------------------------------------------------------------------------------------------------------------------------------------------------------------------------------------------------------------------------------------------------------------------------------------------------------------------------------ASAEINSEHPLAKAIVEHARKLRK------E--EE--------------------------------------------------------------------SSKSNFYEAHDFQS------------------VTGQGI----RAVV--N-SN--QV--------------------------------------------------------------------------------VVGNR----QMM------V-GSGI----S---------IPGDV-----------DKYLQAI-EQQARTGVL----VAI-ETEVVGVIAISDPVKPEAKDVVSILSS-LGLKSIMVTGDNWGTAKAIAKEVGIET--VIAEVLPDGKAEKIKQL------------Q---------------------------------------------------KEGL------AVAMVGDGINDSPALVAADVGMAIGA--GTDIAIEAADIVLVRNNLQDVITAVDLSRKTFFRIKLNYMWAFGYNILGIPIAAGVLFPFTGFRLPPWVAGAAMATSSLSVVCSSLLLRYYVPPK------------------------
>Welwitschia_mirabilis_3377@74109343.H1.1
-----------------------------------------------------------------------------------------------------------------------------------------------------------------------------------------------------------------------------------------------------------------------------------------------------------------------------------------------------------------------------------------------------------------------------------------------------------------------------------------------------------------------------------------------------------------------------------------------------------------------------------------------------------------------------------------------------------------------------------------------------------------------------------------------------------------------------------------------------------------------------------------------------------------------------------------------------------------------------------------------------------------------------------------------------------------------------------------------------------------------------------------------------------------------------------------------------VGQETALSQIVRLVEDAQMSKAPVQILADTISKYFVPLVVVVGIVTWLSWYIAGILGWYPKSWLPPSMNEFELALQFGISVLVIACPCSLGLATPTAVMVGTGTGA-SLGILIKGGQA-LQNAHKVKYVVFDKTGTLTVGKPLVV----------G------TRLFK---PTE--------------------------------VAT----F---------YSTVASAEANSEHPLATAIIEHSKKLAA------E--TG----------------------------------------------------------------------TVLETEAQDFQC------------------VAGEGV----SAII--N-GA--QV----------------------------------------------------------------------------------------------------------------------------------------------------------------------------------------------------------------------------------------------------------------------------------------------------------------------------------------------------------------------------------------------------------------------------------------------------------------------
>Gossypium_raimondii_29730@26770116
--------------------------------------------------------------------------------------MTFSF---VGAMNINVGDNKMEL---------------------------------NGRDDLKRPLLEPSDSVCVTI-----P------------------------EPVDKLEKKRTVMFK--IGNIKCASCVTSIESVLGEINGVESVSVSPIHGHAAIEYVPKL-VN--------------------------------------------------------------PKLIKETIEDAGFPV---KEFSE---------------------------------------------QQIAVCRLRIKGMACTSCSESLERALKFLDGVKKAVVGLALEEAKV-----HFDPNITDS---DR-IIEAIEDAGF--GADLIS----S-GN-----------------------------------------------EAN---------KVHLKLEGVSSV-EDMNTI--K-SYLES----------------A--------------------IGVNHV------EMDLEE-K-RATVNYD-----PDF------T-GPRSIIEAVQEV-----AH---------------------------G--------SYKASL-----YI------------P--PRQRETEQHH-----EINNYRNQF--LL----------------------SCLFSV-----PLFIFSM-VLPMLP-PF-GDWLEYK-IYNM---------FTVGLLLRWVLCTPVQFIVGRRFYKGSYHALR-LKSANMDVLVAMGTNAAYFYSVYVAI--K----------------SL----------SS-----DT-------F-K-----GQD-FFETSAMLISFILLGKYLEVLAKGKTSDALAKLTDLAPDSACLLILDD------------------------------------------------------------------------------DGNVVSEVAISTQLIQRNDIIKIIPGEKVPVDGIVIDGQ-SYVNESMITGEAQPIAKKPGDKVIGGTMNEN-GCL---LVKATHVGSETALSQIVQLVEAAQLARAPIQKIADRISRFFVPAIVLTAFITWLGWLIPGVIGIYPKHWIPKGMDKFELALQFGISVLVVACPCALGLATPTAVMVATGKGA-SLGVLIKGGNA-LEKAHKVKAIVFDKTGTLTVGKPEVV----------N------VMLFS---SVS--------------------------------MED----F---------CDVAIAAEANSQHPIAKAFLEHARKLRQ------KIESN-------------------------------------------------------------RQ----S-NNQHVTEAKDFEV------------------HPGTGV----SGKV--G-DK--MV--------------------------------------------------------------------------------LVGNK----RLM------Q-TYNV----T---------VGPEI-----------EGYISEH-EQQARTCVL----VSI-DGKIAGAFAVTDPVKPEAKNVILYLHS-MGISSIMVTGDNWATATAIAKEVGIEK--VIAEMDPIGKADRIKDL------------Q---------------------------------------------------MRGL------TVAMVGDGINDSPALVAADVGMAIGA--GTDVAIEAADIVLIKSNLEDVVTAIDLSRKTISRIWLNYVWALGYNILGVPVAAGILYPFTGVRLPPWLAGACMAASSLSVVCSSLLLQSYRKSWVFQDTKSG-HS--HCSKST-----
>Gossypium_raimondii_29730@26770117
-------------------------------------------------------------------------------------------------MNINVGDNKMEL---------------------------------NGRDDLKRPLLEPSDSVCVTI-----P------------------------EPVDKLEKKRTVMFK--IGNIKCASCVTSIESVLGEINGVESVSVSPIHGHAAIEYVPKL-VN--------------------------------------------------------------PKLIKETIEDAGFPV---KEFSE---------------------------------------------QQIAVCRLRIKGMACTSCSESLERALKFLDGVKKAVVGLALEEAKV-----HFDPNITDS---DR-IIEAIEDAGF--GADLIS----S-GN-----------------------------------------------EAN---------KVHLKLEGVSSV-EDMNTI--K-SYLES----------------A--------------------IGVNHV------EMDLEE-K-RATVNYD-----PDF------T-GPRSIIEAVQEV-----AH---------------------------G--------SYKASL-----YI------------P--PRQRETEQHH-----EINNYRNQF--LL----------------------SCLFSV-----PLFIFSM-VLPMLP-PF-GDWLEYK-IYNM---------FTVGLLLRWVLCTPVQFIVGRRFYKGSYHALR-LKSANMDVLVAMGTNAAYFYSVYVAI--K----------------SL----------SS-----DT-------F-K-----GQD-FFETSAMLISFILLGKYLEVLAKGKTSDALAKLTDLAPDSACLLILDD------------------------------------------------------------------------------DGNVVSEVAISTQLIQRNDIIKIIPGEKVPVDGIVIDGQ-SYVNESMITGEAQPIAKKPGDKVIGGTMNEN-GCL---LVKATHVGSETALSQIVQLVEAAQLARAPIQKIADRISRFFVPAIVLTAFITWLGWLIPGVIGIYPKHWIPKGMDKFELALQFGISVLVVACPCALGLATPTAVMVATGKGA-SLGVLIKGGNA-LEKAHKVKAIVFDKTGTLTVGKPEVV----------N------VMLFS---SVS--------------------------------MED----F---------CDVAIAAEANSQHPIAKAFLEHARKLRQ------KIESN-------------------------------------------------------------RQ----S-NNQHVTEAKDFEV------------------HPGTGV----SGKV--G-DK--MV--------------------------------------------------------------------------------LVGNK----RLM------Q-TYNV----T---------VGPEI-----------EGYISEH-EQQARTCVL----VSI-DGKIAGAFAVTDPVKPEAKNVILYLHS-MGISSIMVTGDNWATATAIAKEVGIEK--VIAEMDPIGKADRIKDL------------Q---------------------------------------------------MRGL------TVAMVGDGINDSPALVAADVGMAIGA--GTDVAIEAADIVLIKSNLEDVVTAIDLSRKTISRIWLNYVWALGYNILGVPVAAGILYPFTGVRLPPWLAGACMAASSLSVVCSSLLLQSYRKSWVFQDTKSG-HS--HCSKST-----
>Gossypium_raimondii_29730@26770118
-------------------------------------------------------------------------------------------------MNINVGDNKMEL---------------------------------NGRDDLKRPLLEPSDSVCVTI-----P------------------------EPVDKLEKKRTVMFK--IGNIKCASCVTSIESVLGEINGVESVSVSPIHGHAAIEYVPKL-VN--------------------------------------------------------------PKLIKETIEDAGFPV---KEFSE---------------------------------------------QQIAVCRLRIKGMACTSCSESLERALKFLDGVKKAVVGLALEEAKV-----HFDPNITDS---DR-IIEAIEDAGF--GADLIS----S-GN-----------------------------------------------EAN---------KVHLKLEGVSSV-EDMNTI--K-SYLES----------------A--------------------IGVNHV------EMDLEE-K-RATVNYD-----PDF------T-GPRSIIEAVQEV-----AH---------------------------G--------SYKASL-----YI------------P--PRQRETEQHH-----EINNYRNQF--LL----------------------SCLFSV-----PLFIFSM-VLPMLP-PF-GDWLEYK-IYNM---------FTVGLLLRWVLCTPVQFIVGRRFYKGSYHALR-LKSANMDVLVAMGTNAAYFYSVYVAI--K----------------SL----------SS-----DT-------F-K-----GQD-FFETSAMLISFILLGKYLEVLAKGKTSDALAKLTDLAPDSACLLILDD------------------------------------------------------------------------------DGNVVSEVAISTQLIQRNDIIKIIPGEKVPVDGIVIDGQ-SYVNESMITGEAQPIAKKPGDKVIGGTMNEN-GCL---LVKATHVGSETALSQIVQLVEAAQLARAPIQKIADRISRFFVPAIVLTAFITWLGWLIPGVIGIYPKHWIPKGMDKFELALQFGISVLVVACPCALGLATPTAVMVATGKGA-SLGVLIKGGNA-LEKAHKVKAIVFDKTGTLTVGKPEVV----------N------VMLFS---SVS--------------------------------MED----F---------CDVAIAAEANSQHPIAKAFLEHARKLRQ------KIESN-------------------------------------------------------------RQ----S-NNQHVTEAKDFEV------------------HPGTGV----SGKV--G-DK--MV--------------------------------------------------------------------------------LVGNK----RLM------Q-TYNV----T---------VGPEI-----------EGYISEH-EQQARTCVL----VSI-DGKIAGAFAVTDPVKPEAKNVILYLHS-MGISSIMVTGDNWATATAIAKEVGIEK--VIAEMDPIGKADRIKDL------------Q---------------------------------------------------MRGL------TVAMVGDGINDSPALVAADVGMAIGA--GTDVAIEAADIVLIKSNLEDVVTAIDLSRKTISRIWLNYVWALGYNILGVPVAAGILYPFTGVRLPPWLAGACMAASSLSVVCSSLLLQSYRKSWVFQDTKSG-HS--HCSKST-----
>Theobroma_cacao_3641@27426287
-----------------------------------------------------------------------------------------MR---DQAMSTNFGGKKAEV---------------------------------NGRDDLNRPLLEPRDSVSISI-----P------------------------EPVDKLDRKRTVMFR--IGNIKCASCVTSIESVLGGLKGVESVSVSPIQGQAAIEYVPKL-IN--------------------------------------------------------------TKKIKETIEDAGFPV---TEFPE---------------------------------------------QEIAVCRLRIKGMACTSCSESLERALQLLDGVKKAVVGLALEEAKV-----HFDRNVTDP---DR-IIEAIEDAGF--GAKLIN----S-GN-----------------------------------------------EVN---------KVHLKLEGVSSG-EEMNTI--Q-SYLES----------------A--------------------IGVNHI------EMDLEE-N-KFAVTYD-----PDL------T-GPRSLIEGIQKV-----GH---------------------------G--------SYKASL-----YI------------P--PRQREAEQQH-----EISMYRDQF--LS----------------------SCLFSV-----PVFIFSM-VLPMLP-PF-GNWLEYK-IYNM---------FTVGLLLRWILCTPVQFIVGRRFYTGSYHALR-RKSANMDVLVAMGTNAAYFYSVYIAI--K----------------AL----------SS-----DT-------F-E-----GQD-FFETSAMLISFILLGKYLEVVAKGKTSDALAKLMDLAPDTARLLTLDD------------------------------------------------------------------------------DGNVVSEVEISTQLIQRNDIIKIIPGEKVPVDGIVTDGQ-SYVNESMITGEARPIAKKPGDKVIGGTMNEN-GCL---LIKATHVGSETALSQIVQLVEAAQLARAPVQKIADQISRFFVPAVVLCALITYLGWLIPGVIGFYPKHWIPKGMDKFELALQFGISVLVVACPCALGLATPTAVMVATGKGA-SLGVLIKGGNA-LEKAHKVTAIVFDKTGTLTIGKPEVV----------S------VMLFS---SMS--------------------------------MED----F---------CDMAIAAEANSEHPIAKAFLEHARKLHQ------KIESN-------------------------------------------------------------NQ----P-NNQHLKEARDFEV------------------HPGTGV----SGKV--G-DK--MV--------------------------------------------------------------------------------LVGNK----RLM------Q-TYNV----T---------VGPEI-----------EDYISEN-EQLARTCVL----VAI-DGKVVGAFAVTDPVKPEAKQVILYLRS-MGISSIMVTGDNWATATAIAKEVGIEK--VIAETDPVGKADRIKEL------------Q---------------------------------------------------MKGL------TVAMVGDGINDSPALVAADVGMAIGA--GTDVAIEAADIVLIKSNLQDVVTAIDLSRKTISRIWLNYVWALGYNILGVPVAAGILYPFTGIRLPPWLAGACMAASSLSVVCSSLLLQFYRKPLVVQDTKGQ-SH--YSIST------
>Theobroma_cacao_3641@27426288
-------------------------------------------------------------------------------------------------MSTNFGGKKAEV---------------------------------NGRDDLNRPLLEPRDSVSISI-----P------------------------EPVDKLDRKRTVMFR--IGNIKCASCVTSIESVLGGLKGVESVSVSPIQGQAAIEYVPKL-IN--------------------------------------------------------------TKKIKETIEDAGFPV---TEFPE---------------------------------------------QEIAVCRLRIKGMACTSCSESLERALQLLDGVKKAVVGLALEEAKV-----HFDRNVTDP---DR-IIEAIEDAGF--GAKLIN----S-GN-----------------------------------------------EVN---------KVHLKLEGVSSG-EEMNTI--Q-SYLES----------------A--------------------IGVNHI------EMDLEE-N-KFAVTYD-----PDL------T-GPRSLIEGIQKV-----GH---------------------------G--------SYKASL-----YI------------P--PRQREAEQQH-----EISMYRDQF--LS----------------------SCLFSV-----PVFIFSM-VLPMLP-PF-GNWLEYK-IYNM---------FTVGLLLRWILCTPVQFIVGRRFYTGSYHALR-RKSANMDVLVAMGTNAAYFYSVYIAI--K----------------AL----------SS-----DT-------F-E-----GQD-FFETSAMLISFILLGKYLEVVAKGKTSDALAKLMDLAPDTARLLTLDD------------------------------------------------------------------------------DGNVVSEVEISTQLIQRNDIIKIIPGEKVPVDGIVTDGQ-SYVNESMITGEARPIAKKPGDKVIGGTMNEN-GCL---LIKATHVGSETALSQIVQLVEAAQLARAPVQKIADQISRFFVPAVVLCALITYLGWLIPGVIGFYPKHWIPKGMDKFELALQFGISVLVVACPCALGLATPTAVMVATGKGA-SLGVLIKGGNA-LEKAHKVTAIVFDKTGTLTIGKPEVV----------S------VMLFS---SMS--------------------------------MED----F---------CDMAIAAEANSEHPIAKAFLEHARKLHQ------KIESN-------------------------------------------------------------NQ----P-NNQHLKEARDFEV------------------HPGTGV----SGKV--G-DK--MV--------------------------------------------------------------------------------LVGNK----RLM------Q-TYNV----T---------VGPEI-----------EDYISEN-EQLARTCVL----VAI-DGKVVGAFAVTDPVKPEAKQVILYLRS-MGISSIMVTGDNWATATAIAKEVGIEK--VIAETDPVGKADRIKEL------------Q---------------------------------------------------MKGL------TVAMVGDGINDSPALVAADVGMAIGA--GTDVAIEAADIVLIKSNLQDVVTAIDLSRKTISRIWLNYVWALGYNILGVPVAAGILYPFTGIRLPPWLAGACMAASSLSVVCSSLLLQFYRKPLVVQDTKGQ-SH--YSIST------
>Carica_papaya_3649@16427357
-----------------------------------------------------------------------------------------------------XXXMEVND---------------------------------NEIDDLNAPLLQLEDSVTI----TISE------------------------PVQTIHKKNRRVVFK--IRNIKCASCVVSIESVLKNLNGVEDVTVSPIDGQAAIQYNPLL-IS--------------------------------------------------------------AKKIKEAVEEAGYPV---DKFPD---------------------------------------------QEIAACRLRIKGMSCTSCSESVENVLKMVGGVKKAVVGLSLQEAKI-----FYDPELTNT---DR-LKEAIEDAGF--GADLIS----S-GD-----------------------------------------------DAN---------KTHLRLAGVTSE-EDVSII--Q-SSLES----------------A--------------------VGVSHV------EVDAAE-N-KVTVTYD-----PDI------T-GPRSLILCIQEA-----GH---------------------------GT------KCYEASL-----YI------------P--PRQRETEQQH-----EVQMYRNQF--LL----------------------SCLFSV-----PVFLLSM-VFPMLH-PF-GNWIEFK-IYKM---------LTIGTLLRWILCTPVQFIIGRRFYVGAYHVLR-LRSANMDVLVALGTNAAYFYSAFIAI--K----------------AM----------TS-----DT-------F-E-----GQD-FFETSAMLISFILLGKYLEVVAKGKTSNALAKLIDLAPDKAHLLSVDD------------------------------------------------------------------------------DGHVNSEMEISTQLLQRGDKIKIFPGEKVPVDGIVTDGQ-SYVNESMITGEAKPVSKKTGDKVIGGTVNEN-GLL---IVKAANVGSETTLSQIVQLVEAAQLARAPVQKVADTISKFFVPAVVLAALVTWLGWFVPGIAGIYPKQWIPKSMNEFELALQFSISVLVVACPCALGLATPTAVMVATGKGA-SLGVLIKGGNG-LEKAHKVKTVVFDKTGTLTVGKPEVV----------S------AVPFS---SIS--------------------------------LED----F---------CDVAAAVEANSEHPIAKALVEFAKKIRQ------NFQSS----------------------------------------------------------------------SSRVMEVMDFEV------------------HTGAGV----SGNV--G-DR--IV--------------------------------------------------------------------------------LVGNK----RLM------H-SFNV----P---------VDPEV-----------ERHISEN-EQLARTCML----VAI-DGKVAGAFAVTDPVKPEAEHVISYLRL-MGISSVMVTGDNWATATAIAKEVGIEA--VFAEADPLQKAERIKRL------------Q---------------------------------------------------ANNT------AVAMVGDGINDSPALVAADVGIAIGA--GTDVAIEAADIVLIKSNLEDVITAIDLSRKTISRIWLNYVWALGYNILGVPVAAGVLFPFTGIRLPPWLAGACMAVSSLSVVCSSLLLQSYRKPLQFHETKQT-TY--CNKCGQXXX--
>Citrus_sinensis_2711@18124095
----------------------------------------------------------------------------------------------MNLNSVN--GEMEGE---------------------------------RGDDGLKEPLLLQHVNGVAIDIPPQQQ------------------------FSYDGSKKLRTVKFK--IREIKCASCATSIESVLSNLNGVESAVVSPLEGQAVVKFIPGL-IT--------------------------------------------------------------AKRIKETVEEAGFPV---DDFPE---------------------------------------------QDIAVCRLRIKGMMCTSCSESVERAIEMVDGVKKAVVGVALEEAKV-----HFDPNLTDT---DH-IVEAIEDAGF--GADLIS----S-GK-----------------------------------------------DVN---------KVHLKLEGLNSS-EDATFV--Q-NFLES----------------T--------------------QGVSQV------EIDLSE-H-KVTVSYD-----PNL------T-GPRSIIQYLEEA-----SH---------------------------GP------NIYHASL-----YT------------P--PKRRETERLK-----ETQMYRNRF--FI----------------------SCLFSV-----PVLLFSM-VLPMIP-TY-GNWLDYK-VHNM---------LTIGMLLRWILCTPVQFIVGQRFYVGAYHALR-RRSANMDVLVALGTNAAYFYSVYIAV--K----------------AL----------TS-----NT-------F-E-----GQD-FFETSAMLISFILLGKYLEVVAKGKTSDALAKLTDLAPDTAHLLTLDG------------------------------------------------------------------------------EGNVISEMDINTQLMQKNDIIKILPGEKVPVDGVVTDGQ-SYVNESMITGEAKPIAKGPGDKVIGGTMNEN-GCL---QVKATHVGSETALSQIVQLVEAAQLARAPVQKLADQISRFFVPMVVAAAFITWLGWFIPGVAGLYPKHWIPKVMDEFELALQFGISVLVVACPCALGLATPTAVMVATGKGA-SLGVLIKGGNA-LEKAHKVKTVVFDKTGTLTVGKPEVV----------S------AVLFS---HFS--------------------------------MEE----F---------CDMATAAEANSEHPIAKAVVEHAKKLRQ------KLGSP----------------------------------------------------------------------TEHASEAKDFEV------------------HTGAGV----SGKV--G-DR--TV--------------------------------------------------------------------------------LVGNK----RLM------M-AFHV----P---------VGPEV-----------DDYMMKN-EQLARTCVL----VAI-DGRVAGAFAVTDPVKPEAQIVVSSLRS-MEISSIMVTGDNWATANAIAKEVGIGK--VFAETDPVGKANKIKEL------------Q---------------------------------------------------LKGM------TVAMVGDGINDSPALVAADVGMAIGA--GTDVAIEAADIVLIKSSLEDVVTAIDLSRKTISRIRLNYVWALGYNVLAVPIAAGILYPFTGIRLPPWLAGACMAASSLSVLCSSLLLQSYKKPLHIKDSKDS-SL--D----------
>Citrus_sinensis_2711@18124096
----------------------------------------------------------------------------------------------MNLNSVN--GEMEGE---------------------------------RGDDGLKEPLLLQHVNGVAIDIPPQQQ------------------------FSYDGSKKLRTVKFK--IREIKCASCATSIESVLSNLNGVESAVVSPLEGQAVVKFIPGL-IT--------------------------------------------------------------AKRIKETVEEAGFPV---DDFPE---------------------------------------------QDIAVCRLRIKGMMCTSCSESVERAIEMVDGVKKAVVGVALEEAKV-----HFDPNLTDT---DH-IVEAIEDAGF--GADLIS----S-GK-----------------------------------------------DVN---------KVHLKLEGLNSS-EDATFV--Q-NFLES----------------T--------------------QGVSQV------EIDLSE-H-KVTVSYD-----PNL------T-GPRSIIQYLEEA-----SH---------------------------GP------NIYHASL-----YT------------P--PKRRETERLK-----ETQMYRNRF--FI----------------------SCLFSV-----PVLLFSM-VLPMIP-TY-GNWLDYK-VHNM---------LTIGMLLRWILCTPVQFIVGQRFYVGAYHALR-RRSANMDVLVALGTNAAYFYSVYIAV--K----------------AL----------TS-----NT-------F-E-----GQD-FFETSAMLISFILLGKYLEVVAKGKTSDALAKLTDLAPDTAHLLTLDG------------------------------------------------------------------------------EGNVISEMDINTQLMQKNDIIKILPGEKVPVDGVVTDGQ-SYVNESMITGEAKPIAKGPGDKVIGGTMNEN-GCL---QVKATHVGSETALSQIVQLVEAAQLARAPVQKLADQISRFFVPMVVAAAFITWLGWFIPGVAGLYPKHWIPKVMDEFELALQFGISVLVVACPCALGLATPTAVMVATGKGA-SLGVLIKGGNA-LEKAHKVKTVVFDKTGTLTVGKPEVV----------S------AVLFS---HFS--------------------------------MEE----F---------CDMATAAEANSEHPIAKAVVEHAKKLRQ------KLGSP----------------------------------------------------------------------TEHASEAKDFEV------------------HTGAGV----SGKV--G-DR--TV--------------------------------------------------------------------------------LVGNK----RLM------M-AFHV----P---------VGPEV-----------DDYMMKN-EQLARTCVL----VAI-DGRVAGAFAVTDPVKPEAQIVVSSLRS-MEISSIMVTGDNWATANAIAKEVGIGK--VFAETDPVGKANKIKEL------------Q---------------------------------------------------LKGM------TVAMVGDGINDSPALVAADVGMAIGA--GTDVAIEAADIVLIKSSLEDVVTAIDLSRKTISRIRLNYVWALGYNVLAVPIAAGILYPFTGIRLPPWLAGACMAASSLSVLCSSLLLQSYKKPLHIKDSKDS-SL--D----------
>Citrus_sinensis_2711@18124097
----------------------------------------------------------------------------------------------MNLNSVN--GEMEGE---------------------------------RGDDGLKEPLLLQHVNGVAIDIPPQQQ------------------------FSYDGSKKLRTVKFK--IREIKCASCATSIESVLSNLNGVESAVVSPLEGQAVVKFIPGL-IT--------------------------------------------------------------AKRIKETVEEAGFPV---DDFPE---------------------------------------------QDIAVCRLRIKGMMCTSCSESVERAIEMVDGVKKAVVGVALEEAKV-----HFDPNLTDT---DH-IVEAIEDAGF--GADLIS----S-GK-----------------------------------------------DVN---------KVHLKLEGLNSS-EDATFV--Q-NFLES----------------T--------------------QGVSQV------EIDLSE-H-KVTVSYD-----PNL------T-GPRSIIQYLEEA-----SH---------------------------GP------NIYHASL-----YT------------P--PKRRETERLK-----ETQMYRNRF--FI----------------------SCLFSV-----PVLLFSM-VLPMIP-TY-GNWLDYK-VHNM---------LTIGMLLRWILCTPVQFIVGQRFYVGAYHALR-RRSANMDVLVALGTNAAYFYSVYIAV--K----------------AL----------TS-----NT-------F-E-----GQD-FFETSAMLISFILLGKYLEVVAKGKTSDALAKLTDLAPDTAHLLTLDG------------------------------------------------------------------------------EGNVISEMDINTQLMQKNDIIKILPGEKVPVDGVVTDGQ-SYVNESMITGEAKPIAKGPGDKVIGGTMNEN-GCL---QVKATHVGSETALSQIVQLVEAAQLARAPVQKLADQISRFFVPMVVAAAFITWLGWFIPGVAGLYPKHWIPKVMDEFELALQFGISVLVVACPCALGLATPTAVMVATGKGA-SLGVLIKGGNA-LEKAHKVKTVVFDKTGTLTVGKPEVV----------S------AVLFS---HFS--------------------------------MEE----F---------CDMATAAEANSEHPIAKAVVEHAKKLRQ------KLGSP----------------------------------------------------------------------TEHASEAKDFEV------------------HTGAGV----SGKV--G-DR--TV--------------------------------------------------------------------------------LVGNK----RLM------M-AFHV----P---------VGPEV-----------DDYMMKN-EQLARTCVL----VAI-DGRVAGAFAVTDPVKPEAQIVVSSLRS-MEISSIMVTGDNWATANAIAKEVGIGK--VFAETDPVGKANKIKEL------------Q---------------------------------------------------LKGM------TVAMVGDGINDSPALVAADVGMAIGA--GTDVAIEAADIVLIKSSLEDVVTAIDLSRKTISRIRLNYVWALGYNVLAVPIAAGILYPFTGIRLPPWLAGACMAASSLSVLCSSLLLQSYKKPLHIKDSKDS-SL--D----------
>Citrus_clementina_85681@20818753
----------------------------------------------------------------------------------------------MNLNSVN--GEMEGE---------------------------------RGDDGLKEPLLLQHVNGVAIDIPPQQQ------------------------FSYDGSKKLRTVKFK--IREIKCASCATSIESVLSNLNGVESAVVSPLEGQAVVKFIPRL-IT--------------------------------------------------------------AKRIKETVEEAGFPV---DDFPE---------------------------------------------QDIAVCRLRIKGMMCTSCSESVERAIEMVDGVKKAVVGVALEEAKV-----HFDPNLTDT---DH-IVEAIEDAGF--GADLIS----S-GK-----------------------------------------------DVN---------KVHLKLEGLNSS-EDATFV--Q-NFLES----------------T--------------------QGVSQV------EIDLSE-H-KVTVSYD-----PNL------T-GPRSIIQYLEEA-----SH---------------------------GP------NIYHASL-----YT------------P--PKRRETERLK-----ETQMYRNQF--FI----------------------SCLFSV-----PVLLFSM-VLPMIP-TY-GNWLDYK-VHNM---------LTIGMLLRWILCTPVQFIVGQRFYVGAYHALR-RRSANMDVLVALGTNAAYFYSVYIAV--K----------------AL----------TS-----NT-------F-E-----GQD-FFETSAMLISFILLGKYLEVVAKGKTSDALAKLTDLAPDTAHLLTLDG------------------------------------------------------------------------------EGNVISEMDINTQLMQKNDIIKILPGEKVPVDGVVTDGQ-SYVNESMITGEAKPIAKGPGDKVIGGTMNEN-GCL---LVKATHVGSETALSQIVQLVEAAQLARAPVQKLADQISRFFVPMVVAAAFITWLGWFIPGVAGLYPKHWIPKVMDEFELALQFGISVLVVACPCALGLATPTAVMVATGKGA-SLGVLIKGGNA-LEKAHKVKTVVFDKTGTLTVGKPEVV----------S------AVLFS---HFS--------------------------------MEE----F---------CDMATAAEANSEHPIAKAVVEHAKKLRQ------KLGSP----------------------------------------------------------------------TEHASEAKDFEV------------------HTGAGV----SGKV--G-DR--TV--------------------------------------------------------------------------------LVGNK----RLM------M-AFHV----P---------VGPEV-----------DDYMMKN-EQLARTCVL----VAI-DGRVAGAFAVTDPVKPEAQIVVSSLRS-MEISSIMVTGDNWATANAIAKEVGIGK--VFAETDPVGKANKIKEL------------Q---------------------------------------------------LKGM------TVAMVGDGINDSPALVAADVGMAIGA--GTDVAIEAADIVLIKSSLEDVVTAIDLSRKTISRIRLNYVWALGYNVLAVPIAAGILYPFTGIRLPPWLAGACMAASSLSVLCSSLLLQSYKKPLHIKDSKDS-SL--D----------
>Malus_x_3750@22669233
----------------------------------------------------------------------------------------------MDLNNSS--GGVDV----------------------------------EVMDNLKEPLLKP-------------L------------------------DIDNKDKRIRTVKFK--IGDIECASCATTIESVLGKLDGIKSATVSPIEGQAAVNYIPVL-IN--------------------------------------------------------------ARKIKEAVEDAGFPV---SEFPE---------------------------------------------QDVAVCRLRIKGMACTSCSESVECALRMVDGVKNAVVGLALEEAKV-----HFDPNLTDT---SC-IIQAIEDAGF--GAELIS----S-GN-----------------------------------------------DVS---------KLHLKLEGIDSP-EDMTIV--Q-SSVES----------------V--------------------GGVSNV------EVNLAE-K-KVTITYD-----SDL------T-GPRSLIRCIEEA-----GR---------------------------ES------KVYQASL-----YV------------P--PRPREAERKH-----EIQMYRNQF--FL----------------------SCLFSV-----PIFLFSM-VLPMLP-PY-GNWLDYK-VHNM---------LTVGMLLRWILCTPVQFIVGRRFYVGSYHALR-RRSANMDVLVALGTNVAYFYSVYIAI--K----------------AF----------AL-----DK-------F-E-----GQD-FFETSSMLISFILLGKYLEVLAKGKTSDALAKLTDLAPDTAFLLSLDD------------------------------------------------------------------------------DDNVISEIEISTQLIQKNDILKVAPGAKVPVDGIVVRGH-SYVNESMITGEATPISKKLGDKVIGGTMNEN-GCL---LVKATHVGSETALSQIVQLVEAAQLARAPVQKLADQISKFFVPTVVIVAFLTWLGWFIPGEFGLFPENWIPKGMDKFELALQFGISVLVVACPCALGLATPTAVMVATGKGA-SQGVLIKGGNA-LEKAHKVKTVVFDKTGTLTVGKPVVV----------N------AVLFS---SYS--------------------------------MEE----F---------CAVSIA-------------------------------------------------------------------------------------------------------------TEDFEV------------------HTGAGV----SGXV--G-EK--MV--------------------------------------------------------------------------------LVGNK----RLM------R-HNNV----Q---------VGPEV-----------EKYVSEH-ENLARTCVL----VAI-DGKIAGSFAVTDPVKPEAARVISYLHS-MNITSIMVTGDNWATAAAIAKEVGINK--VYAETDPLGKADRIKEL------------Q---------------------------------------------------MKGM------AVAMVGDGINDSPALVAADVGMAIGA--GTDVAIEAADIVLMKSNLEDVVTAIDLSRKTMSRIRLNYVWALGYNILGMPVAAGVLFPFTGIRLPPWLAGACMAASSLSVVCSSLLLQSYKKPLHIQSVSNG-KF--A----------
>Malus_x_3750@22663536
------------------------------------------------------------------------------------------------------------------------------------------------------------------------------------------------------------------------------------------------------------------------------------------------------------------------------------------------------------------------------------------------------------------------------------------------------------------------------------------------------------------------------------------------------------------------------------------------------------------------------------------------------------------------------------------------------------------------------------------------------------------------------------------------------------------------------------------------------------------------------------------------------------------------------------------------------------------------------------------------------------------------------------------------------------------------------------------------------------------------------------------------------------------------------------------------------------------------------------------------------------------------MDKFELALQCGISVLVVACPYALGLATPTTVMVATGKGA-SQGVLIKGGNA-LEKAHKVKTVVFDKTGTLTVGKPVVV----------N------AVLFS---SYS--------------------------------MEE----F---------CAVSIATEANSEHPIAKSVVEHAKRLLK------TFGS-----------------------------------------------------------------------TEHVMEAKDFEV------------------HTGAGV----SGRV--G-EK--MV--------------------------------------------------------------------------------LVGNK----RLM------R-HNNV----Q---------VGPEV-----------EKYVSEH-ENLARTCVL----VAI-DGKIAGSFAVTDPVKPEAARAA-----------------------AIAKEVGINK--VYAETDPLGKADRIKEL------------Q---------------------------------------------------MKGM------AVAMVGDGINDSPALVAADVGMAIGA--GTDVAIEAADIVLMKSNLEDVVTAIDLSRKTMSRIRLNYVWALGYNILGMPVAAGVLFPFTGIRLPPWLAGACMAASSLSVVCSSLLLQSYKKPLHIQSVSNG-KF--A----------
>Fragaria_vesca_57918@27264642
---------------------------------------------------------------------------------------------------MS--GGVEA----------------------------------NGMDDVRRPLLEP-------------L------------------------DISAADKRIRTLKFK--IGEIHCASCSTTIESVVGKLNGVKSVTVSPIHGQAAVDYIPEL-IN--------------------------------------------------------------GSKIKEAIEDAGFPV---DEFPE---------------------------------------------QDVAVCRLRIKGMMCTSCSESIESALRMVDGVKNAVVGLALEEAKV-----HFDPNITDT---CL-IINAIEDAGF--GSELVS----S-GN-----------------------------------------------DVN---------KVHLKIEGVNSS-EDMTII--Q-SSLES----------------V--------------------EGVNNV------EVDVLE-K-KVTITYD-----ADL------I-GPRSLIQCIEEA-----GS---------------------------KP------KSYQASL-----YV------------P--PRRREVEQQL-----ETRMYRNQF--FL----------------------SCLFSV-----PVFLFSM-VLPMLS-PY-GDWLMYK-IHNT---------LTVGMLLRWILCTPVQFIIGRRFYVGSYHALR-RRSANMDVLVALGTNVAYFYSVYIAM--K----------------SL----------AL-----DN-------F-E-----GED-FFETSSMLISFILLGKYLEALARGKTSDALAKLTDLAPDTAYLLSLDD------------------------------------------------------------------------------DGNATSEIEISTQLIQRNDILKIVPGAKVPVDGIVISGQ-SHVNESMITGEARPISKRLGDKVIGGTMNEN-GCL---QVKATHVGSETALSQIVQLVEAAQLARAPVQKIADKISKFFVPTVVIAAFLTWLSWFILGEFSLYPMFWIPKGMDRFELALQFGISVLVVACPCALGLATPTAVMVATGKGA-TQGVLIKGGNA-LEKAHKVTTVVFDKTGTLTVGKPTVV----------S------AVLFS---NYS--------------------------------MEE----F---------CVVATATEANSEHPIAKSIVEHAKRFLN------KFGS-----------------------------------------------------------------------NEHLVEAKDFEV------------------HTGAGV----SGRV--G-DK--LV--------------------------------------------------------------------------------LVGNK----RLM------R-EYNV----Q---------VGPEV-----------EQFISEN-EKLARTCVL----VSI-DGKVAGSFAVTDPLKPEAACVVSYLHS-MGISSIMVTGDNWATASAIAREVGIDK--VFAETDPMGKADRIKEL------------Q---------------------------------------------------MKGL------TVAMVGDGINDSPALAAADIGMAIGA--GTDVAIEAADIVLMKSNLEDVVTAIDLSRKTMSRIWLNYVWAMGYNILGMPVAAGILFPFSGIRLPPWLAGACMAASSVSVXXX-----------------------------------
>Prunus_persica_3760@17656092
----------------------------------------------------------------------------------------------MDSNNLD--GGVDA----------------------------------KGMDDLKEPLLKP-------------L------------------------DINNKDKRIRTVKFK--IGDIECASCATTIESVLGKLDGVKNATVSPIQGQAAVNYIPEL-IT--------------------------------------------------------------AKKIKEAIEDAGFPV---DEFPE---------------------------------------------QDVAVTQLRIKGMACTSCSESVESALRMIAGVKNAVVGLALEEAKV-----HFDPSLTDT---SC-IIQAIEDAGF--GADLIS----S-GN-----------------------------------------------DVN---------KVHLKLEGVNSP-EDMSIV--Q-SSLES----------------V--------------------EGVNNV------EVDFAE-K-KVTIAYD-----SNL------T-GPRSLIHCVEKA-----GR---------------------------DL------KLYQASL-----YV------------P--PRRREAEQKH-----EIQMYRNQF--FL----------------------SCLFSV-----PIFFFSM-VLPMLP-PY-GNWLEYK-VHNT---------LTVGMLLRWILCTPVQFIVGRRFYVGSYHALR-RRSANMDVLVALGTNVAYFYSVYIAM--K----------------AL----------AL-----DK-------F-E-----GQD-FFETSSMLISFILLGKFLEVIAKGKTSDALAKLTDLAPDTAYLLSLDD------------------------------------------------------------------------------DGNVISEMEISTQLIQRNDILKIVPGAKVPADGIVVSGQ-SYVNESMITGEARPIAKRLGDKVIGGTINEN-GCL---QVKATHVGAETALSQIVQLVEAAQLARAPVQKLADQISKFFVPTVVIAAFLTWLGWFILGEFGLYPKHWIPKGMDKFELALQFGISVLVVACPCALGLATPTAVMVATGKGA-SQGVLIKGGNS-LEKAHKVKTVVFDKTGTLTVGKPEVV----------S------AVLFS---NYS--------------------------------MEE----F---------CAVATAAEANSEHPIAKSIVEHAKRLLM------KFGS-----------------------------------------------------------------------TEHVMEAKDFEV------------------HTGAGV----RGRV--G-DK--MV--------------------------------------------------------------------------------LVGNK----RLM------R-DCNV----Q---------VRPEV-----------EEYVSEN-EKLARTCVL----VAI-DGKVAGSFAVTDPVKPEAVRVISYLHS-MSISSIMVTGDNWATAAAIAKEVGIDK--VFAETDPLGKADRIKEL------------Q---------------------------------------------------LKGL------TVAMVGDGINDSPALVAADVGMAIGA--GTDVAIEAADIVLMKSNLEDVVTAIHLSRKTMSRIRLNYVWALGYNILGMPIAAGVLFPFTGIRLPPWLAGACMAASSLSVVCSSLLLQSYKKPLHISAKSA-----------------
>Vitis_vinifera_29760@17833319
----------------------------------------------------------------------------------------------------------MEI---------------------------------NGKDELKLPLLQPLD-G---VVVTASQ------------------------PSTIIDKKIKTVMFK--IGNIACASCATSIESVLLELNGVESVMVSVLQGQAAVKYIPEL-IT--------------------------------------------------------------ANAIKEAIKDAGFPV---DDLPE---------------------------------------------QEIAVCRLRIKGMACTSCSESVEHALSLVDGVKKAVVGLALEEAKV-----HFDPSITDF---NH-IVEAVEDAGF--GAD----------------------------------------------------------------------------------------------------------------------------------------------------------------------------------------------------------------------------------------------------------------------------------------------------------------------------------------------------------------------------------WILCTPVQFIIGRRFYVGSYHALR-RRSANMEVLVALGTNAAYFYSVYIVI--K----------------AL----------TT-----DM-------F-E-----GND-FFETSAMLISFILLGKYLEVVAKGKTSDALAKLTDLAPDTAHLIALDD------------------------------------------------------------------------------EDNVISDIEISTQLIQRNDILKIVPGEKVPVDGIVVNGQ-SHVNESMITGEARPIAKKPGDKVIGGTVNEN-GCI---LVKATHVGSETALSQIVQLVEAAQLARAPVQKLADQISRFFVPTVVVVAFITWVAWFTLGELGSYPKHWMPKGMDGFELALQFAISVLVVACPCALGLATPTAVMVATGKGA-SLGVLIKGGNA-LEKAHKVKTIVFDKTGTLTVGKPVVV----------S------AVLFS---SFS--------------------------------MEE----F---------CDMTTAAEANSEHPLAKAVVEYAKRLRQ------KFGPQ----------------------------------------------------------------------TEQMTDIKEFEV------------------HPGAGV----SGKV--G-DK--LV--------------------------------------------------------------------------------LVGNK----RLM------Q-DSSV----P---------VSPEV-----------ENHIAET-ENLARTCVL----VAI-NGKVAGAFAVTDPVKPEAGRVISFLHS-MDISTVMMTGDNWATATAIAKEVGIKE--VYAETDPLGKAERIKNL------------Q---------------------------------------------------MKGM------TVAMVGDGINDSPALVAADVGMAIGA--GTDVAIEAADIVLIKSNLEDVITALDLSRKTMSRIRLNYVWALGYNVLAMPVAAGILFPLDGIRIPPWLAGACMAASSVSVVCSSLLLQSYKKPLHVEDARDV-SH--NSNSK------
>Populus_trichocarpa_3694@27047919
------------------------------------------------------------------------------------------------MGSDG--EMKING---------------------------------KADDDLKAPLLKPSED------VAITV------------------------FPDKGDKKVRTVKFK--IGEIKCTSCSTSIESMLGEVHGVESAVISPLDGRAAITYVPEL-VD--------------------------------------------------------------VNKIKETIEDAGFPV---DEFPE---------------------------------------------HDIEVCRLRIKGMMCTSCSESVERVLLMADGVKKAVVGLALEEAKV-----HFDPNLIDT---DG-ILEAVQDAGF--GAELIS----S-GN-----------------------------------------------DMN---------KVHLKVEGFNFA-EDGNMI--Q-SCLES----------------T--------------------PGVNHV------EVDLAE-H-KVTVCYD-----PDL------I-GPRSIIQRIGDA-----SS---------------------------GP------NIYHAEL-----YV------------P--PRRRETEQLQ-----EVRMYRNQF--LL----------------------CCLFSV-----PVLVFSM-VLPMLH-PY-GNWLEYR-IHNM---------LTVGMLLRLILCTPVQFIVGRRFYVGSYHALR-RKSANMDVLVALGTNAAYFYSVYMVI--K----------------AI----------TS-----DT-------F-E-----GQD-FFETSAMLISFILLGKYLEVVAKGKTSDALAKLTELAPDTAHLVTVDS------------------------------------------------------------------------------DGNVVSEMDISTELIQRNDMIKIVPGEKVPVDGIVIDGQ-SYVNESMITGEARPIAKRPGDKVIGGTMNEN-GCL---LVRATHVGSETALSQIVQLVEAAQLSRAPVQKLADRISKIFVPTVVIAAFITWLGWFIPGEAGLYPKHWIPKAMDRFELALQFGISVLVVACPCALGLATPTAVMVATGKGA-SQGVLIKGGNA-LQKAHKVKTVVFDKTGTLTVGKPEVV----------S------AVLFS---SFS--------------------------------MEE----F---------CDMVTAAEANSEHPIAKAVVKHAKRLRQ------KIAPN----------------------------------------------------------------------AEYIAEVKDFEV------------------HTGAGV----SGKV--G-DR--NV--------------------------------------------------------------------------------LVGNR----RLM------Q-SCNV----S---------VGSEV-----------ENYIREH-EQLARTCVL----VAI-DGGVAGAFAVTDPVKPEAECVISFLRS-MGISSIMVTGDNWATASAIAKEVGIEK--VFAETDPLGKADRIKDL------------Q---------------------------------------------------GKGM------TVAMVGDGINDSPALVAADVGMAIGA--GTDVAIEAADIVLIKSNLEDVVTAIDLSRKTMSRIRLNYVWALGYNILGMPIAAGILYPFTGIRLPPWLAGACMAASSLSVVCSSLMLQSYKKPLRVRDRAS-----------------
>Populus_trichocarpa_3694@27047920
------------------------------------------------------------------------------------------------MGSDG--EMKING---------------------------------KADDDLKAPLLKPSED------VAITV------------------------FPDKGDKKVRTVKFK--IGEIKCTSCSTSIESMLGEVHGVESAVISPLDGRAAITYVPEL-VD--------------------------------------------------------------VNKIKETIEDAGFPV---DEFPE---------------------------------------------HDIEVCRLRIKGMMCTSCSESVERVLLMADGVKKAVVGLALEEAKV-----HFDPNLIDT---DG-ILEAVQDAGF--GAELIS----S-GN-----------------------------------------------DMN---------KVHLKVEGFNFA-EDGNMI--Q-SCLES----------------T--------------------PGVNHV------EVDLAE-H-KVTVCYD-----PDL------I-GPRSIIQRIGDA-----SS---------------------------GP------NIYHAEL-----YV------------P--PRRRETEQLQ-----EVRMYRNQF--LL----------------------CCLFSV-----PVLVFSM-VLPMLH-PY-GNWLEYR-IHNM---------LTVGMLLRLILCTPVQFIVGRRFYVGSYHALR-RKSANMDVLVALGTNAAYFYSVYMVI--K----------------AI----------TS-----DT-------F-E-----GQD-FFETSAMLISFILLGKYLEVVAKGKTSDALAKLTELAPDTAHLVTVDS------------------------------------------------------------------------------DGNVVSEMDISTELIQRNDMIKIVPGEKVPVDGIVIDGQ-SYVNESMITGEARPIAKRPGDKVIGGTMNEN-GCL---LVRATHVGSETALSQIVQLVEAAQLSRAPVQKLADRISKIFVPTVVIAAFITWLGWFIPGEAGLYPKHWIPKAMDRFELALQFGISVLVVACPCALGLATPTAVMVATGKGA-SQGVLIKGGNA-LQKAHKVKTVVFDKTGTLTVGKPEVV----------S------AVLFS---SFS--------------------------------MEE----F---------CDMVTAAEANSEHPIAKAVVKHAKRLRQ------KIAPN----------------------------------------------------------------------AEYIAEVKDFEV------------------HTGAGV----SGKV--G-DR--NV--------------------------------------------------------------------------------LVGNR----RLM------Q-SCNV----S---------VGSEV-----------ENYIREH-EQLARTCVL----VAI-DGGVAGAFAVTDPVKPEAECVISFLRS-MGISSIMVTGDNWATASAIAKEVGIEK--VFAETDPLGKADRIKDL------------Q---------------------------------------------------GKGM------TVAMVGDGINDSPALVAADVGMAIGA--GTDVAIEAADIVLIKSNLEDVVTAIDLSRKTMSRIRLNYVWALGYNILGMPIAAGILYPFTGIRLPPWLAGACMAASSLSVVCSSLMLQSYKKPLRVRDRAS-----------------
>Ricinus_communis_3988@16821219
---------------------------------------------------------------------------------------------------------MNQA---------------------------------NGKDGLKAPLLQPPDNVAI---SVPKH------------------------KDGRDNNKVKTIKLK--IGEIKCTSCATSVESVLQELNGVDRVVVSPLDGHAAISYVPDL-VT--------------------------------------------------------------AQNIKESIEAAGFPV---DEFPE---------------------------------------------QEISVCRLRIKGMACTSCSESVERALLMANGVKKAVVGLALEEAKV-----HFDPNLTDT---DH-IIEAVEDAGF--GAELIS----S-GH-----------------------------------------------DVN---------KVHLKLEGINSV-EDATIV--Q-SSLES----------------A--------------------RGVNHV------EMDLAE-H-KITVSYD-----PEL------I-GPRSIIKCIEEA-----SA---------------------------GP------NVYCANL-----YV------------P--PRRRETEQLQ-----ETRTYRNQF--FL----------------------SCLFSI-----PVFLFSM-VLPMLH-SY-GNWLEYR-IQNM---------LTFGMLLRWILCTPVQFIVGRRFYMGAYHALR-RKSANMDVLVALGTNAAYFYSVYIVI--K----------------AI----------TS-----DK-------F-E-----GQD-FFETSAMLISFILLGKYLEVLAKGKTSDALAKLTELSPDTAHLLTLDT------------------------------------------------------------------------------DGNVVSEMDISTELIERNDIIKIVPGEKVPVDGIVADGQ-SHVNESMITGEARPVAKKPGDKVIGGTMNEN-GCL---LVKATHVGSETALSQIVQLVEAAQLARAPVQKLADQISKFFVPAVVIAAFITWLGWFIPGEAGLYPRHWIPKAMDSFELALQFGISVLVVACPCALGLATPTAVMVATGKGA-SQGVLIKGGNA-LEKAHKVKTVVFDKTGTLTIGKPVVV----------S------AVLFS---SFS--------------------------------MEE----F---------CDMVTAAEANSEHPIAKAVVEHVKRLRQ------KIGFN----------------------------------------------------------------------TEHIAEAKDFEV------------------HTGTGV----SGKV--G-DR--TV--------------------------------------------------------------------------------LVGNK----RLM------Q-AWNV----I---------VGHEV-----------ENYISEN-EQLARTCVL----AAI-DGKIAGAFAVTDPVKPEAKRVISFLHS-MGISAIMVTGDNWATAAAIAKEVGIEK--VFAETDPLGKADRIKDL------------Q---------------------------------------------------GKGM------TVAMVGDGINDSPALVAADVGLAIGA--GTDVAIEAADIVLIKSNLEDVVTAIDLSRKTIQRIRLNYVWALGYNILGMPIAAGILYPFTGIRLPPWLAGGCMAASSLSVVCSSLLLQSYKKPLHVRDC-------------------
>Populus_trichocarpa_3694@26999776
------------------------------------------------------------------------------------------------------------------------------------------------------------------------------------------------------------------------------------------------------------------------------------------------------------------------------------------------------------------------------------------------------------------------------------------------------------------------------------------------------------------------------------------------------------------------------------------------------------------------------------------------------------------------------------------------------------------------------YNASL-----HV------------T--PSGREVGWQQ-----EIRTFRNQF--CP----------------------SCLFSL-----PLCIFSM-VLPMLS-SY-GNWLDYK----M---------LTIGKLLRWILCTPVQLIFGQRFYVGAFQALR-RRYANMDVLVALGTNAAYFYSIYTVI--K----------------AL----------TS-----DR-------F-E-----GQD-FFETSAMLIPFILLGKYLEVVAKGKTSDAIAKLINLPPDTAYLLILDT------------------------------------------------------------------------------AGNVTSEMEISTKLIQRHDIIKIFPGAKAPVDGIVVSGQ-SYLNESMITGKARPVAKEAGDKVIGGTLNEN-GYL---LAKATHVGSDTTLSQIVRIVETAQLARAPAQKLADQISKFFV--------------------------------------LIFGISVLVVACPCALGLATPTAIMVATGKGA-SQGVLIKGGNA-LEKAHKVTAVVFDKTGTLTVGKPAVV----------S------DVLFS---SIS--------------------------------LED----F---------CDAVISVEAYSEHPLAKAVVEHAKWLWQ------KHGSS----------------------------------------------------------------------REQVTEVRDFEV------------------HPGTGV----SGKV--G-DR--RV--------------------------------------------------------------------------------LVGNK----RLM------N-ALNV----S---------VGYE---------------------------------------------------RPEAQLAVSFLCS-LGISSIMTKGDNWAAATAIAKEVGIED--VYAEIDPLGKAAKIKEL------------Q---------------------------------------------------MKGM------NVAMVGDGINDSPALLVADVGMEIGA--GTDVAIEAADIALIRSNLEDVVSAIDLSRKTISRIRINYFWALGYNRISLPIAAGILYPFTGIRLPPWLAGACMAASSLSTVCSSLL--------------------------------
>Glycine_max_3847@26334913
------------------------------------------------------------------------------------------------------------M---------------------------------EANGIGELKIPLLQT---------------------------------------PEDGAVRTVYFQ--LSDIKCASCVNSVESVVKNLDGVKSIAVSPLDGRAAIKFDPKF-VT--------------------------------------------------------------VKQIKESIEESGFRV---NELHE---------------------------------------------QDIAVCRVRIKGMACTSCSESVENALQIVEGVKKAIVGLALEEAKV-----HFDPNLTNV---DK-IIEAIDDAGF--GADLIS----S-GN-----------------------------------------------DAN---------KVHLKLEGVDSA-EDVNAV--M-SSLEL----------------A--------------------VGVNHV------EMDLSE-H-KVTVSYD-----PDI------T-GPRSLIYCVQEA-----SC---------------------------GS------KKYQATL-----YS------------P--SGQRERDKVN-----EIRMYRDQF--LF----------------------SCLFSV-----PVFVFAM-VLPMLP-PY-GNWLNYK-VHNM---------LTLGLFLRCILSTPVQFIVGKRFYVGSYHSLK-RKSANMDVLVALGTNAAYFYSLYILI--K----------------AL----------TS-----DT-------F-E-----GQD-FFETSSMLISFILLGKYLEIVAKGKTSDALGKLTQLVPDKAYLVAIDT------------------------------------------------------------------------------DGNIITETEIDTQLIQKNDIIKIVPGSKIPVDGIVIKGQ-SYANESMITGEARPVDKSPGDKVISGTINEN-GCI---LVKATHVGSDTALSQIVQLVQAAQLAKAPVQKLADHISRVFVPIVVVVALITWLGWFIPGEAGIYPKHWIPKAMDAFELALQFAISVLVVACPCALGLATPTAVMVASGMGA-SQGVLIKGGDA-LEKAHKVKIVVFDKTGTLTVGKPEVV----------S------AVLFS---EFS--------------------------------MEE----L---------CDMTIAVEASSEHPIAKAVAAHAKRLRQ------KFGSC----------------------------------------------------------------------TEEVPDVDDFEV------------------HMGAGV----SGKV--G-DR--TV--------------------------------------------------------------------------------VVGNR----RLM------H-ACNV----P---------ICSKV-----------EKYISEN-EILARTCIL----VSI-DGKIAGAFSVTDPVKPEAKRVISFLHS-MGISSIIVTGDNCATATAIANEVGIDE--VFAEIDPVGKADKVKDL------------Q---------------------------------------------------MKGM------TVAMVGDGINDSPALVAADVGMAIGA--GTDIAIEAADIVLVKSSLEDVITAIDLSRKTMSRIRLNYIWALGYNILGMPIAAGVLYPFAGIRLPPWLAGACMAASSLSVVSSSLLLQFYKKPLHIESS-------------------
>Glycine_max_3847@26334914
------------------------------------------------------------------------------------------------------------M---------------------------------EANGIGELKIPLLQT---------------------------------------PEDGAVRTVYFQ--LSDIKCASCVNSVESVVKNLDGVKSIAVSPLDGRAAIKFDPKF-VT--------------------------------------------------------------VKQIKESIE---------------------------------------------------------------VCRVRIKGMACTSCSESVENALQIVEGVKKAIVGLALEEAKV-----HFDPNLTNV---DK-IIEAIDDAGF--GADLIS----S-GN-----------------------------------------------DAN---------KVHLKLEGVDSA-EDVNAV--M-SSLEL----------------A--------------------VGVNHV------EMDLSE-H-KVTVSYD-----PDI------T-GPR---------------------------------------------------------------------------------------------------------------------------------------------------------------------------------------------------------------------------------------------------------------------------------------------------------------------------------------------------------------------------------------------------------------------------------------------------------------------------------------------------------GTINEN-GCI---LVKATHVGSDTALSQIVQLVQAAQLAKAPVQKLADHISRVFVPIVVVVALITWLGWFIPGEAGIYPKHWIPKAMDAFELALQFAISVLVVACPCALGLATPTAVMVASGMGA-SQGVLIKGGDA-LEKAHKVKIVVFDKTGTLTVGKPEVV----------S------AVLFS---EFS--------------------------------MEE----L---------CDMTIAVEASSEHPIAKAVAAHAKRLRQ------KFGSC----------------------------------------------------------------------TEEVPDVDDFEV------------------HMGAGV----SGKV--G-DR--TV--------------------------------------------------------------------------------VVGNR----RLM------H-ACNV----P---------ICSKV-----------EKYISEN-EILARTCIL----VSI-DGKIAGAFSVTDPVKPEAKRVISFLHS-MGISSIIVTGDNCATATAIANEVGIDE--VFAEIDPVGKADKVKDL------------Q---------------------------------------------------MKGM------TVAMVGDGINDSPALVAADVGMAIGA--GTDIAIEAADIVLVKSSLEDVITAIDLSRKTMSRIRLNYIWALGYNILGMPIAAGVLYPFAGIRLPPWLAGACMAASSLSVVSSSLLLQFYKKPLHIESS-------------------
>Glycine_max_3847@26353634
------------------------------------------------------------------------------------------------------------M---------------------------------ATNRIRELKIPLLQA---------------------------------------PVDGAFRTVTFQ--LSDIKCASCVNSVESVVRNLNGVKSIDVSPLDGRAAIKFVPKF-VT--------------------------------------------------------------AKQIKESIEESGFGV---KELHE---------------------------------------------QDIAVCRVRIKGMACTSCSESVVNALQMVEGVKKAIVGLALEEAKV-----HFDPNLINA---DK-IIEAIEDAGF--GADLIS----S-GN-----------------------------------------------DAN---------KVLLKLEGVDSA-EDVNAV--M-SSLEL----------------A--------------------VGVNHV------EMDLLE-H-KVTGSYD-----PDI------T-GPRYLIHCVLDA-----SC---------------------------GS------KKYEATL-----YS------------P--SGQRERDKVN-----EIRMYRDQF--LF----------------------SCLFSV-----PVFVFAM-VLPMLP-PY-GNWLNYK-IHNT---------LTLGLFLRWILSTPVQFIVGKRFYVGSYHALK-RKSANMDVL-------------------------------------------------------------------------------TSSMMISFILLGKYLEIVAKGKTSDALGKLTQLVPDKAYLVAIDT------------------------------------------------------------------------------DGNIMTETEIDTQLIQKNDIIKIVYGSKIPVDSIVIKGQ-SYANESMITGEARPVDKSPGDKVISGTINEN-GCL---LVKATHVGSDTALSQIVQLVEAAQLAKAPVQQLADHISRVFVPIVVVAALITWLGWFIPGEAGIYPKHWIPKAMDAFELALQFAISVLVVACPCALGLATPTAVMVASGMGA-SQGVLIKGGDA-LEKAHKVKIVVFDKTGTLTIGKPEVV----------S------AVLFS---EFS--------------------------------MEE----L---------CDMTIYVEASSEHPIAKAVVAHAKRLRQ------KFGSC----------------------------------------------------------------------IEEVPDVDDFEV------------------HMGAGV----SGKV--G-DR--TV--------------------------------------------------------------------------------VVGNK----RLM------H-ACNV----P---------ICSEV-----------EKYISEN-EILARTCIL----VSI-DGKIAGAFSVTDPVKPEAKRVISFLHS-MGISSIIVTGDNCATATAIANEVGIDE--VFAETDPVGKADKVKDL------------Q---------------------------------------------------MKGM------TVAMVGDGINDSPALVAADVGMAIGA--GTDIAIEAADIVLVKSSFEDVITAIDLSRKTMSRIRLNYIWALGYNILGLPIAAGVLYPIAGIRLPPWLAGACMAASSLSVVSSSLLLQFYKKPLHIESS-------------------
>Phaseolus_vulgaris_3885@27140527
----------------------------------------------------------------------------------------------------------MEP---------------------------------KGGGELKVPLLQAPE---------------------------------------ASAAAVSTVTFQ--LSDIKCASCVNSVEAVVGSLNGVKSVAVSPLDGRAAIKFDPKL-VT--------------------------------------------------------------VKQLKEGIEDSGFGV---HELHE---------------------------------------------QDIAVCRVRIKGMACTSCSESVENALQMVEGVRKAIVGLALEEAKV-----HFDPNLTDV---DK-IIEAIEDTGF--GTDLIS----S-GN-----------------------------------------------DAN---------KVFLKLEGVYTA-EDVNLV--M-SSLEL----------------A--------------------VGVNHV------EMDLSE-H-KVTVSYD-----PDV------T-GPRSLIHCVQEA-----SC---------------------------GP------KKYEATL-----YS------------P--SRERGRDKVN-----EIRMYRDQF--LF----------------------SCLFSV-----PVFVFAM-VLPMLP-PY-GNWLNYR-IHNM---------LTLGLFLRWILCTPVQFIIGKRFYVGSYHALK-RKSANMDVLVALGTNAAYFYSLYILV--K----------------AL----------TP-----DT-------F-E-----GQD-FFETSSMLISFILLGKYLEIVAKGKTSDALGKLTQLVPDKAYLVAIDT------------------------------------------------------------------------------DGNIISETEIDTQLIQKNDIIKIVPGTKIPVDGIVIKGQ-SYANESMITGEARPVDKSPGDKVISGTINEN-GCL---LVKATHVGSDTALSQIVQLVEAAQLAKAPVQKLADHISRVFVPIVVAVALITWLGWFIPGKAGIFPKDWIPKAMDAFELALQFAISVLVVACPCALGLATPTAVMVASGMGA-SQGVLIKGGNA-LEKAHKVTVVVFDKTGTLTVGKPEVV----------G------AVLFS---EFS--------------------------------MEE----L---------CDMTIAVEASSEHPIAKAVVVHAKRLRK------KFGSS----------------------------------------------------------------------TEEVLDVDDFEV------------------HMGAGV----RGKV--G-NR--TV--------------------------------------------------------------------------------VVGNK----RLM------H-ACNI----P---------ISSEV-----------EKYISEN-ENLARTCIL----VSI-DGKIAGAFCVTDPVKPEARRVVSFLHS-MGISSIIVTGDNRATATAIANEVGIDE--VFAETDPVGKANKVKDL------------Q---------------------------------------------------MKGM------TVAMVGDGINDSPALVAADVGMAIGA--GTDIAIEAADIVLVKSSLEDVITAIDLSRKTMSRIRLNYIWALGYNILGMPVAAGVLYPFTGIRLPPWLAGACMAASSLSVVSSSLLLQFYKKPLHIQSSS------------------
>Medicago_truncatula_3880@23039695
----------------------------------------------------------------------------------------------------------MEG---------------------------------NGIDDVKIPLLQSTE---------------------------------------EDNVSVKTVTFQ--ISDIKCASCVNSIESALKDVNGVQSIAVSVIDGRAAVKFVPKL-IT--------------------------------------------------------------AKRIKESMEESGFRV---NEVHDH-------------------------------------------DQDISVCRVRIKGMACTSCSESVEKALQMIDGVKRAIVGLALEEAKV-----HYDPNLANP---EK-IIESIEDAGF--GAELIS----S-GN-----------------------------------------------DAN---------KVHLKVEGIDSE-EDANVL--V-SYLEL----------------V--------------------AGVNRV------EIDFSE-R-IVTVSYV-----PDI------T-GPRTLIQCVQEA-----SR---------------------------GS------KVYRATL-----YS------------P--SGRRERDKVN-----EIHMYRDQF--LL----------------------SCLFSV-----PVFVFAM-VLPMLP-PY-GNWLNYK-IHNM---------LTLGLFLRWILCTPVQFIIGKRFYAGSYHALR-RKSANMDVLVALGTNAAYFYSLYIVI--K----------------AL----------TS-----DT-------F-Q-----GQD-FFETSSMLISFILLGKYLEIVAKGKTSDALGKLTQLVPDKAYLVEIDT------------------------------------------------------------------------------DANIISETEIDTQLIQKNDIIKIVPGAKIPVDGIVIKGQ-SYANESMITGEAIPIAKSPGDKVISGTINEN-GCV---LVKATHVGSDTALSQIVQLVEAAQLAKAPVQKLADDISRVFVPIVVVAALTTWLGWFIPGKAGFYPKHWIPKGMDAFELALQFAISVLVVACPCALGLATPTAVMVASGIGA-SQGVLIKGGDA-LEKAHKVKTIVFDKTGTLTIGKPEVV----------S------AVLLS---EFS--------------------------------MEV----L---------CDMAISVEANSEHPIAKAVVAHAKKLRK------NFGSC----------------------------------------------------------------------PEEVPDVVDFEV------------------HMGAGV----SGKV--G-DR--TV--------------------------------------------------------------------------------LVGNK----RLM------H-ACNV----K---------ISSEA-----------EKYISEN-EILARTCVL----VSI-NGKIAGAFSVSDPVKPEAKRVISFLHS-MGITSVIVTGDNHATAIAIANEVGIDQ--VFAETDPVGKADKVKEL------------Q---------------------------------------------------MRGM------SVAMVGDGINDSPALVAADVGMAIGA--GTDVAIEAADIVLIKSNLEDVITAIDLSRKTMSRIRLNYIWALGYNILGMPIAAGVLYPFTGIRLPPWLAGACMAASSLSVVSSSLLLQFYKKPFHVESI-------------------
>Mimulus_guttatus_4155@17696095
----------------------------------------------------------------------------------------------------------MEI---------------------------------NGKDDLKSPLLQHPNDVVIT----VSP------------------------SDQILLKKIRTLVFK--VVGITCSSCVASIEAALGKLDGVHSVAVSVLQGQAVVKYVPEV-IT--------------------------------------------------------------AKMIKEAVEDTGFDV---AEFPE---------------------------------------------QDIAMCRLKIKGMACTSCSESVERALRMVDGVKKAVVGLALGEAKI-----HFDPNVTNT---DR-IIEAVEDAGF--GADLIS----Y-GN-----------------------------------------------DLN---------KVYLQLGGISSP-LDFTII--Q-DSLQS----------------L--------------------DGVNHV------EIDVDE-H-KVTIGYE-----PDI------I-GPRSIIQHIQKA-----GT---------------------------GP------NTYEATL-----FT------------P--PRGGETERQH-----EILMYRNQF--LW----------------------SCLFSV-----PVFVFSM-VLPMLP-PY-GNWLDYK-VINM---------LDVGMLLRWILCTPVQFIIGKRFYAGSYHALR-RKSANMDVLVALGTNAAYFYSIYTMI--K----------------AL----------TS-----DS-------F-E-----GQD-FFETSSMLISFILLGKYLEVLAKGKTSDALAKLTELAPDVACLLTLDA------------------------------------------------------------------------------EGNVISETEIDTKLIEKNDILKIVPGSKIPVDGIVTDGE-SYVNESMITGEALPVTKKLGDKVIGGTVNEN-GYI---RIKATHVGSETALSQIVELVEAAQLAKAPVQKLADQISKFFVPTVVLVSFATWLGWFIPGQAGLYPRVWIPTAMDAFEFALQFAISVLVVACPCALGLATPTAVMVATGKGA-SLGVLIKGGNA-LENAHKVKTVVFDKTGTLTVGKPAVV----------S------AVLFS---DVS--------------------------------MED----F---------CDMTIAAETNSEHPIAKAVVEHAKMFRQ------NNGSH----------------------------------------------------------------------NDLFTEVKDFKV------------------HPGAGV----SGKI--G-ER--AI--------------------------------------------------------------------------------LVGNK----RLM------H-LSSV----P---------LGIEV-----------DKYVSEN-ENLARTCVL----VAI-EGRAAGAFAVTDPVKPGAALVISHLRS-MGISSVMVTGDNLSTATAIANQVGIDK--VFAETDPLGKADKIKEL------------Q---------------------------------------------------LQGT------SVAMVGDGINDSPALVAADVGMAIGA--GTDVAIEAADIVLMKSNLEDVVTAIDLSRKTMSRIRTNYVWALGYNVLGMPIAAGVLYPFTGIRLPPWLAGACMAASSISVVCSSLLLQYYKKPLHAYKESR-----------------
>Cucumis_sativus_3659@16981643
-----------------------------------------------------------------------------------------------------------------------------------------------------------------------------------------------------------------------------------------------------------------------------------------------------------------------------------------------------------------------------------------------------------------------------------------------------------------------------------------------------------------------------------------------------------------------------------------------------------------------------------------------------------------------------------------------------------------------------------------------------------------------------------------------------------------------------------------------------------------------------------FYVGSYRALQ-RKSANMDVLVAVGTNAAYFYSVYIVF--K----------------AS----------TS-----NS-------F-R-----GKD-FFETSSMLISFILLGKYLEVMAKGKSSDALGKLAHLAPDTACLMNFDD------------------------------------------------------------------------------NGSLLSEVEIDTQLIQRNDIIKIVPGAKVPVDGIVIGGE-SNVNESTITGEARSICKSTGDKVIGGTVNEN-GIL---FVKTTHVGTDTTLSRIVQLVESAQLSRAPAQKLADQISKFFVPVVVVAAFVTWLGWLICGEIGLYPKHWIPKGMDEFELALQFSISVLVIACPCALGLATPTAIMVASGKGA-SLGVLIKGASA-LQNAYKVKTVVFDKTGTLTVGRPEVV----------S------VVLFS---TFP--------------------------------MQE----V---------CDAAIAIEANSDHPFAKPVVEHAKKMRR------KFGAR----------------------------------------------------------------------SECCKRVQNFEV------------------FPGGGV----GGKI--D-RK--TV--------------------------------------------------------------------------------LVGNK----RLM------R-VHNV----D---------ITPQV-----------DRYTIEN-ERLAQTCVL----VAI-NGKIAGGFGVLDTPKPGTKAIISFLRS-IGISTIMITGDNLATAFAVARGVGINK--VFAEMDPIEKANQIKSL------------K---------------------------------------------------TRGN------IVAMVGDGVNDSHALAAADVGIAIGA--GTNIAIEAADIVLMRSNLEDVVTAIDLSRQTVYRIWLNYIWALGYNIIGMPIAAGILYPFFGIRLPPWLAGACMAASSLSVVCSSLLLKCYRRPLNFQST-------------------
>Solanum_lycopersicum_4081@27296974
----------------------------------------------------------------------------------------------------------MEA---------------------------------NGKDELKKPLLQDDDAVAVT----VVQ------------------------LSDSRNKKIRTLLFK--VNGITCASCSNSIESALEKLKGIESATVSPLQGQAVVKYVPEL-IS--------------------------------------------------------------AKMIKEAVEDTGFLV---DEFPE---------------------------------------------QDIAICWIRIKGMACTSCSESVERALSMIDGVKKAVVGLSLEEAKV-----HFDPNVSST---SR-IIEAVEDAGF--GADIIS----S-GS-----------------------------------------------DLN---------KVHFKLEGINSP-DDFTAI--Q-CCLDA----------------L--------------------EGVNTV------DINQQE-H-RVTISYE-----PDI------I-GPRTLMQCIQES-----GH---------------------------ES------STYRASL-----FI------------P--PRQREIEKEQ-----EIHTYRNLF--LW----------------------SCLFSV-----PIFVFSM-VLPMLP-PY-GKWLEYK-VFNM---------LTVGILLKWILCTPVQFVIGRRFYAGSYHALR-RVSANMDVLIALGTNAAYFYSVYIMV--K----------------AL----------TS-----NS-------F-E-----GQD-FFETSPMLISFILLGKYLEVLAKGKTSDALAKLTELAPETAYLLTLDG------------------------------------------------------------------------------AGNIISETEISSQLIQKNDVLKIVPGAKVPVDGVVINGH-SYVNESMITGEARPVSKMPGDKVIGGTVNEN-GCV---LIKATHIGSETALSQIVQLVEAAQLARAPVQKLADQISRFFVPTVVLAATVTWLGWFIPGELGVYPSSWTPKGMNVFELAFQFGISVLVVACPCALGLATPTAIMVATGKGA-SQGVLIKGGNA-LEKAHKVKLVVFDKTGTLTVGKPSVV----------S------AVLFS---NIS--------------------------------MKD----F---------CDVTISAEM--------------------------------------------------------------------------------------------------------------------------------------------------------------------------------------------------------------------------------------------------------------------------------------------------------------------------------------------------------------------------------------------------------------------------------------------------------------------------------------------------------------------------------------------------------------------------------------------------------------------------------
>Linum_usitatissimum_4006@23151139
----------------------------------------------------------------------------------------------MSSTRKNGDAARNGR---------------------------------DDGDHLKVPLLEQPSS----------G------------------------GLATADKKVRTAKFK--IGDIKCTSCTTSIESVLKEVAGVVNVAISVLDGHSAVTYMPEL-TT--------------------------------------------------------------VDQIKETIENAGFPV---GHLPE---------------------------------------------QDVAVCRLKIKGMMCTSCSESVERALLMVDGVKKAVVGLALEEAKV-----HFDPNVVDI---SG-IIEFVEDSGF--GAELVS----S-GT-----------------------------------------------DVN---------KLHLKLEGVDSL-EDCERI--R-SLLES----------------A--------------------NGVNHV------EMDLVD-H-KVTINYD-----SAI------T-GPRYLIQFIEMA-----SP---------------------------SP------DMFRATL-----YV------------P--PKQRETDRLQ-----ETLSYRNQF--LW----------------------SCIFLV-----PIFLFSM-GLPMLH-PY-GNWLNYK-IYRA---------FNVGMLLRWILCTPVQFIIGRRFYVGAYHALR-RKSANMDVLVALGTNVAYVYSVYVVI--K----------------AM----------MS-----YN-------F-E-----GQD-FFETSTMLISFILLGKYLEVVAKGKTSDALAKLTELSPETACLLTIDS------------------------------------------------------------------------------DGNVLSEEEISTQLIQRNDIIKIVPGSKVAVDGIVVDGQ-SHVNESMITGEARPVSKRPGDKVIGGTMNEN-GCI---LVKATHVGSEAALSQIVQLVEAAQLARAPVQQLADRISRYFVPTVVVAAFITWLVWFIAGQADLYPKHLIPKAMDKFELALQFGISVLVIACPCALGLATPTAVMVATGKGA-SQGVLIKGGDS-LEKAHTVKTVVFDKTGTLTAGKPQVV----------S------AVLFS---SFS--------------------------------MEE----F---------CDMATAAEVNSEHPIAKSVVAYAKRFRH------KIGSI----------------------------------------------------------------------PDQVPEVKDFEV------------------HTGAGV----SGKV--G-DR--FV--------------------------------------------------------------------------------IVGNR----KLM------R-TYEV----T---------LQPEV-----------EKFILEN-EELARTCVL----VAI-DGKIAGAFAVTDPVKPEAQRVISYLRS-MGITSIMVTGDNTATAAAIARDVGIDY--FFAETDPLGKADKIKDL------------Q---------------------------------------------------GKGT------KVAMVGDGINDSPALVAADVGMAIGA--GTNVAIEAADIVLMKSNLEDVVTAIDLSRKTIARIRLNYVWALGYNVLGMPIAAGILYPFTGIRLPPWLAGGCMAASSLSVVCSSLLLQSYKKPLRVRDDWDC-T--------------
>Linum_usitatissimum_4006@23180657
----------------------------------------------------------------------------------------------MSSTRKNGDAERNGR---------------------------------GDGDHLKVPLLEQPSS----------G------------------------GLATADKKVRTAKFK--IGDIKCTSCTASIESVLKEVAGVVNVAISVLDGHSAVTYMPEL-TT--------------------------------------------------------------VDQIKETIEDAGFPV---EHLPE---------------------------------------------QDVAVCRLKIKGMMCTSCSESVERALLMVDGVKKAVVGLALEEAKV-----HFDPNVVDI---SG-IIEFVEDSGF--GAELVS----S-GT-----------------------------------------------DVN---------KVHLKLEGVDSL-EDSERI--R-SLLES----------------A--------------------NGVNQV------EMDLVD-H-KVTINYD-----SAI------T-GPRSLIQFLEMA-----SP---------------------------SP------GMFRAAL-----YI------------P--PKQRETDRLQ-----ETLSYRNQF--LW----------------------SCIFLV-----PIFLFSM-GLPMLH-PY-GNWLNFK-IYRA---------FNVGMLLRWILCTPVQFIIGKRFYVGAYHALR-RKSANMDVLVALGTNVAYVYSVYVVI--K----------------AM----------MS-----YN-------F-E-----GQD-FFETSTMLISFILLGKYLEVVAKGKTSDALAKLTELSPETACLLTIDK----------------------------------------------------------------------------------------------------------------------------------------------------------------------AALSQIVQLVEAAQLARAPVQQLADRISRYFVPTVVAAAFITWLVWFIAGQADLYPKRLIPKAMDKFELALQFGISVLVIACPCALGLATPTAVMVATGKGA-SQGVLIKGGDS-LEKAHTVKTVVFDKTGTLTAGKPQVV----------S------AVLFS---SFS--------------------------------MEE----F---------CDMATAAEANSEHPIAKSVVAYTKRFRH------KIGSI----------------------------------------------------------------------PDQVPEVKDFEV------------------HTGAGV----SGKV--G-DR--FV--------------------------------------------------------------------------------IVGNR----KLM------R-TYEV----T---------LQPEV-----------EKFILEN-EELARTCVL----VAI-DGKIAGAFAVTDPVKPEAQRVISYLRS-MGITSIMVTGDNTATAAAIARDVGIDY--FFAETDPLGKADKIKDL------------Q---------------------------------------------------GKGT------KVAMVGDGINDSPALVAADVGMAIGA--GTNVAIEAADIVLMKSNLEDVVTAIDLSRKTIARIRLNYVWALGYNVLGMPIAAGILYPFTGIRLPPWLAGGCMAASSLSVVCSSLLLQSYKKPLRVRDNWDC-T--------------
>Manihot_esculenta_3983@17966819
----------------------------------------------------------------------------------------------------------------------------------------------------------------------------------------------------------------------------------------------------------------------------------------------------------------------------------------------------------------------------------------------------------------------------------------------------------------------------------------------------------------------------------------------------------------------------------------------------------------------------------------------------------------------------------------------------------------------------------------------------------------------------------------------------------------------------------------------------------------------------------------------------------------------------------------------------------------------------------------------------------------------------------------------------------------------------------------------------------------------------------------------------------------------------XXXVIGGTMNEN-GCL---LVKATHVGSETALSQIVQLVEAAQLARAPVQKLADQISKFFVPTVVIAAFITWLGWFIPGEAGLYPSHWIPKAMDGFELALQFGISVLVVACPCALGLATPTAVMVATGKGA-SQGVLIKGGDA-LEKAYKVKTVIFDKTGTLTVGKPVVV----------S------AVLFS---SFS--------------------------------MEE----F---------CDMATAAEVNSEHPIAKAVVEHAKRLRQ------KVGSS----------------------------------------------------------------------AVHVAEAKDFEV------------------HTGAGV----SGKV--G-EK--MV--------------------------------------------------------------------------------LVGNK----RLM------R-ACNV----T---------IGTEV-----------ENYISEN-EQLARTCVL----VSI-DGKIAGAFAVTDPVKPEAGRVISYLHS-MGISAIMVTGDNWATAAAIAKEVGIGK--VFAETDPMGKADRIKDL------------Q---------------------------------------------------GKGI------TVAMVGDGINDSPALVAADVGMAIGA--GTDVAIEAADIVLIKSNLEDVVTAIDLSRKTILRIRLNYVWALGYNILGMPIAAGILYPFIGIRLPPWLAGACMAASSISVVCSSLLLQSYKKPLHSANS-------------------
>Eucalyptus_grandis_71139@23598631
----------------------------------------------------------------------------------------------------------MHP---------------------------------NGKDDLKVPLLRPADGVTA----SLST------------------------TDHRKDDRVRSVSFK--VSDIKCASCAVSIESAVRKLNGVKSVSVSPLQGHAAVTYIPEL-IN--------------------------------------------------------------ARKIKECIEEAGFAV---SEFPE---------------------------------------------QDIVVCRLRIKGMACTSCSESVERALSMVDGVKKAVVGLALEEAKV-----HYDGNITDT---NR-IIEAIEDAGF--GADLIT----T-GN-----------------------------------------------DLN---------KVHLKLEGVNCP-EDAAVI--Q-TTLEL----------------A--------------------EGVNEV------EMDLAG-E-KVVIAYD-----PDL------T-GPRSLIHCIKEA-----SH---------------------------GS------KSYNASL-----YI------------A--PRRRESEQQE-----EVRMYRNQF--LL----------------------SCLFSV-----PVFIFSM-VLPMLH-PY-GNWLEYK-IYNM---------LSIGMLLRWMLCTPVQFVIGRRFYVGAYHALR-RKSTNMDVLVALGTNAAYFYSVYVMI--K----------------AL----------TS-----DK-------F-E-----GQD-FFETSSMLISFILLGKYLEIVAKGKTSDALAKLTDLAPDTACLVKLDN------------------------------------------------------------------------------DGNVISEEEISTQLIQRNDVFKIIPGSKVPVDGIVITGQ-SHVNESMITGEATPVAKRPGDKVIGGTMNEN-GCL---LVKATHVGSETALSQIVQLVEAAQLARAPVQKLADQISRFFVPTVVVAAFFTWLGWFILGLIGLYPTWWIPKAMDGFELALQFGISVLVVACPCALGLATPTAVMVATGKGA-SQGVLIKGGDA-LEKAHKVKTVVFDKTGTLTIGKPAVV----------S------AVLFS---SYS--------------------------------MEE----F---------CDLATAAEVNSEHPIAKAVMEHAKRLRK------KFGSS----------------------------------------------------------------------TDHNAEVKDFEV------------------HPGAGV----SGKV--G-EK--VV--------------------------------------------------------------------------------LVGNR----KLM------Q-ASNV----A---------IGHEV-----------QDYLSEN-EQMARSCVL----VAI-DGKIAGAFAVTDPVKPEAGRVISFLHS-MGISSIMVTGDNWATAKAISKQVGIQE--VFAETDPVGKADRIKDL------------Q---------------------------------------------------MKGM------TVAMVGDGINDSPALVAADVGMAIGA--GTDVAIEAADIVLIKSNLEDVITAIHLSRKTMSRIRLNYVWALGYNVLGLPIAAGILYPFTGIRLPPWLAGACMAASSLSVVCSSLLLQSYKKPLDVHDARGQ-NY--CPKSA------
>Eucalyptus_grandis_71139@23598632
----------------------------------------------------------------------------------------------------------MHP---------------------------------NGKDDLKVPLLRPADGVTA----SLST------------------------TDHRKDDRVRSVSFK--VSDIKCASCAVSIESAVRKLNGVKSVSVSPLQGHAAVTYIPEL-IN--------------------------------------------------------------ARKIKECIEEAGFAV---SEFPE---------------------------------------------QDIVVCRLRIKGMACTSCSESVERALSMVDGVKKAVVGLALEEAKV-----HYDGNITDT---NR-IIEAIEDAGF--GADLIT----T-GN-----------------------------------------------DLN---------KVHLKLEGVNCP-EDAAVI--Q-TTLEL----------------A--------------------EGVNEV------EMDLAG-E-KVVIAYD-----PDL------T-GPRSLIHCIKEA-----SH---------------------------GS------KSYNASL-----YI------------A--PRRRESEQQE-----EVRMYRNQF--LL----------------------SCLFSV-----PVFIFSM-VLPMLH-PY-GNWLEYK-IYNM---------LSIGMLLRWMLCTPVQFVIGRRFYVGAYHALR-RKSTNMDVLVALGTNAAYFYSVYVMI--K----------------AL----------TS-----DK-------F-E-----GQD-FFETSSMLISFILLGKYLEIVAKGKTSDALAKLTDLAPDTACLVKLDN------------------------------------------------------------------------------DGNVISEEEISTQLIQRNDVFKIIPGSKVPVDGIVITGQ-SHVNESMITGEATPVAKRPGDKVIGGTMNEN-GCL---LVKATHVGSETALSQIVQLVEAAQLARAPVQKLADQISRFFVPTVVVAAFFTWLGWFILGLIGLYPTWWIPKAMDGFELALQFGISVLVVACPCALGLATPTAVMVATGKGA-SQGVLIKGGDA-LEKAHKVKTVVFDKTGTLTIGKPAVV----------S------AVLFS---SYS--------------------------------MEE----F---------CDLATAAEVNSEHPIAKAVMEHAKRLRK------KFGSS----------------------------------------------------------------------TDHNAEVKDFEV------------------HPGAG----------------------------------------------------------------------------------------------------------------------------------------------------------DYLSEN-EQMARSCVL----VAI-DGKIAGAFAVTDPVKPEAGRVISFLHS-MGISSIMVTGDNWATAKAISKQVGIQE--VFAETDPVGKADRIKDL------------Q---------------------------------------------------MKGM------TVAMVGDGINDSPALVAADVGMAIGA--GTDVAIEAADIVLIKSNLEDVITAIHLSRKTMSRIRLNYVWALGYNVLGLPIAAGILYPFTGIRLPPWLAGACMAASSLSVVCSSLLLQSYKKPLDVHDARGQ-NY--CPKSA------
>Setaria_italica_4555@19688063
----------------------------------------------------------------------------------------------------------MEQ---------------------------------NGGSHLKEPLLPA---SSGA---SPAG------------------------ASPRKERKTGKIMFS--VRGISCASCAVSIETVVAGLKGVESIQVSPLQGQAVVQYRPEE-TD--------------------------------------------------------------ARTIKEAIEELNFEV---DELHE---------------------------------------------QEIAVCRLRIKGMACTSCSESVERALQMVPGVKKAAVGLALEEAKV-----HYDPNVTSR---DL-IIEAVEDAGF--GADLIS----S-GD-----------------------------------------------DVN---------KVHLKLEGLSSP-EDTKLI--Q-TALET----------------A--------------------EGANHV------EWDTVQ-Q-TIKVAYD-----PDI------T-GPRLLIQCIQNA-----AQ---------------------------PP------KCFNATL-----HS------------P--PKQREAERNH-----EIRNYRNQF--LW----------------------SCLFSV-----PVFLFSM-VLPMIS-PY-GDWLSYR-ICNN---------MTIGMLLRWLLCSPVQFIVGWRFYIGAYHALK-RGYSNMDVLVALGTNAAYFYSVYIVL--K----------------AL----------TS-----AS-------F-E-----GQD-FFETSAMLVSFILLGKYLEVVAKGKTSDALSKLTELAPETACLLSFDK------------------------------------------------------------------------------DGNVISETEISTQLLQRNDVIKIVPGTKVPVDGVVIKGQ-SHVNESMITGEARPIAKKPGDRVIGGTVNDN-GCI---IVKATHVGSETALSQIVQLVEAAQLARAPVQKLADKISRFFVPTVVVVAFLTWLGWFIPGQFHLYPAQWIPKGMDSFELALQFGISVLVVACPCALGLATPTAVMVATGKGA-SQGVLIKGGNA-LEKAHKIKAIIFDKTGTLTVGKPSVV----------Q------TKIFS---KIP--------------------------------LLE----L---------CDLAAGAEANSEHPLSKAIVEHTKKLRE------QYGSH----------------------------------------------------------------------SDHMMESRDFEV------------------HPGAGV----SANV--E-GK--LV--------------------------------------------------------------------------------LVGNK----RLM------Q-EFEI----P---------LSPEV-----------EAYMSET-EELARTCVL----VAI-DKIICGALAVSDPLKPEAGHVISYLNS-MGISSIMVTGDNWATAKSIAKEVGISQ--VFAEIDPVGKAEKIKDL------------Q---------------------------------------------------MQGL------TVAMVGDGINDSPALAAADVGMAIGA--GTDVAIEAADIVLMKSSLEDVITAIDLSRKTLSRIRLNYVWALGYNVLGMPVAAGVLFPFTGIRLPPWLAGACMAASSVSVVCSSLLLQLYKKPLHVEDAPRP-TD--GSDLV------
>Panicum_virgatum_38727@23808114
----------------------------------------------------------------------------------------------------------MEQ---------------------------------NGESHLKEPLLPA---SSGA---SPAG------------------------VSPRKERKTRKVMFS--VRGISCASCAVSIETVVAGLKGVESIQVSPLQGQAVVQYRPEE-TD--------------------------------------------------------------ARTIKEAIEELNFEV---DELQE---------------------------------------------QEIAVCRLRIKGMACTSCSESVERALQMVPGVKKAAVGLALEEAKV-----HYDPNVTSR---DL-IIEAVEDAGF--GADLIN----S-GD-----------------------------------------------DVN---------KVHLKLEGVNSP-EDAKLI--Q-SVLET----------------A--------------------EGVNHV------EWDTVE-Q-TIKVAYD-----PDI------T-GPRLLIERIQNA-----AK---------------------------PP------KCFNATL-----HS------------P--PKQREAERNH-----EIRNYRNQF--LW----------------------SCLFTV-----PVFLFSM-VLPMIS-PF-GDWLSYR-ICNN---------MTIGMLLRWLLCSPVQFIVGWRFYIGAYHALK-RGYSNMDVLVALGTNAAYFYSVYIVL--K----------------AL----------TS-----AS-------F-E-----GED-FFETSAMLVSFISLGKYLEVVAKGKTSDALSKLTELAPETACLLSFDK------------------------------------------------------------------------------DGNVISETEISTQLLQRNDVIKIVPGTKVPVDGVVIKGQ-SHVNESMITGEARPIAKKPGDRVIGGTVNDN-GCI---IVKATHVGSQTALSQIVQLVEAAQLARAPVQKLADKISKFFVPTVVVAAFLTWLGWFIPGQFHLYPKQWIPKAMDSFELALQFGISVLVVACPCALGLATPTAVMVATGKGA-SQGVLIKGGNA-LEKAHKVKXXX-------------------------------------------------------------------------------------------------------------------------------------------------------------------------------------------------------------------------------------------------------------------------------------------------------------------------------------------------------------------------------------------------------------------------------------------------------------------------------------------------------------------------------------------------------------------------------------------------------------------------------------------------------------------------------------------------------------------------------------
>Panicum_virgatum_38727@23812478
-----------------------------------------------------------------------------------------------------------------------------------------------------------------------------------------------------------------------------------------------------------------------------------------------------------------------------------------------------------------------------------------------------------------------------------------------------------------------------------------------------------------------------------------------------------------------------------------------------------------------------------------------------------------------------------------------------------------------------------------------------------------------------------------------------------------------------------------------------------------------------------------------------------------------------------------------------------------------------------------------------------------------------------------------------------------------------------------------------------------------------------------------------------------------------------------------------------------------------------------XXXVVAAFLTWLGWFIAGQFHLYPKQWIPKAMDSFELALQFGISVLVVACPCALGLATPTAVMVATGKGA-SQGVLIKGGNA-LEKAHKIKAIIFDKTGTLTVGKPSVI----------Q------TKVFS---KIP--------------------------------LLE----L---------CDLAAGAEANSEHPLSKAIVEHTKKLRE------QYGSH----------------------------------------------------------------------NDHMMESRDFEV------------------HPGAGV----SANV--E-GK--LV--------------------------------------------------------------------------------LVGNK----RLM------Q-EFEV----P---------LSPEV-----------EAYMSEM-EELARTCIL----VAI-DKIICGALTVSDPLKPEAGRVISYLKS-MGISSIMVTGDNWATAKSIAKEVGIDQ--VFAEIDPVGKAEKIKDL------------Q---------------------------------------------------MQGL------TVAMVGDGINDSPALAAADVGMAIGA--GTDVAIEAADIVLMKSSLEDVITAIDLSRKTLSRIRLNYVWALGYNVLGMPVAAGVLFPFTGIRLPPWLAGACMAASSVSVVCSSLLLQLYKKPLHVEDTLRP-TD--GSDSV------
>Sorghum_bicolor_4558@1965684
----------------------------------------------------------------------------------------------------------MEQ---------------------------------NGESHLKDPLLPA---TSSA---SPAG------------------------ASPRKERKTRKVMFS--VRGMSCASCAVSIETVVAGLKGVESIQVSPLQGQAVVQYRPEE-TD--------------------------------------------------------------TRTIKEAIEDLNFEV---DELQE---------------------------------------------QEIAVCRLRIKGMACTSCSESVERALQMVPGVKKAAVGLALEEAKV-----HYDPNVTSR---DL-IIEAVEDAGF--GADPIS----S-GD-----------------------------------------------DVN---------KVHLKLEGVNSP-EDTKLV--Q-SVLEA----------------A--------------------EGVNNV------EWDTVE-Q-TIKVAYD-----PDI------T-GPRLLIQCIQNA-----AQ---------------------------PP------KCFTATL-----HS------------P--PKQREAERNH-----EIRNYRNQF--LW----------------------SCLFSV-----PVFLFSM-VLPMLS-PF-GDWLMYR-ICNN---------MTIGMLLRWLLCSPVQFIVGWRFYVGAYHALK-RGYSNMDVLVALGTNAAYFYSVYIVL--K----------------AI----------TS-----DS-------F-E-----GQD-FFETSAMLISFILLGKYLEVMAKGKTSDALSKLTELAPETACLLTFDK------------------------------------------------------------------------------DGNAISETEISTQLLQRNDVIKIVPGTKVPVDGVVIKGQ-SHVNESMITGEARPISKKPGDRVIGGTVNDN-GCI---IVKATHVGSETALSQIVQLVEAAQLARAPVQKLADKISRFFVPTVVVVAFLTWLGWFIPGQLHLLPQQWIPKAMDSFELALQFGISVLVVACPCALGLATPTAVMVATGKGA-SQGVLIKGGNA-LEKAHKIKAIIFDKTGTLTVGKPSVV----------Q------TKIFS---KIP--------------------------------LLE----L---------CDLAAGAEANSEHPLSKAIVEHTKKLKE------QYGAH----------------------------------------------------------------------SDHMMESRDFEV------------------HPGAGV----SAQV--E-GR--LV--------------------------------------------------------------------------------LVGNK----RLM------Q-EFEV----P---------LSPEV-----------EAYMSET-EELARTCVL----VAI-DKIICGALAVSDPLKPEAGQVISYLKS-MDISSIMVTGDNWATAKSIAKEVGISQ--VFAEIDPVGKAEKIKDL------------Q---------------------------------------------------MQGL------TVAMVGDGVNDSPALAAADVGMAIGA--GTDVAIEAADIVLMKSSLEDVITAIDLSRKTLSRIRLNYVWALGYNVLGMPIAAGVLFPFTGIRLPPWLAGACMAASSVSVVCSSLLLQLYKKPLHVEDAPRP-ED--GSDLV------
>Zea_mays_4577@20880967
----------------------------------------------------------------------------------------------------------MER---------------------------------NGESHLKDPLLPT---TSGA---SPAG------------------------ASPRKERKTRKVLFS--VRGISCASCAVSIETVVAGLNGVESIQVSSLQGQAVVQYRPEE-TD--------------------------------------------------------------ARTIKEAIEDLNFEV---DELQE---------------------------------------------QEIAVCRLRIKGMACTSCSESVERALQMVPGVKKAAVGLALEEAKV-----HYDPNVTSR---DR-IIEAVEDAGF--GADLIS----S-GD-----------------------------------------------DVN---------KVHLKLEGVNSP-EDTILI--Q-SVLEA----------------V--------------------EGVNNV------EWDTVE-Q-TIEVAYD-----PDF------T-GPRLLIQCIQDT-----AQ---------------------------PP------KCFNVTL-----HS------------P--PKQREAERNH-----EIRNYRNQF--LW----------------------SCLFSV-----PVFLFSM-VLPMLS-PF-GDWLEYR-ICNN---------MTIGMLLRWLLCSPVQFIVGWRFYVGAYHALK-RGYSNMDVLVALGTNAAYFYSVYIVL--K----------------AL----------TS-----DS-------F-E-----GQD-FFETSAMLISFILLGKYLEIVAKGKTSDALSKLTELAPETACLLTLDK------------------------------------------------------------------------------DGNAISETEISTQLLQRNDVIKIVPGTKVPVDGVVIKGQ-SHVNESMITGEARPIAKKPGDRVIGGTVNDN-GCI---IVKATHVGSETALSQIVQLVEAAQLARAPVQKLADKISRFFVPTVVVAAFLTWLGWFIPGQLHLYPQQWIPKAMDSFELALQFGISVLVVACPCALGLATPTAVMVATGKGA-SQGVLIKGGNA-LEKAHKIKAIIFDKTGTLTVGKPSVV----------Q------TKVFS---KIP--------------------------------LLE----L---------CDLAAGAEANSEHPLSKAIVEHTKKLKE------QYGSH----------------------------------------------------------------------SDHMMESRDFEV------------------HPGAGV----SAHI--E-GR--LV--------------------------------------------------------------------------------LVGNK----RLM------Q-EFEV----P---------LSPEV-----------EAYMSET-EELARTCVL----VAI-DKIICGALAVSDPLKPKAGQVISYLKS-MGISSIMVTGDNWATAKSIAKEVGISQ--VFAEIDPVGKAEKIKDL------------Q---------------------------------------------------MQGL------TVAMVGDGVNDSPALAAADVGMAIGA--GTDVAIEAADIVLMKSNLEDVITAIDLSRKTLSRIRLNYVWALGYNVLGMPIAAGVLFPFTGIRLPPWLAGACMAASSVSVVCSSLLLQLYKKPLHVEDAPRP-RE--DSDLV------
>Oryza_sativa_4530@24133417
----------------------------------------------------------------------------------------------------------MEQ---------------------------------NGENHLKDPLLQADGGGSGA---SPAG------------------------ASPRKERKTRKVMFN--VRGISCASCAVSIETVVAGLKGVESVSVSPLQGQAVVQYRPEE-AD--------------------------------------------------------------ARTIKEAIEGLNFEV---DELQE---------------------------------------------QEIAVCRLQIKGMACTSCSESVERALQMVPGVKKAAVGLALEEAKV-----HFDPNITSR---DL-IIEAIEDAGF--GADLIS----S-GD-----------------------------------------------DVN---------KVHLKLEGVSSP-EDIKLI--Q-SRLES----------------V--------------------EGVNNV------ECDTAG-Q-TIIVAYD-----PDV------T-GPRLLIQCIQDA-----AQ---------------------------PP------KYFNASL-----YS------------P--PKQREAERHH-----EIRNYRNQF--LW----------------------SCLFSV-----PVFMFSM-VLPMIS-PF-GDWLFYK-VCNN---------MTIGMLLRWLLCSPVQFIIGWRFYVGAYHALK-RGYSNMDVLVALGTNAAYFYSVYIVL--K----------------AL----------TS-----ES-------F-E-----GQD-FFETSAMLISFILLGKYLEVVAKGKTSDALSKLTELAPETACLLTLDK------------------------------------------------------------------------------DGNAISETEISTQLLQRNDVIKIVPGEKVPVDGVVIKGQ-SHVNESMITGEARPIAKKPGDKVIGGTVNDN-GCI---IVKVTHVGSETALSQIVQLVEAAQLARAPVQKLADRISRFFVPTVVVAAFLTWLGWFVAGQFDIYPREWIPKAMDSFELALQFGISVLVVACPCALGLATPTAVMVATGKGA-SQGVLIKGGNA-LEKAHKVKAIIFDKTGTLTVGKPSVV----------Q------TKVFS---KIP--------------------------------LLE----L---------CDLAAGAEANSEHPLSKAIVEYTKKLRE------QYGSH----------------------------------------------------------------------SDHIMESKDFEV------------------HPGAGV----SANV--E-GK--LV--------------------------------------------------------------------------------LVGNK----RLM------Q-EFEV----P---------ISSEV-----------EGHMSET-EELARTCVL----VAI-DRTICGALSVSDPLKPEAGRAISYLSS-MGISSIMVTGDNWATAKSIAKEVGIGT--VFAEIDPVGKAEKIKDL------------Q---------------------------------------------------MKGL------TVAMVGDGINDSPALAAADVGLAIGA--GTDVAIEAADIVLMRSSLEDVITAIDLSRKTLSRIRLNYVWALGYNVLGMPVAAGVLFPFTGIRLPPWLAGACMAASSVSVVCSSLLLQLYKKPLHVEEVAAG-PK--NDPDLV-----
>Hordeum_vulgare_4513@MLOC_57716.1
----------------------------------------------------------------------------------------------------------MER---------------------------------NGQSHLKEPLLHAG-DGASP---AAAR------------------------VSPRKERTTRKVMFN--VRGMSCGSCAVSIETVVAGLKGVESIQVSTLQGQAVVQYSPEE-TD--------------------------------------------------------------ARTIKEAIEDINFEV---DELQE---------------------------------------------QEIAVCRLRIKGMACTSCSESIERALLMVPGVKKAAVGLALEEAKV-----HFDPNITSR---DL-LIEAIEDAGF--GADLIS----Y-GD-----------------------------------------------DVN---------KMHLKLEGVSSP-EDTKLI--Q-SALET----------------V--------------------EGVNNV------EWDTLG-Q-TVTVAYD-----PDV------T-GPRLLIQRIQDA-----AQ---------------------------PP------KCFNASL-----YS------------P--PKQREVERHH-----EIMSYRNQF--LW----------------------SCLFSV-----PVFLFAM-VLPMLP-PS-GDWLFYK-IYNN---------MTVGMLLRWLLCSPVQFIIGWRFYVGAYHALK-RGYSNMDVLVALGTNAAYFYSVYIIV--K----------------AL----------TS-----DS-------F-E-----GQD-LFETSSMLVSFILLGKYLEVVAKGKTSDALSKLTELAPETAVLLTMDK------------------------------------------------------------------------------DGGVISEVEISTQLLQRNDFIKIVPGEKVPVDGVVIKGQ-SHVNESMITGEARPIAKKPGDKVIGGTVNDN-GFI---IVKATHVGSETALSQIVQLVEAAQLARAPVQRLADKISRFFVPTVVVAAFLTWLGWFIPGQLHLYPQRWIPKAMDSFELALQFGISVLVVACPCALGLATPTAVMVATGKGA-SLGVLIKGGNA-LEKAHKIKTIIFDKTGTLTKGKPSVV----------Q------TKTFS---KIP--------------------------------LLE----L---------CDLTASAEANSEHPLSKAIVEYTKKLRE------QYGSP----------------------------------------------------------------------SDHMMDSKDFEV------------------HPGAGV----SANV--E-GK--LV--------------------------------------------------------------------------------LVGNK----RLM------Q-EFEA----P---------MSSEV-----------EEYMSEM-EDLARTCVL----VAI-DRVICGALAVSDPLKPEAGRVISHLSS-MGITSIMVTGDNWATAKSIAKQVGIST--VFAEIDPVGKAEKIKDL------------Q---------------------------------------------------TQGL------AVAMVGDGVNDSPALAAADVGMAIGA--GTDVAIEAADIVLMKSSLVDVITAIDLSRKTLAKIRLNYVWALGYNVLGMPIAAGVLFPFTGIRLPPWLAGACMAASSVSVVCSSLLLQLYKKPLHVEEAPVP-AG--PGDGGSNLV--
>Brachypodium_distachyon_15368@21827152
----------------------------------------------------------------------------------------------------------MAR---------------------------------NGESNLKQPLLRAADGPASA---SPHG------------------------KSPRKERKTRKVMFN--VRGISCASCAVSIETVVAGLKGVESVQVSVLQGQAVVQYSPEE-TD--------------------------------------------------------------AKTIKEAIEDINFEV---DELQE---------------------------------------------QEIAVCRLRIKGMACTSCSESIERALLMVPGVKKAVVGLALEEAKV-----HFDPNITSR---DL-IIEAIEDAGF--GADLIS----S-GD-----------------------------------------------DVN---------KMHLQLEGVSSP-EDTKLI--Q-SVLET----------------V--------------------EGVNNV------EWDTVG-Q-TIKVAYD-----PDI------T-GPRLLIQRIQEA-----AQ---------------------------PP------KCYNASL-----YS------------P--PKQREVERRH-----EILNYRNQF--LW----------------------SCLFSI-----PVFLFSM-VLPMLP-PF-GDWLVYR-ICNN---------MTIGMLLRWLLCSPVQFIIGWRFYVGAYHALK-RGYSNMDVLVALGTNAAYFYSVYIIL--K----------------AL----------TS-----DS-------F-E-----GQD-LFETSSMLVSFILLGKYLEVVAKGKTSDALSKLTELAPETAVLVTLDK------------------------------------------------------------------------------DGNAISEMEISTQLLQRNDVIKIVPGEKVPVDGVVIKGQ-SHVNESMITGEARPIAKKPGDKVIGGTVNDN-GCI---IVKATHVGSETALSQIVQLVEAAQLARAPVQRLADKISRFFVPTVVVAAFLTWLGWFIPGQLHLYPQEWIPKAMDSFELALQFGISVLVVACPCALGLATPTAVMVATGKGA-SQGVLIKGGNA-LEKAHKVKTIIFDKTGTLTLGKPSVV----------Q------TKIFS---KIP--------------------------------LLE----L---------CDLTASAEANSEHPLSKAIVEYTKKLRE------QYGSH----------------------------------------------------------------------SDNMIESKDFEV------------------HPGAGV----SANV--E-GK--LV--------------------------------------------------------------------------------LVGNK----RLM------Q-EFEA----P---------MSSEV-----------EEYMSEM-EDLARTCVL----VAI-DRIICGALAVSDPLKPEAGRVISYLSS-MGITSIMVTGDNWATAKSIAKEVGINT--VFAEIDPVGKAEKIKDL------------Q---------------------------------------------------MQGL------TVAMVGDGVNDSPALAAADVGMAIGA--GTDVAIEAADIVLMKSSLEDVITAIDLSRKTLSRIRINYVWALGYNVLGMPIAAGVLFPFTGIRLPPWLAGACMAASSVSVVCSSLLLQLYKKPLHIEATPRP-AG--PADGGSNLV--
>Aquilegia_coerulea_218851@22027353
-------------------------------------------------------------------------------------------MFEGLEKMLKFQDKEKGM---------------------------------NGKHDLKVPLLEPTESVAVT----VSE------------------------PAQREHRKARTVMFK--VGGMKCASCAVSIESVIGKRNGIESVMVSPLQGQAVIRYKPEL-IS--------------------------------------------------------------VTTIKDTIEDLGYLV---NELPE---------------------------------------------QDIAVCRLQIKGMACTSCSESIERALLMVDGVKKVVVGLALEEAKI-----HFDPNLTDS---DQ-LIQAIEDAGF--GADLIS----S-GD-----------------------------------------------NIN---------KVHLKLEGINSP-EDLNII--Q-STLGS----------------T--------------------EGVNHV------EMDPVG-H-KVIISYD-----PDL------T-GPRSLIQCIQEA-----GQ---------------------------IP------DFYHATL-----YV------------P--PRQREAERQH-----EILVYRNQF--LW----------------------SCLFSI-----PVFIFSM-VLPMLP-PY-GNWLSHK-LYNM---------FTTGMLLRWLLCSPVQFIIGRRFYTGAYHALK-RGSANMDVLVALGTNAAYFYSVYSLI--K----------------AL----------SS-----DS-------F-E-----GQD-FFETSTMLISFILLGKYLEVVAKGKTSEALAKLTDLAPETAFLLNLDG------------------------------------------------------------------------------NENIISENEISTQLIQRNDIIKIVPGSKVPVDGVVVRGQ-SYVNESMITGEARPIAKRPGDKVIGGTLNEN-GCL---IIKATHVGSETALSQIVQLVEAAQLARAPVQKLADQISKFFVPTVVVAAFLTWLGWFVFGEAGVYPRSWIPQAMDGFEMALQFGISVLVVACPCALGLATPTAVMVSTGIGA-SQGVLIKGGNA-LENAHKVKTVVFDKTGTLTVGKPVVV----------S------TMLFS---DVP--------------------------------IQD----F---------CDMAAIAEANSEHPIGKAVVEYTKKLHQ------QYGSN----------------------------------------------------------------------TEHMTEVKDFEV------------------YPGSGV----GGNV--N-GK--RV--------------------------------------------------------------------------------LVGNK----RLM------K-THNI----P---------VNPDV-----------EDYMSES-EQLARTCVL----VAV-NGIVSGAFAVTDPVKPEAERVISFLRT-MGITSIMVTGDNWATATAIAKEVGIQT--VFAETDPQGKANKIKDL------------Q---------------------------------------------------MEGD------AVAMVGDGINDSPALVAADVGMAIGA--GTDVAIEAADVVLIKSNLEDVVTAIDLSRKTLSRIRLNYVWALGYNVLGMPIAAGILFPFTGIRLPPWLAGACMAASSLSVVCSSLLLQSYKKPLHFQDSRGS-ID--FSNSV------
>Aquilegia_coerulea_218851@22027354
-------------------------------------------------------------------------------------------MFEGLEKMLKFQDKEKGM---------------------------------NGKHDLKVPLLEPTESVAVT----VSE------------------------PAQREHRKARTVMFK--VGGMKCASCAVSIESVIGKRNGIESVMVSPLQGQAVIRYKPEL-IS--------------------------------------------------------------VTTIKDTIEDLGYLV---NELPE---------------------------------------------QDIAVCRLQIKGMACTSCSESIERALLMVDGVKKVVVGLALEEAKI-----HFDPNLTDS---DQ-LIQAIEDAGF--GADLIS----S-GD-----------------------------------------------NIN---------KVHLKLEGINSP-EDLNII--Q-STLGS----------------T--------------------EGVNHV------EMDPVG-H-KVIISYD-----PDL------T-GPRSLIQCIQEA-----GQ---------------------------IP------DFYHATL-----YV------------P--PRQREAERQH-----EILVYRNQF--LW----------------------SCLFSI-----PVFIFSM-VLPMLP-PY-GNWLSHK-LYNM---------FTTGMLLRWLLCSPVQFIIGRRFYTGAYHALK-RGSANMDVLVALGTNAAYFYSVYSLI--K----------------AL----------SS-----DS-------F-E-----GQD-FFETSTMLISFILLGKYLEVVAKGKTSEALAKLTDLAPETAFLLNLDG------------------------------------------------------------------------------NENIISENEISTQLIQRNDIIKIVPGSKVPVDGVVVRGQ-SYVNESMITGEARPIAKRPGDKVIGGTLNEN-GCL---IIKATHVGSETALSQIVQLVEAAQLARAPVQKLADQISKFFVPTVVVAAFLTWLGWFVFGEAGVYPRSWIPQAMDGFEMALQFGISVLVVACPCALGLATPTAVMVSTGIGA-SQGVLIKGGNA-LENAHKVKTVVFDKTGTLTVGKPVVV----------S------TMLFS---DVP--------------------------------IQD----F---------CDMAAIAEXXX------------------------------------------------------------------------------------------------------------------------------------------------------------------------------------------------------------------------------------------------------------------------------------------------------------------------------------------------------------------------------------------------------------------------------------------------------------------------------------------------------------------------------------------------------------------------------------------------------------------------------
>Nuphar_advena_77108@CT01130701.H1.1
--------------------------------------------------------------------------------------------------------------------------------------------------------------------------------------------------------------------------------------------------------------------------------------------------------------------------------------------------------------------------------------------------------------------------------------------------------------------------------------------------------------------------------------------------------------------------------------------------------------------------------------------------------------------------------------------------------------------------------------------------------------------------------------------------------------------------------------------------------------------------------------------------------------------------------------------------------------------------------------------------------------------------------------------------------------------------------------------------------------------------------------------------------------------------------------------------------------------------------------------VMSAIITWLGWFIPGEVGAYPKRWIPKAMDTFELALQFGISVLVVACPCALGLATPTAVMVATGKGA-SQGVLIKGGNA-LESAHKVKAVVFDKTGTLTVGKPVVV----------S------TMRFC---NLP--------------------------------IQE----F---------CDMAAAAEANSEHPLAKAVVGHAKKIRH------QYGSA----------------------------------------------------------------------LAPSLDTKDFQA------------------HPGSGV----SGTI--G-NK--KV--------------------------------------------------------------------------------LVGNK----RLM------L-AFHI----E---------LSHEA-----------ENYMTET-EQLARTCIL----VAI-DGKVIGAFAVTDPVKPEAERVVSFLNS-MHISSIMVTGDNWATASAVAKEVGIHT--VFAETDPLGKADKVKEL------------Q---------------------------------------------------MKGM------TVAMVGDGINDSPALAAADVGMAIGA--GTDVAIEAADIVLIKSNLEDVITAIDLSRKTLSRIRLNYVWALGYNVLGMPIAAGILFPFTGIRLPPWLGGACMAGSSLSVVCFFFFLQFYRKPLQVQDSQEQ-IN--YSNCV------
>Cryptomeria_japonica_3369@CT01130701.H1.1
------------------------------------------------------------------------------------------------------------------------------------------------------------------------------------------------------------------------------------------------------------------------------------------------------------------------------------------------------------------------------------------------------------------------------------------------------------------------------------------------------------------------------------------------------------------------------------------------------------------------------------------------------------------------------------------------------------------------------------------------------------------------------------------------------------------------------------------WEDLQ-LVNM---------LTLGTVLRWVLCTPVQFIIGRKFYVGAYHALR-RGSANMDVLVALGTNAAYFYSVYIIL--K----------------SF----------SS-----DS-------F-K-----GQD-FFETSALLISFILLGKYLEVLAKGKTSDAIAKLMDLAPDSATLLTIDD------------------------------------------------------------------------------KGNVTSEIEISSQLIQRNDIIRVVPGAKVPIDGIVVKGQ-SHVNESMITGEARPVAKRSGDKVIGGTMNKS-GVL---IVKATHVGSETALSQIVEIVEAAQMSRAPVQKLADRVSRVFVPSVVVLAFITWLGWFILGNARIFPK----------------------------------------------------------------------------------------------------------------------------------------------------------------------------------------------------------------------------------------------------------------------------------------------------------------------------------------------------------------------------------------------------------------------------------------------------------------------------------------------------------------------------------------------------------------------------------------------------------------------------------------------------------------------------------------------------------------------------------------------------------------------------------------------------------
>Picea_glauca_3330@CT02130701.H1.1
-----------------------------------------------------------------------------------------------------------------------------------------------------------------------------------------------------------------------------------------------------------------------------------------------------------------------------------------------------------------------------------------------------------------------------------------------------------------------------------------------------------------------------------------------------------------------------------------------------------------------------------------------------------------------------------------------------------------------------------------------------------------------------------------------------------------------------------------------------------------------------------------------------------------------------------------------------------------------------------------------------------------------------------------------------------------------------------------------------------------------------------------------------------------------------------------------------------------------------------------------------------------------------------------------------------------------------------------------IGRPMVV----------G------TKLFT---SIS--------------------------------LQE----L---------CDVATAAEANSEHPLAKAVVEYTRKLRG------KYGSD----------------------------------------------------------------------QGFLLEAKEFQA------------------LPGQGV----RGIV--L-DK--EI--------------------------------------------------------------------------------LVGNR----RLM------L-DLDI----N---------LTPEV-----------EEHLQET-EQIARTCVL----VAI-DKQIEGAFAVADPVKPEAETVVSILKS-MGITSIMVTGDNWGTANTIAKEVGIEI--VFAETEPLRKAERVKEL------------Q---------------------------------------------------IKGM------TVAMVGDGINDSPALVAADVGMAIGA--GTDVALEAADIVLMKSNLEDVITAIDLSKKTLARIYLNYVWALGYNVLGIPIAAGILFPFTGIRLPPWLAGACMAASSVSVVCSSLLLQSYKKPKQIRSLHTE-TV--P----------
>Pinus_taeda_3352@CT03130701.H1.2
-----------------------------------------------------------------------------------------------------------------------------------------------------------------------------------------------------------------------------------------------------------------------------------------------------------------------------------------------------------------------------------------------------------------------------------------------------------------------------------------------------------------------------------------------------------------------------------------------------------------------------------------------------------------------------------------------------------------------------------------------------------------------------------------------------------------------------------------------------------------------------------------------------------------------------------------------------------------------------------------------------------------------------------------------------------------------------------------------------------------------------------------------------------------------------------------------------------------------------------------------------------------------------------------------------------------------------------------------------------------------------------------------------------------------------------------------------------------------------------------------------------------------------------------------------------------------------------------------------------------------------------------------------------------------------------------------------------------------------------------------------------------------------------------------S-MGIASIMVTGDNWGTANTIAKEVGIEM--VFAETGPLRKAERVKEL------------Q---------------------------------------------------IKGM------TVAMVGDGINDSPALVAADVGMAIGA--GTDVALEAADIVLMKSNLEDVITAIDLSKKTLARIHLNYVWALGYNVLGIPVAAGILFPFTGIRLPPWLAGACMAASSVSVVGSSLLLQSYKKPKQIR---------------------
>Selaginella_moellendorffii_88036@15416970
----------------------------------------------------------------------------------------------------------------------------------------------------------------MPRYPPSPPRRD------------------------IDAAQTQSVSFK--VTGMECTACAGSIEKALKRLPGIKEAAVAVIQEKAQVVFHPAF-VQ--------------------------------------------------------------VETIREAIVDAGFDA---TVLKDSI--E---------------------------------------QSRNSVCRIRVRGMTCTSCSGAIEAALRKIPGVVSAVVALATEQAEI-----FHDASVVSY---SK-LIEAVEEAGF--VAELVS----A-GE-----------------------------------------------ERN---------KVHLQLEGVHSR-EGFRNI--V-TSLEA----------------L--------------------AGVTEV------ELFLKE-E-RLVVSYD-----PDL------T-GPRCFIEIIEQT-----GP---------------------------AN-------VYKASL-----AM------------GA---DRRADMKS-----EIKHYWNLF--LW----------------------SIVFTV-----PVFFLGM-VFMYTP-GT-KRYVGWK-VINM---------LTVGQILRWSLSTPVQFVIGWRFYVGAYNALR-HGSANMDVLIALGTNAAYFYSVYSAL--R----------------SA----------TS-----DS-------F-E-----GTD-FFETSSMLISFILLGKFLEVLAKGKTSEAIAKLMNLTPDTAILLTLDE------------------------------------------------------------------------------KGNVTFEREIITQLVQRNDVVKVLPGSKVPTDGEVIWGQ-SHVNESMITGEARPVAKRSGDKVIGGTMNEN-GVL---HVRATHVGSETALAQIVRLVEAAQMAKAPVQKFADRISQYFVPMVVGASVLTWSFWFCAGKASWYPKSWIPPSMDEFELALQFGIAVLVIACPCALGLATPTAVMVSTGKGA-TQGVLIKGGAA-LETARKVDCIVFDKTGTLTKGEPSVV----------N------TKLFR---YIA--------------------------------LKV----F---------FSIVASVEANSEHPLAKAIVEFAKGLRL------QEP-------------------------------------------------------------------------LEQHQVQDFRA------------------VPGQGV----QAVV--T-GK--RV--------------------------------------------------------------------------------LVGNY----KLI------S-ENGI----S---------LPPQA-----------SEQLQDV-EVLARTAVL----VAI-DGELTGLISVADPMKPEAPAVISTLKL-MNIKSVIVTGDNRGTALAVAREVGIQPKDVIAEADPKAKADRVKEL------------Q---------------------------------------------------SAGM------VVAMVGDGINDSPALVAADVGVAIGA--GTDIAIEAADIVLMKSHLEDVVTAIDLSRKTFSRIRLNYVWALGYNVLGIPIAAGVLYPCSRFRLPPWIAGAAMAASSVSVVCSSLLLKYYKRPKKLELIVH-----------------
>Selaginella_moellendorffii_88036@15422829
------------------------------------------------------------------------------------------------------------------------------------------------------------------------------------------------------------------------------------------------------------X-XX--------------------------------------------------------------VETIREANVDAGFDA---TVLKDS--------------------------------------------IEQSVCRIRVRGMTCTSCSGAIEAALRKIPGVVSAVVALATEQAEL-----FYDASVVSY---SK-LIEAVEEAGF--VAELVS----A-GE-----------------------------------------------ERN---------KVHLQLEGVHSR-EGFRNI--V-TSLEA----------------L--------------------AGVTEV------ELFLKE-E-RLVVSYD-----PDL------T-GPRCFIEIIEQT-----GP---------------------------AH-------VYKASL-----AM------------GA---DRRADMKS-----EIKHYWNLF--LW----------------------SIVFTV-----PVFFLGM-VFMYTP-GT-KRYVGWK-VINM---------LT-GQILRWILSTPVQFVIGWRFYVGAYNALR-HGSANMDVLIALGTNAAYFYSVYSAL--R----------------SA----------T------------------------------------------KFLEVLAKGKTSEAIAKLTNLTPDT----------------------------------------------------------------------------------------------------------------------------------------------------------------------------------------------------------------VVGASVLTWSFWFCAGKSSWYPKSWIPPSMGEFELALQFGIAVLVIACPCALGLATPTAVMVSTGKGA-TQGVLIKGAAA-----RKVDCIVFEKKGTLTKGEPSVV----------N------TKLFR---YIA--------------------------------LKA-----------------------NSEHPLAKAILEFAKGLRL------QE--------------------------------------------------------------------------------------------------------------------------------------------------------------------------------------------------------------------------------------------------------------------------------------------------------------------------------IVTGDNRGTALAVAREVGIQPKDVIAEADPKAKADRVTEL------------Q---------------------------------------------------SAGM------VVAMVGDGINDSPALVAADVGVAIGA--GTDIAIEAADIVLMKSHLEDVXXX-----------------------------------------------------------------------------------------------
>Selaginella_moellendorffii_88036@15414789
----------------------------------------------------------------------------------------------------------------------------------------------------------------MPRYPPSPPRPD------------------------IDAAQIQSVSFK--VTGMECTACAGSIEKALKRLPGIKEAAVAVIQEKAQVVFHPAF-VD--------------------------------------------------------------VETIREAIVDAGFDA---ALLEDPV--E---------------------------------------Q-STTVCRLRVRGMTCTSCSGSIEAALRKIQGVKTAVVALATEQAEI-----LHDPRVVSC---AK-LMEAVEDVGF--EAELIS----A-GE-----------------------------------------------ERN---------KVHLQLEGVHSQ-EGFRNI--V-TSLEA----------------L--------------------AGVTEV------ELFPTE-E-RVVVSYD-----PDL------T-GPRCFIEIIEQT-----GP---------------------------AN-------MYKARL-----AM------------GA---DRRPDMKT-----EIKHYWNLF--LW----------------------SIIFTV-----PVFLLGM-VFMYTP-GI-KRHIEKK-VINM---------LSIGQILRWVLSTPVQFIIGWRFYVGAYNALR-HGSANMDVLIALGTNAAYFYSVYTVL--R----------------SA----------TS-----HS-------F-E-----GTD-FFETSSMLISFILLGKFLEVLAKGKTSEAIAKLMSLTPDTAILLTVDE------------------------------------------------------------------------------GGTVVSEREISTQLIQRNDIVKVLPGSKVPADGEVTWGQ-SHVNESMITGEARPVAKHGGDKVIGGTMNEN-GVL---HVRATHVGSETALAQIVRLVEAAQMAKAPVQKFADRISRYFVPMVVLASALTWGLWFAAGKASWYPKSWIPSSMDEFELALQFGIAVLVIACPCALGLATPTAVMVSTGKGA-TQGVLIKGGAA-LEMAR----IVFDKTGTLTKGEPSVV----------N------TKLFQ---NIA--------------------------------LKV----F---------FTIVASAETNSEHPLAKAIVEFAKGLSA------EEP-------------------------------------------------------------------------FEQQQVEDFKA------------------IPGQGI----QAVV--M-GK--GL--------------------------------------------------------------------------------LVGNQ----KLM------S-ENGV----S---------LPLEA-----------SEQLKDV-EVLARTAVL----VAV-DGELTGIISIADPIKPEAPAVISMLKL-MKIKTIIVTGDNRGTALAVAREVGIRTEDVIAEADPKAKAERVKEL------------Q---------------------------------------------------SAGM------VVAMVGDGINDSPALVAADVGVAIGA--GTDIAIEAADIVLMKSHLEDVVTAIDLSRKTFSRIRLNYAWALGYNVLGIPIAAGALYPSARFRLPPWIAGAAMAASSVSVVCSSLLLKYYKRPKKLEHIVH-----------------
>Selaginella_moellendorffii_88036@15416074
---------------------------------------------------------------------------------------------------------------------------------------------------------------------------------------------------------------------MECAACAGSIEKAIKRLPGIKNAAVAALHARAQVIYHPAF-VA--------------------------------------------------------------EEAIREAIQDAGFQA---SVIEDHS--H---------------------------------------QNESNICRVRIKGMTCTACSTSIESALRKMAGVKRAVVALATEESEI-----HYDPKVVSH---GL-LMAAIDDAGF--ETELIS----A-GE-----------------------------------------------DRN---------RVYLRLQGVHSQ-EALKVI--E-ISLMA----------------L--------------------PGVKSV------EFNAIE-E-RLMVSYD-----PDL------T-GPRCFIEVIEQT-----SP---------------------------TP------NLYRASL-----YM------------N--PGEGCPDRVE-----EVRRYQKLF--LW----------------------SSVFSV-----PVFFLSM-VFMYIP-VI-KKWLDMK-LVMV---------LTVGEVLRWALSTPVQFVIGWRFYVGAYKALQ-HGSANMDVLVAMGTNSAYFYSVYTVV--R----------------AA----------TC-----QH-------F-R-----GTD-FFETSAMLISFILLGKYLEVLAKGKMSEAIAKLMNLAPDVAVLLSVDS------------------------------------------------------------------------------NGNVVSEREISTQLIQRNDIIKVGPGSKVPTDGVVVWGQ-SHVNESMITGEARPVTKRLDDKLIGGTMNEN-GAL---RMRATHVGSETALSQIVRLVKAAQMAKAPVQKFADKISQFFVPMVVVTAFSTWMVWYTAGRARTYPRSWIPSSMDEFELALQFGISVLVIACPCALGLATPTAVMVATGKGA-AQGVLIKGGNA-LESAQKVKYIVFDKTGTLTSGEPVVV----------G------TKLFQ---NVA--------------------------------LKV----F---------FDLVASAEVNSEHPLAKAIIEYAKSLQG------TGCKD----------------------------------------------------------------------LLWLPEVKDFKS------------------IAGQGV----TGEV--S-GK--RI--------------------------------------------------------------------------------CVGNT----RLM------A-ENGI----M---------VSLDV-----------AEQLKET-EVMARTGVL----GAI-GGEIVGLISIADPVKPEAAAVISYLKS-MGIHSLMVTGDNWGTARAIAREIGIDN--VIAEAQPSVKAEKIKEL------------Q---------------------------------------------------ATGM------AVAMVGDGINDSPALVAADVGMAIGA--GTDIAVEAADIVLMKNNLEDVVTAIDLSRKTFTRIRLNYLWALGYNVLGIPIAAGVLFPWTGFRLPPWIAGAAMAASSVSVVCSSLLLKNYKRPRKLG---------------------
>Marchantia_polymorpha_3197@114077601.H1.1
-----------------------------------------------------------------------------------------------------------------------------------------------------------------------------------------------------------------------------------------------------------------------------------------------------------------------------------------------------------------------------------------------------------------------------------------------------------------------------------------------------------------------------------------------------------------------------------------------------------------------------------------------------------------------------------------------------------------------------------------------------------------------------------------------------------------------------------------------------------------------------------------------------------------------------------------------------------------------------------------------------------------------------------------------------------------------------------------------------------------------------------------------------------------------------------------------------------------------------------------------------------------------------------------------------------------------------------------------------------------------------------------------------------------------------------------------------------------------------------------------------------------------------------------------------------------------------------------------------------------------------------------------------------------------------------------------------------------------------------------------------------------------------------------------------------------------------------------------------------------------------------------------------------------XX------XVAMVGDGINDSPALLAADVGMAIGA--CTDIAIQAADIVLMXSNLEDVITAIHLSRRTFFRIRLNYVWALXYNVLGXPIAAGVLFPSTGFXLPPWVAGAAMAASSVSVLCSSLWLKRYXKP-------------------------
>Physcomitrella_patens_3218@18073568
------------------------------------------------------------------------------------MQSLMKVVLAPRTGSATESERRKKK---------------------------------KEDVLLERSLSSSSRYPSMPRYPPSHL------------------------HGEVDVSEIRKANLK--VTGMECAACAGSIEKAVKRLPGIEEATVSVLQNRAQVVYRPAF-VQ--------------------------------------------------------------EESIREAIEDAGFEA---EAIVDDA--G---------------------------------------QRSGSISRFRIKGMTCTSCSNSIESSLKKLDGVQNAVVALATEECEV-----RHDAGVISH---VQ-LAAAIDDLGY--EAELLI----T-GE-----------------------------------------------ETN---------RIRLQLEGVTAA-ADFQLV--K-EMLVA----------------L--------------------SGVTSV------DLDFSN-A-MVTVSYE-----PDR------A-GPRTFIETIEQA------------------------------------------GVFTAKL-----EA------------P--RGRGSHDRGL-----EIQHHKKYF--LW----------------------SLVFTV-----PVFFLSM-VFMYIP-GI-MEGLEHG-RLNG---------LSIGALLRWILATPVQFVIGRRFYVGAYKALR-RGSSNMDVLIAMGTNAAYFYSVYVVL--R----------------AA----------TS-----PT-------F-K-----GTD-FFETSAMLISFIILGKYLEVMAKGKTSEAVAK---------------------------------------------------------------------------------------------------------------------VPGSKVPTDGVVVWGQ-SFVNESMITGEARPVPKKLGDKVIGGTMNDH-GVI---HIRATHVGAETALAQIVRLVEAAQMGKAPVQKYADRISTYFVPAVMVAAFVTWLAWYVGGKARSYPKSWIPAAMDEFELALQFGISVLVIACPCALGLATPTAIMVATGKGA-TQG----------------------------------------------------------------------------------------------------------------------------------------------------------------------------------------------------------------------------------EVRDFEA------------------IPGQGV----RAVV--D-GK--AT--------------------------------------------------------------------------------LVGNM----RLM------K-EHGI----H---------ISEEA-----------EEHLRDV-ETLARTGVM----VAI-ERELVGVVSIADPVKPEAARVISILKS-MGVRSMMVTGDNWGTAVAIARELGIERPCVHAESLPEDKARIVEEM------------Q---------------------------------------------------AAGT------SVAMVGDGINDSPALVAADVGMAIGA--GTDIAIEAADIVLMKSNLEDVITGIDLSRKSFFRIWLNYVWALGYNVLGIPIAAGALFPSTGFRLPPWVAGAAMAASSVSVVCSSLWLKRYKRPKVVEEIDTS-VQ--R----------
>Ginkgo_biloba_3311@158979926.H1.1
------------------------------------------------------------------------------------------------------------------------------------------------------------------------------------------------------------------------------------------------------------------------------------------------------------------------------------------------------------------------------------------------------------------------------------------------------------------------------------------------------------------------------------------------------------------------------------------------------------------------------------------------------------------------------------------------------------------------------------------------------------------------------------------------------------------------------------------------------------------------------------------------------------------------------------------------------------------------------------------------------------------------------------------------------------------------------------------------------------------------------------------------------------------------------------------------------------------------------------------------------------------------------ALEFGISVLVIVCPCALGLASPTAMMVATRKGA-SQGVLIMGGSA-LESVYKVKCVVF------------------------------------------------------------------------------------------------------------------------------------------------------------------------------------------------------------------------------------------------------------------------------------------------------------------------------------------------------------------------------------------------------------------------------------------------------------------------------------------------------------------------------------------------------------------------------------------------------------------------------------------------------------------------------------------------------------------------------------
>Pinus_taeda_3352@CT05130701.H1.1
---------------------------------------------------------------------------------------------------------------------------------------------------------------------------------------------------------------------MECSACACSIEKSVKRISGVVDATVSFLNNKAFVVFHPAS-LN--------------------------------------------------------------EQEIGNAIADAGFVA---TLQDDDI--I---------------------------------------ERSTKICRLRITGMTCTACSSSVETALEKLAGVQKCSVALTTEESEI-----HYDVKQISC---AQ-LIDAVEEMGF--LAELIS----T-GE-----------------------------------------------DRD---------KASLNLQGVHST-EAVKTV--E-LSLQA----------------L--------------------PGVKSV------EISPNG-D-KVAVWYD-----PDL------T-GPRCFIETIDQV-----KY---------------------------GS------EVFKASL-----IC------------QN-SRMREQAETK-----KLGGMRSTF--FG----------------------SSVFSV-----PVFLLSM-VFMYI-----------------------------------------------------------------------------------------------------------------------------------------------------------------------------------------------------------------------------------------------------------------------------------------------------------------------------------------------------------------------------------------------------------------------------------------------------------------------------------------------------------------------------------------------------------------------------------------------------------------------------------------------------------------------------------------------------------------------------------------------------------------------------------------------------------------------------------------------------------------------------------------------------------------------------------------------------------------------------------------------------------------------------------------------------------------------------------------------------------------------------------------------------------------------------------------------------------------------------------------
>Coleochaete_sp._3123@GW592528.H1.1
----------------------------------------------------------------------------------------------------------------------------------------------------------------------------------------------------------------------------------------------------------------------------------------------------------------------------------------------------------------------------------------------------------------------------------------------------------------------------------------------------------------------------------------------------------------------------------------------------------------------------------------------------------------------------------------------------------------------------------------------------------------------------------------------------------------------------------------------------------------------------------------------------------------------------------------------------------------------------------------------------------------------------------------------------------------------------------------------------------------------------------------------------------------------------------------------------------------------------------------------------------------------------------------------------------------------------------------------------------------------------------------------------------------------------------------------------------------------------------------------------------------------------------------------------------------------------------GV----RCVV--N-GQ--EV--------------------------------------------------------------------------------IVGSH----KLM------T-DRGI----T---------VSEEA-----------AMFVREM-EEGARTGVM----IAV-GSELAGVVGMSDPVKAEARSVIAKLRS-MHVRCVMVTGDNLGTARAVAAEVGLGEADVKAEVLPAGKAEAVREL------------Q--------------------------------------------------------------VAMVGDGINDSPALVAADVGMAIGA--GTDIAIEAADIVLMRNNLQDVITAIDLSRRTFVRIRLNYMWAMGYNILGIPVAAGILYPGLRFRLPPWIAGGAMAASSVSVVC------------------------------------
>Chaetosphaeridium_globosum_96477@372605635.H1.2
------------------------------------------------------------------------------------------------------------------------------------------------------------------------------------------------------------------------------------------------------------------------------------------------------------------------------------------------------------------------------------------------------------------------------------------------------------------------------------------------------------------------------------------------------------------------------------------------------------------------------------------------------------------------------------------------------------------------------------------------------------------------------------------------------------------------------------------------------------------------------------------------------------------------------------------------------------------------------------------------------------------------------------------------------------------------------------------------------------------------------------------------------------------------------------------------------------------------------------------------------------------------------------------------------------------------------------------------------------------------KLFC---GMR--------------------------------LDD----L---------VKLAAAVEVKSENPLARAIVAYAWHHHH------HPTSLMRTKPGR-------------------------------------------------ENEGATD----D-RS-WLPVVENFQA------------------VAGSGV----QAMV--G-GR--SV--------------------------------------------------------------------------------AVGNR----GWM------K-QNGV----D---------LSLEV-----------EKHVQGV-EDGAKTAIL----VGV-DGQLVGALAIADPLKPEATAVIHGLWS-MGIR---------------------------------GKAAVVRDL------------Q---------------------------------------------------AAGA------VVAMVGDGVND--------------------------------NNLEDVITAIDLSRKXXX--------------------------------------------------------------------------------------
>Klebsormidium_flaccidum_3172@CT02130701.H1.2
-------------------------------------------------------------------------------------------------------------------------------------------------------------------------------------------------------------------------------------------------------------------------------------------------------------------------------------------------------------------------------------------------------------------------------------------------------------------------ENAGY--KGGVIE----T-GR------------------------------------------------KD---------KVTLVIDGVESE-DDWATL--L-LALRA----------------S--------------------CGVREA------GMYPESSN-QVEVVFD-----PNQ------T-GLRTIFEAVKGS-----RP---------------------------GH-------FRVSLH-----NP------------SQ---GQGVDRAS-----EIAKYKRLF--FA----------------------SLILTI-----PVFLLAM-VVNRIP-VA-DQRLKYK-GW-A---------FSVGDWLRWAFTTPVEYFIGWGFHVGAYRSLK-HGRANMDVLIVLGTNAAYWYSVISLV--Y----------------AA----------YH-----PQ-------F-H-----GSD-FFETAAMLITFILLGKYLEVIAKGRTGSAISALLHLAPSTAILLTVDP------------------------------------------------------------------------------GGALLSEQEIEAFLIQRGDLLKVQPGAKIPADGVVTWGS-SHVNESMITGEARPVSKQAGDTVIAGTLNTN-GSL---HIRAVHVGGDTALAQIVRMVKAAQMSKAPIQKFADRVSGIFVPLVVLAALVTWLGWYVAGVSGAYPDSWLPPATDHFLLAFLFSISVLVIACPCALGLATPTAVMVATGIGA-SNGILMK-----------------------------------------------------------------------------------------------------------------------------------------------------------------------------------------------------------------------------------------------------------------------------------------------------------------------------------------------------------------------------------------------------------------------------------------------------------------------------------------------------------------------------------------------------------------------------------------------------------------------------------------------------------------------------------------------------------------------------------------------------
>Citrus_sinensis_2711@18139160
------------------------------------------------------------------------------------MMALSNRDLQLTELNGGGSS----------------------------------------DGDDREDEWLLNNYDGKK---------------------------------ERIGDGMRRIQVG--VTGMTCAACSNSVEGALMGLKGVAKASVALLQNKADVVFDPDL-VK--------------------------------------------------------------DEDIKNAIEDAGFEA---EILAESSTSGPK-------------------------------------PQGTIVGQYTIGGMTCAACVNSVEGILRGLPGVKRAVVALATSLGEV-----EYDPTVISK---DD-IANAIEDAGF--EASFVQ----S-SG------------------------------------------------QD---------KILLQVTGVLCE-LDAHFL--E-GILSN----------------F--------------------KGVRQF------RFDKIS-G-ELEVLFD-----PEA------L-SSRSLVDGIAGR-----S------------------------------N-----GKFQIRV-----MNPFARMTS--------------RDSE-----ETSNMFRLF--IS----------------------SLFLSI-----PVFFIRV-ICPHIP-LV-YALLLW--RCGP---------FLMGDWLNWALVSVVQFVIGKRFYTAAGRALR-NGSTNMDVLVALGTSAAYFYSVGALL--Y----------------GV----------V------TG-------F-W-----SPT-YFETSAMLITFVLFGKYLEILAKGKTSDAIKKLVELAPATALLVVKDK------------------------------------------------------------------------------VGKCIEEREIDALLIQSGDTLKVLPGTKLPADGIVVWGT-SYVNESMVTGEAVPVLKEINSPVIGGTINLH-GVL---HIQATKVGSDAVLSQIISLVETAQMSKAPIQKFADFVASIFVPIVVTLALFTWLCWYVAGVLGAYPEQWLPENGTHFVFALMFSISVVVIACPCALGLATPTAVMVATGVGA-NNGVLIKGGDA-LERAQKIKYVIFDKTGTLTQGRATVT----------T------AKVFT---KMD--------------------------------RGE----F---------LTLVASAEASSEHPLAKAVVEYARHFHF------FDDPSLNP--DG-------------------------------------------------QSHSKES----T-GSGWLLDVSDFSA------------------LPGRGI----QCFI--S-GK--QV--------------------------------------------------------------------------------LVXXX---------------------------------------------------------------------------------------------------------------------------------------------------------------------------------------------------------------------------------------------------------------------------------------------------------------------------------------------------------------------------------
>Citrus_clementina_85681@20818235
------------------------------------------------------------------------------------MMALSNGDLQLTELNGGGSS----------------------------------------DGDDREDEWLLNNYDGKK---------------------------------ERIGDGMRRIQVG--VTGMTCAACSNSVEGALMGLKGVAKASVALLQNKADVVFDPDL-VK--------------------------------------------------------------DEDIKNAIEDAGFEA---EILAESSTSGPK-------------------------------------PQGTIVGQYTIGGMTCAACVNSVEGILRGLPGVKRAVVALATSLGEV-----EYDPTVISK---DD-IANAIEDAGF--EASFVQ----S-SG------------------------------------------------QD---------KVLLQVTGVLCE-LDAHFL--E-GILSN----------------F--------------------KGVRQF------RFDKIS-G-ELEVLFD-----PEA------L-SSRFLVDGIAGR-----S------------------------------N-----GKFQIRV-----MNPFARMTS--------------RDSE-----ETSNMFRLF--IS----------------------SLFLSI-----PVFFIRV-ICPHIP-LV-YALLLW--RCGP---------FLMGDWLNWALVSVVQFVIGKRFYTAAGRALR-NGSTNMDVLVALGTSAAYFYSVGALL--Y----------------GV----------V------TG-------F-W-----SPT-YFETSAMLITFVLFGKYLEILAKGKTSDAIKKLVELAPATALLVVKDK------------------------------------------------------------------------------VGKCIEEREIDALLIQSGDTLKVLPGTKLPADGIVVWGT-SYVNESMVTGEAVPVLKEINSPVIGGTINLH-GVL---HIQATKVGSDAVLSQIISLVETAQMSKAPIQKFADFVASIFVPIVVTLALFTWLCWYVAGVLGAYPEQWLPENGTHFVFALMFSISVVVIACPCALGLATPTAVMVATGVGA-NNGVLIKGGDA-LERAQKIKYVIFDKTGTLTQGRATVT----------T------AKVFT---KMD--------------------------------RGE----F---------LTLVASAEASSEHPLAKAVVEYARHFHF------FDDPSLNP--DG-------------------------------------------------QSHSKES----T-ASGWLLDVSDFSA------------------LPGRGI----QCFI--S-GK--QV--------------------------------------------------------------------------------LVGNR----KLL------N-ESGI----T---------IPDHV-----------ESFVVEL-EESARTGIL----VVY-DDNLIGVMGIADPVKREAAVVVEGLLK-MGVRPVMVTGDNWRTAHAVAREIGIQD--VMADVMPAGKADAVRSF------------Q---------------------------------------------------KDGS------IVAMVGDGINDSPALAAADVGMAIGA--GTDIAIEAADYVLMRNSLEDVIIAIDLSRKTFARIRLNYIFAMAYNVIAIPIAAGVFFPSLGIKLPPWAAGACMALSSVSVVCSSLLLRRYKKPRLTTILEIT-VE-------------
>Citrus_sinensis_2711@18139156
------------------------------------------------------------------------------------MMALSNRDLQLTELNGGGSS----------------------------------------DGDDREDEWLLNNYDGKK---------------------------------ERIGDGMRRIQVG--VTGMTCAACSNSVEGALMGLKGVAKASVALLQNKADVVFDPDL-VK--------------------------------------------------------------DEDIKNAIEDAGFEA---EILAESSTSGPK-------------------------------------PQGTIVGQYTIGGMTCAACVNSVEGILRGLPGVKRAVVALATSLGEV-----EYDPTVISK---DD-IANAIEDAGF--EASFVQ----S-SG------------------------------------------------QD---------KILLQVTGVLCE-LDAHFL--E-GILSN----------------F--------------------KGVRQF------RFDKIS-G-ELEVLFD-----PEA------L-SSRSLVDGIAGR-----S------------------------------N-----GKFQIRV-----MNPFARMTS--------------RDSE-----ETSNMFRLF--IS----------------------SLFLSI-----PVFFIRV-ICPHIP-LV-YALLLW--RCGP---------FLMGDWLNWALVSVVQFVIGKRFYTAAGRALR-NGSTNMDVLVALGTSAAYFYSVGALL--Y----------------GV----------V------TG-------F-W-----SPT-YFETSAMLITFVLFGKYLEILAKGKTSDAIKKLVELAPATALLVVKDK------------------------------------------------------------------------------VGKCIEEREIDALLIQSGDTLKVLPGTKLPADGIVVWGT-SYVNESMVTGEAVPVLKEINSPVIGGTINLH-GVL---HIQATKVGSDAVLSQIISLVETAQMSKAPIQKFADFVASIFVPIVVTLALFTWLCWYVAGVLGAYPEQWLPENGTHFVFALMFSISVVVIACPCALGLATPTAVMVATGVGA-NNGVLIKGGDA-LERAQKIKYVIFDKTGTLTQGRATVT----------T------AKVFT---KMD--------------------------------RGE----F---------LTLVASAEASSEHPLAKAVVEYARHFHF------FDDPSLNP--DG-------------------------------------------------QSHSKES----T-GSGWLLDVSDFSA------------------LPGRGI----QCFI--S-GK--QV--------------------------------------------------------------------------------LVGNR----KLL------N-ESGI----T---------IPDHV-----------ESFVVEL-EESARTGIL----VAY-DDNLIGVMGIADPVKREAAVVVEGLLK-MGVRPVMVTGDNWRTAHAVAREIGIQD--VMADVMPAGKADAVRSF------------Q---------------------------------------------------KDGS------IVAMVGDGINDSPALAAADVGMAIGA--GTDIAIEAADYVLMRNSLEDVIIAIDLSRKTFARIRLNYIFAMAYNVIAIPIAAGVFFPSLGIKLPPWAAGACMALSSVSVVCSSLLLRRYKKPRLTTILEIT-VE-------------
>Citrus_sinensis_2711@18139158
------------------------------------------------------------------------------------MMALSNRDLQLTELNGGGSS----------------------------------------DGDDREDEWLLNNYDGKK---------------------------------ERIGDGMRRIQVG--VTGMTCAACSNSVEGALMGLKGVAKASVALLQNKADVVFDPDL-VK--------------------------------------------------------------DEDIKNAIEDAGFEA---EILAESSTSGPK-------------------------------------PQGTIVGQYTIGGMTCAACVNSVEGIL-------------------------------------------------------------------------------------------------------------------------------------------------------SN----------------F--------------------KGVRQF------RFDKIS-G-ELEVLFD-----PEA------L-SSRSLVDGIAGR-----S------------------------------N-----GKFQIRV-----MNPFARMTS--------------RDSE-----ETSNMFRLF--IS----------------------SLFLSI-----PVFFIRV-ICPHIP-LV-YALLLW--RCGP---------FLMGDWLNWALVSVVQFVIGKRFYTAAGRALR-NGSTNMDVLVALGTSAAYFYSVGALL--Y----------------GV----------V------TG-------F-W-----SPT-YFETSAMLITFVLFGKYLEILAKGKTSDAIKKLVELAPATALLVVKDK------------------------------------------------------------------------------VGKCIEEREIDALLIQSGDTLKVLPGTKLPADGIVVWGT-SYVNESMVTGEAVPVLKEINSPVIGGTINLH-GVL---HIQATKVGSDAVLSQIISLVETAQMSKAPIQKFADFVASIFVPIVVTLALFTWLCWYVAGVLGAYPEQWLPENGTHFVFALMFSISVVVIACPCALGLATPTAVMVATGVGA-NNGVLIKGGDA-LERAQKIKYVIFDKTGTLTQGRATVT----------T------AKVFT---KMD--------------------------------RGE----F---------LTLVASAEASSEHPLAKAVVEYARHFHF------FDDPSLNP--DG-------------------------------------------------QSHSKES----T-GSGWLLDVSDFSA------------------LPGRGI----QCFI--S-GK--QV--------------------------------------------------------------------------------LVGNR----KLL------N-ESGI----T---------IPDHV-----------ESFVVEL-EESARTGIL----VAY-DDNLIGVMGIADPVKREAAVVVEGLLK-MGVRPVMVTGDNWRTAHAVAREIGIQD--VMADVMPAGKADAVRSF------------Q---------------------------------------------------KDGS------IVAMVGDGINDSPALAAADVGMAIGA--GTDIAIEAADYVLMRNSLEDVIIAIDLSRKTFARIRLNYIFAMAYNVIAIPIAAGVFFPSLGIKLPPWAAGACMALSSVSVVCSSLLLRRYKKPRLTTILEIT-VE-------------
>Citrus_sinensis_2711@18139157
------------------------------------------------------------------------------------MMALSNRDLQLTELNGGGSS----------------------------------------DGDDREDEWLLNNYDGKK---------------------------------ERIGDGMRRIQVG--VTGMTCAACSNSVEGALMGLKGVAKASVALLQNKADVVFDPDL-VK--------------------------------------------------------------DEDIKNAIEDAGFEA---EILAESSTSGPK-------------------------------------PQGTIVGQYTIGGMTCAACVNSVEGILRGLPGVKRAVVALATSLGEV-----EYDPTVISK---DD-IANAIEDAGF--EASFVQ----S-SG------------------------------------------------QD---------KILLQVTGVLCE-LDAHFL--E-GILSN----------------F--------------------KGVRQF------RFDKIS-G-ELEVLFD-----PEA------L-SSRSLVDGIAGR-----S------------------------------N-----GKFQIRV-----MNPFARMTS--------------RDSE-----ETSNMFRLF--IS----------------------SLFLSI-----PVFFIRV-ICPHIP-LV-YALLLW--RCGP---------FLMGDWLNWALVSVVQFVIGKRFYTAAGRALR-NGSTNMDVLVALGTSAAYFYSVGALL--Y----------------GV----------V------TG-------F-W-----SPT-YFETSAMLITFVLFGKYLEILAKGKTSDAIKKLVELAPATALLVVKD-------------------------------------------------------------------------------KGKCIEEREIDALLIQSGDTLKVLPGTKLPADGIVVWGT-SYVNESMVTGEAVPVLKEINSPVIGGTINLH-GVL---HIQATKVGSDAVLSQIISLVETAQMSKAPIQKFADFVASIFVPIVVTLALFTWLCWYVAGVLGAYPEQWLPENGTHFVFALMFSISVVVIACPCALGLATPTAVMVATGVGA-NNGVLIKGGDA-LERAQKIKYVIFDKTGTLTQGRATVT----------T------AKVFT---KMD--------------------------------RGE----F---------LTLVASAEASSEHPLAKAVVEYARHFHF------FDDPSLNP--DG-------------------------------------------------QSHSKES----T-GSGWLLDVSDFSA------------------LPGRGI----QCFI--S-GK--QV--------------------------------------------------------------------------------LVGNR----KLL------N-ESGI----T---------IPDHV-----------ESFVVEL-EESARTGIL----VAY-DDNLIGVMGIADPVKREAAVVVEGLLK-MGVRPVMVTGDNWRTAHAVAREIGIQD--VMADVMPAGKADAVRSF------------Q---------------------------------------------------KDGS------IVAMVGDGINDSPALAAADVGMAIGA--GTDIAIEAADYVLMRNSLEDVIIAIDLSRKTFARIRLNYIFAMAYNVIAIPIAAGVFFPSLGIKLPPWAAGACMALSSVSVVCSSLLLRRYKKPRLTTILEIT-VE-------------
>Citrus_sinensis_2711@18139159
------------------------------------------------------------------------------------MMALSNRDLQLTELNGGGSS----------------------------------------DGDDREDEWLLNNYDGKK---------------------------------ERIGDGMRRIQVG--VTGMTCAACSNSVEGALMGLKGVAKASVALLQNKADVVFDPDL-VK--------------------------------------------------------------DEDIKNAIEDAGFEA---EILAESSTSGPK-------------------------------------PQGTIVGQYTIGGMTCAACVNSVEGILRGLPGVKRAVVALATSLGEV-----EYDPTVISK---DD-IANAIEDAGF--EASFVQ----S-SG------------------------------------------------QD---------KILLQVTGVLCE-LDAHFL--E-GILSN----------------F--------------------KGVRQF------RFDKIS-G-ELEVLFD-----PEA------L-SSRSLVDGIAGR-----S------------------------------N-----GKFQIRV-----MNPFARMTS--------------RDSE-----ETSNMFRLF--IS----------------------SLFLSI-----PVFFIRV-ICPHIP-LV-YALLLW--RCGP---------FLMGDWLNWALVSVVQFVIGKRFYTAAGRALR-NGSTNMDVLVALGTSAAYFYSVGALL--Y----------------GV----------V------TG-------F-W-----SPT-YFETSAMLITFVLFGKYLEILAKGKTSDAIKKLVELAPATALLVVKDK------------------------------------------------------------------------------VGKCIEEREIDALLIQSGDTLKVLPGTKLPADGIVVWGT-SYVNESMVTGEAVPVLKEINSPVIGGTINLH-GVL---HIQATKVGSDAVLSQIISLVETAQMSKAPIQKFADFVASIFVPIVVTLALFTWLCWYVAGVLGAYPEQWLPENGTHFVFALMFSISVVVIACPCALGLATPTAVMVATGVGA-NNGVLIKGGDA-LERAQKIKYVIFDKTGTLTQGRATVT----------T------AKVFT---KMD--------------------------------RGE----F---------LTLVASAEASSEHPLAKAVVEYARHFHF------FDDPSLNP--DG-------------------------------------------------QSHSKES----T-GSGWLLDVSDFSA------------------LPGRGI----QCFI--S-GK--QV--------------------------------------------------------------------------------LVGNR----KLL------N-ESGI----T---------IPDHV-----------ESFVVEL-EESARTGIL----VAY-DDNLIGVMGIADPVKREAAVVVEGLLK-MGVRPVMVTGDNWRTAHAVAREVXXX-------------------------------------------------------------------------------------------------------------------------------------------------------------------------------------------------------------------------------------------------
>Carica_papaya_3649@16416925
-------------------------------------------------------------------------------------MAPSGRHLQLTAVAGGRVPPAT-----------------------------------IEDSGDMEEVRLLDSYEDGNS-----------------------------DNFVKVEEGMRRIQLT--VTGMTCAACSNSVEAALKSVNGILAASVALLQNKADVVLDPSL-VK--------------------------------------------------------------GEDIKNAIEDAGFEA---EILPEPSTTGRK-------------------------------------SNATLLGQFTIGGMTCAACVNSVEGILRALPGVKKAVVALATSLGEV-----EYDPTVVSK---DD-IINAIEDAGF--EASFVQ----S-SE------------------------------------------------QD---------KIILGVTGVFNE-VDVQLL--E-GILSR----------------L--------------------KGVRQF------RFDWAS-G-VLQIVFD-----PEV------V-SPRSLVDGIEGG-----G------------------------------N-----GKFKLHV-----MNPYARMTS--------------KDFE-----ETSNMFRLF--IS----------------------SLFLSI-----PVFLIRV-VCPHIP-LL-DSLLLW--RCGP---------FLMGDWLKWALVSVVQFVVGKRFYIAAGRALR-NGSTNMDVLVALGTSAAYFYSVGALL--Y----------------GA----------V------TG-------F-W-----SPT-YFETSSMLITFVLLGKYLECLAKGKTSDAIKKLVELAPATAILIIKDK------------------------------------------------------------------------------GGKCIGEREIDALLIQPGDTLKVLPGTKLPADGVVVWGS-SYVNESMVTGESVPVVKEVNSPVIGGTINLH-GAL---HVQATKVGSDAVLSQIISLVETAQMSKAPIQKFADFVASIFVPVVVAMSLITLLGWLIGGIVGAYPEQWLPENGNHFVFALMFAISVVVIACPCALGLATPTAVMVATGVGA-NNGVLIKGGDA-LERAQKVKYVVFDKTGTLTQGKAAVT----------T------AKVFS---GMD--------------------------------RGQ----F---------LTLVASAEASSEHPLAKAIVEYVRHFHF------FDEPSSIK--DK--------------------------------------------------SDNKIS----T-VSGWLLDVSDFSA------------------LPGRGI----RCFI--D-GK--RV--------------------------------------------------------------------------------LVGNR----KLM------A-ESGI----S---------IPTNV-----------ESFMVEL-EESAKTGIL----VAQ-DNNLIGVLGVADPLKREAAVVVEGLLK-MGVIPVMVTGDNWRTARAVAR------------------------------------------------------------------------------------------------------------------------------------------------------------------------------------AGVFFPSLGIKLPPWAAGACMALSSVTVVCSSLLLRRYKKPRLTTILEIT-VE-------------
>Gossypium_raimondii_29730@26818292
-------------------------------------------------------------------------------------MSPGSRDLQLTSQAAGVWRSTY--PSSVRA---------------------------VDPDDMEEGTRLLDSYETGDYK-----------------------------LESIEEGSMRRIQVT--VTGMTCAACSNSVEAALKNINGVLRASVALLQNRADVVFDPTL-VK--------------------------------------------------------------DEDIKNAIEDAGFEA---EILPEPSNVGTK-------------------------------------PRGVLVGQFTIGGMTCAACVNSVEGILRDLPGVSRAVVALATSLGEV-----EYDPTVISK---DD-IVNAIEDAGF--EASLVQ----S-SE------------------------------------------------QD---------KIILGVAGVFNE-LDVQLI--E-GILSS----------------L--------------------KGVRQF------RFDRSS-G-ELEVLFD-----PEV------V-SSRSLVDGIEGG-----S------------------------------K-----GKFRLHV-----MNPYARMTT--------------KD-E-----ETSIMFQLF--TS----------------------SLFLSI-----PVFLIRV-VCPHIP-LL-DAFLLW--RCGP---------FLMGDWLKWALVSVVQFVIGKRFYVAAGRALR-NGSTNMDVLVALGTSASYFYSVGALL--Y----------------GA----------I------TG-------F-W-----SPT-YFETSSMLITFVLLGKYLECLAKGKTSDAIKKLVELAPATALLVVKDN------------------------------------------------------------------------------GGNIIGEREVDALLIQPGDILKVLPGAKLPADGVVVWGS-SYVNEGMVTGESVPVSKEVDSPVIGGTINLH-GAL---HIKATKIGSEAVLSQIISLVETAQMSKAPIQKFADFVASIFVPTVVTLSLITLLGWYVGGAARAYPEQWLPENGNYFVFALMFSISVVVIACPCALGLATPTAVMVATGVGA-SNGVLIKGGDA-LERAQKVQYVIFDKTGTLTQGKAKVT----------T------VKVFS---EMD--------------------------------RGE----F---------LTLVASAEASSEHPLAKAIVEYARHFHF------FDENSLTE--DA-------------------------------------------------QYSSKGS----P-ISAWLLDVAEFSA------------------VPGRGI----QCFI--D-GK--QV--------------------------------------------------------------------------------LVGNR----KLL------T-ESGV----S---------ISAHV-----------EQFVVDL-EERARTGIL----AAY-DGNVIGVLGVADPLKREAAVVVEGLQK-MGVRPVMVTGDNWRTAQAVAREVXXX-------------------------------------------------------------------------------------------------------------------------------------------------------------------------------------------------------------------------------------------------
>Gossypium_raimondii_29730@26818293
-------------------------------------------------------------------------------------MSPGSRDLQLTSQAAGVWRSTY--PSSVRA---------------------------VDPDDMEEGTRLLDSYETGDYK-----------------------------LESIEEGSMRRIQVT--VTGMTCAACSNSVEAALKNINGVLRASVALLQNRADVVFDPTL-VK--------------------------------------------------------------DEDIKNAIEDAGFEA---EILPEPSNVGTK-------------------------------------PRGVLVGQFTIGGMTCAACVNSVEGILRDLPGVSRAVVALATSLGEV-----EYDPTVISK---DD-IVNAIEDAGF--EASLVQ----S-SE------------------------------------------------QD---------KIILGVAGVFNE-LDVQLI--E-GILSS----------------L--------------------KGVRQF------RFDRSS-G-ELEVLFD-----PEV------V-SSRSLVDGIEGG-----S------------------------------K-----GKFRLHV-----MNPYARMTT--------------KD-E-----ETSIMFQLF--TS----------------------SLFLSI-----PVFLIRV-VCPHIP-LL-DAFLLW--RCGP---------FLMGDWLKWALVSVVQFVIGKRFYVAAGRALR-NGSTNMDVLVALGTSASYFYSVGALL--Y----------------GA----------I------TG-------F-W-----SPT-YFETSSMLITFVLLGKYLECLAKGKTSDAIKKLVELAPATALLVVKDN------------------------------------------------------------------------------GGNIIGEREVDALLIQPGDILKVLPGAKLPADGVVVWGS-SYVNEGMVTGESVPVSKEVDSPVIGGTINLH-GAL---HIKATKIGSEAVLSQIISLVETAQMSKAPIQKFADFVASIFVPTVVTLSLITLLGWYVGGAARAYPEQWLPENGNYFVFALMFSISVVVIACPCALGLATPTAVMVATGVGA-SNGVLIKGGDA-LERAQKVQYVIFDKTGTLTQGKAKVT----------T------VKVFS---EMD--------------------------------RGE----F---------LTLVASAEASSEHPLAKAIVEYARHFHF------FDENSLTE--DA-------------------------------------------------QYSSKGS----P-ISAWLLDVAEFSA------------------VPGRGI----QCFI--D-GK--QV--------------------------------------------------------------------------------LVGNR----KLL------T-ESGV----S---------ISAHV-----------EQFVVDL-EERARTGIL----AAY-DGNVIGVLGVADPLKREAAVVVEGLQK-MGVRPVMVTGDNWRTAQAVAREVXXX-------------------------------------------------------------------------------------------------------------------------------------------------------------------------------------------------------------------------------------------------
>Gossypium_raimondii_29730@26818291
-------------------------------------------------------------------------------------MSPGSRDLQLTSQAAGVWRSTY--PSSVRA---------------------------VDPDDMEEGTRLLDSYETGDYK-----------------------------LESIEEGSMRRIQVT--VTGMTCAACSNSVEAALKNINGVLRASVALLQNRADVVFDPTL-VK--------------------------------------------------------------DEDIKNAIEDAGFEA---EILPEPSNVGTK-------------------------------------PRGVLVGQFTIGGMTCAACVNSVEGILRDLPGVSRAVVALATSLGEV-----EYDPTVISK---DD-IVNAIEDAGF--EASLVQ----S-SE------------------------------------------------QD---------KIILGVAGVFNE-LDVQLI--E-GILSS----------------L--------------------KGVRQF------RFDRSS-G-ELEVLFD-----PEV------V-SSRSLVDGIEGG-----S------------------------------K-----GKFRLHV-----MNPYARMTT--------------KD-E-----ETSIMFQLF--TS----------------------SLFLSI-----PVFLIRV-VCPHIP-LL-DAFLLW--RCGP---------FLMGDWLKWALVSVVQFVIGKRFYVAAGRALR-NGSTNMDVLVALGTSASYFYSVGALL--Y----------------GA----------I------TG-------F-W-----SPT-YFETSSMLITFVLLGKYLECLAKGKTSDAIKKLVELAPATALLVVKDN------------------------------------------------------------------------------GGNIIGEREVDALLIQPGDILKVLPGAKLPADGVVVWGS-SYVNEGMVTGESVPVSKEVDSPVIGGTINLH-GAL---HIKATKIGSEAVLSQIISLVETAQMSKAPIQKFADFVASIFVPTVVTLSLITLLGWYVGGAARAYPEQWLPENGNYFVFALMFSISVVVIACPCALGLATPTAVMVATGVGA-SNGVLIKGGDA-LERAQKVQYVIFDKTGTLTQGKAKVT----------T------VKVFS---EMD--------------------------------RGE----F---------LTLVASAEASSEHPLAKAIVEYARHFHF------FDENSLTE--DA-------------------------------------------------QYSSKGS----P-ISAWLLDVAEFSA------------------VPGRGI----QCFI--D-GK--QV--------------------------------------------------------------------------------LVGNR----KLL------T-ESGV----S---------ISAHV-----------EQFVVDL-EERARTGIL----AAY-DGNVIGVLGVADPLKREAAVVVEGLQK-MGVRPVMVTGDNWRTAQAVAREVGIRD--VRAEVMPAGKAEVVRSF------------Q---------------------------------------------------KDGS------IVAMVGDGINDSPALAAADVGMAIGA--GTDIAIEAADYVLMRNNLEDVITAIDLSRKTFSRIRWNYVFAMAYNVVAIPIAAGVLYPSLGIKLPPWAAGACMALSSVSVVCSSLLLRRYKKPRLTTILEIT-VE-------------
>Theobroma_cacao_3641@27460014
-------------------------------------------------------------------------------------MSPTMRDLQLTQVAGGRRSP-------PSD---------------------------NDSVDMEEGTRLLDSYDDGDDN-----------------------------SGSI-QEGMRRIQVS--VTGMTCAACSNSVEGALKSINGVCRASVALLQNRADVVFDPIL-VK--------------------------------------------------------------DEDIKNAIEDAGFEA---EILPEPSNAGTK-------------------------------------PRGTLVGQFTIGGMTCAACVNSIEGILRNLPGVKRAVVALATSLGEV-----EYDPTVISK---DD-IVNAIEDAGF--EASLVQ----S-SE------------------------------------------------QN---------KIILGVAGVIND-LDLQLL--E-GILSS----------------L--------------------KGVRQY------RFDRTS-G-ELEVLFD-----PEV------V-SSRSLVDGIEGG-----S------------------------------G-----GKFKLHV-----TNPYARMTT--------------KDVE-----ETSNMFQLF--TS----------------------SLFLSI-----PVFLIRV-VCPHIP-LL-DAFLLW--RCGP---------FLMGDWLKWALVSVVQFVVGKRFYIAAGRALR-NGSTNMDVLVALGTSASYFYSVGALL--Y----------------GA----------V------TG-------F-W-----SPT-YFETSAMLITFVLLGKYLECLAKGKTSDAIKKLVELAPATALLVVKDK------------------------------------------------------------------------------GGNIIGEREIDALLIQPGDTLKVLPGAKLPADGVVVWGS-SHVNESMVTGEAAPVLKEVDSPVIGGTINLH-GAL---HIKATKVGSEAVLSQIISLVETAQMSKAPIQKFADFVASIFVPTVVTLALFTLLGWYVGGVVGSYPKEWLPENGNYFVFALMFSISVVVIACPCALGLATPTAVMVATGVGA-NNGVLIKGGDA-LERAQKVKYVIFDKTGTLTQGKAKVT----------I------AKVFS---EMD--------------------------------RGE----F---------LTLVASAEASSEHPLAKAIVEYARHFHF------FDENSLTE--DA-------------------------------------------------QNSSKGS----L-IPAWLLDVAEFSA------------------VPGRGI----QCFI--D-GK--RV--------------------------------------------------------------------------------LVGNR----KLL------T-DSGV----S---------IPTQV-----------ENFVVEL-EESARTGIL----AAY-GGNVIGVLGVADPLKREAAVVVEGLGK-MGVRPVMVTGDNWRTAKAVAREVGIQD--VRAEVMPAGKADVVRSF------------Q---------------------------------------------------KDGS------VVAMVGDGINDSPALAAADVGMAIGA--GTDIAIEAADYVLMRNNLEDVITAIDLSRKTFSRIRLNYVFATAYNVIAIPIAAGLFFPSLGIKLPPWAAGACMALSSVSVVCSSLLLRRXXX--------------------------
>Theobroma_cacao_3641@27460015
-------------------------------------------------------------------------------------MSPTMRDLQLTQVAGGRRSP-------PSD---------------------------NDSVDMEEGTRLLDSYDDGDDN-----------------------------SGSI-QEGMRRIQVS--VTGMTCAACSNSVEGALKSINGVCRASVALLQNRADVVFDPIL-VK--------------------------------------------------------------DEDIKNAIEDAGFEA---EILPEPSNAGTK-------------------------------------PRGTLVGQFTIGGMTCAACVNSIEGILRNLPGVKRAVVALATSLGEV-----EYDPTVISK---DD-IVNAIEDAGF--EASLVQ----S-SE------------------------------------------------QN---------KIILGVAGVIND-LDLQLL--E-GILSS----------------L--------------------KGVRQY------RFDRTS-G-ELEVLFD-----PEV------V-SSRSLVDGIEGG-----S------------------------------G-----GKFKLHV-----TNPYARMTT--------------KDVE-----ETSNMFQLF--TS----------------------SLFLSI-----PVFLIRV-VCPHIP-LL-DAFLLW--RCGP---------FLMGDWLKWALVSVVQFVVGKRFYIAAGRALR-NGSTNMDVLVALGTSASYFYSVGALL--Y----------------GA----------V------TG-------F-W-----SPT-YFETSAMLITFVLLGKYLECLAKGKTSDAIKKLVELAPATALLVVKDK------------------------------------------------------------------------------GGNIIGEREIDALLIQPGDTLKVLPGAKLPADGVVVWGS-SHVNESMVTGEAAPVLKEVDSPVIGGTINLH-GAL---HIKATKVGSEAVLSQIISLVETAQMSKAPIQKFADFVASIFVPTVVTLALFTLLGWYVGGVVGSYPKEWLPENGNYFVFALMFSISVVVIACPCALGLATPTAVMVATGVGA-NNGVLIKGGDA-LERAQKVKYVIFDKTGTLTQGKAKVT----------I------AKVFS---EMD--------------------------------RGE----F---------LTLVASAEASSEHPLAKAIVEYARHFHF------FDENSLTE--DA-------------------------------------------------QNSSKGS----L-IPAWLLDVAEFSA------------------VPGRGI----QCFI--D-GK--RV--------------------------------------------------------------------------------LVGNR----KLL------T-DSGV----S---------IPTQV-----------ENFVVEL-EESARTGIL----AAY-GGNVIGVLGVADPLKREAAVVVEGLGK-MGVRPVMVTGDNWRTAKAVAREVXXX-------------------------------------------------------------------------------------------------------------------------------------------------------------------------------------------------------------------------------------------------
>Manihot_esculenta_3983@17990531
-------------------------------------------------------------------------------------MSLGISDLQLSQVPGVRKSRPL--IVAED------------------------------EAGDLENVRLLDSYESGDNSHT--------------------IVID-GEGEGEGEEGMKRIQVR--VTGMTCAACSNSVESALKSVNGILRASVALLQNKADVVFDPAL-VK--------------------------------------------------------------DDDIKNAIEDAGFEA---EILAEPSTFKTK-------------------------------------TSGTLLGHFTIGGMTCAACVNSVEGILRDLPGVKRAVVALATSLGEV-----EYDPTVINK---DD-IVNAIEDAGF--EAAFVQ----S-NQ------------------------------------------------QD---------KIILGVSGVFNE-MDVLLL--E-GVLST----------------L--------------------KGVRQF------RYNRIS-S-ELEVHFD-----PEV------V-GSRSLVDGIEGG-----S------------------------------G-----MKFKLHV-----MNPYARMTS--------------KDVE-----ETSTMFRLF--IS----------------------SLFLSI-----PIFFIRV-ICPHIP-LL-YSLLLW--RCGP---------FVMGDWLKWALVSVVQFVIGKRFYIAAGRALR-NGSTNMDVLVALGTSASYFYSVCALL--Y----------------GA----------A------TG-------F-W-----SPT-YFETSSMLITFVLLGKYLECLAKGKTSDAIKKLVELAPATALLVVKDK------------------------------------------------------------------------------GGKCTGEREIDALLIQPGDTLKVLPGTKVPADGVVVWGS-SYVNESMVTGESAPVLKEANSLVIGGTINLH-GAF---QIQATKVGSDAVLNQIISLVETAQMSKAPIQKFADFVASIFVPAVVAMSLLTFLGWYAGGTLGAYPDDWLPENGNYFVFALMFSISVVVIACPCALGLATPTAVMVATGVGA-NNGVLIKGGDA-LERAQKIKYIIFDKTGTLTQGKATVT----------T------AKVFT---GMD--------------------------------RGE----F---------LRWVASAEASSEHPLAKAIVEYARHFHF------FDEPSATE--DG-------------------------------------------------QNNSKES----I-TSGWLLDASAFTA------------------LPGRGI----KCFI--D-GK--PV--------------------------------------------------------------------------------LVGNR----KLM------T-ENGI----T---------IPTHV-----------ETFVVEL-EESANTGIL----VAF-DDNLIGVLGVADPLKRETAIVIEGLHK-MGVKPVMVTGDNGRTARAVAQEVGIQD--VRAEVLPAGKAEVIRSL------------Q---------------------------------------------------KDGS------VVAMVGDGINDSPALAAADVGMAIGA--GTDIAIEAADYVLMRNNLEDVITAIDLSRKTLSRIRWNYIFAMAYNVIAIPVAAGAFFPFLGIQLPPWAAGACMALSSVSVVCSSLLLRRYKAPRLTTILEIT-VE-------------
>Manihot_esculenta_3983@17988076
-------------------------------------------------------------------------------------MLPSIRDLQLTQVAGSRKSRPA--IVAEA------------------------------EGGDLEGIRLLDSYESPDDLHR--------------------IMID-GEGESEGEEGMKRIQVR--ITGMTCAACSNSVESALKSVSGVLRASVALLQNKADVVFDPAL-VK--------------------------------------------------------------DDDIKNAIEDAGFEA---EILAEPSTTKTK-------------------------------------PSGTLLGQFTIGGMTCAACVNSVEGILRNLPGVKRAVVALATSLGEV-----EYDPTVISK---DD-IVNAIEDAGF--EGALVQ----S-NQ------------------------------------------------QD---------KISLGVSGIFTE-MDVQLL--E-GVLST----------------L--------------------KGVRQF------RYNRMS-S-ELEVHYD-----PEV------V-GSRSLVDGIEGG-----S------------------------------G-----MKFKLHV-----MNPYARMAS--------------KDVE-----ETSTMFRLF--IS----------------------SLFLSI-----PVFFIRV-ICPHIP-LL-YSLILW--RCGP---------FLMGDWLKWALVSVVQFVIGKRFYVAAGRALK-NGSTNMDVLVALGTSASYFYSVCALL--Y----------------GA----------A------TG-------F-W-----SPT-YFETSSMLITFVLLGKYLESLAKGKTSDAIKKLVELAPATALLVVKDK------------------------------------------------------------------------------GGRCITEREIDALLIQPGDVLKVLPGTKVPADGVVVWGS-SYVNESMVTGESAPVLKEANSLVIGGTINLH-GAL---QIQATKVGSDAVLNQIISLVETAQMSKAPIQKFADFVASIFVPIVVAMSLLTFLGWYVGGTIGAYPDVWLPENGNYFVFALMFSISVVVIACPCALGLATPTAVMVATGVGA-NNGVLIKGGDA-LERAQKIKYVIFDKTGTLTQGKATVT----------T------AKVFN---GMN--------------------------------RGE----F---------LRWVASAETSSEHPLAKAIVEYARHFHF------FDEPSATE--DG-------------------------------------------------KNNSKES----V-TSGWLLDVSEFTA------------------LPGRGV----KCFI--D-GK--QV--------------------------------------------------------------------------------LVGNR----RLM------T-ENEI----T---------IPTHV-----------ENFVVEL-EDSARTGIL----VAF-DDSLIGVLGVADPLKREAAVVIEGLQK-MGVKPVMVTGDNWRTARAVAQEVGIQD--VRAEVLPAGKAEVIGLF------------Q---------------------------------------------------KDGS------VVAMVGDGINDSPALAAADVGMAIGA--GTDIAIEAADYVLMRNNLEDVITAIDLSRKTLSRIRWNYIFAMAYNVVAIPVAAGVFYPSLGIQLPPWVAGACMALSSVSVVCSSLLLRRYRKPRLTTILEIT-VE-------------
>Ricinus_communis_3988@16810452
-------------------------------------------------------------------------------------MSPSIRDLQLTQVARQSRPSI-------DD---------------------------DNDDGYLEDVRLLDSYDHYDDHRI--------------------VIGE-EEEEGQVEQGMRRIQVR--VGGMTCAACSNSVESALGCVNGVLRASVALLQNKADVVFDPSL-VK--------------------------------------------------------------DDDIKNAIEDAGFEA---EILAEPSTLEAK-------------------------------------PSKTLLGQFTIGGMTCAACVNSVEGILRDLPGVKRAVVALATSLGEV-----EYDPTVISK---DD-IVNAIEDAGF--EGSLVQ----S-NQ------------------------------------------------QD---------KIILRVVGIFSE-MDAQLL--E-GILST----------------L--------------------KGVRQF------RYNRMS-S-ELEVEFD-----TEV------I-GSRLLVDGIEGA-----S------------------------------N-----GKFKLRV-----MNPYARMTS--------------KDVE-----ESSTMFRLF--IS----------------------SLFLSI-----PVFFIRV-ICPRIP-LL-YSLLLW--RCGP---------FLMGDWLKWALVSVVQFVIGKRFYVAAGRALR-NGSTNMDVLVALGTSASYFYSVCALL--Y----------------GA----------A------TG-------F-W-----SPT-YFETSSMLITFVLLGKYLECLAKGKTSDAIKKLVELAPATALLVVKDK------------------------------------------------------------------------------GGKCTAEREIDALLIQPGDTLKVLPGAKVPADGVVVWGS-SYVNESMVTGESAPVLKEANSLVIGGTVNLH-GAL---QIQATKVGSDAVLSQIISLVETAQMSKAPIQKFADFVASIFVPTVVAMALLTLLGWYIGGTMGAYPDEWLPK-----------------------------------------------------------IKYVIFDKTGTLTQGKATVT----------T------AKVFT---GME--------------------------------RGE----F---------LRWVASAEASSEHPLAKAIVEYARHFHF------FDEPSATE--HG-------------------------------------------------QDNSMES----I-NSGWLLDVFEFSA------------------LPGRGV----RCFI--N-GK--QV--------------------------------------------------------------------------------LVGNR----KLM------N-ESGI----A---------IPTVV-----------ESFVVEI-EESAKTGIL----VAF-DDSLIGVLGVADPLKREAAVVVEGLQK-MGVKPVMVTGDNWRTAHAVAKEVGIQD--VRAEVMPAGKADVVGTF------------Q---------------------------------------------------KDGS------VVAMVGDGINDSPALAAADVGMAIGA--GTDIAIEAADYVLMRNNLEDVITAIDLSRKTLSRIRWNYIFAMAYNVVAIPIAAGVFYPSLGIKLPPWAAGACMALSSVSVVCSSLLLRTYRKPRLTTILEIT-VE-------------
>Linum_usitatissimum_4006@23158425
-------------------------------------------------------------------------------------MSPSIIDLQLTRIGGGSHA----------------------------------------DTADMEDVRLLDSYEHRDDSHA--------------------IAV-----GEGEEGGMRTIQLR--VTGMTCAACSNSVESAVRGINGVVSASVALLQNRADVVFDPSL-VK--------------------------------------------------------------DDDVKNAVEDAGFDA---EVLAQPTIKKKS-------------------------------------NSKTLVGQFTIGGMTCAACVNSVEGILKDLPGVKRAVVALATSLGEV-----EYDPHVISK---ND-IVNAIEDAGF--EGSLVQ----S-SQ------------------------------------------------QD---------KLIVGVTGIMTE-MDAQLL--E-GILST----------------S--------------------RGVRQF------RYNRIS-T-ELEVLFD-----PEV------I-SSRALVDGVEGG-----S------------------------------N-----GQFKLHV-----INPFARMTS--------------KDNE-----EASTMFRLF--IS----------------------SLFFSI-----PVFFIRV-ICPHIP-LL-YSVLLR--RCGP---------FLMGDWLKWALVSVVQFVIGKRFYVGAARALK-NGSTNMDVL--------------------------------------------------------------------------------------------YLECLAKGKTSDAIKKLVELAPATALLVSKDR------------------------------------------------------------------------------DGN-IQEREIDALLIQPGDTLKVVPGAKVPADGEVVWGS-SYVNEGMVTGEAEPVLKEANSSVIGGTINLH-GVL---HVKATKIGSDAVLSQIISLVETAQMSKAPIQKFADFVASIFVPVVIAMAMITWLGWYVGGTIGAYPEQWLPEHGNFFVFSLMFSISVVVIACPCALGLATPTAVMVATGVGA-KHGVLIKGGDA-LERAEKIKYVIFDKTGTLTQGKATVT----------S------AKVFT---GMD--------------------------------RGE----F---------LRWVASAEASSEHPLAKAIVEYARHFHF------FDGPSPTK--EG-------------------------------------------------ETHKKDS----V-NSGWLLDATDFSA------------------LPGTGV----KCYI--H-GK--RV--------------------------------------------------------------------------------LVGNR----KLM------M-ENGI----G---------IAAHV-----------EDFLVEL-EDSAKTGIL----VSF-DDDLIGVLGVADPLKREAAVVIEGLKK-MGVEPIMVTGDNWRTARAVAKEVGITD--VRAEVMPAGKADVVRSF------------Q---------------------------------------------------KDGS------LVAMVGDGINDSPALAASDVGMAIGA--GTDIAIEAADYVLMRNNLEDVITAIDLSRKTFARIRLNYIFAMVYNVVSIPIAAGVFFPYTRLELPPWAAGACMALSSVSVVCSSLLLRLYTKPRLTTLLKIT-VE-------------
>Linum_usitatissimum_4006@23169385
--------------------------------------------------------------------------------------------------------------------------------------------------------------------------------------------------------------------------------------------------XXXDVVFDPSL-VK--------------------------------------------------------------DVDVKNAIEDAGFDA---EVLPQPTIKKKS-------------------------------------NSKTLVGQFTIGGMTCAACVNSVEGILKDLPGVKRAVVALATSLGEV-----EYDPHVISK---ND-IVNAIEDAGF--EGSLVQ----S-SQ------------------------------------------------QD---------KIMVGVTGIMTE-MDAQFL--E-GILST----------------S--------------------RGVRQF------RYSRIS-T-ELEVLFD-----PEV------I-SSRALVDGVEGG-----S------------------------------N-----GQFKLHV-----INPFARMTS--------------KDNE-----EASTMFRLF--IS----------------------SLFFSI-----PVFFIRV-ICPHIP-LL-YSVLLR--RCGP---------FLMGDWLKWALVSVVQFVIGKRFYIGAARALK-NGSTNMDVLVALGTTASYVYSVCALL--Y----------------GA----------A------TG-------F-W-----SPT-YFETSSMLITFVLMGKYLECLAKGKTSDAIKKLVELAPATALLVVKDR------------------------------------------------------------------------------DGN-IQEREIDALLIQPGDTLKVVPGAKVPADGEVVWGS-SYVNEGMVTGEAEPVLKEANSSVIGGTINLH-GVL---HVKATKIGSDAVLSQIISLVETAQMSKAPIQKFADFVASIFVPFVIAMAMITWLGWYVGGTIGAYPEQWLPEHGNFFVFSLMFSISVVVIACPCALGLATPTAVMVATGVGA-KHGVLIKGGVA-LERAEKIKYVIFDKTGTLTQGKATVT----------S------AKVFT---ELD--------------------------------RGE----F---------LRWVASAEASSEHPLAKAIVEYARHFHF------FDGPSPTK--EG-------------------------------------------------ETHKKDS----V-NSAWLLDATDFSA------------------LPGTGV----KCYI--H-GK--RV--------------------------------------------------------------------------------LVGNR----KLM------M-ENGI----G---------IAAHV-----------EEFLVEL-EDSAKTGIL----VSF-DDDLIGVLGVADPLKREAAVVIEGLQK-MGVEPIMVTGDNWRTARAVAK-VGITD--VRAEVMPAGKADVVRSF------------Q---------------------------------------------------KDGS------LVAMVGDGINDSPALAASDVGMAIGA--GTDIAIEAADYVLMRNNLEDVITAIDLSRKTFARIRLNYIFAMVYNVVSIPIAAGVFFPYTRLELPPWAAGACMALSSVSVVCSSLLLRLYKKPRLTTLLKIT-VE-------------
>Populus_trichocarpa_3694@27046307
-----------------------------------------------------------------------------------------MRDLQLTQAAGTRKSPPA--MISAGE---------------------------EDADDMKEDVRLLDSYESLGDN-D-----------------------N-SHRIVIEEDGFKRIQVR--VTGMTCAACSNSVESALKSVDGVFRASVALLQNKADVVFDPAL-VK--------------------------------------------------------------DDDIKNAIEDAGFEA---EILSEPIKLKTK-------------------------------------PNGTLLGQFTIGGMTCAACVNSVEGILRDLPGVKRAVVALATSLGEV-----EYDPIVISK---DD-IVNAIEDAGF--DASLVQ----S-SQ------------------------------------------------HD---------KIVLGVAGIFSE-VDVQLL--E-GILSM----------------L--------------------KGVRQF------RYHWIS-S-ELEVLFD-----PEV------L-GSRSLVDGVEGG-----S------------------------------N-----GKFKLHP-----INPYSRMTS--------------KDVG-----ETSVMFRLF--LS----------------------SLFLSI-----PIFFMRV-ICPYVP-LL-SSLLLW--RCGP---------FLMGDWLKWALVSVVQFVIGKRFYVAAGRALR-NGSTNMDVLVALGTSASYFYSVCALL--Y----------------GA----------V------TG-------F-W-----SPT-YFETSSMLITFVLLGKYLECLAKGKTSDAIKKLVELAPATALLVVKDK------------------------------------------------------------------------------GGRCIGEREIDSLLIQPSDTLKVFPGTKVPADGVVVWGS-SYINESMVTGESVPVLKEVSSSVIGGTMNLH-GAL---HIKATKVGSDAVLSQIISLVETAQMSKAPIQKFADYVASIFVPIVVGLSLVTFFSWYISGILGAYPEEWLPENGTYFVFSLMFSISVVVIACPCALGLATPTAVMVATGVGA-NNGVLIKGGEA-LERAQKIKYVIFDKTGTLTQGKASVT----------D------AKVFT---GMG--------------------------------RGE----F---------LRWVASAEASSEHPLAKAIVEYARHFHF------FDEPSATS-----------------------------------------------------QTPSRES----T-ISGWLLDVSDFLA------------------LPGRGV----KCFV--D-GK--QV--------------------------------------------------------------------------------LVGNR----KLM------I-ESGI----A---------IPDQV-----------EHFVVEL-EESAKTGVL----VAF-DDKIIGVLGIADPLKREAAVVIEGLLK-MGVKPVMVTGDNWRTARAVAKEVGIQD--VRAEVMPAGKADVIHSF------------Q---------------------------------------------------KDGS------IVSMVGDGINDSPALAAADIGMAIGA--GTDIAIEAADYVLMRNNLEDVITAIDLSRKTFTRIRLNYIFAMAYNVIAIPIAAGALFPSLGIMLPPWVAGACMALSSVSVVCSSLLLRRYRKPRLTTILEIT-AE-------------
>Populus_trichocarpa_3694@27046308
-----------------------------------------------------------------------------------------MRDLQLTQAAGTRKSPPA--MISAGE---------------------------EDADDMKEDVRLLDSYESLGDN-D-----------------------N-SHRIVIEEDGFKRIQVR--VTGMTCAACSNSVESALKSVDGVFRASVALLQNKADVVFDPAL-VK--------------------------------------------------------------DDDIKNAIEDAGFEA---EILSEPIKLKTK-------------------------------------PNGTLLGQFTIGGMTCAACVNSVEGILRDLPGVKRAVVALATSLGEV-----EYDPIVISK---DD-IVNAIEDAGF--DASLVQ----S-SQ------------------------------------------------HD---------KIVLGVAGIFSE-VDVQLL--E-GILSM----------------L--------------------KGVRQF------RYHWIS-S-ELEVLFD-----PEV------L-GSRSLVDGVEGG-----S------------------------------N-----GKFKLHP-----INPYSRMTS--------------KDVG-----ETSVMFRLF--LS----------------------SLFLSI-----PIFFMRV-ICPYVP-LL-SSLLLW--RCGP---------FLMGDWLKWALVSVVQFVIGKRFYVAAGRALR-NGSTNMDVLVALGTSASYFYSVCALL--Y----------------GA----------V------TG-------F-W-----SPT-YFETSSMLITFVLLGKYLECLAKGKTSDAIKKLVELAPATALLVVKDK------------------------------------------------------------------------------GGRCIGEREIDSLLIQPSDTLKVFPGTKVPADGVVVWGS-SYINESMVTGESVPVLKEVSSSVIGGTMNLH-GAL---HIKATKVGSDAVLSQIISLVETAQMSKAPIQKFADYVASIFVPIVVGLSLVTFFSWYISGILGAYPEEWLPENGTYFVFSLMFSISVVVIACPCALGLATPTAVMVATGVGA-NNGVLIKGGEA-LERAQKIKYVIFDKTGTLTQGKASVT----------D------AKVFT---GMG--------------------------------RGE----F---------LRWVASAEASSEHPLAKAIVEYARHFHF------FDEPSATS-----------------------------------------------------QTPSRES----T-ISGWLLDVSDFLA------------------LPGRGV----KCFV--D-GK--Q----------------------------------------------------------------------------------VGNR----KLM------I-ESGI----A---------IPDQV-----------EHFVVEL-EESAKTGVL----VAF-DDKIIGVLGIADPLKREAAVVIEGLLK-MGVKPVMVTGDNWRTARAVAKEVGIQD--VRAEVMPAGKADVIHSF------------Q---------------------------------------------------KDGS------IVSMVGDGINDSPALAAADIGMAIGA--GTDIAIEAADYVLMRNNLEDVITAIDLSRKTFTRIRLNYIFAMAYNVIAIPIAAGALFPSLGIMLPPWVAGACMALSSVSVVCSSLLLRRYRKPRLTTILEIT-AE-------------
>Populus_trichocarpa_3694@27000001
-----------------------------------------------------------------------------------------MRDLQLTQVAGTRQSPLA--MV--------------------------------YTDDMMEDVRLLDSCESRDDHND-----------------------G-SHAIVIGEVGSKRIQVR--VTGMTCAACSNSVESALKSVHGVFRASVALLQNKADVVFDPAL-VK--------------------------------------------------------------DDDIKNAIEDAGFEA---EILSEPSILKTK-------------------------------------PNGTLLGQFTIGGMTCAACVNSVEGILRNRPGVKRAVVALATSLGEV-----EYDPTVISK---DD-IVNAIEDAGF--DASLVQ----S-SQ------------------------------------------------QD---------KILLGVAGIFSE-MDVQLL--E-GILIM----------------L--------------------KGVRQF------RYNQLS-S-ELEVLFD-----PEV------V-GSRSLVDGVEGG-----S------------------------------N-----GKFKLHV-----INPYSRMTS--------------KDVG-----EISVMFRLF--IS----------------------SLFLSI-----PIFFMRV-ICPHIP-LL-YSLLLW--RCGP---------FLMGDWLKWALVSVVQFVIGKRFYVAAGRALR-NGSTNMDVLVALGTSASYFYSVCALL--Y----------------GA----------V------TG-------L-W-----SPT-YFETSSMLITFVLLGKYLECLAKGKTSDAIKKLVQLAPATALLVVKDK------------------------------------------------------------------------------GGKSIGEREIDSLLIQPGDILKVPPGTKVPADGVVVWGS-SHVNESMVTGESAPVLKEASSSVIGGTINLH-GAL---HIQATKVGSDAVLSQIISLVETAQMSKAPIQKFADYVASIFVPTVVGLALVTLFSWYISGISGAYPEEWLPENGNYFVFSLMFSISVVVIACPCALGLATPTAVMVATGVGA-NHGVLIKGGDA-LERAQKIKYVILDKTGTLTQGKATVT----------D------VKVFT---GMG--------------------------------RGE----F---------LGWVASAEASSEHPLAKAIVEHARHFHS------FDEPPATN--DG-------------------------------------------------QTPSKGS----T-ISGWLLDVSDFLA------------------HPGSGV----KCFI--D-GK--RI--------------------------------------------------------------------------------LVGNR----KLM------T-ESGI----A---------IPDQV-----------ENFVVEL-EESAKTGVL----VAF-DDNIIGILGIADPLKREAAVVIEGLLK-MGVKPVMVTGDNWRTARAVAKEVGIQD--VRAEVMPAGKADVIQSF------------Q---------------------------------------------------KDGS------IVAMVGDGINDSPALAAADVGMAIGA--GTDIAIEAADYVLMRNNLEDVITAIDLSRKTFSRIRLNYIFAMGYNVIAIPIAAGMFFPSLGIMLPPWAAGACMALSSVSVVCSSLLLRRYRKPRLTTILEIT-VD-------------
>Eucalyptus_grandis_71139@23573823
-------------------------------------------------------------------------------------MAPNFVDLQLSRLSGAAGRKTGDDLEEGGG---------------------------GGGGADLEDVRLLDSYEDNAPA------------------------------SAGEAAGMRRVQVR--VTGMTCAACSNSVEEALRAVDGVLRASVALLQNKADVVYDPSL-VK--------------------------------------------------------------EVDIKNAIEDAGFEA---EILPEPNSSKTK-------------------------------------QQTTLLGQFTIGGMTCAACVNSVEGILRSLPGVKGAVVALATSLGEV-----EYDPAVISK---DD-IVNAIEDAGF--EASLVQ----S-SQ------------------------------------------------QD---------KIILGVAGVFSV-MDVHFL--E-GILSS----------------L--------------------KGVRQF------RFDRTS-G-ELDILFD-----PEV------V-TSRSLVDSIEGA-----S------------------------------S-----GQFKLHV-----MNPYSRMTS--------------KDVE-----ETTKMFRLF--TS----------------------SLFLSI-----PVFIIRV-VCPQIP-MV-YSLLLW--RCGP---------FLMGDWLKWALVSVVQFVIGRRFYVAAWRALR-NGSTNMDVLVVLGTSASYFYSVGALL--Y----------------GA----------L------TG-------F-W-----SPT-YFETSSMLITFVLLGKYLESLAKGKTSDAIKKLVELAPATALLLGKDK------------------------------------------------------------------------------GGRYISEREIDALLIQPGDILKVLPGTKVPADGTVEWGS-SYVNESMVTGESLPVLKEVNLSVIGGTINLH-GVL---HMRATKVGSDAVLSQIISLVETAQMSKAPIQKFADFIASIFVPSVVALSFLTFVAWYLAGAFGAYPEEWLPDKSNYFVLALMFSISVVVISCPCALGLATPTAVMVATGVGA-NNGVLIKGGEA-LERAQKVKYVIFDKTGTLTQGKATVT----------T------AKVFN---EMD--------------------------------RGQ----F---------LNLVASAEASSEHPLGKAIVEYARHFHF------FDDPSETD--DA--------------------------------------------------LNSKES----M-NSGWLQDVTEFSA------------------LPGRGI----QCFI--E-GK--RV--------------------------------------------------------------------------------LVGNR----KLL------V-ESGI----A---------IPTHV-----------DNFVVEL-EESARTGIL----VAY-GDALIGVLGVADPLKREAAVVVEGLKK-MGVSPVMVTGDNWRTARAVAKEVGIED--VRAEVMPAGKAEVICSF------------Q---------------------------------------------------KDGS------IVAMVGDGINDSPALAAADVGMAIGA--GTDIAIEAADYVLMRNNLEDVITAVDLSRKTFARIRCNYVFAMAYNVIAIPVAAGVFFPWLRIVLPPWVAGACMAFSSVSVVCSSLLLRRYKKPRLTTILEIT-VE-------------
>Eucalyptus_grandis_71139@23573824
-------------------------------------------------------------------------------------MAPNFVDLQLSRLSGAAGRKTGDDLEEGGG---------------------------GGGGADLEDVRLLDSYEDNAPA------------------------------SAGEAAGMRRVQVR--VTGMTCAACSNSVEEALRAVDGVLRASVALLQNKADVVYDPSL-VK--------------------------------------------------------------EVDIKNAIEDAGFEA---EILPEPNSSKTK-------------------------------------QQTTLLGQFTIGGMTCAACVNSVEGILRSLPGVKGAVVALATSLGEV-----EYDPAVISK---DD-IVNAIEDAGF--EASLVQ----S-SQ------------------------------------------------QD---------KIILGVAGVFSV-MDVHFL--E-GILSS----------------L--------------------KGVRQF------RFDRTS-G-ELDILFD-----PEV------V-TSRSLVDSIEGA-----S------------------------------S-----GQFKLHV-----MNPYSRMTS--------------KDVE-----ETTKMFRLF--TS----------------------SLFLSI-----PVFIIRV-VCPQIP-MV-YSLLLW--RCGP---------FLMGDWLKWALVSVVQFVIGRRFYVAAWRALR-NGSTNMDVLVVLGTSASYFYSVGALL--Y----------------GA----------L------TG-------F-W-----SPT-YFETSSMLITFVLLGKYLESLAKGKTSDAIKKLVELAPATALLLGKDK------------------------------------------------------------------------------GGRYISEREIDALLIQPGDILKVLPGTKVPADGTVEWGS-SYVNESMVTGESLPVLKEVNLSVIGGTINLH-GVL---HMRATKVGSDAVLSQIISLVETAQMSKAPIQKFADFIASIFVPSVVALSFLTFVAWYLAGAFGAYPEEWLPDKSNYFVLALMFSISVVVISCPCALGLATPTAVMVATGVGA-NNGVLIKGGEA-LERAQKVKYVIFDKTGTLTQGKATVT----------T------AKVFN---EMD--------------------------------RGQ----F---------LNLVASAEASSEHPLGKAIVEYARHFHF------FDDPSETD--DA--------------------------------------------------LNSKES----M-NSGWLQDVTEFSA------------------LPGRGI----QCFI--E-GK--RV--------------------------------------------------------------------------------LXXX----------------------------------------------------------------------------------------------------------------------------------------------------------------------------------------------------------------------------------------------------------------------------------------------------------------------------------------------------------------------------------
>Cucumis_sativus_3659@16953908
-------------------------------------------------------------------------------------MAPGLRDLQLAHVAADDRRLPA----ISAA---------------------------DDIPEDLEDVRLLDSYERQEEN------------------------------LGQIRDGMNRVQVT--VSGMTCAACSNSVEAALRGVNGVLMASVALLQNRADVVFDPSL-VK--------------------------------------------------------------EEDIKEAIEDAGFEA---EIIPETTSVGKK-------------------------------------SHGTLVGQFTIGGMTCAACVNSVEGILKDLPGVRRAVVALATSLGEV-----EYDPTITSK---DD-IVNAIEDAGF--EASFVQ----S-SE------------------------------------------------QD---------KILLTVAGIAGE-VDVQFL--E-AILSN----------------L--------------------KGVKRF------LFDSTS-G-RLEIVFD-----PEV------V-GPRSLVDEIEGR-----S------------------------------N-----RKFKLHV-----TSPYTRLTS--------------KDVE-----EANNMFRLF--IS----------------------SLFLSV-----LIFLQRV-ICPHIP-LI-YSLLLW--RCGP---------FLMDDWLKWALVTVVQFVIGKRFYVAAARALR-NGSTNMDVLVALGTTASYVYSVCALL--Y----------------GA----------V------TG-------F-W-----SPT-YFETSAMLITFVLLGKYLECLAKGKTSDAIKKLVELAPATALLLIRDK------------------------------------------------------------------------------GGNLIEEREIDALLIQPGDVLKVLPGTKIPADGVVVWGS-SYVNESMVTGESIPVLKEVSLNVIGGTINFH-GAL---HIRATKVGSDAVLNQIISLVETAQMSKAPIQKFADFVASIFVPTVVAMALCTLFGWYVGGILGAYPAEWLPENGNYFVFSLMFAIAVVVIACPCALGLATPTAVMVATGVGA-SNGVLIKGGDA-LERAQKVKYVIFDKTGTLTQGKATVT----------T------AKIFT---EIS--------------------------------RGD----F---------LKLVASAEASSEHPLGKAIVEYARHFHF------FDEPSATK--NV-------------------------------------------------ENQS--K----E-SSGWLFDVTDFSA------------------LPGQGI----QCTI--E-GK--RI--------------------------------------------------------------------------------LVGNR----KLM------N-ERGI----S---------IAPHV-----------DNFVIEL-EESAKTGIL----VAC-DDNLIGVVGIADPLKREAAVVVEGLVK-MGVSPVMVTGDNWRTARAVAKELGIQD--VRAEVMPAGKAEVIQNF------------Q---------------------------------------------------KDGS------TVAMVGDGINDSPALAASDIGIAIGA--GTDIAIEAADFVLMRNNLEDVITAIDLSRKTFNRIRLNYVFAMAYNVIAIPIAAGVFFPSLGVKLPPWAAGACMALSSVSVVCSSLLLRRYKRPRLTTILEIT-VE-------------
>Cucumis_sativus_3659@16953909
-------------------------------------------------------------------------------------MAPGLRDLQLAHVAADDRRLPA----ISAA---------------------------DDIPEDLEDVRLLDSYERQEEN------------------------------LGQIRDGMNRVQVT--VSGMTCAACSNSVEAALRGVNGVLMASVALLQNRADVVFDPSL-VK--------------------------------------------------------------EEDIKEAIEDAGFEA---EIIPETTSVGKK-------------------------------------SHGTLVGQFTIGGMTCAACVNSVEGILKDLPGVRRAVVALATSLGEV-----EYDPTITSK---DD-IVNAIEDAGF--EASFVQ----S-SE------------------------------------------------QD---------KILLTVAGIAGE-VDVQFL--E-AILSN----------------L--------------------KGVKRF------LFDSTS-G-RLEIVFD-----PEV------V-GPRSLVDEIEGR-----S------------------------------N-----RKFKLHV-----TSPYTRLTS--------------KDVE-----EANNMFRLF--IS----------------------SLFLSV-----LIFLQRV-ICPHIP-LI-YSLLLW--RCGP---------FLMDDWLKWALVTVVQFVIGKRFYVAAARALR-NGSTNMDVLVALGTTASYVYSVCALL--Y----------------GA----------V------TG-------F-W-----SPT-YFETSAMLITFVLLGKYLECLAKGKTSDAIKKLVELAPATALLLIRDK------------------------------------------------------------------------------GGNLIEEREIDALLIQPGDVLKVLPGTKIPADGVVVWGS-SYVNESMVTGESIPVLKEVSLNVIGGTINFH-GAL---HIRATKVGSDAVLNQIISLVETAQMSKAPIQKFADFVASIFVPTVVAMALCTLFGWYVGGILGAYPAEWLPENGNYFVFSLMFAIAVVVIACPCALGLATPTAVMVATGVGA-SNGVLIKGGDA-LERAQKVKYVIFDKTGTLTQGKATVT----------T------AKIFT---EIS--------------------------------RGD----F---------LKLVASAEASSEHPLGKAIIXXX------------------------------------------------------------------------------------------------------------------------------------------------------------------------------------------------------------------------------------------------------------------------------------------------------------------------------------------------------------------------------------------------------------------------------------------------------------------------------------------------------------------------------------------------------------------------------------------------------------------
>Vitis_vinifera_29760@17823842
---------------------------------------------------------------------------------------------------------------------------------------------------------------------------------------------------------MRGIQVR--VTGMTCAACSNSVEGALRDVNGVLRASVALLQNRADVVFDPKL-VG--------------------------------------------------------------EEDIKNAIEDAGFDA---EIMSEPSR--TK-------------------------------------PHGTLLGQFTIGGMTCAVCVNSVEGILRKLPGVKRAVVALATSLGEV-----EYDPTIISK---DD-IVNAIEDAGF--EASFVQ----S-SE------------------------------------------------QD---------KIILGVTGISNE-MDALIL--E-GILTS----------------I--------------------RGVRQF------LFDRTL-G-ELEVLFD-----PEV------I-SSRSLVDGIEGG-----S------------------------------N-----AKFKLHV-----KNPYTRMTS--------------KDLE-----ESSNMFRLF--TS----------------------SLFLSI-----PVFLIRV-VCPHIP-LV-DSLLLL--RCGP---------FLMGDWLKWALVSLVQFVIGKRFYIAAGRALR-NGSANMDVLVALGTSASYFYSVCALL--Y----------------GA----------V------TG-------F-W-----SPT-YFEASAMLITFVLLGKYLESLAKGKTSDAIKKLVELAPATALLLVKDK------------------------------------------------------------------------------GGRFIEEQEIDAMLIQPGDVLKVLPGTKVPADGIVMWGS-SYVNESMVTGESAPVSKEVNSPVIGGTMNLY-GAL---HIQATKVGSNAVLSQIISLVETAQMSKAPIQKFADFVASIFVPTVVAMSLLTLLGWYVSGTLGAYPKQWLPENGNYFVFALMFAISVVVIACPCALGLATPTAVMVATGVGA-NNGVLIKGGDA-LERAQKVKYVVFDKTGTLTQGKATVT----------T------AKVFT---GMD--------------------------------HGE----F---------LTLVASAEASSEHPLAVAIVEYARHFHF------FEEPSTTK--DA-------------------------------------------------QDHSRET----R-FSGWLLDVSEFSA------------------LPGRGV----QCFI--K-GK--RV--------------------------------------------------------------------------------LVGNR----KLL------T-ESGV----T---------IPTDV-----------ENFLVNL-EESAKTGVL----VAY-DDTAVGVLGVADPLKREAAVVVEGLLK-MGVIPVMVTGDNWRTARAVAKEVGIQD--VRAEVMPAGKAEVIHSF------------Q---------------------------------------------------KDGS------IVAMVGDGINDSPALAAADVGMAIGA--GTDIAIEAADYVLMRSNLEDVITAIDLSRKTFSRIRLNYVFAMAYNVIAIPIAAGVFFPWLGIKLPPWAAGACMALSSVSVVCSSLLLRRYKKPRLTTILEIT-VE-------------
>Glycine_max_3847@26342994
-------------------------------------------------------------------------------------MAPGIRGLQLTSLAG--------------------------------------------DSDELEDVRLLDSYDE-------------------------------------IDGGARRIQVS--VTGMTCAACSNSVESALKSLDGVISASVALLQNKADVVFNSAL-LK--------------------------------------------------------------DEDIKNAIEDAGFEA---DILPESSTVA----------------------------------------HETLVGQFTIGGMTCAACVNSVEGILRNLPGVKRAVVALATSSGEV-----EYDPSVISK---DD-IVNAIEDSGF--DGSLIE----S-NE------------------------------------------------QD---------KIILGVVGVYSL-IDTQVL--E-GILSS----------------T--------------------KGVRKF------HFDKVS-G-ELDVLFD-----PEV------L-SSRSVVDAIQEG-----S------------------------------N-----GKFKLHV-----RSPYTRMAS--------------KDVE-----EISTIFRLF--IS----------------------SLFLSI-----PLFFMRV-VCPHIP-PF-YSLLLW--RCGP---------FLMGDLLKWALVSVIQFVIGKRFYIAAGRALR-NGSTNMDVLVAVGTTASYIYSVCALL--Y----------------GA----------L------TG-------F-W-----SPT-YFETSAMLITFVLLGKYLECLAKGKTSDAIKKLVELAPATALLVVKDK------------------------------------------------------------------------------GGKSIEEREIDSLLVQPGDTLKVLPGAKVPADGIVTWGS-SYVNESMVTGESVPIMKEVNASVIGGTINLH-GVL---HVEATKVGSDTVLSQIISLVEMAQMSKAPIQKFADYVASIFVPTVVSLALLTLLGWYVAGSIGAYPEEWLPENGNHFVLALMFAISVVVIACPCALGLATPTAVMVATGVGA-NNGVLIKGGDA-LERAQRVKYVIFDKTGTLTQGKATVT----------A------AKTFT---GME--------------------------------RGE----F---------LKLVASAEASSEHPLAKAILAYARHFHF------FDDSSATT--GT-------------------------------------------------ENDAKTD----A-KSGWLFDVSDFFA------------------LPGRGV----QCFI--D-GK--HI--------------------------------------------------------------------------------LVGNR----KLM------E-ENGI----D---------ISTEV-----------ENFVVEL-EESAKTGIL----VAY-NDILTGALGIADPLKREAAVVIEGLQK-MGVKPVMVTGDNWRTARAVAKEVGIQD--VRAEVMPAGKADVVRSF------------Q---------------------------------------------------KDGS------IVAMVGDGINDSPALAAADVGMAIGA--GTDIAIEAAEYVLMRNSLEDVITAIDLSRKTFTRIRLNYVFAMAYNVVAIPVAAGVFYPSLGLKLPPWVAGACMALSSVSVVCSSLLLKRYRRPRLTTILEIV-VE-------------
>Glycine_max_3847@26330697
-------------------------------------------------------------------------------------MAPGIGGLQLTSLAGDRRTA-------------------------------------AADSDELEDMRLLDSYDE-------------------------------------INGGARRIQVE--VTGMTCAACSNSVESALKSLDGVISASVALLQNKADVVFNTAL-LK--------------------------------------------------------------DEDIKNAIEDAGFEA---DILPESSTVGKV-------------------------------------PQGTLVGQFTIGGMTCAACVNSVEGILRNLPGVRRAVVALATSSGEV-----EYDPSVISK---DD-IVNAIEDSGF--DGSFIQ----S-NE------------------------------------------------QD---------KIILRVVGVYSL-IDAQVL--E-GILSS----------------T--------------------KGVRQF------HFDQVS-G-ELDVLFD-----PEV------L-SSRSVVDAIQEG-----S------------------------------N-----GKFKLHV-----RSPYTRMAS--------------KDVA-----ETSTIFRLF--IS----------------------SLFLSI-----PLFFMRV-VCPHIP-LF-YSLLLW--RCGP---------FLMGDWLKWALVSVIQFVIGKRFYIAASRALR-NGSTNMDVLVAVGTTASYVYSVCALL--Y----------------GA----------L------TG-------F-W-----SPT-YFETSAMLITFVLLGKYLECLAKGKTSDAIKKLVELTPATALLVVKDK------------------------------------------------------------------------------GGKSIEVREIDSLLIQPGDTLKVLPGAKIPADGIVTWGS-SYVNESMVTGESVPIMKEVNASVIGGTINLH-GVL---HIQATKVGSDTVLSQIISLVETAQMSKAPIQKFADYVASIFVPSVVSLALLTLLGWYVAGSIGAYPEEWLPENGNHFVFALMFSISVVVIACPCALGLATPTAVMVATGVGA-NNGVLIKGGDA-LERAQRVKYVIFDKTGTLTQGKATVT----------A------AKTFT---GME--------------------------------RGE----F---------LKLVASAEASSEHPLAKAILAYARHFHF------FDDSSDTT--GT-------------------------------------------------EIDAEND----A-KSGWLFDVSDFSA------------------LPGIGV----QCFI--D-GK--LI--------------------------------------------------------------------------------LVGNR----KLM------E-ENGI----D---------ISTEV-----------ENFVVEL-EESAKTGIL----VAY-NDILTGVLGIADPLKREASVVIEGLQK-MGVTPVMVTGDNWRTARAVAKEVGIQD--VRAEVMPAGKADVVRSF------------Q---------------------------------------------------KDGS------IVAMVGDGINDSPALAAADVGMAIGA--GTDIAIEAAEYVLMRNNLEDVITAIDLSRKTFSRIRLNYVFAMAYNVVAIPVAAGVFYPSLGIKLPPWVAGACMALSSVSVVCSSLLLKRYKRPRLTTILEII-VE-------------
>Phaseolus_vulgaris_3885@27145899
-------------------------------------------------------------------------------------MAPGVGGLQLTSLAAA---A-------------------------------------ASDSDDLEDVRLLDSYDE-------------------------------------IDAGARRIQVT--VTGMTCAACSNSVESALKSLDGVISASVALLQNKADVVFNSAL-LK--------------------------------------------------------------DEDIKNAIEDAGFEA---DILPESSTVGKM-------------------------------------PHGTLVGQFTIGGMTCAACVNSVEGILRKLPGVKRAVVALATSSGEV-----EYDSSVISK---DD-IVNAIEDSGF--DASFLQ----S-NE------------------------------------------------QD---------KIILGVVGVYSV-IDGQVL--E-GIISS----------------I--------------------KGVRQF------HFDQIS-G-ELDVLFD-----PEV------L-SSRSLVDAIQGG-----S------------------------------N-----GKFKLHV-----RSPHMRMTS--------------KGAE-----EISTIFRRF--IS----------------------SLFLSI-----PLFFVRV-VCPHIP-FM-YSLLLR--RCGP---------FLMSDWLKWALVSLIQFVIGKCFYIAAGRALR-NGSTNMDVLVAVGTTASYVYSVCALL--Y----------------GA----------L------TG-------F-W-----SPT-YFETSAMLITFVLLGKYLECLAKGKTSDAIKKLVELAPATALLVVKDK------------------------------------------------------------------------------GGKCIEEREIDCLLVQPGDTLKVLPGAKIPTDGIVTWGS-SYVNESMVTGESVPILKEVNAPVIGGTINFH-GVL---HVRASKVGSDTVLSQIISLVETAQMSKAPIQKFADYVASIFVPLVVSLALLTLLCWYIAGAIGAYPEEWLPENGNHFVFALMFSISVVVIACPCAVGLATPTAVMVATGVGA-NNGVLIKGGDA-LERAQRVKYVIFDKTGTLTQGKATVT----------T------AKTFT---GME--------------------------------RGE----F---------LKLVASAEASSEHPLANAILAYARHFHF------FDDSSADT--GT-----------------------------------------------------END----A-KTGWLFDVSDFSA------------------LPGKGV----QCFI--D-GK--LI--------------------------------------------------------------------------------LVGNR----KLM------A-ENGI----H---------ISTEV-----------ENFVVEL-EESAKTGIL----VAY-NDILTGVLGIADPLKREASVVIEGLQK-MGVTPVMVTGDNWRTARAVAKEVNISD--VRAEVMPAGKADVVRSF------------Q---------------------------------------------------KDGS------IVAMVGDGINDSPALAAADVGMAIGA--GTDIAIEAADYVLMRNNLEDVITAIDLSRKTFSRIRLNYVFAMAYNVVAIPVAAGVFYPSLRIKLPPWVAGACMALSSVSVVCSSLLLKRYRRPRLTAILEIV-VE-------------
>Medicago_truncatula_3880@23018658
-------------------------------------------------------------------------------------MASAVRDLQLTNLPAGRKIAA------------------------------------VDNSDDLENVRLLDSDDG-------------------------------------VDDEMRRIQVR--VSGMTCTACSNSIESALKAVDGVLTASVALLQNKADVVFNPAL-VK--------------------------------------------------------------DEDIKNAIEDAGFEA---DILPESSGPGKV-------------------------------------PHETLVGQFTIGGMTCAACVNSVEGILRNLPGVKRAVVALATSLGEV-----EYDPSVISK---DD-IVNAIEDSGF--EASFVQ----S-NE------------------------------------------------QD---------KIIFGVVGVYSL-TDTQVL--E-GMLSN----------------M--------------------KGVRQF------RFDQLS-S-ELDVLFD-----PQV------L-SPRSLVDGIHGE-----S------------------------------N-----GKFELHV-----RSPYTRMAS--------------KDVE-----ETSTIFRLF--IS----------------------SLCLSV-----PLFLMKV-VCPHIP-FM-YSLLLW--RCGP---------FLMGDWLKWALVSVIQFGIGKRFYVAAGRALR-NGSTNMDVLIAVGTTASYVYSVCALL--Y----------------GA----------L------TG-------F-W-----SPT-YFETSAMLITFVLLGKYLEVLAKGKTSDAIKKLVELAPATAILIINDK------------------------------------------------------------------------------DGKSFEEREIDSLLVQPGDTLKVLPGTKIPADGIVTCGS-SHVNESMVTGESIPVLKEVNASVIGGTINLH-GVL---HIKATKVGSDTVLCQIISLVETAQMSKAPIQKFADYV-SIFVPTVVSLALLTFLGWYIAGSIGAYPEEWLPENGNHFVFALMFSISVVVIACPCALGLATPTAVMVATGVGA-NNGVLIKGGDA-LETAQMVKYVIFDKTGTLTQGKASVT----------T------AKVFT---GMQ--------------------------------RGE----F---------LTLVASAEASSEHPLAKAVLAYARHFHF------FEDSSDAT---------------------------------------------------------QND----A-KSGWLFDVSDFSA------------------LPGRGV----QCSI--D-GR--RI--------------------------------------------------------------------------------LVGNR----KLM------V-ENGI----D---------ISTEV-----------ENFVVEL-EQNAQTGIL----VSY-DDILIGVLGVADPLKREASVVIEGLQK-MGVIPVMVTGDNWRTARAVAKEVGIQD--VRAEVMPAGKAEIVRSF------------Q---------------------------------------------------KDGS------IVAMVGDGINDSPALAAADVGMAIGA--GTDVAIEAANFVLMRNNLEDVITAIHLSRKTFSRIRLNYVFAMGYNVVAIPVAAGALYPSLGIKLPPWVAGACMALSSVSVVCSSLLLKRYRRPRLXXX--------------------
>Glycine_max_3847@26321569
-------------------------------------------------------------------------------------MAPSTGDVQLTSPAS------------------------------------------GEDSDDLEDVRLLDSYDKND----------------------------------VVHDETKRIQVR--ITGMTCAACSNSVETALRSVHGITEASVALLQNKADVVFVPGL-VK--------------------------------------------------------------DEDIKNAIEDAGFEA---EILPDSGAVAHG------------------------------------GAAAAVVGQFTIGGMTCAACVNSIEGILRNLNGVKRAVVALATSLGEV-----EYDPNVISK---DD-IVAAIEDAGF--EGTFVQ----S-NG------------------------------------------------QD---------QIVLGVSGVYSL-GDAQVL--E-AMLSG----------------T--------------------KGVRQF------RFDTAV-N-ELDVVFD-----PEV------I-SSRSLVDGIQLG-----S------------------------------N-----GRFKLHV-----RNPYARMAS--------------KDGS-----ESSTMFRLF--IS----------------------SLFLSI-----PLFFMGV-ICPHIP-LV-YSLLLW--RCGP---------FLMGDWLNWALVSVIQFVIGKRFYIAAGRALR-NGSTNMDVLVALGTTASYAYSVCALL--Y----------------GA----------L------TG-------F-W-----SPT-YFETSAMLITFVLLGKYLECLAKGKTSDAIKKLVELTPATALLIAKDK------------------------------------------------------------------------------GGRTVEEREIDSLLIQPGDTLKVLPGTKIPADGIVTWGS-SYVNESMVTGESIPVSKEVNASVIGGTINLH-GVL---HVQATKVGSDTVLSQIISLVETAQMSKAPIQKFADYVASIFVPTVVVLALLTLLCWYVAGALGAYPDEWLPKNGNHFVFALMFSISVVVIACPCALGLATPTAVMVATGVGA-NNGVLIKGGDS-LERAQMVKYVIFDKTGTLTQAKATVT----------V------AKVFG---GMD--------------------------------RGD----F---------LTLVASAEASSEHPLAKAILQYARHFHF------FDESSPTS--DT-------------------------------------------------KS-ASED----Y-KSGWLYDVSDFSA------------------LPGRGI----QCFI--D-GR--RI--------------------------------------------------------------------------------LVGNR----KLL------E-ENGI----N---------ISTEV-----------ENFVVEL-EESAKTGIL----VAY-DDILIGVLGIADPLKREAAVVIEGLQK-MGVIPVMVTGDNWRTARAVAKEVGIQD--VRAEVMPAGKADVVRSF------------Q---------------------------------------------------KDGS------IVAMVGDGINDSPALAAADVGMAIGA--GTDVAIEAANYVLMRDNLEDVITAIDLSKKTFFRIRLNYVFAMAYNVVAIPVAAGVFFPWLGIKLPPWVAGACMALSSVSVVCSSLLLRRYRKPKLTTILEIV-VI-------------
>Glycine_max_3847@26309710
-------------------------------------------------------------------------------------MAPSTGDVQLTSPGA------------------------------------------GQDFDDLEDIRLLDSYDKND----------------------------------VVHDETKRIQVR--ISGMTCAACSNSVQTALRSVHGVTEASVALLQNKAEVVFIPGL-VK--------------------------------------------------------------DEDIKNAIEDAGFEA---EILPDSGAAAHA------------------------------------AASAAVLGQFTIVGMTCAACVNSVEGILRNLNGVKRAVVALATSLGEV-----EYDPHVISK---DD-IVSAIEDAGF--EGAFVQ----S-NG------------------------------------------------RD---------QIVLGVSGVYSL-GDAQVL--E-AMLSG----------------T--------------------KGVRQF------RFDTAV-N-ELDVVFD-----PEV------I-SSRSLVDGIQLG-----S------------------------------N-----GKFKLHV-----RNPYARMAS--------------KDGS-----ESSAMFRLF--IS----------------------SLFLSI-----PLFFMGV-ICPHIP-LV-YSLLLW--RCGP---------FLMGDWLNWALVSVIQFVIGKRFYIAAGRALR-NGSTNMDVLVALGTTASYVYSVCALL--Y----------------GA----------L------TG-------F-W-----SPT-YFETSAMLITFVLLGKYLECLAKGKTSDAIKKLVELTPATALLIVKDK------------------------------------------------------------------------------GGRTIEEREIDSLLVQPGDTLKVLPGTKIPADGIVTWGS-SYVNESMVTGESIPVSKDVNASVIGGTINLH-GVL---HVQATKVGSDTVLSQIISLVETAQMSKAPIQKFADYVASIFVPTVVVLALLTLLCWYIAGALGAYPDEWLPKNGNHFVFALMFSISVVVIACPCALGLATPTAVMVATGVGA-NNGVLIKGGDS-LERAQMVKYVIFDKTGTLTQAKATVT----------A------AKVFA---GMD--------------------------------RGD----F---------LTLVASAEASSEHPLAKAISQYARHFHF------FEESSPTS--GT-------------------------------------------------KN-AAEE----F-KSGWLYDVSDFSA------------------LPGRGI----QCFI--D-GR--RI--------------------------------------------------------------------------------LVGNR----KLL------E-ENGI----N---------ISTEV-----------ESFVVEI-EESAKTGIL----VAY-DDILIGVLGIADPLKREAAVVIEGLQK-MGVIPVMVTGDNWRTARAVAKEVGIQD--VRAEVMPAGKADVVRSF------------Q---------------------------------------------------KDGS------IVAMVGDGINDSPALAAADVGMAIGA--GTDVAIEAANYVLMRDNLEDVITAIDLSRKTFFRIRLNYVFAMAYNVVAIPVAAGVFFPSLGIKLPPWVAGACMALSSVSVVCSSLLLRRYRKPKLTTILEIV-VN-------------
>Phaseolus_vulgaris_3885@27168163
-------------------------------------------------------------------------------------MAPTTGDLQLTSPGA------------------------------------------GEHSDDLEDVRLLDSYDTHY----------------------------------IHHDETKRIQVR--ITGMTCAACSNSVETALRSVDGVTHASVALLQNKADVIFNPSL-VK--------------------------------------------------------------DDDIKNAIEDAGFEA---EILRESGPADRG-------------------------------------GGAAVVGQFTIGGMTCAACVNSVEGILKRLNGVKIAVVALATSLGEV-----EYDPNVISK---DD-IVAAIEDAGF--EGSFVQ----S-NG------------------------------------------------QG---------QVVLGVGGVYSL-GDAKVL--E-GMLSG----------------L--------------------KGVRQF------RFDPVL-N-ELDVVYD-----LEV------I-SSRSLVDGIHLG-----S------------------------------N-----GKFRLHV-----RNPYARMAS--------------KDGS-----ETSNMFRLF--SF----------------------SLFLSI-----PLFFIGV-ICPHIP-LV-YSLLLW--RCGP---------FLMGDWLKWALASVIQFVIGKRFYIAAGRALR-NGSTNMDVLVALGTTASYVYSVCALL--Y----------------GA----------L------TG-------F-W-----SPT-YFETSAMLITFVLFGKYLECLAKGKTSDAIKKLVELTPATAILVVKDK------------------------------------------------------------------------------GGKTVEEREIDSLLVQPGDTLKVLPGTKIPADGIVTWGS-SYVNESMVTGESTPLSKEVNASVIGGTINLH-GAL---HIQATKVGSDTILSQIISLVETAQMSKAPIQKFADYVASIFVPTVVILSLLTLLCWYIAGALGVYPEKWLPENGNHFVFALMFSISVVVIACPCALGLATPTAVMVATGVGA-NNGVLIKGGDS-LERAQMVKYVIFDKTGTLTQGKSKVT----------A------AKVFT---GMD--------------------------------RGE----F---------LTLVASAEASSEHPLGKAILQYARHFHF------FDESSPTC--GT-------------------------------------------------KN-GAEE----F-KTGWLYDVSDFSA------------------LPGRGI----QCFI--D-GK--RI--------------------------------------------------------------------------------LVGNR----KLL------E-ENGI----E---------ISTEV-----------ENFVVEL-EESAKTGIL----VAY-DDVLTGALGIADPLKREAAVVIDGLRK-MGVIPVMVTGDNWRTARAVAKEVGIED--VRAEVMPAGKAEVVRSF------------Q---------------------------------------------------KDGS------MVAMVGDGINDSPALAAADVGMAIGA--GTDVAIEAANYVLMRDNLEDVITAIDLSKKTFFRIRLNYVFAMAYNVVAIPVAAGVFFPSLRIQLPPWVAGACMAMSSVSVVCSSLLLRRYKKPKLTTILEIV-VK-------------
>Malus_x_3750@22678916
-------------------------------------------------------------------------------------MAPSPRDLQLSQISARAP--TS--MVA------------------------------AGDFGDLEDVRLLDSYENSE----------------------------------GVXEGMKRVQVR--VSGMTCAACSNSVEXALQSVKGVLTASVALLQSXADVVXDPRL-VK--------------------------------------------------------------DEDIKNAIEDAGFEA---EVIPXPSASGTK-------------------------------------PHGTLSGQFSIGGMTCAACVNSVEGILKGLPGVKRAVVALATSLGEV-----EYDPLVISK---DE-IVNAIEDAGF--DASLVQ----S-SQ------------------------------------------------QD---------KIVLGVAGVFSE-MDAQTL--E-AIISN----------------L--------------------KGVRHF------RVDRIS-R-ELEILFD-----PEV------V-TSRSLVDEIQEA-----S------------------------------N-----EKFKLQV-----ANPYTRMTS--------------KDID-----EASNMFRLF--LS----------------------SLLLSI-----PIFFIRV-VCPXIP-LL-YSLLLW--KCGP---------FEMGDWLKWALVSVVQFVIGKRFYIAAARALR-NGSTNMDVLVALGTSASYFYSVCALL--Y----------------GA----------X------TG-------F-W-----SPT-YFETSAMLITFVLLGKYLECLAKGKTSDAIKKLIELAPATALLIVKDK------------------------------------------------------------------------------GGKVIGEREIDALLIQPRDVLKVLPGT-----------------KSMVTGEXIPVSKEVNSLVIGGTINLH-GAL---HIQVXKVGSDTVLSQIINLVETAQMSKAPIQKFADFIASIFVPTVVALALLTLLGWYIAGAFGAYPEKWLPENGNHFVFALMFSISVVVIACPCALGLATPTAVMVATGVGA-NNGVLIKGGDA-LERAQKIKYVIFDKTGTLTQGKASVT----------T------VKVFT---GMD--------------------------------RGE----F---------LKLVASAEA--------------RHFHF------FDEPSVTN--DX-------------------------------------------------PNKSKDT----T-LSGWLFDASEFSA------------------LPGRGI----QCFI--D-GK--LV--------------------------------------------------------------------------------LVGNR----KLM------T-ESGI----D---------IPTHV-----------ENFVVEL-EESAKTGIL----VAY-XGNLIGVLGVADPLKREAAIVIEGLRK-MGVIPVMVTGDNXRTAQAVAKEVGIQD--VRAEVMPAGKADVVCSF------------Q---------------------------------------------------KDGS------IVAMVGDGINDSPALAASDVGMAIGA--GTDIAIEAADYVLMRNNLEDVITAIDLSRKTFTRIRLNYVFAMAYNVIAIPIAAGVFFPSLGIMLPPWAAGACMAMSSVSVVCSSLLLRRYKKPRLTAILEIV-VE-------------
>Malus_x_3750@22647969
-------------------------------------------------------------------------------------MAPSPRYLQLTQVSAGDR--KS--MVA------------------------------AGDFGDSEDVRLLDSYENSE----------------------------------GVEAGMKRVQVR--VSGMTCAACSNSVEGALQSVNGVLTASVALLQNRADVVFDPRL-IK--------------------------------------------------------------DEDIKKAIEDAGFDA---EVILEPSASGTK-------------------------------------PHGTLLGQFSIGGMTCAACVNSVEGILKGLPGVKRAVVALATSLGEV-----EYDPTLISK---DD-IVNAIEDAGF--DASLVQ----S-SE------------------------------------------------QD---------KIILGVAGVFSE-MDAQML--E-AIIIN----------------L--------------------KGVRHF------RFDRIS-S-ELEILFD-----PEV------V-TSRSLVDGINEA-----S------------------------------N-----EKFKLQV-----ANPYTRMTS--------------KDIG-----EASNIFRLF--LS----------------------SLLLSI-----PIFFIRV-VCPHIP-LL-YSLLLR--RCGP---------FVMGDWLKWALVSVVQFVIGKRFYVAAARALR-NGSTNMDVLVALGTSASYFYSVCALL--Y----------------GA----------V------TG-------F-W-----SQT-YFETSAMLITFVLLGKYLECLAKGKTSDAIKKLIELAPATALLLVKDK------------------------------------------------------------------------------GGKVIGEREIDALLIQPGDVLKVLPGTKVPADGMVVWGS-SYVNESMVTGEAIPVSKEVNSLVIGGTINLH-GAL---HIQITKVGSDTVLSQIINLVETAQMSKAPIQKFADFVASIFVPTVVALALLTLLGWYTAGAFGAYPEEWLPENGNHFVFALMFSISVVVIACPCALGLATPTAVMVATGVGA-NNGVLIKGGDA-LERAQKIKYVIFDKTGTLTQGKATVT----------T------VKVFT---GMD--------------------------------RGE----F---------LKLVASAEASSEHPLAKAIVEYARHFHF------FDEPSVAD--DA-------------------------------------------------PNKSKDT----T-ISGWLFDASEFSA------------------LPGRGI----QCFI--D-GK--LI---------------------------------------------------------------------------------VGNR----KLM------T-ESGI----N---------IPTHV-----------ENFVVEL-EESAKTGII----VAY-EGNLLGVLGVADPLKREAAIVIEGLRK-MGVIPVMVTGDNRRTAQAV----GIQD--VRAEVMPAGKADAVCSF------------Q---------------------------------------------------K-------------------------------------GTDIAIEAADYVLMRNNLEDVITAIDLSRKTFTRIRLNYVFAMAYNVIAIPIAAGVFFPSLGIMLPPWAAGACMAMSSVSVVCSSLLLRRYRKPRLTAILEIV-VE-------------
>Fragaria_vesca_57918@27273934
----------------------------------------------------------------------------------XXXMAPSLRDLQLTQLSKSS--------AG------------------------------DGDDGDHEGVRLLDSYEKSG--------------------------------EGVEEEGTRRVQVR--VTGMTCAACSNSVEGALRSVNGVLTASVALLQNRADVVFDLRL-VK--------------------------------------------------------------DEDIKNAIEDAGFEA---EVIPDPSTNGVK-------------------------------------QQGTLTGQFSIGGMTCAACVNSVEGILKGLPGVKRAVVALATSLGEV-----EYDPTVISK---DD-IVNAIEDAGF--EGSLVQ----S-SQ------------------------------------------------QD---------KIILGVAGMFNE-IDAQVL--E-AIICN----------------L--------------------KGVRHF------RLDRIS-R-ELEILFD-----PEV------V-TSRSLVDGIEGA-----S------------------------------N-----GKFKLQV-----ANPYTRMTC--------------KDAD-----EAANMFRLF--IS----------------------SLVLSV-----PVFLIRV-VCPHIP-LL-YSLLLW--RCGP---------FEMGDWLKWALVSVVQFVIGKRFYIAAARALR-NGSTNMDVLVALGTSASYFYSVCALL--Y----------------GA----------V------TG-------F-W-----SPT-YFETSAMLITFVLLGKYLECLAKGKTSDAIKKLIELAPATALLLVKDK------------------------------------------------------------------------------GGRYVGEREIDALLIQPGDTLKVLPGTKVPADGMVVWGS-SYVNESMVTGEAIPVLKEVNSLVIGGTINLH-GAL---HIQVTKVGSDTVLHQIINLVETAQMSKAPIQKFADFVASIFVPTVVALSLLTFLGWYAAGAFGAYPEQWLPENGNHFVFALMFSISVVVIACPCALGLATPTAVMVATGVGA-NNGVLIKGGDA-LERAQKINYVIFDKTGTLTQGKATVT----------A------VKVFT---GMD--------------------------------RGD----F---------LKLVASAEASSEHPLGKAIVEYARHFHF------FDEPSATN--A--------------------------------------------------TNQSKEP----V-ISEWLFDVSDFFA------------------LPGRGI----QCLI--D-GK--LI--------------------------------------------------------------------------------LVGNR----KLM------T-ESGI----D---------IPTDV-----------ENFVVEL-EESAKTGIL----VAY-EGNLVGVLGVADPLKREAAIVIEGLVK-MGVRPVMVTGDNWRTAQAVAKEVGIKD--VRAEVMPAGKADVVRSF------------Q---------------------------------------------------KDGS------IVAMVGDGINDSPALAASDVGMAIGA--GTDIAIEAAHYVLMRNNLEDVITAIDLSRKTFTRIRLNYVFAMAYNVIAIPIAAGVFFPSLGIMLPPWVAGACMAMSSVSVVCSSLLLRRYRKPRLTAILEIV-VE-------------
>Prunus_persica_3760@17650148
-------------------------------------------------------------------------------------MAPSPRGLQLTQVSPRARKLPE--MVA------------------------------GGDFGDLEDVRLLDSYDNSE----------------------------------GVEQGTQRVQVR--VSGMTCAACSNSVEGALKSVNGVLTASVALLQNRADVVFDPRL-VK--------------------------------------------------------------DEDIKNAIEDAGFEA---EVIPEQSTNGIK-------------------------------------QHGTLLGQFSIGGMTCAACVNSVEGILKGLPGVKRAVVALATSLGEV-----EYDPTVISK---DD-IVNAIEDAGF--EASLVQ----S-SQ------------------------------------------------QD---------KIILGVAGVFSE-TDAQTL--E-SIISN----------------L--------------------KGVRHF------RFDRIS-R-ELEILFD-----PEV------V-TSRSVVDGIEGA-----S------------------------------N-----EKFKLQV-----ANPYIRMTS--------------KDVE-----EAANMFRLF--IS----------------------SLFLSI-----PVFFIRV-VCPHIP-LL-YSLLLW--RCGP---------FEMGDWLKWALVSVVQFVVGKRFYIAAARALR-NGSTNMDVLVALGTSASYFYSVCALL--Y----------------GA----------V------TG-------F-W-----SPT-YFETSAMLITFVLLGKYLECLAKGKTSDAIKKLIELAPATALLLVKDK------------------------------------------------------------------------------DGRCIGEREIDALLIQPGDVLKVLPGTKVPADGMVLWGS-SYVNESMVTGEAIPVSKEVNSLVIGGTINLH-GAL---NVQVTKVGSDTVLNQIINLVETAQMSKAPIQKFADFVASIFVPTVVAMALLTLLGWYIAGAFGAYPEKWLPENGNHFVFALMFSISVVVIACPCALGLATPTAVMVATGVGA-NNGVLIKGGDA-LERAQKVKYVIFDKTGTLTQGKATVT----------T------VKVFT---GMD--------------------------------RGE----F---------LKLVASAEASSEHPLAKAIVQYARHFHF------FDDPSVTN--DA-------------------------------------------------PNNNKET----T-ISGWLFDVSEFSA------------------LPGRGI----QCFI--D-GK--LI--------------------------------------------------------------------------------LVGNR----KLM------T-ESGI----E---------IPTHV-----------ENFVVEL-EESAKTGIL----VAY-EGNLIGVLGVADPLKREAAIVIEGLCK-MGVIPIMVTGDNWRTAQAVAKEVGIPD--VRAEVMPAGKADVIRSF------------Q---------------------------------------------------KDGS------TVAMVGDGINDSPALAAADIGMAIGA--GTDIAIEAADYVLMRNNLEDVITAIDLSRKTFSRIRLNYVFAMAYNVIAIPIAAGVFFPSLGILLPPWAAGACMAMSSVSVVCSSLLLRRYRKPRLTAILEIV-VE-------------
>Prunus_persica_3760@17650149
-------------------------------------------------------------------------------------MAPSPRGLQLTQVSPRARKLPE--MVA------------------------------GGDFGDLEDVRLLDSYDNSE----------------------------------GVEQGTQRVQVR--VSGMTCAACSNSVEGALKSVNGVLTASVALLQNRADVVFDPRL-VK--------------------------------------------------------------DEDIKNAIEDAGFEA---EVIPEQSTNGIK-------------------------------------QHGTLLGQFSIGGMTCAACVNSVEGILKGLPGVKRAVVALATSLGEV-----EYDPTVISK---DD-IVNAIEDAGF--EASLVQ----S-SQ------------------------------------------------QD---------KIILGVAGVFSE-TDAQTL--E-SIISN----------------L--------------------KGVRHF------RFDRIS-R-ELEILFD-----PEV------V-TSRSVVDGIEGA-----S------------------------------N-----EKFKLQV-----ANPYIRMTS--------------KDVE-----EAANMFRLF--IS----------------------SLFLSI-----PVFFIRV-VCPHIP-LL-YSLLLW--RCGP---------FEMGDWLKWALVSVVQFVVGKRFYIAAARALR-NGSTNMDVLVALGTSASYFYSVCALL--Y----------------GA----------V------TG-------F-W-----SPT-YFETSAMLITFVLLGKYLECLAKGKTSDAIKKLIELAPATALLLVKDK------------------------------------------------------------------------------DGRCIGEREIDALLIQPGDVLKVLPGTKVPADGMVLWGS-SYVNESMVTGEAIPVSKEVNSLVIGGTINLH-GAL---NVQVTKVGSDTVLNQIINLVETAQMSKAPIQKFADFVASIFVPTVVAMALLTLLGWYIAGAFGAYPEKWLPENGNHFVFALMFSISVVVIACPCALGLATPTAVMVATGVGA-NNGVLIKGGDA-LERAQKVKYVIFDKTGTLTQGKATVT----------T------VKVFT---GMD--------------------------------RGE----F---------LKLVASAEASSEHPLAKAIVQYARHFHF------FDDPSVTN--DA-------------------------------------------------PNNNKET----T-ISGWLFDVSEFSA------------------LPGRGI----QCFI--D-GK--LI--------------------------------------------------------------------------------LVGNR----KLM------T-ESGI----E---------IPTHV-----------ENFVVEL-EESAKTGIL----VAY-EGNLIGVLGVADPLKREAAIVIEGLCK-MGVIPIMVTGDNWRTAQAVAKEVXXX-------------------------------------------------------------------------------------------------------------------------------------------------------------------------------------------------------------------------------------------------
>Aquilegia_coerulea_218851@22035864
-------------------------------------------------------------------------------------MALSLRDLQLTSLSNNNNN--------------------------------------DHDSQNLEDVRLLDSYEDEERKK------------------------N-EEVIVDMEQGMKRVQLK--VTGMTCAACSNSIETALMGIKGVVKGSVSLLQNKADVIFDPEL-VK--------------------------------------------------------------DQDIKIAIEDAGFDA---EILTDSNPKKPI-------------------------------------SKGTLTGQFRIGGMTCAACVNSVEGILRKLPGVKRAVVALSTSYGEV-----EYEPTTISK---EE-IVNAIEDAGF--EASFVQ----S-SE------------------------------------------------QD---------RIILGISGITTE-LDWHLL--E-GMLGN----------------L--------------------RGVRQF------RFDIIH-S-ELDVLFD-----PEV------I-SSRSIVDNICGR-----N------------------------------H-----DRYKVTV-----KNPYTSSSS--------------SNME-----ESANMFRLF--IS----------------------SLFLSI-----PVFLIRV-VCPRIP-LV-YSLLLW--RCGP---------FLMGDWLKFGLVSLVQFVVGKRFYIAAGRALR-NGSTNMDVLVALGTSASYFYSVCALL--Y----------------GA----------I------TG-------F-W-----SPT-YFETSAMLITFVLLGKYLEILAKGKTSEAIKKLVELSPATALLLVKDS------------------------------------------------------------------------------GGKLIEEREIDALLIQPGDTLKVLPGSKIPVDGVVLLGT-SYVDESMVTGESLPIQKEVNASVIGGTINLH-GVL---HVQATNVGSNTVLSQIISLVEAAQMSKAPVQKFADFVASIFVPTVVSLALLTFLGWYICGVFGVYPEEWLPDNGNHFVFALMFSISVVVIACPCALGLATPTAIMVATGVGA-NNGVLIKGGDA-LERAQKVKYVVFDKTGTLTQGRATVT----------T------VKVFS---GMD--------------------------------RGD----F---------LTLVASAEASSEHPLARAIVAYARHFHF------FDNPSLAK--DA-------------------------------------------------QRN-IKE----L-NSSWLFDVSGFSA------------------LPGKGV----QCFI--H-EK--RV---------------------------------------------------------------------------------VGNR----KLL------T-ENGV----T---------ISKEA-----------EDFITEI-EENAKTGIL----VAY-NDDLIGVLGLADPIKREAAVVVDGLRK-MGVRPVMVTGDNRRTAQAVAKEVGIQD--VRAEVMPAGKADVIRSF------------Q---------------------------------------------------KDGS------IVAMVGDGINDSPALAAADVGIAIGA--GTDIAIEAADYVLMRSNLEDVIIAIDLSRKTFSRIRWNYVFAMAYNVIAIPVAAGVFFPLLRITLPPWVAGACMALSSVSVVCSSLLLRRYKKPRLTTILEIT-VE-------------
>Aquilegia_coerulea_218851@22035865
-------------------------------------------------------------------------------------MALSLRDLQLTSLSNNNNN--------------------------------------DHDSQNLEDVRLLDSYEDEERKK------------------------N-EEVIVDMEQGMKRVQLK--VTGMTCAACSNSIETALMGIKGVVKGSVSLLQNKADVIFDPEL-VK--------------------------------------------------------------DQDIKIAIEDAGFDA---EILTDSNPKKPI-------------------------------------SKGTLTGQFRIGGMTCAACVNSVEGILRKLPGVKRAVVALSTSYGEV-----EYEPTTISK---EE-IVNAIEDAGF--EASFVQ----S-SE------------------------------------------------QD---------RIILGISGITTE-LDWHLL--E-GMLGN----------------L--------------------RGVRQF------RFDIIH-S-ELDVLFD-----PEV------I-SSRSIVDNICGR-----N------------------------------H-----DRYKVTV-----KNPYTSSSS--------------SNME-----ESANMFRLF--IS----------------------SLFLSI-----PVFLIRV-VCPRIP-LV-YSLLLW--RCGP---------FLMGDWLKFGLVSLVQFVVGKRFYIAAGRALR-NGSTNMDVLVALGTSASYFYSVCALL--Y----------------GA----------I------TG-------F-W-----SPT-YFETSAMLITFVLLGKYLEILAKGKTSEAIKKLVELSPATALLLVKDS------------------------------------------------------------------------------GGKLIEEREIDALLIQPGDTLKVLPGSKIPVDGVVLLGT-SYVDESMVTGESLPIQKEVNASVIGGTINLH-GVL---HVQATNVGSNTVLSQIISLVEAAQMSKAPVQKFADFVASIFVPTVVSLALLTFLGWYICGVFGVYPEEWLPDNGNHFVFALMFSISVVVIACPCALGLATPTAIMVATGVGA-NNGVLIKGGDA-LERAQKVKYVVFDKTGTLTQGRATVT----------T------VKVFS---GMD--------------------------------RGD----F---------LTLVASAEASSEHPLARAIVAYARHFHF------FDNPSLAK--DA-------------------------------------------------QRN-IKE----L-NSSWLFDVSGFSA------------------LPGKGV----QCFI--H-EK--RV--------------------------------------------------------------------------------LVGNR----KLL------T-ENGV----T---------ISKEA-----------EDFITEI-EENAKTGIL----VAY-NDDLIGVLGLADPIKREAAVVVDGLRK-MGVRPVMVTGDNRRTAQAVAKEVGIQD--VRAEVMPAGKADVIRSF------------Q---------------------------------------------------KDGS------IVAMVGDGINDSPALAAADVGIAIGA--GTDIAIEAADYVLMRSNLEDVIIAIDLSRKTFSRIRWNYVFAMAYNVIAIPVAAGVFFPLLRITLPPWVAGACMALSSVSVVCSSLLLRRYKKPRLTTILEIT-VE-------------
>Solanum_lycopersicum_4081@27288190
-------------------------------------------------------------------------------------MAPSMRDVQLTVTGKSSSA--------AAE---------------------------DDIDGSGEEVRLLDSYDEVNLD--------------------------------KLDENLRRIQVR--VTGMTCAACSTSVEGALMGVNGVVKASVALLQNKADVVFDPTL-VK--------------------------------------------------------------DEDITNAIEDAGFEA---ELLSEPAASHTN-------------------------------------PHGTVVGQFTIGGMTCAACVNSVEGILKNLPGVRKAVVALATSLGEV-----EYDSTIISK---DD-IANAIEDAGF--EASFVQ----S-SE------------------------------------------------QD---------KIVLGVIGISGE-MDAQFL--E-GILSK----------------L--------------------HGVKQF------CFDRVS-S-ELEVVFD-----PEV------I-GSRSLVDGIEGG-----S------------------------------S-----GKFKLVV-----KNPYTRMAS--------------RDLE-----ESSRMFRLF--TA----------------------SLSLSV-----PVILMRV-LCPRIP-LL-YSLLIW--QCGP---------FQMGDWLKWALVTVVQFGIGKRFYIAAGRALR-NGSTNMDVLVALGTTASYVYSVCALL--Y----------------GA----------V------SG-------F-W-----SPT-YFETSAMLITFVLLGKYLETLAKGKTSGAIKKLVELTPATATLLVKDK------------------------------------------------------------------------------GGKVVGEREIDALLIQPGDILKVLPGTKVPVDGVVVWGS-SHVNESMVTGESAPVLKEIDSVVIGGTINLH-GSL---HIQGTKVGSNTVLSQIISLVETAQMSKAPIQKFADYIASIFVPTVVTMSLLTFFGWYVAGVLGGYPEEWLPENGNYFVFSLMFAISVVVIACPCALGLATPTAVMVATGVGA-NNGVLIKGGDA-LERAQKISHVIFDKTGTLTQGNAKVT----------T------VKIFN---EMD--------------------------------RGE----F---------LTLVASAEASSEHPLAKAILEYARHFHF------FDEPSNTS--EL-------------------------------------------------QTYSEQA----K-FSGWLHDVSDFSV------------------LPGKGI----QCSI--D-GK--WI--------------------------------------------------------------------------------LVGNR----KLL------T-ENGI----T---------IPSNV-----------ENFVVEL-EESARTGIL----VAH-DNIVIGALGIADPLKREAAVVVEGLIK-MGVKPIMVTGDNWRTARAVAKEVGIQD--VRAEVLPAGKAEVVRSF------------Q---------------------------------------------------KGGS------IVAMVGDGINDSPALAAADVGMAIGA--GTDIAIEAAEYVLMRSNLEDVIIAIDLSRKTFARIRWNYIFAMAYNVISIPVAAGVFFPFLKLELPPWVAGACMAMSSVSVVCSSLYLKRYKKPRLTTILEIT-IE-------------
>Solanum_tuberosum_4113@24429207
-------------------------------------------------------------------------------------MAPSMRDVQLTVTGKSSS---------AAD---------------------------DDIDGAGEEVRLLDSYDEVNLD--------------------------------KLGENLRRIQVR--VTGMTCAACSTSVEGALMGVNGVVKASVALLQNKADVVFDPSL-VK--------------------------------------------------------------DEEIINAIEDAGFEA---ELLSEPAASRTN-------------------------------------PHGTVVGQFTIGGMTCAACVNSVEGILKNLPGVRKAVVALATSLGEV-----EYDSSIISK---DD-IANAIEDAGF--EASFVQ----S-SE------------------------------------------------QD---------KIVLGVVGISGE-MDAQFL--E-GILSK----------------L--------------------HGVKQF------CFDRVS-S-ELEVVFD-----PEV------I-GSRSLVDGIEGG-----S------------------------------S-----GKFKLLV-----KNPYTRMTS--------------RDLE-----ESSRMFRLF--TA----------------------SLSLSV-----PVILMRV-LCPRIP-LL-YSLLIW--QCGP---------FQMGDWLKWALVTVIQFGIGKRFYIAAGRALR-NGSTNMDVLVALGTTASYVYSVCALL--Y----------------GA----------V------SG-------F-W-----SPT-YFETSAMLITFVLLGKYLETLAKGKTSGAIKKLVELTPATATLLVKDK------------------------------------------------------------------------------GGKVVGEREIDALLIQPGDILKVLPGTKVPVDGVVVWGS-SHVNEGMVTGESAPVVKEIDSVVIGGTINLH-GSL---HIQGTKVGSNTVLSQIISLVETAQMSKAPIQKFADYIASIFVPTVVTMSLLTFFGWYVAGVLGGYPEEWLPENGNYFVFSLMFAISVVVIACPCALGLATPTAVMVATGVGA-NNGVLIKGGDA-LERAQKISHVIFDKTGTLTQGNAKVT----------T------VKIFN---EMD--------------------------------RGE----F---------LTLVASAEASSEHPLAKAILEYARHFHF------FDEPSNTS--EF-------------------------------------------------QAYSEQA----K-FSGWLHDVSDFSV------------------LPGKGI----QCSI--Y-GK--WI--------------------------------------------------------------------------------LVGNR----KLL------T-ENGI----T---------IPSNV-----------ENFVVEL-EESARTGIL----VAQ-DNIVIGALGIADPLKREAAVVVEGLIK-MGVKPIMVTGDNWRTARAVAKEVGIQD--VRAEVLPAGKAEVVRSF------------Q---------------------------------------------------KGGS------VVAMVGDGINDSPALAAADVGMAIGA--GTDIAIEAAEYVLMRSNLEDVIIAIDLSRKTFARIRWNYIFAMAYNVIAIPVAAGVFFPFLKLELPPWVAGACMAMSSVSVVCSSLYLKRYKKPRLTTILEIT-IE-------------
>Mimulus_guttatus_4155@17679103
-----------------------------------------------------------------------------------------MTGLQLTAVAGKGSG--------------------------------------ASAEDAGEEDRLLGA------------------------------------YDEEYSADLRRINVS--VTGMTCAACSNSVESALMSLSGVVKASVALLQNKADVTFDPAL-VK--------------------------------------------------------------DEDIKNAIEDAGFDA---EILPEPSTSHSK-------------------------------------PGGTVIGQFTIGGMTCAACVNSVEGILRNLPGVRKAVVALATSLGEV-----EYDPTAINK---DD-IVTAIEDAGF--EASFVQ----S-SE------------------------------------------------QD---------KLVLGVTGISSE-MDAQML--E-GNLCT----------------F--------------------KGVRQF------HYDRTS-K-ELAIHFD-----PEL------L-GSRALVDMIESS-----S------------------------------Y-----GKLKLHV-----KNPYTRMTS--------------KDLE-----ESSNMFRLF--TA----------------------SLFLSV-----PVIFMKV-ICPHIP-LL-YSLLLR--RCGP---------FQMGDWLNWALVTVVQFVIGKRFYVAASRALR-NGSTNMDVLVVLGTSASYFYSVCALL--Y----------------GA----------M------TG-------F-W-----SPT-YFEASAMLITFVLLGKYLESLAKGKTSDAIKKLVELAPATAILIIKDK------------------------------------------------------------------------------GGKVTGEREIDALLIQPGDILKVIPGTKVPADGIVVNGS-SYVDESMVTGESAPALKEVNSSVIGGTINLH-GSL---HVQVSKVGSDTVLSQIISLVETAQMSKAPIQKFADFIASIFVPVVVTLGFLTLLGWYFAGVLGGYPKEWLPENGNYFVFSLMFAISVVVIACPCALGLATPTAVMVATGVGA-NNGVLIKGGDA-LEKAQKVKYVIFDKTGTLTQGKATVT----------T------AKVFS---DMD--------------------------------RGE----F---------LTLVASAESSSEHPLAKAILGYARHFHF------FDVPSAIK--DA-------------------------------------------------QIQGLES----K-SSAWLLDVSDFSA------------------LPGEGV----QCFI--G-GN--KI--------------------------------------------------------------------------------LVGNR----KLM------T-ENRV----A---------IPNHV-----------ENFVVEL-EESAKTGVL----VAC-NNDVIGVMGIADPLKREAAVVIEGLKK-MGVTPVMVTGDNWRTAKAVAKEVGITD--VRAEVMPSGKADVIRSF------------Q---------------------------------------------------KDGS------VVAMIGDGINDSPALAAADVGMAIGA--GTDIAIEAADYVLMRSNLEDVITAIDLSRKTFSRIRLNYIFASAYNIIAIPVAAGVFYPWLRIKLPPWVAGACMALSSITVVCSSLLLRRYRKPRLTTLLEIT-VE-------------
>Arabidopsis_thaliana_3702@19665355
-------------------------------------------------------------------------------------MAPSRRDLQLTPVTGGS----------------------------------------SSQISDMEEVGLLDSYHNEANADD--------------------ILTKI--EEGRDVSGLRKIQVG--VTGMTCAACSNSVEAALMNVNGVFKASVALLQNRADVVFDPNL-VK--------------------------------------------------------------EEDIKEAIEDAGFEA---EILAEEQT------------------------------------------QATLVGQFTIGGMTCAACVNSVEGILRDLPGVKRAVVALSTSLGEV-----EYDPNVINK---DD-IVNAIEDAGF--EGSLVQ----S-NQ------------------------------------------------QD---------KLVLRVDGILNE-LDAQVL--E-GILTR----------------L--------------------NGVRQF------RLDRIS-G-ELEVVFD-----PEV------V-SSRSLVDGIEED-----G------------------------------F-----GKFKLRV-----MSPYERLSS--------------KDTG-----EASNMFRRF--IS----------------------SLVLSI-----PLFFIQV-ICPHIA-LF-DALLVW--RCGP---------FMMGDWLKWALVSVIQFVIGKRFYVAAWRALR-NGSTNMDVLVALGTSASYFYSVGALL--Y----------------GA----------V------TG-------F-W-----SPT-YFDASAMLITFVLLGKYLESLAKGKTSDAMKKLVQLTPATAILLTEGK------------------------------------------------------------------------------GGKLVGEREIDALLIQPGDTLKVHPGAKIPADGVVVWGS-SYVNESMVTGESVPVSKEVDSPVIGGTINMH-GAL---HMKATKVGSDAVLSQIISLVETAQMSKAPIQKFADYVASIFVPVVITLALFTLVGWSIGGAVGAYPDEWLPENGTHFVFSLMFSISVVVIACPCALGLATPTAVMVATGVGA-TNGVLIKGGDA-LEKAHKVKYVIFDKTGTLTQGKATVT----------T------TKVFS---EMD--------------------------------RGE----F---------LTLVASAEASSEHPLAKAIVAYARHFHF------FDESTE----DG-------------------------------------------------ETNNKDL----Q-NSGWLLDTSDFSA------------------LPGKGI----QCLV--N-EK--MI--------------------------------------------------------------------------------LVGNR----KLM------S-ENAI----N---------IPDHV-----------EKFVEDL-EESGKTGVI----VAY-NGKLVGVMGIADPLKREAALVVEGLLR-MGVRPIMVTGDNWRTARAVAKEVGIED--VRAEVMPAGKADVIRSL------------Q---------------------------------------------------KDGS------TVAMVGDGINDSPALAAADVGMAIGA--GTDVAIEAADYVLMRNNLEDVITAIDLSRKTLTRIRLNYVFAMAYNVVSIPIAAGVFFPVLRVQLPPWAAGACMALSSVSVVCSSLLLRRYKKPRLTTVLKIT-TE-------------
>Capsella_rubella_81985@20913247
-------------------------------------------------------------------------------------MAPSRRDLQLTPVTGGS----------------------------------------PFEIGDTEEVRLLDSYDDEDVWSK--------------------------IEEGGGESGLRKIQVG--ITGMTCAACSNSVEGALMSVNGVFKASVALLQNRADVVFDPTL-VK--------------------------------------------------------------EEDIKEAIEDAGFEA---EILAEPVTTGTK-------------------------------------TQGTLVGQFTIGGMTCAACVNSVEGILRDLPGVKRAVVALATSLGEV-----EYDPNVINK---DE-IVTAIEDAGF--EGSLVQ----S-NQ------------------------------------------------QD---------KLILRVEGILGE-LDAQVL--E-GILTR----------------L--------------------NGVRSF------RLDKIS-G-ELEVVFD-----PEV------V-SSRSLVDGIEGE-----G------------------------------Y-----GKFKLRV-----MSPYERLTS--------------KDTG-----EASNMFRRF--IS----------------------SLVLSI-----PLFFIQV-ICPHIA-LF-DALLVW--RCGP---------FMMGDWLKWALVSVIQFVIGKKFYVAAWRALR-NGSTNMDVLVALGTSASYFYSVGALL--Y----------------GA----------V------TG-------F-W-----SPT-YFDASAMLITFVLLGKYLESLAKGKTSEAMKKLVQLTPATAILLTEGK------------------------------------------------------------------------------GGKLVGEREIDALLILPGDTLKVHPGAKIPADGVVVWGS-SYVNESMVTGESVPVSKEVDSPVIGGTINMH-GAL---HMKATKVGSDAVLSQIISLVETAQMSKAPIQKFADYVASIFVPVVITLALFTLIGWSIGGAVGAYPDEWLPKNGTHFVFSLMFSISVVVIACPCALGLATPTAVMVATGVGA-TNGVLIKGGDA-LEKAHKVKYVIFDKTGTLTQGKATVT----------T------AKVFS---EMD--------------------------------RGE----F---------LTLVASAEXXX------------------------------------------------------------------------------------------------------------------------------------------------------------------------------------------------------------------------------------------------------------------------------------------------------------------------------------------------------------------------------------------------------------------------------------------------------------------------------------------------------------------------------------------------------------------------------------------------------------------------------
>Arabidopsis_lyrata_59689@16064442
-------------------------------------------------------------------------------------MAPSRRDLQLTPVTGES----------------------------------------SSEVGDMEEVRLLDSYYNEENADD--------------------ILSKIEEGGGGDDSGLRKIQVG--ITGMTCAACSNSVEGALMNVNGVFKASVALLQNRADVVFDPNL-VK--------------------------------------------------------------EEDIKEAIEDAGFEA---EILAEVVATG-----------------------------------------TTLVGQFTIGGMTCAACVNSVEGILRDLPGVKRAVVALSTSLGEV-----EYDPNVINK---DD-IVTAIEDAGF--EGSLVQ----S-NQ------------------------------------------------QD---------KLVLRVEGIMNE-LDAQVL--E-GILTR----------------L--------------------NGVRQF------RLDRIS-G-ELEVVFD-----PEV------V-SSRSLVDGIEGD-----G------------------------------Y-----GKFKLRV-----MSPYERLTS--------------KDTG-----EASNMFRRF--IS----------------------SLVLSI-----PLFFIQV-ICPHIA-LF-DALLVW--RCGP---------FMMGDWLKWALVSVIQFVIGKRFYVAAWRALR-NGSTNMDVLVALGTSASYFYSVGALL--Y----------------GA----------V------TG-------F-W-----SPT-YFDASAMLITFVLLGKYLESLAKGKTSDAMKKLVQLTPATAILLIEGK------------------------------------------------------------------------------GGKLVGEREIDALLIQPGDTLKVHPGAKIPADGVVVWGS-SYVNESMVTGESVPVSKEVDSPVIGGTINMH-GAL---HMKATKVGSDAVLSQIISLVETAQMSKAPIQKFADYVASIFVPVVITLALFTLIGWSIGGAVGAYPDEWLPENGTHFVFSLMFSISVVVIACPCALGLATPTAVMVATGVGA-TNGVLIKGGDA-LEKAHKVKYVIFDKTGTLTQGKATVT----------T------TKVFS---EMD--------------------------------RGE----F---------LTLVASAEASSEHPLAKAIVAYARHFHF------FDESTE----DG-------------------------------------------------ETNNKDL----Q-NSGWLLNTSDFSA------------------LPGKGI----QCLV--N-EK--MI--------------------------------------------------------------------------------LVGNR----KLM------S-ENTI----T---------IPDHV-----------EKFVEDL-EESGKTGVI----VAY-SGKLVGVMGIADPLKREAAVVVEGLLR-MGVQPIMVTGDNWRTARAVAKEVGIKD--VRAEVMPAGKADVIRSL------------Q---------------------------------------------------KDGS------TVAMVGDGINDSPALAAADVGMAIGA--GTDVAIEAADYVLMRNNLEDVITAIDLSRKTLTRIRLNYVFAMAYNVVSIPIAAGVFFPVLRVQLPPWAAGACMALSSVSVVCSSLLLRRYKKPRLTTILEIT-TE-------------
>Eutrema_halophilum_98038@20202842
-------------------------------------------------------------------------------------MAPSRRDLQLTPITGDGLGSS------------------------------------AAEIGAMEEVRLLDSYDEGEENAD--------------------FLSRIEEGGGSVNSGLRKIQVG--VTGMTCAACSNSVEGALMSVNGVVKASVALLQNRADVIFDPNL-VK--------------------------------------------------------------EEDIKEAIEDAGFEA---EILAEPVTSGTK-------------------------------------TQATLVGQFTIGGMTCAACVNSVEGILRDLPGVKRAVVALATSLGEV-----EYDPNVISK---DD-IVNAIEDAGF--EGSLVQ----S-NQ------------------------------------------------QD---------KLLLRVDGILNE-LDAQVL--E-GILSR----------------L--------------------NGVRQF------RLDRIS-G-ELEVVFD-----PEV------V-SSRLLVDGIEGE-----G------------------------------Y-----GKFKLRV-----MSPYERLTS--------------KDTG-----EASQMFRRF--IS----------------------SVSLSI-----PLFFIQV-ICPHIA-LF-DTVLVW--RCGP---------FMIGDWLKWALVSIIQFVIGKRFYVAAWRALR-NGSTNMDVLVALGTSASYFYSVAALL--Y----------------GA----------V------TG-------F-W-----SPT-YFDASAMLITFVLLGKYLESLAKGKTSDAMKKLVQLTPATAILLIEGK------------------------------------------------------------------------------GGKLVGEREIDALLIQPGDSLKVLPGGKIPADGVVVWGS-SYVNESMVTGESVPVSKEVDSPVIGGTINMH-GAL---HMKATKVGSDAVLSQIISLVETAQMSKAPIQKFADYVASIFVPVVVTLALFTLVGWSIAGAVGAYPEEWLPKNGTHFVFSLMFSISVVVIACPCALGLATPTAVMVATGVGA-TNGVLIKGGDA-LEKAHKVKYVIFDKTGTLTQGKATVT----------T------AKVFS---EMD--------------------------------RGE----F---------LTLVASAEASSEHPLAKAIVEYARHFHF------FDDSAE----DG-------------------------------------------------ETHNKES----R-NSGWLLDTSDFSA------------------LPGKGI----QCLV--N-EK--LI--------------------------------------------------------------------------------LVGNR----KLM------S-ENSI----T---------IPDHV-----------EKFVEDL-EETAKTGVI----VAY-SGQLVGVLGIADPLKREAAVVVEGLLR-MGVRPIMVTGDNWRTARAVAKEVGIED--VRAEVMPAGKAEVIRSL------------Q---------------------------------------------------KDGS------TVAMVGDGINDSPALAAADVGMAIGA--GTDVAIEAADYVLMRNNLEDVITAIDLSRKTLTRIRLNYVFAMAYNVVSIPVAAGVFFPVLRVQMPPWAAGACMALSSVSVVCSSLLLRRYKKPRLTTILEIT-KE-------------
>Brassica_rapa_3711@22698062
-------------------------------------------------------------------------------------MAPSRRDLQLTPLSGDTAA----------------------------------------EIGAMEEVRLLDSYDDNDDSLS--------------------KI-----EEGSGGSGLRKIQVG--ITGMTCAACSNSVEGALMSVNGVFKASVALLQNRADVLFDPNL-VK--------------------------------------------------------------EDDIKEAIEDAGFEA---EILAEPVTSGTK-------------------------------------TQATLVGQFTIGGMTCAACVNSVEGILRDLPGVKRAVVALATSLGEV-----EYDPNVISK---DD-IVTAIEDAGF--EGSLVQ----S-NQ------------------------------------------------QD---------KLLLRVDGVLNE-LDAQVL--E-GILTR----------------L--------------------NGVRQF------RLDRIT-G-ELEVVFD-----PEV------V-SSRSLVDGIEGE-----G------------------------------Y-----GKFKLRV-----MSPYERLTS--------------KDTG-----EASNMFRRF--IS----------------------SLSLSI-----PLFFIQV-ICPHIA-LF-DTVLVW--RCGP---------FMVGDWLKWALVSVIQFVIGKRFYVAAWRALR-NGSTNMDVLVALGTSASYFYSVGALL--Y----------------GA----------V------TG-------F-W-----SPT-YFDASAMLITFVLLGKYLESLAKGKTSDAMKKLVQLTPATAIL-IEGK-----------------------------------------------------------------------------------GEREIDALLIHPGDSLKVLPGGKIPADGVVVWGS-SYVNESMVTGESVPVSKEVDSPVIGGTINMH-GVL---HIKATKVGSDAVLSQIISLVETAQMSKAPIQKFADYVASIFVPVVITLALFTLVGWSIGGAVGAYPDEWLPQNGTHFVFSLMFSISVVVIACPCALGLATPTAVIVATRVGA-TNGVLIRGGDA-LEKAHKVKYVISDKTGTLTQGKATVT----------T------AKVFS---EMD--------------------------------RGE----F---------LTLVASAEASSEHPLAKAIVEYARHFHF------FDESAE----DG-------------------------------------------------DTSNKVS----Q-NAGWLLDTSDFSA------------------LPGKGI----QCLV--D-NK--LI--------------------------------------------------------------------------------LVGNR----KLM------S-ENSI----T---------IPDHV-----------EKFVEEL-EESAKTGVI----VAY-SGQLVGVMGVADPLKREAAVVVEGLLR-MGVRPIMVTGDNWRTARAVAKEVGIED--VRAEVMPAGKAEVIRSL------------Q---------------------------------------------------KDGS------TVAMVGDGINDSPALAAADVGMAIGA--GTDVAIEAADYVLMRNNLEDVITAIDLSRKTLTRIRLNYVFAMAYNVVSIPIAAGVFFPVLRVQLPPWAAGACMALSSVSVVCSSLLLRRYKKPRLTTILEIT-KE-------------
>Brassica_rapa_3711@22716164
-------------------------------------------------------------------------------------MAPSRRDIQLTRITGHSLGSS------------------------------------DAENEEMEGVRLLDSYDDDEENAH--------------------FLSKIEG--GSGDSVLKKIQVG--ITGMTCAACSNAVEGALMSVNGVFKASVALLQNRADVVFDPNL-IK--------------------------------------------------------------EEDIKEAIEDAGFEA---EILADPVTAGTK---------------------------------------TTLVGQFTIGGMTCAACVNSVEGILKDLPGVKRAVVALATSLGEV-----EYDPNLINK---DD-IITAIEDAGF--EGSLVQ----S-NQ------------------------------------------------QD---------KLLLRVDGVLNE-LDAQVL--E-GILTR----------------L--------------------NGVRQF------RVDSLS-G-ELDVVFD-----PEV------V-NSRTLVDDIEGE-----G------------------------------Y-----GKFKLRV-----MSPYERLTS--------------KDTG-----EASKMFRRF--IC----------------------SLSLAI-----PLFCIQV-ICPYIA-AL-NNVLVW--RCGP---------FMMSDWFKWGLVSIIQFVIGKRFYVAAWRALR-NGSTNMDVLVALGTSASYFYSVGALL--Y----------------GA----------V------TG-------F-W-----SPT-YFDASAMLITFVLLGKYLESLAKGKTSDAMKKLVQLTPATAVLLIEGK------------------------------------------------------------------------------GEKFVGEREIDALLIQPGDSLKVVPGGKIPADGVVVWGS-SYVNESMVTGESVPVSKEVGSPVIGGTINTH-GAL---HIKATKVGSDAVLSQIISLVETAQMSKAPIQQFADYVASIFVPVVVTLSLITLVGWSIAGAVGGYPEEWIPENGTHFVFSLMFSISVVVIACPCALGLATPTAVMVATGVGA-TNGVLIKGGDA-LEKAHKLKYIIFDKTGTLTQGKATVT----------T------AKVFS---EMD--------------------------------RGE----F---------LTLVASAEASSEHPLAKAIVDYASQFHS------TDESAE----D-----------------------------------------------------GRES----Q-NSGWLLDTSDFSA------------------LPGKGI----QCLV--N-NR--MI--------------------------------------------------------------------------------LVGNR----KLM------S-ENSI----T---------IPDHV-----------DKFVGEL-EESARTGVI----VAY-NSELVGVMGIADPLKREAPMVVELLRR-MGVRSIMVTGDNWRTARAVAKEVGIED--VRAEVMPAGKAEVVRSL------------Q---------------------------------------------------KDGS------TVGMVGDGINDSPALAAADVGMAIGA--GTDVAIEAADYVLMRNNLEDVIIAIDLSRKTLTRIRMNYVFAMAYNVVSIPIAAGVFFPLLRVQLPPWAAGACMALSSVSVVCSSLLLRRYKKPXXX----------------------
>Sorghum_bicolor_4558@1984632
----------------------------------------------------------------------------------------------------------------------------------------------------MEDVALLDSYDEEMGLPP--------------------LGASGA-----EEGAAAEAHVR--VTGMTCSACTSAVEAAVSARSGVRRVAVSLLQNRAHVVFDPAL-SK--------------------------------------------------------------VEDIIEAIEDAGFEA---EIIPESAVSQPK-------------------------------------SQKTLSAQFRIGGMTCANCVNSVEGILKKLPGVKGAVVALATSLGEV-----EYVPSAISK---DE-IVQAIEDAGF--EAAFLQ----S-SE------------------------------------------------QD---------KVLLGLTGLHTE-RDVEVL--N-DILKK----------------L--------------------DGLRQF------GVNIVL-S-EVEIVFD-----PEA------V-GLRSIVDTIEMA-----S------------------------------N-----GRFKADV-----QNPYTRGAS--------------NDAQ-----EASKMLNLL--RS----------------------SLFLSI-----PVFFIRM-VCPSIP-FL-STLLSM--HCGP---------FLMGDLLKWILVSIVQFVVGKRFYVAAYRAVR-HGSTNMDVLVVLGTTASYAYSVCALL--Y----------------GA----------F------TG-------F-H-----PPV-YFETSAMIITFVLLGKYLEVLAKGKTSDAIKKLVELVPSTAILVLKDK------------------------------------------------------------------------------EGKHVGEREIDARLVQPGDVLKVLPGSKVPADGVVVWGT-SHVNESMITGESAPIPKEVSSVVIGGTINLH-GIL---HIQATKVGSGTVLSQIISLVETAQMSKAPIQKFADYVASIFVPIVITLSIVTFSAWFLCGWLGAYPNSWVAENSNCFVFSLMFAISVVVIACPCALGLATPTAVMVATGIGA-NHGVLVKGGDA-LERAQNVKYVVFDKTGTLTQGKAVVT----------A------AKVFS---GMD--------------------------------LGD----F---------LTLVASAEASSEHPLAKAVLDYAFHFHF------FGKLPSSK--DG-------------------------------------------------IEQQKDK----V-LSQWLLEAEDFSA------------------VPGKGV----QCSI--N-GK--HV--------------------------------------------------------------------------------LVGNR----SLM------T-ENGV----T---------IPPEA-----------ETFLIDL-ESNAKTGIL----VAY-DGDFVGLMGITDPLKREAAVVVEGLKK-LGVHPVMLTGDNWRTAQAVAKEVGIED--VRAEVMPAGKADVVRAL------------Q---------------------------------------------------KDGS------TVAMVGDGINDSPALAAADVGMAIGG--GTDIAIEAADYVLVRNNLEDVITAIDLSRKTFSRIRWNYFFAMAYNVVAIPIAAGALFPFTGLQMPPWLAGACMAFSSVSVVCSSLLLRRYRKPRLTTVLQIT-VE-------------
>Zea_mays_4577@20839425
--------------------------------------------------------------------------------------------------------------------------------------------------------------------------------------------------------------------------------------------------------------------------------------------------------------------------------------------------------------------------------------------------------------------------------------------------------------------------------------------------------------------------------------------------------------------------------------------------------------------------------------------------------------------------------------------------------------------------------------------------------------------------------------------------------------------------------------------------------------------------------------------------------------------------------------------------------------------------------------------------------------------------------------------------------------------------------------------------------------------------------------------------------------------------------------------------------------------------------------------------------------------------------MFAISVVVIACPCALGLATPTAVMVATGIGA-NHGVLVKGGDA-LERAQNVNYVVFDKTGTLTQGKAVVT----------A------AKVFS---GMD--------------------------------LGD----F---------LTLVASAEASSEHPLAKAILDYALHFHF------FGKLPSSK--DG-------------------------------------------------IEQRKDK----V-LSQWLLEAEDFSA------------------VPGKGV----QCSI--N-GK--HV--------------------------------------------------------------------------------LVGNR----SLM------T-ENGV----T---------IPPEA-----------ETFLIDL-ESNAKTGIL----VAY-DGDFVGLMGITDPLKREAAVVVEGLKK-LGVHPVMLTGDNWRTAQAVAKEVGIED--VRAEVMPAGKADVVRSL------------Q---------------------------------------------------KDGG------TVAMVGDGINDSPALAAADVGMAIGG--GTDIAIEAADYVLVRNNLEDVITAIDLSRKTFSRIRWNYFFAMAYNVVAIPIAAGALFPFTGLQMPPWLAGACMAFSSVSVVCSSLLLRRYRKPRLTTVLQIT-VE-------------
>Setaria_italica_4555@19704622
-----------------------------------------------------------------------------------------MAHLQLSAVAG--GRPA-------AA---------------------------GGRGDEMEDVALLDSYDEEMGVPP--------------------PGGAGAE---GEEEAAAEAHVR--VTGMTCSACTSAVEAAVSARRGVRRVAVSLLQNRAHVVFDPAL-AK--------------------------------------------------------------VEDIIESIEDAGFEA---EIIPDSAVSQPK-------------------------------------SQKTLSAQFRIGGMTCANCVNSVEGILKKLPGVKGAVVALATSLGEV-----EYVPSLISK---DE-IVQAIEDAGF--EAAFLQ----S-SE------------------------------------------------QD---------KILLGLIGLHTE-RDVEVL--H-DILKK----------------M--------------------DGLRQF------DVNTVL-S-EVEIVFD-----PEA------V-GLRSIVDTIEMG-----G------------------------------N-----GRLKAQV-----QNPYTRGAS--------------NDAH-----EASKMLNLL--RS----------------------SLFLSI-----PVFFIRM-VCPSIP-FL-STLLSM--HCGP---------FLMGDLLKWILVSIVQFVVGKRFYVAAYRALR-HGSTNMDVLVVLGTTASYVYSVCALL--Y----------------GA----------F------TG-------Y-R-----PPV-YFETSAMIITFVLFGKYLEVLAKGKTSEAIKKLVELVPSTALLVLKDK------------------------------------------------------------------------------EGKHVGEREIDALLVQPGDVLKVLPGSKVPADGVVVWGT-SHVNESMITGESAPVPKEVSGVVIGGTINLH-GVL---HIQATKVGSGTVLSQIISLVETAQMSKAPIQKFADYVASIFVPIVITLSVVTFAVWFLCGWLGAYPNSWVAENSNCFVFSLMFAISVVVIACPCALGLATPTAVMVATGIGA-NHGVLVKGGDA-LERAQNVNYVVFDKTGTLTQGKAVVT----------T------AKVFS---GMD--------------------------------LGD----F---------LTLVASAEASSEHPLAKAVLDYAYHFHF------FGKFPSSK--DG-------------------------------------------------IEQRRDE----V-LSKWLLEAEDFSA------------------VPGKGV----QCSI--N-GK--HV--------------------------------------------------------------------------------LVGNR----TLI------T-ENGV----T---------IPPEA-----------ESFLVDL-ESNAKTGIL----VAY-DGDFVGLMGITDPLKREAAVVVEGLKK-LGVHPVMLTGDNWRTAQAVAKEVGIED--VRAEVMPAGKADVVRYL------------Q---------------------------------------------------KDGS------IVAMVGDGINDSPALAAADVGMAIGG--GTDIAIEAADYVLVRNNLEDVITAIDLSRKTFSRIRWNYFFAMAYNVVAIPIAAGALFPFTGLQMPPWLAGACMAFSSVSVVCSSLLLRRYRKPRLTTVLQIT-VE-------------
>Panicum_virgatum_38727@23801387
-----------------------------------------------------------------------------------------MAHLQLSAVA---GRPA-------AA---------------------------GGRGDEMEDVALLDSYDEEMGMPA--------------------PGGAA-A---GEEEAAAEAHVR--VTGMTCSACTSAVEAAVSARRGVRRVAVSLLQNRARVVFDPAL-AK--------------------------------------------------------------VEDIVEAIEDAGFEA---EIIPDSAVSQPK-------------------------------------SQKTLSAQFRIGGMTCANCVNSVEGILKKLPGVKGAVVALATSLGEV-----EYVPSAISK---DE-IVQAIEDAGF--EAAFLQ----S-SE------------------------------------------------QD---------KILLGVIGLHTE-RDVEVL--H-DILKK----------------M--------------------YGLRQF------DVNTVL-S-EVEIVFD-----PEA------V-GLRSIVDTIEMG-----S------------------------------N-----GRLKAHV-----QNPYTRGAS--------------NDAQ-----EASKMLNLL--RS----------------------SLFLSI-----PVFFIRM-VCPSIP-FL-STLLSM--HCGP---------FLMGDLLKWILVSIVQFVVGKRFYVAAYRALK-HGSTNMDVLVVLGTTASYLYSVCALL--Y----------------GA----------F------TG-------F-R-----PPV-YFETSAMIITFVLFGKYLEVLAKGKTSDAIKKLVELVPSTALLVLKDK------------------------------------------------------------------------------EGKHVGEREIDALLVQPGDVLKVLPGSKVPADGVVVWGT-SHVNESMITGESAPVPKEVSSVVIGGTINLH-GIL---HIQATKVGSGTVLSQIISLVETAQMSKAPIQKFADYVASIFVPIVITLSIVTFSVWFLCGWLGAYPNSWVSENSNCFVFSLMFAISVVVIACPCALGLATPTAVMVATGIGA-NHGVLVKGGDA-LERVQNVNYVVFDKTGTLTQGKAVVT----------T------AKVFS---GMD--------------------------------LGD----F---------LTLVASAEASSEHPLAKAVSDYAFHFHF------FGKLPSSK--DG-------------------------------------------------IEQRKDE----V-LSQWLHEAEDFSA------------------VPGKGV----QCSI--N-GK--HV--------------------------------------------------------------------------------LVGNR----TLI------T-ENGV----T---------IPPEA-----------ENFLVDL-ESNAKTGIL----VAY-DGDFVGLMGITDPLKREAAVVVEGLKK-LGVHPVMLTGDNWRTAQAVAKEVGIED--VRAEVMPAGKADVVRSL------------Q---------------------------------------------------KDGS------IVAMVGDGINDSPALAAADVGMAIGG--GTDIAIEAADYVLVRNNLEDVITAIDLSRKTFSRIRWNYFFAMAYNVVAIPVAAGALFPFTGLQMPPWLAGACMAFSSVSVVCSSLLLRRYRKPRLTTVLQIT-VE-------------
>Panicum_virgatum_38727@23767770
-----------------------------------------------------------------------------------------MAHLQLSAVA---GRPA-------AA---------------------------GGRGDEMEDVALLDSYDEEMGMPP--------------------AGGAA-A---GEEEAAAEAHVR--VTGMTCSACTSAVEAAVSARRGVRRVAVSLLQNRAHVVFDPAL-AK--------------------------------------------------------------VEDIIEAIEDAGFEA---EIIPDSAVSQPK-------------------------------------SQKTLSAQFRIGGMTCANCVNSVEGILKKLPGVKGAVVALATSLGEV-----EYVPSAISK---DE-IVQAIEDAGF--EAAFLQ----S-SE------------------------------------------------QD---------KILLGLIGLHTE-RDVEVL--H-DILKK----------------M--------------------DGLRQF------DVNTVL-S-EVEIVFD-----PEA------V-GLRSIVDTIEMG-----S------------------------------N-----GRLKAHV-----QNPYTRGAS--------------NDAQ-----EASKMLNLL--RS----------------------SLFLSI-----PVFFIRM-VCPSIP-FL-STLLSM--HCGP---------FLMGDLLKWILVSIVQFVVGKRFYVAAFRALR-HGSTNMDVLVVLGTTASYVYSVCALL--Y----------------GA----------F------TG-------Y-R-----PPV-YFETSAMIITFVLFGKYLEVLAKGKTSDAIKKLVELVPSTALLVLKDK------------------------------------------------------------------------------EGKHVGEREIDALLVQPGDVLKVLPGSKVPADGVVVWGT-SHVNESMITGESAPVPKEVSIVVIGGTINLH-GIL---HIQATKVGSGTVLSQIISLVETAQMSKAPIQKFADYVASIFVPIVITLSIVTFSVWFLCGWLGAYPNSWVSENSNCFVFSLMFAISVVVIACPCALGLATPTAVMVATGIGA-NHGVLVKGGDA-LERAQNVNYVVFDKTGTLTQGKAVVT----------T------AKVFS---GMD--------------------------------LGD----F---------LTLVASAEASSEHPLAKAVLDYAFHFHF------FGKLPSSK--DG-------------------------------------------------IEQRKDE----V-LSQWLLEAEDFSA------------------VPGKGV----QCSI--N-GK--HV--------------------------------------------------------------------------------LVGNR----TLI------T-ENGV----T---------IPPEA-----------ENFLVDL-ESNAKTGIL----VAF-DGDFVGLMGVTDPLKREAAVVVEGLKK-LGVHPVMLTGDNWRTAQAVAKEVGIED--VRAEVMPAGKADVVRSL------------Q---------------------------------------------------KDGS------IVAMVGDGINDSPALAAADVGMAIGG--GTDIAIEAADYVLVRNNLEDVITAIDLSRKTFSRIRWNYFFAMAYNVVAIPVAAGALFPFTGLQMPPWLAGACMAFSSVSVVCSSLLLRRYRKPRLTTVLQIT-VE-------------
>Hordeum_vulgare_4513@MLOC_30801.1
-----------------------------------------------------------------------------------------MAHLQLAAVAGGG-----------------------------------------RAGDDMEDVALLGSYDEETGGAA--------------------PAGGGGG---AEDEEEAEAHVR--VTGMTCSACTSAVEAAVSARRGVRRVAVSLLQNRARVVFDPAL-AK--------------------------------------------------------------VEDIIEAIEDAGFDA---EILPDSAVPQPK-------------------------------------SQKTLSAQFRIGGMTCANCVNSVEGILKKQPGIKGAVVALATSLGEV-----EYDPSTISK---DE-IVQAIEDAGF--DAAFLQ----S-SE------------------------------------------------QD---------KVLLGLTGVHTE-RDADIL--H-DILKK----------------M--------------------DGLRQF------GVNTAL-S-EVEIVFD-----PEA------V-GLRSIVDAIEMG-----S------------------------------N-----GRFKAHV-----QNPYSRGAS--------------NDAH-----EASKMLHLL--RS----------------------SLFLSI-----PVFFIRM-ICPSIP-FI-STLLLM--HCGP---------FHMGDLVNWILVSIVQFVIGKRFYVAAYRALR-HGSTNMDVLVVLGTTASYVYSVCALL--Y----------------GA----------F------TG-------F-Q-----PPI-YFETSAMIITFVLFGKYLEVLAKGKTSDAIKKLVELVPATAVLLLKDE------------------------------------------------------------------------------EGKYVGEREIDALLVQPGDVLKVLPGSKVPSDGFVVWGT-SHINESMITGESAPMPKEVSSVVIGGTINLH-GIL---HIQATKVGSGTVLSQIISLVETAQMSKAPIQKFADYVASIFVPIVITLSILTFSVWFLCGSFGAYPHSWFDRTSNCFVFSLMFSISVVVIACPCALGLATPTAVMVATGIGA-NHGVLVKGGDA-LERAQNVNYVIFDKTGTLTQGKAVVT----------T------AKVFS---GMD--------------------------------LGD----F---------LTLVASAEASSEHPLAKAVLEYAFHFHF------FGKLPSSK--DG-------------------------------------------------LEQRKEQ----I-LSQWLLEAEDFSA------------------VPGKGV----QCLI--N-EK--KV--------------------------------------------------------------------------------LIGNR----ALM------N-ENGV----S---------VPPEA-----------ESFLVDL-ELNAKTGIL----VAY-DSSFMGLMGIADPLKREAAVVVEGLKK-MGIHPVMLTGDNWRTAQAVAKEVGIED--VRAEVMPAGKADVVRSL------------Q---------------------------------------------------KDGS------IVAMVGDGINDSPALAAADVGMAIGG--GTDIAIEAADYVLVRNNLEDVITAIDLSRKTFNRIRWNYFFAMAYNVVAIPVAAGALFPMTGLQMPPWLAGACMAFSSVSVVCSSLLLRRYRKPRLTTVLQIT-VE-------------
>Hordeum_vulgare_4513@MLOC_30801.2
-----------------------------------------------------------------------------------------MAHLQLAAVAGGG-----------------------------------------RAGDDMEDVALLGSYDEETGGAA--------------------PAGGGGG---AEDEEEAEAHVR--VTGMTCSACTSAVEAAVSARRGVRRVAVSLLQNRARVVFDPAL-AK--------------------------------------------------------------VEDIIEAIEDAGFDA---EILPDSAVPQPK-------------------------------------SQKTLSAQFRIGGMTCANCVNSVEGILKKQPGIKGAVVALATSLGEV-----EYDPSTISK---DE-IVQAIEDAGF--DAAFLQ----S-SE------------------------------------------------QD---------KVLLGLTGVHTE-RDADIL--H-DILKK----------------M--------------------DGLRQF------GVNTAL-S-EVEIVFD-----PEA------V-GLRSIVDAIEMG-----S------------------------------N-----GRFKAHV-----QNPYSRGAS--------------NDAH-----EASKMLHLL--RS----------------------SLFLSI-----PVFFIRM-ICPSIP-FI-STLLLM--HCGP---------FHMGDLVNWILVSIVQFVIGKRFYVAAYRALR-HGSTNMDVLVVLGTTASYVYSVCALL--Y----------------GA----------F------TG-------F-Q-----PPI-YFETSAMIITFVLFGKYLEVLAKGKTSDAIKKLVELVPATAVLLLKDE------------------------------------------------------------------------------EGKYVGEREIDALLVQPGDVLKVLPGSKVPSDGFVVWGT-SHINESMITGESAPMPKEVSSVVIGGTINLH-GIL---HIQATKVGSGTVLSQIISLVETAQMSKAPIQKFADYVASIFVPIVITLSILTFSVWFLCGSFGAYPHSWFDRTSNCFVFSLMFSISVVVIACPCALGLATPTAVMVATGIGA-NHGVLVKGGDA-LERAQNVNYVIFDKTGTLTQGKAVVT----------T------AKVFS---GMD--------------------------------LGD----F---------LTLVASAEASSEHPLAKAVLEYAFHFHF------FGKLPSSK--DG-------------------------------------------------LEQRKEQ----I-LSQWLLEAEDFSA------------------VPGKGV----QCLI--N-EK--KV--------------------------------------------------------------------------------LIGNR----ALM------N-ENGV----S---------VPPEA-----------ESFLVDL-ELNAKTGIL----VAY-DSSFMGLMGIADPLKREAAVVVEGLKK-MGIHPVMLTGDNWRTAQAVAKEVGIED--VRAEVMPAGKADVVRSL------------Q---------------------------------------------------KDGS------IVAMVGDGINDSPALAAADVGMAIGG--GTDIAIEAADYVLVRNNLEDVITAIDLSRKTFNRIRWNYFFAMAYNVVAIPVAAGALFPMTGLQMPPWLAGACMAFSSVSVVCSSLLLRRYRKPRLTTVLQIT-VE-------------
>Brachypodium_distachyon_15368@21817566
-----------------------------------------------------------------------------------------MAHLQLSAVAGGGGRAA-------AA---------------------------GGGGDDMEDVALLGSYDEEMGAPP--------------------AGGGAGEEEEEEEEEEEEAQVR--VTGMTCSACTSAVEAAVSARRGVRRVAVSLLQNRARVVFDPAQ-LK--------------------------------------------------------------VEDIIEAIEDAGFEA---EMLPDSAVSQPK-------------------------------------THKTLSAQFRIGGMTCANCVNSVEGILKKLPGIKGAVVALATSLGEV-----EYVPSAISK---DE-IVQAIEDAGF--EAAFLQ----S-SE------------------------------------------------QD---------KIFLGLTGLHTE-SDVDIL--H-DILKK----------------M--------------------AGLRQF------SVNTAL-S-EVEIVFD-----PEA------V-SLRAIVDTIEMG-----S------------------------------N-----GRLQAHV-----QNPYTQGAS--------------NDAQ-----EASKMLHLL--RF----------------------SLLLSI-----PVFFIRM-VCPSIP-FI-STLLLM--HCGP---------FLMGDLVNWILVSVVQFVVGKRFYIAAYRALR-HGSTNMDVLVVLGTTASYVYSVCALL--Y----------------GA----------F------TG-------F-R-----PPI-YFETSAMIITFVLFGKYLEVLAKGKTSDAIKKLVELVPATALLLLKDK------------------------------------------------------------------------------EGKYVGEREIDALLVQPGDVLKVLPGSKVPSDGIVVWGT-SHINESMITGESAPVPKEASSVVIGGTINLH-GIL---HIQATKVGSGTVLSQIISLVETAQMSKAPIQKFADYVASIFVPIVITLSVLTFSVWFFCGWLGAYPHSWFDGTSNCFVFSLMFAISVVVIACPCALGLATPTAVMVATGIGA-NHGVLVKGGDA-LERAQNVNYVIFDKTGTLTQGKAVVT----------T------AKIFS---GMD--------------------------------LGD----F---------LTLVASAEASSEHPLAKAVLDYAFHFHF------FGKLPSSK--DG-------------------------------------------------IEQRKEE----I-LSRWLLEVEDFAA------------------VPGKGV----QCLI--N-EK--KV--------------------------------------------------------------------------------LIGNR----TLM------S-ENGV----S---------VPPEA-----------ESFLVDL-EMNAKTGIL----VAY-DRTFVGLMGITDPLKREAAVVVEGLKK-MGVHPVMLTGDNWRTAQAVAKEVGIED--VRAEVMPAGKADVVRSL------------Q---------------------------------------------------KDGS------IVAMVGDGINDSPALAAADVGMAIGG--GTDIAIEAADYVLVRNNLEDVITAIDLSRKTFNRIRWNYFFAMAYNVVAIPVAAGALFPFTGLQMPPWLAGACMAFSSVSVVCSSLLLRRYRKPRLTTLLQIT-VE-------------
>Oryza_sativa_4530@24142637
-----------------------------------------------------------------------------------------MAHLQLSAVAGGG-RPA-------AA---------------------------GGGGDEMEDVRLLDSYDEEMGGGA--------------------AA--------AAAGEEEEAHVR--VTGMTCSACTSAVEGAVSARRGVRRVAVSLLQNRAHVVFDPAL-LK--------------------------------------------------------------VEDIIEAIEDAGFDA---EIIPDTAISQPK-------------------------------------AQKTLSAQFRIGGMTCANCVNSVEGILKRLSGVKGAVVALATSLGEV-----EYDPSVINK---DE-IVEAIEDAGF--EAAFLQ----S-SE------------------------------------------------QD---------KILLGLTGLHTE-RDVNVL--H-DILKK----------------M--------------------IGLRQF------DVNATV-S-EVEIIFD-----PEA------V-GLRSIVDAIETG-----S------------------------------N-----GRLKAHV-----QNPYARGAS--------------NDAH-----EAAKMLHLL--RS----------------------SLFLSI-----PVFFIRM-VCPHIP-FI-RSILMM--HCGP---------FHMGDLLKWILVSIVQFVVGKRFYIAAYRALR-HGSTNMDVLVVLGTTASYVYSVCALL--Y----------------GA----------F------TG-------F-H-----PPI-YFETSAMIITFVLFGKYLEVLAKGKTSDAIKKLVELVPATALLLLKDK------------------------------------------------------------------------------EGKYTEEREIDALLVQPGDILKVLPGSKVPADGVVVWGT-SHVNESMITGESAPIPKEVSSAVIGGTMNLH-GVL---HIQANKVGSETVLSQIISLVETAQMSKAPIQKFADYVASIFVPIVITLSMITFLVWFLCGWVGAYPNSWISGTSNCFVFSLMFAIAVVVIACPCALGLATPTAVMVATGVGA-NHGVLVKGGDA-LERAQNVNYVIFDKTGTLTQGKAVVT----------T------AKVFS---GMD--------------------------------LGD----F---------LTLVASAEASSEHPLAKAIVEYAFHFHF------FGKLPTSK--DG-------------------------------------------------IEQRKED----R-LSQLLLQVEDFSA------------------LPGKGV----QCLI--N-GK--RV--------------------------------------------------------------------------------LVGNR----TLV------T-ENGV----N---------VPPEA-----------ENFLVDL-ELNAKTGIL----VSY-DDDFVGLMGITDPLKREAAVVVEGLKK-MGVHPVMLTGDNWRTAKAVAKEVGIED--VRAEVMPAGKADVVRSL------------Q---------------------------------------------------KDGS------IVAMVGDGINDSPALAAADVGMAIGG--GTDIAIEAADYVLVRNNLEDVITAIDLSRKTFSRIRWNYFFAMAYNVVAIPVAAGALFPFTRLQMPPWLAGACMAFSSVSVVCSSLLLRRYRKPRLTTVLQIT-VE-------------
>Hordeum_vulgare_4513@MLOC_4755.1
-----------------------------------------------------------------------------------------MAHLQLTAVAG-GRD---------------------------------------D---EMEEVALLGSYDEPEGLSS--------------------RTGQE--EEEEEDAGMRRAQVR--VTGMTCSACTGAVEAALSARRGVRSAAVSLLQNRAHVVFDPAL-AK--------------------------------------------------------------EEDIVEAIEDAGFEA---EILPDSAVSQPK-------------------------------------SQKALSGQFRIGGMTCAACVNSVEGILKKLPGVNRAVVALATSLGEV-----EYDPAAISK---DE-IVQAIEDAGF--EAALLQ----S-SE------------------------------------------------QD---------KALLGLIGLHTE-RDVNLL--Y-DILRK----------------T--------------------EGLCQF------DVNSVR-A-EVEITFD-----PEV------V-GLRSIVDIIEIE-----S------------------------------S-----GRLKAHV-----QNPYVRSSS--------------NDAQ-----EASKMLHLL--RS----------------------SLFLSI-----PVFFMRM-VCPHIS-FI-NSFLLM--HCGP---------FRIGDLLKWMLVSVVQFVVGKRFYVAAYRALR-HGSTNMDVLVVLGTTATYVYSVCALL--Y----------------GA----------F------TG-------F-H-----PPM-YFETSAMIITFVLLGKYLEVLAKGRTSDAIKKLVELVPATAILLLKYK------------------------------------------------------------------------------DGKYAGEKEIDALLIQPGDVLKVLPGSKIPADGIVTWGT-SHVDESMVTGESASISKEVSSSVIGGTMNLN-GTL---HIQAAKVGSGTVLSQIISLVETAQMSKAPIQKFADYVAGIFVPIVITLSLLTFCTWFVCGTLGAYPNSWVSETSNCFVFSLMFSISVVVIACPCALGLATPTAVMVATGVGA-NHGVLVKGGDA-LERAQNVKYIIFDKTGTLTQGKATVT----------T------TKVFS---GMD--------------------------------VGD----F---------LTLVASAEASSEHPLAKAILDYAFHFHF------FGKLPSSK--DD-------------------------------------------------VKKRKED----A-FSQWLLEVADFSA------------------LPGKGV----QCLI--N-GK--MI--------------------------------------------------------------------------------LVGNR----ALI------S-ENGV----N---------IPEEA-----------ESFLVDM-ELNAKTGIL----VAY-DGDFIGLMGVTDPLKREAAVVIQGLKK-MGIYPVMVTGDNWRTALAVAKEIGIED--VRAEVMPAGKADVIRSL------------Q---------------------------------------------------KDGS------VVAMVGDGINDSPALAAADVGMAIGA--GTDIAIEAADYVLVRNNLEDVITAIDLSRKTFSRIRWNYFFAMAYNIVAIPVAAGALFPLIGLQMPPWLAGACMAFSSVSVVCSSLLLRRYRKPRLTTVLQIT-VE-------------
>Hordeum_vulgare_4513@MLOC_4755.2
--------------------------------------------------------------------------------------------------------------------------------------------------------------------------------------------------------------------------------------------------------------------------------------------------------------------------------------------------------------------------------------------------------------MTCAACVNSVEGILKKLPGVNRAVVALATSLGEV-----EYDPAAISK---DE-IVQAIEDAGF--EAALLQ----S-SE------------------------------------------------QD---------KALLGLIGLHTE-RDVNLL--Y-DILRK----------------T--------------------EGLCQF------DVNSVR-A-EVEITFD-----PEV------V-GLRSIVDIIEIE-----S------------------------------S-----GRLKAHV-----QNPYVRSSS--------------NDAQ-----EASKMLHLL--RS----------------------SLFLSI-----PVFFMRM-VCPHIS-FI-NSFLLM--HCGP---------FRIGDLLKWMLVSVVQFVVGKRFYVAAYRALR-HGSTNMDVLVVLGTTATYVYSVCALL--Y----------------GA----------F------TG-------F-H-----PPM-YFETSAMIITFVLLGKYLEVLAKGRTSDAIKKLVELVPATAILLLKYK------------------------------------------------------------------------------DGKYAGEKEIDALLIQPGDVLKVLPGSKIPADGIVTWGT-SHVDESMVTGESASISKEVSSSVIGGTMNLN-GTL---HIQAAKVGSGTVLSQIISLVETAQMSKAPIQKFADYVAGIFVPIVITLSLLTFCTWFVCGTLGAYPNSWVSETSNCFVFSLMFSISVVVIACPCALGLATPTAVMVATGVGA-NHGVLVKGGDA-LERAQNVKYIIFDKTGTLTQGKATVT----------T------TKVFS---GMD--------------------------------VGD----F---------LTLVASAEASSEHPLAKAILDYAFHFHF------FGKLPSSK--DD-------------------------------------------------VKKRKED----A-FSQWLLEVADFSA------------------LPGKGV----QCLI--N-GK--MI--------------------------------------------------------------------------------LVGNR----ALI------S-ENGV----N---------IPEEA-----------ESFLVDM-ELNAKTGIL----VAY-DGDFIGLMGVTDPLKREAAVVIQGLKK-MGIYPVMVTGDNWRTALAVAKEIGIED--VRAEVMPAGKADVIRSL------------Q---------------------------------------------------KDGS------VVAMVGDGINDSPALAAADVGMAIGA--GTDIAIEAADYVLVRNNLEDVITAIDLSRKTFSRIRWNYFFAMAYNIVAIPVAAGALFPLIGLQMPPWLAGACMAFSSVSVVCSSLLLRRYRKPRLTTVLQIT-VE-------------
>Brachypodium_distachyon_15368@21832571
-----------------------------------------------------------------------------------------MAHLQLTAVAGGGRD---------------------------------------D---EMEEVALLGPYGGDE--------------------------GAA--AEEEGEAGMRRVQVR--VTGMTCSACTGAVEAAVSARRGVRSAAVSLLQSRAHVVFDPAL-AK--------------------------------------------------------------DEDIIEAIEDAGFEA---EILPDSSVSQPK-------------------------------------SQKTLSGQFRIGGMTCAACVNSVEGILNKLPGVKRAVVALATSLGEV-----EYDPTAISK---DE-IVEAIEDAGF--EAALLQ----S-SE------------------------------------------------QD---------KALLGVIGLHTE-RDVDVL--Y-DILKK----------------M--------------------EGLRQF------DVNSAQ-T-EVEVIFD-----TEV------V-GLRSIVDFIEME-----S------------------------------S-----GRLKAHV-----QNPYVRSAS--------------NDAH-----EASKMLHLL--RS----------------------SLLLSI-----PVFFMRM-VCPHIP-FL-NSFLLM--HCGP---------FRIGDLLKWMLVSIVQFVVGKRFYVAAYRALR-HGSTNMDVLVVLGTTASYVYSVCALL--Y----------------GS----------F------TG-------F-H-----PPM-YFETSAMIITFVLFGKYLEVLAKGRTSDAIKKLVELVPATALLLLKDK------------------------------------------------------------------------------DGKYVGEKEIDALLIQPGDVLKVLPGSKVPADGTVIWGT-SHVDESMVTGESVPICKEISSSVIGGTINLH-GIL---HIQAAKVGSGTVLSQIISLVETAQMSKAPIQKFADYVAGIFVPIVITLSLLTFCTWFVCGSLGAYPNSWVSETSNCFVFSLMFSISVVVIACPCALGLATPTAVMVATGVGA-NHGVLVKGGDA-LERAQNVKYIIFDKTGTLTQGKATVK----------T------TKIFS---GMD--------------------------------VGD----F---------LTLVASAEASSEHPLAKAILDYAFHFHF------FGKLPSPK--DG-------------------------------------------------IKKRKEE----I-VSQWLLEVAEFSA------------------LPGKGV----QCLI--N-GK--KI--------------------------------------------------------------------------------LVGNR----ALI------S-ENGV----N---------IPEEA-----------ESFLVDM-ELNAKTGIL----VAY-GGTFIGLMGVTDPLKREAAVVIEGLKR-MGVYPVMVTGDNWRTALAVAKEVGIED--VRAEVMPAGKTDVIRSF------------Q---------------------------------------------------KDGS------VVAMVGDGINDSPALAAADVGMAIGA--GTDIAIEAADYVLVRNNLEDVITAIDLSRKTFSRIRWNYFFAMAYNIVAIPVAAGALFPFTGLQMPPWLAGACMAFSSVSVVCSSLLLRRYRKPRLTTVLQMT-VE-------------
>Oryza_sativa_4530@24134485
-----------------------------------------------------------------------------------------MAHLQLTPLAAGGGR---------------------------------------GGADEMEEVALLGPESYDE------------------------EAAAA--PGPEEEEGMRRVQVR--VTGMTCSACTAAVEAAVSARRGVGGVAVSLLQSRARVVFDPAL-AK--------------------------------------------------------------EEDIIEAIEDAGFEA---ELLPDSTVSQPK-------------------------------------LQNTLSGQFRIGGMTCAACVNSVEGILKKLPGVKRAVVALATSLGEV-----EYDPSVISK---DE-IVQAIEDAGF--EAALLQ----S-SE------------------------------------------------QD---------KVLLGLMGLHTE-VDVDIL--H-DILKK----------------M--------------------EGLRQF------NVNLVL-S-EAEIVFD-----PEV------V-GLRSIVDTIEME-----S------------------------------S-----GRLKAHV-----QNPYIRAAS--------------NDAQ-----EASKMLHLL--CS----------------------SLFL-I-----PVFFIRM-VCPRIH-FT-RSLLLM--HLGP---------FYIGDLLKWILVSIVQFGVGKRFYVAAYRALR-HGSTNMDVLVVLGTTASYVYSVCALL--Y----------------GA----------F------TG-------F-H-----PPK-YFETSAMIITFVLFGKYLEVLAKGRTSDAIKKLVELVPATALLLLKDK------------------------------------------------------------------------------EGKYAAEKEIDASLIQPGDVLKVLPGSKVPADGTVVWGT-SHVDESMVTGESAPISKEVSSIVIGGTMNLH-GIL---HIQATKVGSGTVLSQIISLVETAQMSKAPIQKFADYVAGIFVPIVVTLSLVTFIAWFLCGSLGAYPNSWVDETSNCFVFSLMFSISVVVIACPCALGLATPTAVMVATGVGA-NHGVLVKGGDA-LERAQNVKYVIFDKTGTLTQGKATVT----------S------TKVFS---GID--------------------------------LGD----F---------LTLVASAEASSEHPLAKAILDYAFHFHF------FGKLPSSK--DD-------------------------------------------------IKKRKQQ----I-LSQWLLEVAEFSA------------------LPGKGV----QCLI--N-GK--KI--------------------------------------------------------------------------------LVGNR----TLI------T-ENGI----N---------IPEEA-----------ESFLVDL-ELNAKTGVL----VAY-DSELIGSIGMTDPLKREAVVVVEGLKK-MGIYPVMVTGDNWRTAQAVAKEVGIED--VRAEVMPAGKADVVRSL------------Q---------------------------------------------------KDGS------VVAMVGDGINDSPALAAADVGMAIGA--GTDIAIEAADYVLVRNNLEDVITAIDLSRKTFSRIRWNYFFAMAYNIIAIPVAAGALFPFTGLQMPPWLAGACMAFSSVSVVCSSLWLRRYRKPRLTTLLQIT-VE-------------
>Panicum_virgatum_38727@23788335
---------------------------------------------------------------------------------------------SVTALAGGA-------------------------------------------GDEMEEVALLGSYDVEAGPVG--------------------A--AE--GEGDEEAGMRRVQVR--VAGMTCSACTGAVEAALSARRGVRRAAVSLLQNRAHVVFDPAL-AK--------------------------------------------------------------DEDIVEAIEDAGFEA---EILPDSTVSQPK-------------------------------------SQKTLSGQFRIGGMTCAACVNSVEGILEKLPGVKRAVVALATSLGEV-----EYDPSAISK---DE-IVQAIEDAGF--DAALLQ----S-SE------------------------------------------------QD---------KVLLGVTGLHTE-GDVDVL--H-DILKK----------------I--------------------EGLRQF------GVHFGN-S-EVEIVFD-----PEV------V-GLRQIVDTIEME-----S------------------------------N-----DRLKAHV-----QNPYLRAAS--------------NDAQ-----EASKTLHLL--RS----------------------SLLLSI-----PVFFIRM-VCPHIP-LI-SSFLGM--HLGP---------FRIGDLLKWILVSMVQFVVGKRFYVAAYRALR-HGSTNMDVLVVIGTTASYVYSVCALL--Y----------------GA----------F------TG-------F-H-----PPI-YFETSAMIITFVLFGKYLEVLAKGKTSDAIKKLVELAPATALLLLKDK------------------------------------------------------------------------------EGKYSGEKEIDASLVQPGDALKVLPGSKVPADGVVIWGT-SHVNESMVTGESVPISKEVSSPVIGGTMNLH-GVL---HIQATKVGSGTVLSQIISLVETAQMSKAPIQKFADYVASIFVPIVITLSLLTFLAWFLCGWLGAYPNSWSAESSNCFVFSLMFSISVVVIACPCALGLATPTAVMVATGVGA-NHGVLVKGGDA-LERAQNVKYVIFDKTGTLTQGKATVT----------T------AKIFS---GMD--------------------------------LGD----F---------LTLVASAEASSEHPLAKAILDYAFHFHF------FGKLPSAK--DS-------------------------------------------------IKKRREK----I-LSQWLLEATDFSA------------------LPGKGI----QCWI--N-GK--KI--------------------------------------------------------------------------------LVGNR----ALI------T-ENGV----N---------IPDEA-----------EHFLVDM-ELSAKTGIL----VAY-DGGFIGLIGITDPLKREAAVVVQGLKK-MGVHPVMVTGDNWRTAQAVAKEVGIDD--VRAEIMPAGKADVIRLL------------Q---------------------------------------------------KDGS------VVAMVGDGINDSPALAAADVGMAIGA--GTDIAIEAADYVLVRNNLEDVITAIDLSRKTFSRIRWNYFFAMAYNVVAIPVAAGVLFPFTGLQMPPWLAGACMAFSSVSVVCSSLLLRRYRKPRLTTVLQIT-VE-------------
>Panicum_virgatum_38727@23783231
------------------------------------------------------------------------------------------------------------------------------------------------------------------------------------------------------------------------------------------------------------X-XX--------------------------------------------------------------DEDIVEAIEDAGFEA---EILPDSTVSQPK-------------------------------------SQKTLSGQFRIGGMTCAACVNSVEGILKKLPGVKRAVVALATSLGEV-----EYDPSAISK---DE-IVQAIEDAGF--DAALLQ----S-SE------------------------------------------------QD---------KVLLSVTGLHTE-GDVDVL--H-DILKK----------------I--------------------EGLRQF------GVNFGN-S-EIEIVFD-----PEV------V-GLRQIVDTIEME-----S------------------------------N-----DRLKAHV-----QNPYLQAAS--------------NDAQ-----EASKTLHLL--LS----------------------SLLLSI-----PVFFIRM-VCPHIP-LI-SSFLVM--HFGP---------FCIGDLLKWILVSMIQFVVGKRFYIAAYRALR-HGSTNMDVLVVIGTTASYVYSVCALL--Y----------------GA----------F------TG-------F-H-----PPI-YFETSAMIITFVLFGKYLEVLAKGKTSDAIKKLVELAPATALLLLKDK------------------------------------------------------------------------------EGKYSGEKEIDASLVQPGDTLKVLPGSKVPADGVVIWGT-SHVNESMVTGESVPISKEVSSPVIGGTMNLH-GVL---HIQATKVGSGTVLSQIISLVETAQMSKAPIQKFADYVASIFVPIVITLSLLTFLAWFLCGWLGAYPNSWSAESSNCFVFSLMFSISVVVIACPCALGLATPTAVMVATGVGA-NHGVLVKGGDA-LERAQNVKYVIFDKTGTLTQGKATVT----------T------AKIFS---GMD--------------------------------LGD----F---------LTLVASAEASSEHPLAKAILDYAFHFHF------FGKLPSAK--DS-------------------------------------------------IKKRKEE----I-LSQWLLEVTDFSA------------------LPGKGI----QCWI--N-GK--KI--------------------------------------------------------------------------------LVGNR----ALI------T-ENGV----N---------IPDEA-----------EHFLVDM-ELSAKTGIL----VAY-DGGFIGLIGITDPLKREAAVVVQGLKK-MGVHPVMVTGDNWRTAQAVAKEVGIDD--VRAEIMPAGKADVIRSL------------Q---------------------------------------------------KDGS------VVAMVGDGINDSPALAAADVGMAIGA--GTDIAIEAADYVLLRNNLEDVITAIDLSRKTFSRIRWNYFFAMAYNVVTIPVAAGVLFPFTGLQMPPWLAGACMAFSSVSVVCSSLLLRRYRKPRLTTVLQIT-VE-------------
>Zea_mays_4577@20856806
-----------------------------------------------------------------------------------------MAHLQLTALAGGA-------------------------------------------DDEMEEVALLGSYDEEAGVGP--------------------E--AE---GDRAEAGMRRVQVR--VTGMTCSACTGAVEAALSARRGVRRAAVSLLQNRAHVVFDPAL-AK--------------------------------------------------------------EDDIVEAIEDAGFEA---EILPDSTVSQPK-------------------------------------PHKTLSGQFRIGGMTCAACVNSVEGILKKLPGVKGAVVALATSLGEV-----EYDPSAISK---DE-IVQAIEDAGF--DAALLQ----S-SD------------------------------------------------QD---------KVLLNVQGLHFE-EDVDVL--H-DILKK----------------M--------------------EGLRQF------GVNFAN-S-EVDIVFD-----PEV------V-GLRQIVDTIETE-----S------------------------------N-----NRLKAHV-----QDPYIRAAS--------------NDAQ-----EASKTLHLL--RF----------------------SLFLSI-----PVFFIRM-VCPRIP-LI-SSFLLM--HFGP---------FRIGDLLRWILVTMVQFIVGKRFYVAAYRALR-HGSTNMDVLVVIGTTASYVYSVCALL--Y----------------GA----------F------TG-------F-H-----PPI-YFETSAMIITFVLFGKYLEVLAKGKTSDAIKKLVELAPATAILLLKDK------------------------------------------------------------------------------EGKYSGEKEIDASLVQPGDVLKVLPGSKVPADGIVIWGT-SHVNESMVTGESVPISKEVSSLVIGGTMNLH-GVL---HIQATKVGSGTVLSQIISLVETAQMSKAPIQKFADYVASIFVPIVITLSFLTFLAWFLCGWLGAYPNSWSAESSNCFVFSLMFSISVVVIACPCALGLATPTAVMVATGVGA-SHGVLVKGGDA-LERAQNVKYVIFDKTGTLTQGKATVT----------A------TKIFS---GMD--------------------------------LGD----F---------LTLVASAEASSEHPLAKAILDYAFHFHF------FGNLPSGK--DS-------------------------------------------------IKRRKEE----I-LSQWLLEVVDFAA------------------LPGKGI----QCWI--N-GK--KV--------------------------------------------------------------------------------LVGNR----ALI------T-ENGV----N---------IPEEA-----------ERFLVDM-ELNAKTGIL----VAY-DGDFIGLVGITDPLKREAAVVIQGLKK-MGVHPVMVTGDNWRTARAVAKEVGIDD--VRAEVMPAGKADVIHSL------------Q---------------------------------------------------KDGS------VVAMVGDGINDSPALAAADVGMAIGA--GTDIAIEAADYVLVRNNLEDVITAIDLSRKTFIRIRWNYFFAMAYNVIAIPVAAGALFPFTGVQMPPWLAGACMAFSSVSVVSSSLLLRRYRKPRLTTVLQIT-VE-------------
>Sorghum_bicolor_4558@1965460
-----------------------------------------------------------------------------------------MAHLQLTALAGGA-------------------------------------------DDEMEEVALLGSYDEEAGVGP--------------------E--GE----DQAEAGMRRVQVR--VTGMTCSACTGAVEAALSARRGVRRAAVSLLQNRAHVVFDPAL-AK--------------------------------------------------------------DDDIVEAIEDAGFEA---EILPDSTVSQPK-------------------------------------SQKTLSGQFRIGGMTCAACVNSVEGILKKLPGVKRAVVALATSLGEV-----EYDPSAISK---DE-IVQAIEDAGF--DAALLQ----S-SE------------------------------------------------QD---------KALLTVTGLHFE-GDVDVL--H-DILKK----------------M--------------------EGLRQF------GVDFAK-S-EVDIVFD-----PEV------V-GLRQIVDTIEME-----S------------------------------N-----NRLKAHV-----QNPYIRAAS--------------NDAQ-----EANKTLHLL--RF----------------------SLFLSI-----PVFFIRM-VCPHIP-LI-SSFLLM--HFGP---------FRIGDLLKWILVTMVQFVVGKRFYVAAYRALR-HGSTNMDVLVVIGTTASYVYSVCALL--Y----------------GA----------F------TG-------F-H-----PPI-YFETSAMIITFVLFGKYLEVLAKGKTSDAIKKLVELAPATALLLLKDK------------------------------------------------------------------------------EGKYSGEKEIDASLVQPGDALKVLPGSKVPADGIVIWGT-SHVNESMVTGESVPISKEVSSLVIGGTMNLH-GIL---HIQATKVGSGTVLSQIISLVETAQMSKAPIQKFADYVASIFVPIVITLSFLTFLAWFLCGWLGAYPNSWSAESSNCFVFSLMFSISVVVIACPCALGLATPTAVMVATGVGA-SHGVLVKGGDA-LERAQNVKYVIFDKTGTLTQGKATVT----------T------AKIFS---GMD--------------------------------LGD----F---------LTLVASAEASSEHPLAKAILDYTFHFHF------FGKLTSAK--DN-------------------------------------------------INRRKEE----I-LSQWLLEVADFSA------------------LPGKGI----QCWI--N-GK--KI--------------------------------------------------------------------------------LVGNR----ALI------T-ENGV----N---------IPEEA-----------ECFLVDM-ELNAKTGIL----VAY-DGDFIGLIGITDPLKREAAVVIQGLKK-MGVHPVMVTGDNWRTARAVAKEVGIDD--VRAEVMPAGKANVIRSL------------Q---------------------------------------------------KDGS------VVAMVGDGINDSPALAAADVGMAIGA--GTDIAIEAADYVLVRNNLEDVITAIDLSRKTFSRIRWNYFFAMAYNVIAIPVAAGALFPFTGVQMPPWLAGACMAFSSVSVVCSSLLLRRYRKPRLTTVLQIT-VE-------------
>Setaria_italica_4555@19688862
[truncated: 93,601 more chars]
