# Supplementary material for: Origin and evolution of metal P-type ATPases in Plantae (Archaeplastida)
Source: Front Plant Sci. 2014 Jan 7;4:544. doi: 10.3389/fpls.2013.00544 (PMC3922081; doi:10.3389/fpls.2013.00544)
Supplement: DataSheet1 — Alignments in FASTA format for Files S1–S7. [file DataSheet1.ZIP › dataset-s1/file-s5.fasta]

>Physcomitrella_patens_3218@18063443
------------------------------------MSPC----AGTCQCRAAAKGPASAIAALRLARSVALPSMLFSEILFGKRVVPVHLKIARWPLQLGAARIVSNGALFRASSGIPEQN--RQQPGLAVSGKLPLRQGSKWLN---GQGPNLWQLQLG-------------LLAARSNRPCRCQSKLGNGNIS-KALS-----------TSTGGGGS--DG----FFAP------------------------AAGDA---SNVAFGTEVLAPHAEDV----FVLDVGGMSCGGCASSVKRILELQPQVTGVAVNLATETAQVKVTSESVGK--------------NGWEKIKRRLAESLANHLTSCGYKSCPREEQAEK---------------------------------------------GRGV-ALPAALRKREERLAKLKDSGRRLAVAWTLAAFCLVGHSHHFIGQL-------DPSWLHM----LHSTGFHAALSLVALIGP-GRK--------------LLVDGWKSLWRGSPNM----NTLVGLGAVSSFAVSTAATLLPKLG--------------------------------------W-QAFFEEPV--------------------------------------MLLAFVLLGRAVEERAKLQSS--------------SDMTVLLNVLPSEARLLIGQD---N----------------------------DGHPTTMN---VPCDSLSIGDAVVVLPG-----DRIPVD--------GVVKSGKSTVDESSLTGEPLPVLKQFRDEVTAGTVNHNGTITVQAKRAGGDTV-------------------------------MNDII-RM----------------------------VEDAQTREAPVQRLADKVAGRFCYGVMALSGATFVFWTMFGPVLFPAVVPT-------------------------------------------GGPLLLGFQLACNVLVI-------------------ACPCALGLATPTAVLVGTSLGARRGLL-------IRGGDVLEKVSSIDTIVFDKTGTLTVGRPVVKNVICN-----------------------------------------SSTWSEKELLAFAAGVERATSHPIAKALVQAA---------TSYGCRQAV--------------------------------------------------------AEE--STFEQEPGSGAKAIIEGK--LVSVGTLEWL--QR---------SGVERVPPEFT-----------------------------------------------------------G---------AA--TQGQTVVYVGVDDK--VVGAITMIDEVRDDAKATIETLH-WMGIKTSILSGDKL-EAAKAVAAKVGI--------------DW---NK-VYAG----------VK----------------------PSEKEDFIRQLQSE-------------KRFVAMVGDGVNDAAALAQAQVGIAMAG--GV----GAASEVASIVLMGDK-------------LSQVVDAIELSRLTLKKIKQNLWWAFIYNI----------------------------VGLPLAAGALLPSANIMLTPSIAGAL------------------MGISSLGVMANSLLLQLE--FS-R---PSSN--MKNSLSSSRRSADPSQHVASIPNGNSTQQEFERSQDEDVELGLD-SLERSAKYFH-----------------------------------------------------------------------------
>Physcomitrella_patens_3218@18055393
------------------------------------------------------------------------------------------------------------------------------------MVRAQVPGTYSWFC---LQQEALDLVTAK-------------MVLE--LQAFLELSVLAVEVEDLVELE-----------DGVEGERVEVVM----IWVC------------------------HPQESLRLPLKQHLPLRKMSSFWTW----GLVYTQGMSCGGCASSVKRILESQPQVTGATVNLATETALVRVTSESVIS--------------SGWEKVKRQLAEALAKHLTNRGFKSTVREQDGKE---------------------------------------------G-GK-VAPAALRKREERLARLKDSGRRLAVAWTLAAVCLVGHSHHLIGHL-------GPSWLHM----LHSTGFHAALSLAALVGP-GRK--------------LLVDGWKSLVRGSPNM----NTLVGLGAISSFAVSTAAALFPRLG--------------------------------------W-QAFFEEPV--------------------------------------MLLAFVLLGRAVEERAKLQAS--------------SDMTALLNFLPSKARLVMGFD---N----------------------------SGHPTTVT---VPCDSLSVGDSVVVLPG-----DRIPVD--------GVVKSGKSTVDESSLTGEPLAVLKQSGDEVTAGTVNYNGTMTVEAMRAGGDTV-------------------------------MSDII-RM----------------------------VEDAQTREAPVQRLADKVAGRFCYGVMALSGATFAFWTTFGPALFPAVVPT-------------------------------------------GGPLLLGLQLACNVLVI-------------------ACPCALGLATPTAVLVGTSLGARRGLL-------IRGGDILENVSSVDTIVFDKTGTLTVGRPVVKSVICSN-----------------------------------IDGQPSSTWTEKDLLTLAAGVERTASHPIAKALVQAA---------TSAGCRQAV--------------------------------------------------------VQE--STFEQEPGSGAKAIVEGK--LVTVGTLEWL--RR---------AGVEGVAPEAP-----------------------------------------------------------D---------AT--TQGQTIVYVGVDDK--LVGAVTMIDELRDDAKASVAALH-RMGMKTSMLSGDKQ-EAAEAIAAKVGI--------------DR---QQ-VYAG----------VK----------------------PSGKADFIRQLQSE-------------NRHVAMVGDGVNDAAALAQAQVGIAMAG--GV----GAASEVASIVLMGDK-------------LSQVVDALELSRLTLKKIKQNLWWAFMYNI----------------------------VGLPLAAGALLPSTNIMLTPSIAGAL------------------MGISSLGVMTNSLLLQLE--FS-R---PSHN--RHKKAL-----------DSSQNAKSGEKYLGRKPQDNDIELGIG-SQGKFSH--------------------------------------------------------------------------------
>Capsella_rubella_81985@20893592
------------------------------------MESTFSALSTATATTMARTSGGPSLPLLTISKALNRHF----SGARH-------------LHPRLLARCSPAVRRLGGLH----GS------------SLI-SSNS-ALR-------SLGAAV---------------LPVIRRRLQCLSSSSPSFRSISSGGGGAGVGGYNGGNGGGGG----G----------G------------------------SDSGDSKSKLGAAASDGVSLPSSDI----IILDVGGMTCGGCSASVKKILESQPQVASASVNLTTETAIVWPVPEAKSV--------------PDWQK---SLGETLANHLTNCGFQSTPRD--------------------------------------------------LVTENFFKVFETKTKDKQARLKESGRELVVSWALCAVCLVGHLTHFLGV--------NAPWIHA----IHSTGFHVSLCLITLLGP-GRK--------------LVLDGVKSLLKGSPNM----NTLVGLGALSSFSVSSLAAMIPKLG--------------------------------------W-KTFFEEPV--------------------------------------MLIAFVLLGRNLEQRAKIKAT--------------SDMTSLLSVLPSKARLLLDGD---Q----------------------------QN--STVE---VPCNSLSVGDLVIILPG-----DRVPAD--------GVVKSGRSAIDESSFTGEPLPVTKEPGSQVAAGSINLNGTLTVEVHRSGGETA-------------------------------VGDII-RL----------------------------VEEAQSREAPVQHLVDKVAGRFTYGVMALSAATFTFWNLFGAHVLPSALQN-------------------------------------------GSPMSLALQLSCSVLVV-------------------ACPCALGLATPTAMLVGTSLGARRGLL-------LRGGDILEKFSSVDTVVFDKTGTLTKGHPVVTEVIIPED----------------------------------PRDNLSDSWSEVEVLMLAAAVESNTTHPVGKAIIKAA---------RARNCPTMK--------------------------------------------------------AED--GTFTEEPGSGAFAIVNNK--RVTVGTLEWV--QR---------HGAIKNSLHALE----------------------------------------------------------E---------HE--FNNQSVVYIAVDNT--LAAVIRFEDKIREESAQVVENLT-RQGIDVYMLSGDKR-NAANYVASVVGI--------------NQ---ER-VIAG----------VK----------------------PAEKKNFINELQKN-------------KKIVAMVGDGINDAAALASSDVGVAMGG--GA----GAASEVSPVVLMGNR-------------LTQLLDAMELSRQTMKTVKQNLWWAFGYNI----------------------------VRIPIAAGVLLPFTGTMLTPSMAGAL------------------MGVSSLGVMTNSLLLRYR--FF-S---NRKD--KNDKW-----------------------------------------------EPKESTKQSHE-NTRWKERS------------------------------------------------------------
>Brassica_rapa_3711@22703642
------------------------------------ME-------STFAAFSTITAMAPSLPLLTISKALHRHF----SGARH-------------LRPLLLARSSPASRSLGCFR----AS---RI--------VS-SSSV-CYR-------TLGAAV---------------LPVIRRRLQCLSSSSPSFRSISSGGGG--FGGYNGGSGGGGGGGGGG----------G------------------------SESGDL----KSKVGGGVSVPSSDI----IILDVGGMTCGGCSASVKKILESQPQVATASVNLTTETAIVWPVPEAKSV--------------PDWQK---TLGETLANHLTNCGFQSTPRD--------------------------------------------------LVTENFFKVFETKTKDKQARLKQSGRELAVSWALCAVCLVGHVTHFLGV--------KAPWLHA----VHSTGFHVSLCLLTLLGP-GRQ--------------LILDGFKSLLKGSPNM----NTLVGLGAMSSFSVSALAALIPKLG--------------------------------------W-KTFFEEPV--------------------------------------MLIAFVLLGRNLEQRAKIKAT--------------SDMTGLLSVLPSKARLLLDGD------------------------------------STVE---VPCNSLSVGDLVVILPG-----DRVPAD--------GIVKSGRSAIDESSFTGEPLPVTKEAGSQVAAGSINLNGTLTVEVHRSGGETA-------------------------------VGDIV-RM----------------------------VEEAQSREAPVQQLVDKVAGRFTYGVMAISAATFTFWNLFGGHILPSALHN-------------------------------------------GSPISLALQLSCSVLVV-------------------ACPCALGLATPTAMLVGTSLGARRGLL-------LRGGDILEKFSSVDTVVFDKTGTLTKGHPVVTEVIIPED----------------------------------SRHNLNDTWSEVDVLTLAAAVESNTTHPVGKAIVKAA---------RAHNCQIMK--------------------------------------------------------AED--GTFTEEPGSGAVAIVNNK--RVAVGTLEWV--QR---------HGATGNLLNASE----------------------------------------------------------E---------NE--SNNQSVVYIGVDNT--LAAVIRFEDKIREDAAQVVENLT-RQGIDVYMLSGDKK-SAANYVASVVGI--------------PQ---DR-VISG----------VK----------------------PAEKKKFINELQKN-------------KNIVAMVGDGINDAAALASSDVGVAMGG--GA----GAASEVSPVVLMGNR-------------LTQLLDALELSRQTMKTVKQNLWWAFGYNI----------------------------VGIPVAAGVLLPLTGTMLTPSMAGAL------------------MGVSSLGVMTNSLLLRYR--FF-S---NRED--TNVKW-----------------------------------------------EPKEGTKQSPHENTRLKESS------------------------------------------------------------
>Arabidopsis_lyrata_59689@16064152
------------------------------------MESTLSAFSTVAATAMARSSGGPSLPLLTISKALNRHF----SGARH-------------LHPLLLARCSPAVRRLGGFH----GS------------SLT-SSNS-ALR-------SLGAAV---------------LPVIRHRLQCLSISSPSFRSISSGG-GSGFGGYNGGSGGAGG----G----------G------------------------SESGDSKSKLGAGTNDGVSVPSSDI----IILDVGGMTCGGCSASVKKILESQPQVASASVNLTTETAIVWPVPEAKSV--------------PDWQK---SLGETLANHLTNCGFQSTPRD--------------------------------------------------LVTENFFKVFETKTKDKQARLKESGRELAVSWALCAVCLVGHLTHFLGV--------NAPWIHA----IHSTGFHVSLCLITLLGP-GRK--------------LVLDGIKSLLKGSPNM----NTLVGLGALSSFSVSSLAAMIPKLG--------------------------------------W-KTFFEEPV--------------------------------------MLIAFVLLGRNLEQRAKIKAT--------------SDMTGLLSVLPSKARLLLDGD---L----------------------------QN--STVE---VPCNSLSVGDLVVILPG-----DRVPAD--------GVVKSGRSTIDESSFTGEPLPVTKESGSQVAAGSINLNGTLTVEVHRSGGETA-------------------------------VGDII-RL----------------------------VEEAQSREAPVQQLVDKVAGRFTYGVMALSAATFTFWNLFGAHVLPSALHN-------------------------------------------GSPMSLALQLSCSVLVV-------------------ACPCALGLATPTAMLVGTSLGARRGLL-------LRGGDILEKFSSVDTVVFDKTGTLTKGHPVVTEVIIPEN----------------------------------PRHNLNDTWSEVEVLMLAAAVESNTTHPVGKAIVKAA---------RACNCQTMK--------------------------------------------------------AED--GTFTEEPGSGAVAIVNNK--RVTVGTLEWV--QR---------HGATGNSTLALE----------------------------------------------------------E---------HE--LNNQSVVYIGVDNT--LAAVIRFEDKVREDAAQVVENLT-RQGIDVYMLSGDKR-NAANYVASVVGI--------------NQ---ER-VIAG----------VK----------------------PAEKKTFINELQKN-------------KKIVAMVGDGINDAAALASSDVGVAMGG--GA----GAASEVSPVVLMGNR-------------LTQLLDAMELSRQTMKTVKQNLWWAFGYNI----------------------------VGIPIAAGVLLPLTGTMLTPSMAGAL------------------MGVSSLGVMTNSLLLRYR--FF-S---NRND--KNFKR-----------------------------------------------EPKEGTKQPHE-NTRWKESS------------------------------------------------------------
>Arabidopsis_thaliana_3702@19645604
------------------------------------MESTLSAFSTVKATAMARSSGGPSLPLLTISKALNRHF----TGARH-------------LHPLLLARCSPSVRRLGGFH----GS------------RFT-SSNS-ALR-------SLGAAV---------------LPVIRHRLECLSSSSPSFRSISSGG-GSGFGGYNGGSGGGGG----G----------G------------------------SESGDSKSKLGANASDGVSVPSSDI----IILDVGGMTCGGCSASVKKILESQPQVASASVNLTTETAIVWPVPEAKSV--------------PDWQK---SLGETLANHLTNCGFQSTPRD--------------------------------------------------LVTENFFKVFETKTKDKQARLKESGRELAVSWALCAVCLVGHLTHFLGV--------NAPWIHA----IHSTGFHVSLCLITLLGP-GRK--------------LVLDGIKSLLKGSPNM----NTLVGLGALSSFSVSSLAAMIPKLG--------------------------------------W-KTFFEEPV--------------------------------------MLIAFVLLGRNLEQRAKIKAT--------------SDMTGLLSVLPSKARLLLDGD---L----------------------------QN--STVE---VPCNSLSVGDLVVILPG-----DRVPAD--------GVVKSGRSTIDESSFTGEPLPVTKESGSQVAAGSINLNGTLTVEVHRSGGETA-------------------------------VGDII-RL----------------------------VEEAQSREAPVQQLVDKVAGRFTYGVMALSAATFTFWNLFGAHVLPSALHN-------------------------------------------GSPMSLALQLSCSVLVV-------------------ACPCALGLATPTAMLVGTSLGARRGLL-------LRGGDILEKFSLVDTVVFDKTGTLTKGHPVVTEVIIPEN----------------------------------PRHNLNDTWSEVEVLMLAAAVESNTTHPVGKAIVKAA---------RARNCQTMK--------------------------------------------------------AED--GTFTEEPGSGAVAIVNNK--RVTVGTLEWV--KR---------HGATGNSLLALE----------------------------------------------------------E---------HE--INNQSVVYIGVDNT--LAAVIRFEDKVREDAAQVVENLT-RQGIDVYMLSGDKR-NAANYVASVVGI--------------NH---ER-VIAG----------VK----------------------PAEKKNFINELQKN-------------KKIVAMVGDGINDAAALASSNVGVAMGG--GA----GAASEVSPVVLMGNR-------------LTQLLDAMELSRQTMKTVKQNLWWAFGYNI----------------------------VGIPIAAGVLLPLTGTMLTPSMAGAL------------------MGVSSLGVMTNSLLLRYR--FF-S---NRND--KNVKP-----------------------------------------------EPKEGTKQPHE-NTRWKQSS------------------------------------------------------------
>Linum_usitatissimum_4006@23151457
---------------------------------------------------MEASCAATTSAVFTISKALNHGF----AHKVPSLR---------------SARLVNRRFGSTHAQ----YG----TT-----AFLSAATHP-RNF-------RALSSI---------------LPFLRHRLDCIPSSVAYFATSNGSGGGGGEG------GD-TGGGGGG----------R------------------------PGGGDAKSNLVGGGVEESSRRSSDV----IMLDVGGMTCGGCAASVKRILENQPQVSSASVNLTTETAIVWPVSEAKVV--------------PNWQQ---QLGETLAKQLTDCGFTSNPRD--------------------------------------------------GNRENFFKSFDKKMNEKHNRLKESGRELAVSWALCAVCMIGHMSHLFAS--------KASWIHL----LHSTGFHLSLSLFTLLGP-GRQ--------------LIVDGVKSLFKGAPNM----NTLVGLGALSSFSISSFAALIPKLG--------------------------------------W-KAFFEEPI--------------------------------------MLIAFVLLGRNLEQRAKIKAT--------------SDMTGLLSVLPTKARLIITED---A----------------------------EDSDSIVE---VPCSNLSVGDHIVVLPG-----DRVPAD--------GIVRAGRSSIDESSFTGEPLPVTKVPGNEVAAGSININGSLTIEVRRPGGETT-------------------------------IGDII-RL----------------------------VEEAQSTEAPVQRLADKVSGHFTYGVMALSASTFLFWNLFGTRILPAALHH-------------------------------------------GNAVSLSLQLACSVLVV-------------------ACPCALGLATPTAVLVGTSLGARRGLL-------LRGGHILENFAMVDTVVFDKTGTLTVGKPVVRKVITLGTGEDQD-----------------------------SQSNTNEIWSENELLKLAAGVESNTVHPVGKAIVDAA---------QAARCQNMK--------------------------------------------------------AKD--GTFSEEPGSGAVAIVDNK--KVSVGTLEWV--RR---------NGVDRSALDPFE---------------------------------------------------------EA---------ED--TKNQSIVYVGVDTT--LAGLIYFEDKIRDDARQVVQTLS-ARGINVYMLSGDKK-SAAEYVASLVGI--------------PK---DK-VLSG----------VK----------------------PDEKKKFINELQMG-------------QHLVAMVGDGINDAAALASAHVGVAMGG--GV----GAASEVSSVVLMGNR-------------LSQLLDALELSRLTMKTIKQNLWWAFAYNI----------------------------VGIPIAAGMLLPVTGTMLTPSIAGGL------------------MGLSSIGVMSNSLLLRLK--FS-A---TQQQ--GQMSRKSSPQRSIL--PIT--------------------------K--------------------------------------------------------------------------------------
>Arabidopsis_thaliana_3702@19645605
------------------------------------MESTLSAFSTVKATAMARSSGGPSLPLLTISKALNRHF----TGARH-------------LHPLLLARCSPSVRRLGGFH----GS------------RFT-SSNS-ALR-------SLGAAV---------------LPVIRHRLECLSSSSPSFRSISSGG-GSGFGGYNGGSGGGGG----G----------G------------------------SESGDSKSKLGANASDGVSVPSSDI----IILDVGGMTCGGCSASVKKILESQPQVASASVNLTTETAIVWPVPEAKSV--------------PDWQK---SLGETLANHLTNCGFQSTPRD--------------------------------------------------LVTENFFKVFETKTKDKQARLKESGRELAVSWALCAVCLVGHLTHFLGV--------NAPWIHA----IHSTGFHVSLCLITLLGP-GRK--------------LVLDGIKSLLKGSPNM----NTLVGLGALSSFSVSSLAAMIPKLG--------------------------------------W-KTFFEEPV--------------------------------------MLIAFVLLGRNLEQRAKIKAT--------------SDMTGLLSVLPSKARLLLDGD---L----------------------------QN--STVE---VPCNSLSVGDLVVILPG-----DRVPAD--------GVVKSGRSTIDESSFTGEPLPVTKESGSQVAAGSINLNGTLTVEVHRSGGETA-------------------------------VGDII-RL----------------------------VEEAQSREAPVQQLVDKVAGRFTYGVMALSAATFTFWNLFGAHVLPSALHN-------------------------------------------GSPMSLALQLSCSVLVV-------------------ACPCALGLATPTAMLVGTSLGARRGLL-------LRGGDILEKFSLVDTVVFDKTGTLTKGHPVVTEVIIPEN----------------------------------PRHNLNDTWSEVEVLMLAAAVESNTTHPVGKAIVKAA---------RARNCQTMK--------------------------------------------------------AED--GTFTEEPGSGAVAIVNNK--RVTVGTLEWV--KR---------HGATGNSLLALE----------------------------------------------------------E---------HE--INNQSVVYIGVDNT--LAAVIRFEDKVREDAAQVVENLT-RQGIDVYMLSGDKR-NAANYVASVVGI--------------NH---ER-VIAG----------VK----------------------PAEKKNFINELQKN-------------KKIVAMVGDGINDAAALASSNVGVAMGG--GA----GAASEVSPVVLMGNR-------------LTQLLDAMELSRQTMKTVKQNLWWAFGYNI----------------------------VRIPIAAGVLLPLTGTMLTPSMAGAL------------------MGVSSLGVMTNSLLLRYR--FF-S---NRND--KNVKP-----------------------------------------------EPKEGTKQPHE-NTRWKQSS------------------------------------------------------------
>Glycine_max_3847@26309212
------------------------------------MDSA-----------FSIN----TTAQVALFRALHGHL----HRAPQRAL-------LR-----RNLKCLVTSYNSSSNC----CR----IP-----CSFGSVPSP-SSL-------RSFRGL---------------LPR---TPRCISSSAASFASPAGGGNGGAGTGD-------GDGGGGS----------G------------------------GESGDANLKLVGDASQELSALSPDV----IILDVSGMVCGGCAATVKRILENQPQVSSASVNLTTETAIVWPVSEAKNA--------------PNWQK---QLGEALAEHLTSCGYNSSLRD--------------------------------------------------STRDNFLQIFERKMEERHRQLRESGRELAVSWALCAVCLVGHFSHFFAA--------KAPWIHV----FHSIGFHLSLSLFTLLGP-GRQ--------------LILDGLKSLLKRTPNM----NTLVGLGALSSFTVSSFAALLPKLG--------------------------------------W-KAFFEEPI--------------------------------------MLIAFVLLGRNLEQRAKIKAA--------------SDMTGLLSLLPPKARLLLNNG---E----------------------------TEVGSVVE---VPSDSLSVGDQIIVLPG-----DRIPAD--------GVVRSGRSTVDESSFTGEPLPVTKVPGSEVAAGSINLNGTLTMEVQRPGSETA-------------------------------MANIV-RL----------------------------VEEAQSREAPVQRLADKVAGHFTYGVMATSAATFTFWSLYGTHILPPALYQ-------------------------------------------GRAVSLALQLACSVLVV-------------------ACPCALGLATPTAVLVGTSLGAKRGLL-------LRGGNILEKFAMVDTVVFDKTGTLTVGRPVVTNIVIPICIKNAI-----------------------------SSQTEENALSDVEVLRLAAAVETNSVHPVGKAIVDAA---------QAANCHNAK--------------------------------------------------------VKD--GTFLEEPGSGAVATIYDK--KVSVGTLEWI--TR---------HGVINSIHQEV---------------------------------------------------------------------EK--SNNQSFVYVGVDDT--LAGLIYFEDEIREDARDVVDRLS-KQNIGVYMLSGDKR-NAAEHVASLVGI--------------PK---EK-VLSE----------VK----------------------PDEKKKFINELQKD-------------NNIVAMVGDGINDAAALASSHVGIALGG--GV----GAASEVSSIVLMRNQ-------------LSQIVDALELSRLTMNTIKQNLWWAFIYNI----------------------------VGIPIAAGVLFPINGTVLTPSIAGAL------------------MGLSSIGVMTNSLLLRFK--FS-S---KQKQ--IHSIS-PKTKIH---------------------------------VA-------QNQKTNHPY---------------------------------------------------------------------
>Theobroma_cacao_3641@27463955
--------------------------------------ME-----------STLSATAPTLTLFSISKALNRHF----SSNKSPAL---------------IARCIQSRLCAQGLL----VS----PL-----ASLSYSST--LRS-------SCAASV---------------PRRLPRRFECVASSTASFGSGGGGVFGGGDG---------SGGGGGE----------G------------------------TGGGDSKAKLGAGGANELSSLSSDV----IILDVGGMTCGGCAASVRRILESQPQVSSASVNLTTETAIVWPVSEAMDV--------------PNWQK---ELGEALARHLTSCGFKSNLRD--------------------------------------------------SGPDNFFKVFERKMEEKRNRLKESGRELAVSWALCAVCLIGHLAHILGA--------KASWMHA----FHSTGFHLTLSMFTLLGP-GRQ--------------LILEGVKNLLKGAPNM----NTLVGLGALSSFAVSSLAVLIPKWG--------------------------------------W-KAFFEEPV--------------------------------------MLIAFVLLGRNLEQRAKIKAT--------------SDMTGLLSIVPSKARLMVDD-------------------------------------SIIE---VPCNSLSVGDQIVVLPG-----DRVPAD--------GIVRAGRSTIDESSFTGEPMPVTKEPGSQVAAGSINLNGTLTVEVRRPGGETA-------------------------------MGDIV-RL----------------------------VEEAQSREAPVQRLADKVSGHFTYGVMALSAATFMFWNLFGARILPAAFSQ-------------------------------------------GTAVSLALQLSCSVLVV-------------------ACPCALGLATPTAMLVGTSLGATRGLL-------LRGGNILEKFSMVNAIVFDKTGTLTIGRPVVTKVVTPGGMDHSD-----------------------------SRQNLENILSEGEVLKLAAAVESNTLHPVGKAIVEAA---------RGVKCPNLK--------------------------------------------------------VVD--GTFIEEPGSGVVAIVDNK--KVSVGTLEWV--QR---------HGVAENLFQEVD--------------------------------------------------------------------EE--LRNKSVVYVGVNNT--LAGLIYFEDQIREDARHIVDSLH-RQGIDVYMLSGDKR-STAEYVASIVGI--------------PE---EK-VLSE----------VK----------------------PADKRKFVSELQKN-------------QNIVAMVGDGINDAAALASAHIGVAVGG--GV----GAASEVSSIVLMGNR-------------LSQLLDALELSRLTMKTVKQNLWWAFAYNI----------------------------VGIPIAAGMLLPLTGTMLTPSIAGAL------------------MGLSSIGVMTNSLLLRFK--FS-L---KQQQ--THGSSPIYL-------------------------------------NTDFVVDPKGKLK-KPYSSAL-----------------------------------------------------------------
>Panicum_virgatum_38727@23806247
--------------------------------------------------------MDPATPLLALSKAVSSRS----K-PF---------LLRRGAVG-GR---LPAAAPLLRRFPVATAASSSAPRGLGVPGDLLLFSLA-RLA---IRGPGPRAAA---------------AAAAPWRWFASVSAASPLASGGPPRGGGGAGNGDG-------GGGGG----------G------------------------GGWKQPRASQGAGVTEEAPGKGADV----IVLDVGGMSCGGCAASVKRILESEPQVQSATVNLATEMAVVWAVPEDWDA--------------QNWKE---QLGEKLASQLTTCGYKSNLRD--------------------------------------------------SSKVSSQAVYERKMHEKLEQLKQSGRELAVSWALCAVCLLGHISHLFGV--------NVPLMHF----IHSTGFHLSLSIFTFVGP-GRR--------------LIVDGLKSLFKGSPNM----NTLVGLGALSSFAVSSIAAFIPKLG--------------------------------------W-KTFFEEPI--------------------------------------MLIAFVLLGKNLEQRAKLKAT--------------SDMTGLLNILPSKARLMVDND---A----------------------------EK-SSLVE---VPCDTLAVGDYVVVLPG-----DRIPAD--------GVVKAGRSTVDESSLTGEPMPVTKTTGTEVSAGSINLNGKLTVEVRRPGGETV-------------------------------MSDII-HL----------------------------VEEAQTRAAPVQRLADKVAGNFTYGVMALSAATYMFWSIFGSQLLPAAIQH-------------------------------------------GGAMSLALQLSCSVLVI-------------------ACPCALGLATPTAVLVGTSLGATRGLL-------LRGGDVLEKFSDVDAVVFDKTGTLTIGRPVVTKVIASRDRGDAN-----------------------------AKDFGDNQWTESEILSFAAGVESNTNHPLGKAIMEAA---------GAANCISMK--------------------------------------------------------AND--GSFMEEPGSGAVATIGEK--QVAVGTLDWI--RR---------HGVVHNPFSEA----------------------------------------------------------------------E--HFGQSVAYVAVDSA--LAGLICFEDKLREDSRQVIKTLS-EQGISVYMLSGDKE-SAAMNVASVVGI--------------QA---DK-VLAE----------VK----------------------PHEKRKFISELQKA-------------HRLVAMVGDGINDAAALASADVGIAMGG--GV----GAASDVSSVVLMGNR-------------LSQLVDALELSKETLKTVKQNLWWAFLYNI----------------------------VGLPIAAGALLPVTGTILTPSIAGAL------------------MGFSSVGVMANSLLLRVR--LS-S---RQKP--TRQAEARQEPRKT-ISTLSDTNVEAEKNY-----------------------------------SSKWST--------------------------------------------------------------
>Ricinus_communis_3988@16803098
------------------------------------MEST-----------LCISTTAASFTLFKLSKALNRHF----TLTKAAAS---------------SSSS---SSLFTRRF----TS------------FHSSSSS--LRS-------LCALS-----------------PLIRHRLACVSNSASSSFSAGGNGSGGPFG------GD-GGGGGGD----------R------------------------SDAGDSKSNLAAGGTEDVSALSPDV----IILDVGGMTCGGCAASVKRILESQPQVSSATVNLTTETAVVWPVSEATVI--------------PNWKK---ELGEALAKHLTTCGFSSNPRD--------------------------------------------------AGRQNFFDVFEKKMDEKRARLKESGRELAVSWALCAVCLLGHLSHIFPL--------KASWIHL----FHSTGFHLSMSLFTLLGP-GRQ--------------LILDGLKSLFKGAPNM----NTLVGLGALSSFAVSSLAALIPRLG--------------------------------------W-KAFFEEPI--------------------------------------MLIAFVLLGRNLEQRAKIKAA--------------SDMTGLLSILPSKARLLVQSN---I----------------------------EDPGSIVE---VPCTSLSVGDQIVVLPG-----DRVPAD--------GIVRAGRSTIDESSFTGEPLPVTKLPGSKVAAGSINLNGTLTVEVQRPGGETA-------------------------------IGDIV-RL----------------------------VEEAQGREAPVQRLADKVSGHFTYGVMALSAATFMFWKLFGTHMLPPAVYH-------------------------------------------GNPVSLALQLSCSVLVI-------------------ACPCALGLATPTAVLVGTSLGATRGLL-------LRGGNVLEKFSMVKTIVFDKTGTLTIGRPVVTKVVTLGDIKITD-----------------------------TQMNANHKWSEVEVLRLAAAVESNTLHPVGKAIVQAA---------QAVTYQNMK--------------------------------------------------------VTD--GTFMEEPGSGAVATVDNK--QVSVGTLDWV--QR---------NGVDGILFQEV---------------------------------------------------------------------ED--LKNQSIVYVGVENT--LAGIIYLEDQIREDARQVVESLC-RQGIDVYMLSGDKR-TTAEHVASVVGI--------------QK---EK-VLAG----------VK----------------------PDEKKKFISELQKH-------------QNIVAMVGDGINDAAALALSHVGVAMGG--GV----GAASEVSSVVLTGNR-------------LSQLLDALELSRLTMKTVKQNLWWAFAYNI----------------------------IGIPIAAGMLLPLTGTMLTPSIAGAL------------------MGLSSIGVMTNSLLLRFK--FS-S---KQTQ--DSKASPSTNVSF----------------------------------GSDHLIDQTKKMK-LSSSGAKWREAR------------------------------------------------------------
>Aquilegia_coerulea_218851@22046869
-----------------------------------------------------MESTLSTTTLFTLTKTLTSSS----SKHLNSNL-------NRQLARSLIHQTLQKRFNSGRIK----CLNNGGFQ-----KPVGFISSP-SIP-------LKNLYL---------------VTPISSRLASVSSSIATFASGGGSDGFNGGN------S-GGGGGGDG----------G------------------------SSGGEIKTKSVASESDELSALSPDV----IILDVTGMTCGGCSASVKRILESQPNVSSASVNLATETALVWPVPEAKDM--------------QNWQQ---QLGEMLAKHLTNCGFKSSIRE--------------------------------------------------STRDSYFKVFEKKMDEKRKRLKESGRDLVVSWALCGVCLLGHLSHFFGA--------SAPWIHA----LHSTGFHLTLSLFTLLGP-GRQ--------------LIFDGLKSLLRGGPNM----NTLVGLGALSSFAVSSIAALIPKLG--------------------------------------W-KAFFEEPV--------------------------------------MLIAFVLLGRNLEQRAKLKAS--------------SDMTGLLSILPSKARLVVNGE---G----------------------------N-SDSIVE---VPCDSLSIGDKIVVVPG-----DRVPAD--------GIVRAGRSTVDESSFTGEPLPVTKLPGAEVAAGSINLNGTLTVEVRRPGGETV-------------------------------MGDII-RM----------------------------VDEAQSREAPVQRLADKVAGHFTYGVMALSAATFIFWNLFGAQVVPVAIHQ-------------------------------------------GSPLSLALQLSCSVLVV-------------------ACPCALGLATPTAVLVGTSLGARRGLL-------LRGGSILEKFSSVDTIVFDKTGTLTIGRPVVTKVVSSIKEEYTS-----------------------------SKQNSNHKWSQSEVLRLAAGVESNTIHPVGKAIVEAS---------QAAGYQSLK--------------------------------------------------------VMD--GTFREEPGSGAVATIENK--KVSVGTLEWI--QR---------QGVAENPFVEV---------------------------------------------------------------------EE--FKNQSVVYVGVDGD--LAGLIYFEDKIREDASGVIESLS-KQNISTYMLSGDKR-HTAEYVASVVGI--------------PK---EK-VLSG----------VK----------------------PDQKKNFISELRKN-------------QKIVAMVGDGINDAAALAVSDIGIAMGG--SV----GAASEVSSIVLMGDR-------------LSQVVDALELSKLTMKTVKQNLWWAFAYNI----------------------------VGLPIAAGLLLPVTGTMLTPSIAGAL------------------MGLSSIGVMTNSLLLRLK--FA-S---KKKT--IKPPLGAYIT--------------------------------------------SETDLEHANPTAKWRNT-------------------------------------------------------------
>Setaria_italica_4555@19692555
--------------------------------------------------------MDPATPLLALSKAVSSRS----K-PF---------LLRRGGRLPSA---APLRLRFPFAASASAPAPSSAPRGLAVPGDLLLLSLA-RLA---LRGPGPRAAA-----------------AAPRRWFASVSAASPLPSGGPPRGGAGGGAGNGD----GGGDGGG----------N------------------------EGWKRPRASQGVGVAEEAAGQGADV----IVLDVGGMSCGGCAASVKRILENEPQVRSATVNLATEMAVVWAVPEDRDV--------------QDWKE---QLGEKLASQLTTCGYKSNLRD--------------------------------------------------ASKISSQAVFERKMHEKLEQLKQSGRELVVSWALCAVCLLGHISHLFGV--------NVPLMHF----IHSTGFHLSLSIFTFVGP-GRR--------------LILDGIKSLFKGSPNM----NTLVGLGALSSFAVSSIAAFIPKLG--------------------------------------W-KTFFEEPV--------------------------------------MLIAFVLLGKNLEQRAKLKAT--------------SDMTGLLNILPSKARLMVDND---A----------------------------EK-SSLVE---VPCDTLAVGDYVVVLPG-----DRIPAD--------GVVKAGRSTVDESSLTGEPMPVTKIAGTEVSAGSINLNGKLTVEVRRPGGETV-------------------------------MSDII-HL----------------------------VEEAQTRAAPVQRLADKVAGNFTYGVMALSAATYMFWSIFGSQLVPAAIQH-------------------------------------------GSAMSLALQLSCSVLVI-------------------ACPCALGLATPTAVLVGTSLGATRGLL-------LRGGDVLEKFSDVDAVVFDKTGTLTIGRPVVTKVITSRGRGDAN-----------------------------TKDFGDNQWTEAEILSFAAGVESNTNHPLGKAIMEAA---------GAANCISMK--------------------------------------------------------AND--GSFMEEPGSGAVATIGEK--QVSVGTLDWI--RR---------HGVVRNPFPEA----------------------------------------------------------------------E--HFGQSVAYVAVDGA--LAGLICFEDKLREDSRQVISTLS-EQGISVYMLSGDKE-SAAMNVASIVGI--------------QA---DK-VLAE----------VK----------------------PHEKKKFISELQKA-------------HRLVAMVGDGINDTAALASADVGIAMGG--GV----GAASDVSSVVLMGNR-------------LSQLVDALELSKETMKTVKQNLWWAFLYNI----------------------------VGLPIAAGALLPVTGTILTPSIAGAL------------------MGFSSVGVMANSLLLRVR--LS-S---RQKP--SSQAETRKETRKATSDALAGTGDEAVKSY-----------------------------------SSKWST--------------------------------------------------------------
>Eucalyptus_grandis_71139@23586407
------------------------------------MEST-----------ISRTLS-----L-----SSSPSS----LNPFVFRL-------HRYVSPSLHRRCLPSRLIAHRLR----CIYADRIR-----TPT-LAP---APS-------L--SPP---------------AAPARFRLRCVSSSAAPLGAFGGPGGGGGSGGAGG--GGGGGGGGGG----------G------------------------VDGEDGKARSVVDGAEDASAVSSDV----IILDVGGMTCGGCAASVKRILENQPKVSAASVNLTTETAIVWPVSEAKAV--------------PDWQK---ELGETLAKQLTNCGFESNPRD--------------------------------------------------GGGHNFFKVFERKMNEKHDRLKESGRQLAVSWALCAVCLLGHLSHFFGA--------KAPWIHA----FHSTGFHLSLSLFTLIGP-GRG--------------LIFDGLRNLLRGAPNM----NTLVGLGALSSFCVSTLATLVPKLG--------------------------------------W-KAFFEEPI--------------------------------------MLVAFVLLGRNLEQRAKIKAT--------------SDMTGLLSILPSKARLLVSGD---E----------------------------EDLGSIVE---VPCNTLAVGDRIVILPG-----DRVPAD--------GVVRAGRSTVDESSFTGEPLPATKLPGSQVAAGSINLNGSLTVEVQRPGGETA-------------------------------MGDIV-RL----------------------------VEEAQTREAPVQRLADKVSGHFTYGVMALSAATFVFWNVFGSRILPAALNQ-------------------------------------------GSSVSLALQLSCSVLVV-------------------ACPCALGLATPTAVLVGTSLGATKGLL-------LRGGSVLEKFSMVNTVVFDKTGTLTLGKPVVTKVVTPGCAQPID-----------------------------SRHNSDDTWSEVEVLQFAAGVESNTIHPVGKAIVEAA---------QARNCTKVK--------------------------------------------------------AVD--GTFIEEPGSGAVAVINNK--RVSVGNLEWI--RR---------HGVDADIRL-------------------------------------------------------------M---------EE--PKNQSVVYVGVDNS--LAGLIYIEDQIREDARHVVSSLS-KHGVDVYMLSGDRR-STADYVASMVGI--------------PL---EK-VISG----------VK----------------------PDQKKKFISELQQD-------------DKVVAMVGDGINDAAALASSHVGVAMGG--GV----GAASEVSSVVLMGNR-------------LSQLLDALELSQLTMKTIKQNLWWAFAYNI----------------------------VGIPIAAGVLLPMTGITLTPSIAGAL------------------MGLSSIGVMANSLLLRFK--FS-S---KQNK--ISRLPSTIHLNT---------------------------------------DVADQKTEMKSFSNATWRETR------------------------------------------------------------
>Brachypodium_distachyon_15368@21830805
--------------------------------------------------------MDPATPLLALSKAIASRS----RPF--PSSSPHHILLRRGRLPP--------TPLAR----AAPVVAASAQRRIAVPGGLLLISLA-RLA---LRGGALR--------------------AEPRRWFASVS-ASALASNGPPGGGGGRGNGDGG----GG-GGGG----------G------------------------DGWKRPRASQGTAGAEEATALEADT----IILDVGGMSCGGCAASVKRILESEPQVQSATVNLATEMAVVWAVPEDRAV--------------QDWKL---QLGEKLASQLTTCGYKSNHRD--------------------------------------------------SSKVSSQKVFERKMDEKLQHLKQSGRDLAVSWALCAVCLLGHVSHLFGV--------NAPFMHL----FHSTGFHLSLSIFTFIGP-GRR--------------LILDGLKSLLKGSPNM----NTLVGLGALSSFAVSSVAAFIPKLG--------------------------------------W-KTFFEEPI--------------------------------------MLIAFVLLGKNLEQRAKLKAA--------------SDMTGLLNILPSKARLMVDSD---A----------------------------EQ-SSFTE---VPCGTLAVGDYIVVLPG-----DRIPAD--------GAVKAGRSTVDESSLTGEPMPVTKIAGAEVSAGSINLNGKLTVEVRRPGGETV-------------------------------MSDIL-NL----------------------------VEEAQTREAPVQRLADKVAGNFTYGVMALSAATYMFWSLFGSQLVPAVIQH-------------------------------------------GSAMSLALQLSCSVLVI-------------------ACPCALGLATPTAVLVGTSLGATRGLL-------LRGGDVLEKFSEVGAVVFDKTGTLTIGKPVVTKVIASHTEGDVN-----------------------------TKGCWNNEWTEGDVLSFAAGVESNTNHPLGKAIMEAA---------QAANCLNMK--------------------------------------------------------AKD--GSFMEEPGSGAVATIGEK--QVSVGTLDWI--RR---------HGVARDPFPEA----------------------------------------------------------------------E--NFGQSVAYVAVDGT--LAGLICFEDKIREDSHEVIDALT-KQGICVYMLSGDKE-SAAMNVASIVGI--------------QA---DK-VISE----------VK----------------------PHEKKKFISELQKE-------------HKLVAMVGDGINDAAALALADVGIAMGG--GV----GAASDVSSVVLMGNR-------------LSQLVDALELSKETMRTVKQNLWWAFLYNI----------------------------VGLPIAAGALLPATGTILTPSIAGAL------------------MGFSSVGVMANSLLLRAR--MS-S---RQQS--IHHFQTRQRLH-TVSDAVSDRADEIVKSY-----------------------------------PRST----------------------------------------------------------------
>Phaseolus_vulgaris_3885@27170405
------------------------------------MDSA-----------FSVT----TTAHMALFRALHRHF----AGAPQRAF-------VR-----RNLKCLVASYN---NR----CS----IP-----CSFTSAPSP-SSF-------RCFRGL---------------FPRTPCRLRCISSSAASCASSTGGGNGGGGTGE-------SGGSGGS----------G------------------------GESGDASLQLVGDASQELSALSPDV----IILDVSGMVCGGCAATVKRILENRPQVSSASVNLTTETAIVWPISEAKNA--------------PNWQK---QLGEALADHLTSCGYNSSLRD--------------------------------------------------STRDNFLQIFERKMEERHRQLRESGRELAVSWALCAVCLVGHFSHFFAA--------KAPWIHV----FHSIGFHLSLSLFTLLGP-GRQ--------------LILDGLKSLLKRTPNM----NTLVGLGALSSFTVSSFAALVPKLG--------------------------------------W-KAFFEEPI--------------------------------------MLIAFVLLGRNLEQRAKIKAT--------------SDMTGLLSLLPPKARLLVNNG---E----------------------------TEAGSVVE---VPSDSLSIGDQIIVLPG-----DRIPAD--------GVVRAGRSTVDESSFTGEPLPVTKVPGSEVAAGSINLNGTLTMQVQRPGGETS-------------------------------MANIV-RL----------------------------VEEAQSREAPVQRLADKVAGHFTYGVMAASAATFTFWSLYGTHILPPALYQ-------------------------------------------GSSVSLALQLACSVLVV-------------------ACPCALGLATPTAVLVGTSLGAKRGLL-------VRGGNILEKFAMVNTVVFDKTGTLTVGRPVVTNIVTPSCKK-AI-----------------------------SSQTEENVLSDVEVLRLAAAVESNSIHPVGKAIVDAA---------LAVNCHNAK--------------------------------------------------------VID--GTFLEEPGSGAVATIDNK--KVSVGTLEWI--TR---------HGVINSLHQEV---------------------------------------------------------------------EK--YNNQSFVYVGIDDT--LAGLIYFEDEIREDARDVVDRLS-KQNLGVYMLSGDKR-NAAEHVASLVGI--------------PK---DK-VLSE----------VK----------------------PDEKKKFINDLQKD-------------KNIVAMVGDGINDAAALASSHVGIALGG--GV----GAASEVSSIVLMRNQ-------------LSQLLDALELSRLTMNTVKQNLWWAFVYNI----------------------------VGIPIAAGVLFPINGTILTPSIAGAL------------------MGLSSIGVMTNSLLLRFK--FS-S---KQKQ--IHNSTSPNTKIH---------------------------------VRSDLA--QHNQKTSRPRPY-------------------------------------------------------------------
>Oryza_sativa_4530@24101211
--------------------------------------------------------MDPAAPLLALSKAISSSS----RSKPSLLASPHHFLLSRGRGSGACGCLPPAPPPPRRTPFAASSASASAARRLAVPGDLLLLSLA-RLA---LRGPAPR--------------------AEARRWFASLS-A---ASNGPPRGGGGGGGGDG-----GG-GGGG----------G------------------------GGWKRPRASQGTAVAEEASGQEADV----IILDVGGMSCGGCAASVKRILESEPQVRSANVNLATEMAVVWAVPEDEDA--------------KNWKL---QLGEKLANQLTTCGYKSNLRD--------------------------------------------------SSKASSQTVFERKMDEKLQQLKQSGRELAVSWALCAVCLLGHISHLFGV--------NAPLMHL----LHSTGFHLSLSIFTFIGP-GRR--------------LILDGLNSLFKGSPNM----NTLVGLGALSSFAVSSIAAFVPKLG--------------------------------------W-KTFFEEPV--------------------------------------MLVAFVLLGKNLEQRAKLKAT--------------SDMTGLLNILPSKARLMVDND---P----------------------------EQ-SSFTE---VPCDTLSVGDYIVVLPG-----DRVPAD--------GVVKSGRSTVDESSLTGEPMPVTKIAGTEVSAGSINLNGKITVEVRRPGGETA-------------------------------MSDIL-RL----------------------------VEEAQTREAPVQRLADKVAGNFTYGVMALSAATYTFWSIFGSQLVPAAIQH-------------------------------------------GSAMALALQLSCSVLVI-------------------ACPCALGLATPTAVLVGTSLGATRGLL-------LRGGDILEKFSEVDAIVFDKTGTLTIGKPVVTKVIASHREGDEN-----------------------------TKDSCNNEWT-GEILSLAAGVESNTTHPLGKAIMEAA---------QAANCLYLQ--------------------------------------------------------AKD--GSFMEEPGSGAVATIGEK--QVSVGTLDWI--RR---------HGVLHNPFADG----------------------------------------------------------------------E--NFGQSVAYVAVDGT--LAGLICFEDKLREDSHQIIDILS-KQGISVYMLSGDKK-SAAMNVASLVGI--------------QA---DK-VIAE----------VK----------------------PHEKKSFISELQKE-------------HKLVAMVGDGINDAAALASADVGIAMGG--GV----GAASDVSSVVLMGNR-------------LSQLVDALELSKETMRTVKQNLWWAFLYNI----------------------------VGLPIAAGALLPVTGTVLTPSIAGAL------------------MGFSSVGVMANSLFLRMR--LS-S---RQQP--IHKPQATIS-------DVLPNAAESEKSY-----------------------------------PSKWSA--------------------------------------------------------------
>Ostreococcus_tauri_70448@8848
----------------------------------------------------------------------------------------------------------------------------------------------------------------------------------------------------------------------------------------------------------------------------------------------MLDVHGMHCGSCAARVRKILEGHGDVRTASVNLANESAVVRVTLD----------------------------VPQLAALVTAAGFPTSLRDAGGVA---------------------------------------------VAGVTGAEAARIKREERLKRIKESTQRVIVAWALASACLLGHLSHFFHS--------SAPWLRV----LHSNPVHITLSIFAMAGP-GRQ--------------ILVDGWQSLRRGGPNM----NTLVSLGAIASFSMSTAAMLLPSLG--------------------------------------W-PTFFEEPV--------------------------------------MLLAFVLLGRAVEERAKLQAT--------------SDMSALLNLVPETARLVSTTGSA-D----------------------------SDQPYYRT---VPTSVIGPKDKIIVLPG-----DRIPID--------GTVVSGCSTVDEAAITGEPIPRPKSMGDSVSAGTVNCDGVLTIEVVSSGDETQ-------------------------------VAGIV-RM----------------------------VESAQQREAPVQRLADQVSGKFVYGVMAASAVTFTFWSTVGTKLFPSVLATAATA--------------------------------------ANAPILIALQMTASVLVV-------------------ACPCALGLATPTAVLVGTSVGARHGLL-------IRGGDILEKASSLDTVIFDKTGTLTIGKPVLTDTRA------------------------------------------VAGFNDDEIIALAGAVERNCRHPLALAISDAA---------DKGGLQRYD--------------------------------------------------------VEE--GTFIQVPGAGAKAMVNKR--LVSVGTKAFV--ED---------EKHQDVPAELLN----------------------------------------------------------S---------ND--NPGRTPVFVGIDGK--IVGVLEMEDEIRKDAMDTIKRLH-DKNIQTIMISGDRL-ETAQAVGKLVGI--------------DE---RF-IFGG----------VK----------------------PAGKAELVEEFQRE-------------GKRVAMVGDGINDAAALAQADVGIAMAS--GV----GAASEVASIVLLGDR-------------LPQVSDAIDLSRATLNKIKQNLGWAFGYNL----------------------------VGIPIAAGALLPAYGLSLTPSVAGAI------------------MGFSSLGVMGNSLLLRMK--GR-E---LSKD--ESEGDEK-----------------------------------------------------------------------------------------------------------------------------
>Eutrema_halophilum_98038@20193587
------------------------------------ME---STLSAFSATAMARTGGGSSLPLLTISKALNRHF----SGARH-------------LHPLLLARSSPAVRRFNATR----FS---SS-------NSL-CYSS-ALR-------SLGAAV---------------LPVIRRRLQCLSSSSPSFRSVSSGGGGAGFGGYNGGSGGGGGG---G----------G------------------------SESGDSKSKLGAGASDSVSVPSSDI----IILDVG------------------PQVASASVNLTTETAIVWPVPEAKSV--------------PDWQK---TLGETLANHLTNCGFQSTPRD--------------------------------------------------LVTENFFKVFETKTKDKQARLRESGRELAVSWALCAVCLVGHLTHFLGV--------NAPWLHA----IHSTGFHVSLCLITLLGP-GRK--------------LVLDGVKSLLKGSPNM----NTLVGLGALSSFSVSSLAALIPKLG--------------------------------------W-KTFFEEPV--------------------------------------MLIAFVLLGRNLEQRAKIKAT--------------SDMTGLLSVLPSKARLLLHGD---L----------------------------QN--STVE---VPCNSLSVGDLVVILPG-----DRVPAD--------GIVKSGRSTIDESSFTGEPLPVTKEPGSQVAAGSINLNGTLTVEVHRSGGETA-------------------------------VGDII-RL----------------------------VEEAQSREAPVQQLVDKVAGRFTYGVMALSAATFTFWNLFGTHILPPALHN-------------------------------------------GSPMSLALQLSCSVLVV-------------------ACPCALGLATPTAMLVGTSLGARRGLL-------LRGGDILEKFSSVDTVVFDKTGTLTKGHPVVTEVIIPED----------------------------------PRHNLNGTWSEVEVLMLAAAVESNTTHPVGKAIIKAV---------RARNCQTMK--------------------------------------------------------AED--GTFTEEPGSGAVAIVNNK--RVTVGTLEWV--QR---------HGATGNSLHPFE----------------------------------------------------------E---------HE--YNNQSVVYIGVDNT--LAAVIRFEDKIREDAAQVVENLT-RQGIDVYMLSGDKR-NAANYVASVVGI--------------DQ---ER-VIAG----------VK----------------------PAEKKNFISELQKN-------------KKIVAMVGDGINDAAALASSDVGVAMGG--GA----GAASEVSPIVLMGNR-------------LTQLLDALELSRQTMKTVKQNLWWAFGYNI----------------------------VGIPIAAGVLLPMTGTMLTPSMAGAL------------------MGVSSLGVMTNSLLLRYR--FF-S---NRKD--KNVKW-----------------------------------------------EPKEGAKQPHE-NTRWKESS------------------------------------------------------------
>Chlorella_variabilis_554065@21268
-------------------------------------------------------------------------------------------------------------------------------------------------------------------------MRRSSGLAWPARGTYRR---CQVCHSAGGGGGGAAGGSGGGDGSGSGGS------------------------------------------AAESAAAALAVAPALGGKEDV----ILLDVMGMRCAGCVSRVKVLLEREQPVQAASVNLATETAVVRDLEAG----------------LSPHERQLASMGASLARMLTEAGYAATMRQQGGGSS------------------------------------------------ASNKVVAAKREERLRRLRDTTRRLGVAWLLASACLLHHLTHWLGGS------A-PRWLHA----LSSTPVHAALAALALLGP-GRG--------------IISEGFRGLAKGAPDM----NSLVGLGATASFAVSAVAALLPKLG--------------------------------------W-RTFFEEPA--------------------------------------MLLGVVLVGRALEERAKLQAS--------------ADMAALQGLLPPKARLLLG----------------------------------DG--SWRE---VPSESVAAGDVLTVLPG-----DRVPVD--------GVVVGGRSTVDESALTGEPLPVTKAQGDKVTAGTVNYDGQISVRAVHSGGDTA-------------------------------VADIV-RL----------------------------VEAAQSRTAPVQRFADVVAGKFTYGVMAAAAATFLFWAGIGTRVFPQAAA----------------------------------------------TALLSLQMACNVLVV-------------------ACPCALGLAAPTAVLVGTSAGARRGLL-------IRGGDILEAASHVDTVVFDKTGTLTVGKPTVVEVRPLHV-------------------------AAGSKPQAKGRHGSPPADDPALLLALAAAVERGSTHPIAKAIAKAA---------AQAAQA-------------------------------GSGSGHGSNGSGSAHVTSNGSGGAYV--AED--GSFVQEPGSGVTATVAGR--RVAVGAREWA--AA---------AEAA------------------------------------------------------------------A---------AS--RPGHILVYVGIDGR--LAAAVEIADELRPDAASTVQRLQ-RLGVRVVMLSGDQP-ATAHAMAQAVGI--------------KP---QD-VYAG----------VK----------------------PAGKAALVQQLQG-------------QGRRVAMVGDGVNDAAALAQADVGIAMGG--GV----DAASEVADVVLLGDR-------------VPQVLDVLALSRATLRKVQQNMWWAAGYNL----------------------------VGIPLAAGALLPVTGLALTPSLSGAM------------------MGISSLAVMANSLLLQFE--GR-P---PAAK--QAPPAKQQKQVAAAAAA------------------------------------VASSAGRQAAGGTATGGDGGSAGAGQVAPV-------------------------------------------------
>Zea_mays_4577@20860510
--------------------------------------------------------MDPTTPVLALSKAFASSR----TKPF---------LL--------L---APHRRRSLFAAR------ASAPSSSSVPGDL-LISLA-RLA---LRGPGPP--------------------AAPRRWFASVSSASPLASGGPPRGGGGRGNGDGD----G---GGG----------G------------------------DGWKRPRASQGAGVVEEAAAQGADV----IVLDVGGMSCGGCAASVKRILESEPQVRSATVNLATEMAVVWAVPEDSVV--------------QDWKE---QLGEKLANQLTTCGYKSNLRD--------------------------------------------------SSKVGSQTVFERKMQDKLEQLKQSGRELAVSWALCAVCLVGHISHLFGV--------NMPLMHV----IHSTGFHLSLSIFTFVGP-GRR--------------LILDGLKSLLKGSPNM----NTLVGLGALSSFAVSSIAAFIPKLG--------------------------------------W-KTFFEEPV--------------------------------------MLIAFVLLGKNLEQRAKLKAT--------------SDMTGLLSILPSKARLMVDND---A----------------------------EK-SSLIE---VPCDTLAVGDYVVVLPG-----DHIPAD--------GIVKAGRSTVDESSLTGEPMPVTKITGAEVSAGSINLNGKLTVEVRRPGGETV-------------------------------MSDIL-HL----------------------------VEEAQTRAAPVQRLADKVAGNFTYGVMALSAATYMFWSILGSQLVPAAIQH-------------------------------------------GGAMSLALQLSCSVLVI-------------------ACPCALGLATPTAVLVGTSLGATRGLL-------LRGGDVLEKFSDVDAVVFDKTGTLTIGRPVITKVIPSRGMGDAN-----------------------------TKDLGANQWAEADILSFAAGVESNTNHPLGKAIMEAA---------GAANCVIMK--------------------------------------------------------AND--GSFMEEPGSGAVATIGEK--QVSVGTLDWI--RR---------HGVIHNPFPEA----------------------------------------------------------------------E--HFGQSVAYVAVNGA--LAGLICFEDKLRGDSRQVIETLS-KQGISVYMLSGDKE-SAAMNVASVVGI--------------QA---DK-VLAE----------VK----------------------PHEKKKFISELQKE-------------HKVVAMVGDGINDAAALASADVGIAMGG--GV----GAASDVSSVVLMGNR-------------LSQLIDALELSKETMKTVKQNLWWAFLYNI----------------------------VGLPIAAGALLPATGTILTPSIAGAL------------------MGFSSVGVMANSLLLRVR--LS-S---RRKR--EPL---------------KAISDEVEKNY-----------------------------------SSKWST--------------------------------------------------------------
>Sorghum_bicolor_4558@1977077
------------------------------------------------------------------------------------------------------------------------------------------------------------------------------------------------------------------------------------------------------------------MEIDGKRKRRTYLILTTAAGFLA----CVFSTKGMSCGGCAASVKRILESEPQVRSATVNLATEMAVVWAVPKDSEV--------------QDWKE---QLGEKLANQLTTCGYKSNLRD--------------------------------------------------SSKVSSQTVFERKMQDKLEQLKQSGRELAVSWALCTVCLLGHISHLLGV--------NVPLMHL----IHSTGFHLSLSIFTFVGP-GRR--------------LILDGLKSLFKGSPNM----NTLVGLGALSSFAVSSIAAFIPKLG--------------------------------------W-KTFFEEPV--------------------------------------MLIAFVLLGKNLEQRAKLKAT--------------SDMTGLLSILPSKARLMVDND---A----------------------------EK-SSLIE---VPCDTLAVGDYVVVLPG-----DRIPAD--------GIVKAGRSTVDESSLTGEPMPVTKIAGAEVSAGSINLNGKLTVEVRRPGGETV-------------------------------MSDIL-HL----------------------------VEEAQTRAAPVQRLADKVAGNFTYGVMALSAATYMFWSLLGSQLVPAAIQH-------------------------------------------GGAMSLALQLSCSVLVI-------------------ACPCALGLATPTAVLVGTSLGATRGLL-------LRGGDVLEKFSDVDAIVFDKTGTLTIGRPVVTKVIASRGMGDAN-----------------------------TKDLGANQWTEAEILSFAAGVESNTNHPLGKAIMDAA---------GSANCIVMK--------------------------------------------------------AND--GSFMEEPGSGAVATVGEK--QVSVGTLDWI--RR---------HGVIHNPFPEA----------------------------------------------------------------------E--HFGQSVAYVAVNGA--LAGLICFEDKLREDSRQVIDTLS-KQGINVYMLSGDKE-SAAMNVASVVGI--------------QA---DK-VLAE----------VK----------------------PHEKKKFISELQKE-------------HRLVAMVGDGINDAAALASADVGIAMGG--GV----GAASDVSSVVLLGNR-------------LSQLVDALELSKETMKTVKQNLWWAFLYNI----------------------------VGLPIAAGALLPVTGTILTPSIAGAL------------------MGFSSVGVMANSLLLRVR--LS-S---RQKQ--ASQ---------------ADTRRGPHKAI-----------------------------------F-------------------------------------------------------------------
>Citrus_sinensis_2711@18132701
------------------------------------MESA-----------LSLSTTTTTLTLFTISKARHFLK----RIPMAYRI---------------QPL----TS-----------I----ST-----QTLPFASL--SRR-------KFSAVL---------------PPHIRCRLECMSSCAASFGAAGGSAGGDVGG------GGGGGGGGNG----------G------------------------SDGGDSKSKLGGRGGEELSALSSDV----IILDVGGMTCGGCAASVKRILESQPQVSSASVNLTTETAIVWPVSKAKVI--------------PNWQR---QLGEALAKHLTSCGFKSSLRD--------------------------------------------------MGTDNFFKVFETKMHEKRNRLKESGRGLAVSWALCAVCLVGHLSHILGA--------KASWIHV----FHSTGFHLSLSLFTLLGP-GFQ--------------LILDGVKSLFKGAPNM----NTLVGLGAVSSFTVSSLAALVPKLG--------------------------------------W-KAFFEEPI--------------------------------------MLIAFVLLGKNLEQRAKIKAT--------------SDMTGLLGILPSKARLLVDND---A----------------------------KD--SIIE---VPCNSLHVGDHIVVLPG-----DRIPAD--------GVVRAGRSTVDESSFTGEPLPVTKIPESEVAAGSINLNGTLTVEVRRPGGETA-------------------------------MGDIV-RL----------------------------VEEAQSREAPVQRLADQVSGHFTYGVIALSAATFVFWNLFGAHVLPTAIQY-------------------------------------------GGPVSLALQLSCSVLVV-------------------ACPCALGLATPTAMLVGTSLGATRGLL-------LRGGNILEKFAMVNTVVFDKTGTLTIGRPVVTKVVTSGSLTDPN-----------------------------SKQNPIHPLSETEILKFAAGVESNTVHPIGKAIVEAA---------EFSNCQNVK--------------------------------------------------------VAD--GTFIEEPGSGTVAIIEDR--KVSVGTIDWL--RS---------HGVDTSTFQEVE----------------------------------------------------------M---------ED--LMNQSLVYVGVDNM--LAGLIYVEDRIRDDAAHVVNSLS-SQGIGVYMLSGDKK-NSAEYVASLVGI--------------PK---DK-VLSG----------VK----------------------PNEKKRFINELQND-------------ENVVAMVGDGINDAAALASSHIGVAMGG--GV----GAASEVASVVLMGNR-------------LSQLLVALELSRLTMKTVKQNLWWAFGYNI----------------------------VGIPIAAGVLLPVTGTMLTPSIAGAL------------------MGLSSIGVMANSLLLRLK--FS-S---KQKA--SFQAPSSRVNSN---------------------------------VDSHQLMDLKGK---------------------------------------------------------------------------
>Ostreococcus_sp._385169@38859
----------------------------------------------------------------------------------------------------------------------------------------------------------------------------------------------------------------------------------------------------------------------------------------------MLDVHGMHCGGCAASVRKLLEGDDDVRTASVNLANESAV-------------------------------------LAELVTAAGFPTSLRDAGGVA---------------------------------------------VAGVTGAEAAKQKREERLRRIKESTRRVIIAWGLASACLLGHISHFLHA--------SAPWLKV----LHSNPVHITLSLFAMAGP-GRQ--------------ILIDGWQSLRRGGPNM----NTLVSLGAISSFSMSTAAMMLPGLG--------------------------------------W-PTFFEEPV--------------------------------------MLLAFVLLGRAVEERAKLQAT--------------SDMSSLLNLVPDTARLVSSSTPSTG----------------------------GSDPFYRT---VPTSVIETRDKIVVLPG-----DRIPID--------GKVVSGCSTVDEAAITGEPIPRPKSAGDAVSAGTVNCDGVLTIEVVASGQETQ-------------------------------VAGIV-RM----------------------------VESAQQREAPVQRLADQVSGKFVYGVMAASAATFTFWSTVGTKFFPGVLATAATA--------------------------------------SNAPILIALQMTASVLVV-------------------ACPCALGLATPTAVLVGTALGARHGLL-------IRGGDILEKANNLDTVIFDKTGTLTIGKPVLKEARA------------------------------------------TGGYSETEIIALAGAVERNCRHPLALAIATAA---------DEQGTSTRN--------------------------------------------------------VDE--GTFKQEPGAGASAIVNRK--RVSVGTKFYV--QG---------NEN--VPAEIVN----------------------------------------------------------K---------QD--NPGRTPVYVGIDGK--IVGVLEMQDEIRKDAAETIKRLH-DKKIQTIMISGDRP-ETAQSVGKLVGI--------------DD---KN-VYGG----------VR----------------------PEGKAELVQDFQSK-------------GKCVAMVGDGINDAAALAQADVGIAMAG--GV----GAASEVASIVLLGDR-------------LPQVGDAIDLSKATFNKIKQNLGWAFGYNL----------------------------IGIPIAAGALLPAYGLSLTPSVAGAI------------------MGLSSLGVMGNSLLLKMK--SR-E---LSRL--EDDVEDKN----------------------------------------------------------------------------------------------------------------------------
>Micromonas_sp._296587@27399942
-----------------------------------------------------------------------------------------------------------------------------------------------------------------------------------------------------------MGPRFGGGGGGGG-GGASRL-------------------------------NASATASFSTDDGQRGGDVNVRWLEEV----VMLDVRGMHCGGCAANVRRTLEADGSVVSASVNLANESALVRIGVDVPATDEGLTRADTFTNFEDKVVTAVRAVGEKLASAVTERGFPTSVREACGVAVSNV---------------------------------------------SATDAALSKREDRLRRIRESTKRVVVAWALAATCLIGHAAHMLQGC------CPPAFLKV----FCSTPVHAGLSVFAMLGP-GRE--------------IFVDGWNSLKSGGPNM----NTLVSLGALASFGMSTAAVMLPKLG--------------------------------------W-PTFFEEPV--------------------------------------MLLAFVLLGRAVEERAKLRAT--------------SDMSALLNLLPPTARLVPKGVDE----------------------------VKEGGEYYRT---VPTAVIRPEDTILVLPG-----DRIPVD--------GVVVKGVSQVDEAAINGEPIPRAKRVGDEVSAGTVNCDGAITVRVLSSGEETQ-------------------------------VAGIV-RM----------------------------VEAAQQREAPVQRLADEVSGKFTYGVMGVSAATFAFWSTIGTKIFPKVLASA-------------------------------------AATGANAPLLLGLQMAASVLVV-------------------ACPCALGLATPTAVLVGTSLGARHGLL-------IRGGDVLERTHELDTVVFDKTGTLTVGRPVVRKVAVR----------------------------------------D--GLKEADVIASAAAVEKNSRHPLALAVVAAA---------PGA---------------------------------------------------------VPD--VDD--GSFRQEPGAGAVGAVRGR--TVKVGTLAFV--TG---------GESAGVTIPP------------------------------------------------------EVASIAS---------NS--NPGRTPVFVAIDGI--VAGVLEMEDEVRADAASAVARLQ-RRGLRTVLLSGDRQ-ETAESVGMSLGI--------------AR---ED-IYGD----------VR----------------------PEGKAQLVEKLQK-------------GGATVAMVGDGINDAAALAQADVGVAMAG--GV----GAASEVASIVLLGDS-------------PSQVVDSIELSKATFAKIKQNLGWAFAYNA----------------------------VGIPIAAGALLPFTGLALTPSVAGGL------------------MGFSSIGVMANSLLLQLT--GK-K---LSKM--PESNKVEDDEGGDENV--------------------------------------------------------------------------------------------------------------------
>Populus_trichocarpa_3694@27042232
----------------------------------------------------------------------------------------------------------------------------------------------------------------------------------------------------------------------------------------------------------------------------------------------------MTCGGCAASVKRILESQPQVSSASVNLATETAIVWPVSEAKVV--------------PNWQK---ELGEALAKHLTSCGFMSNLRD--------------------------------------------------AGRQNFFKIFEKKMDEKRDRLKESSHQLAVSCALCAVCLLGHVSHMFAA--------KPPWIHA----FHSVGFHVSLSLFTLLGP-GRQ--------------LILDGVKSLSKGAPNM----NTLVGLGALSSFAVSSLAALIPKLG--------------------------------------W-KAFFEEPI--------------------------------------MLIAFVLLGRNLEQRAKIKAT--------------SDMTGLLSVLPTKARLVVNGD---A----------------------------KDLGSIVE---VPCSSLSVGDKIVVLPG-----DRVPAD--------GTVTAGRSTIDESSFTGEPLPVTKLPGSQVSAGSINLNGTLTIEVKRPGGETA-------------------------------MGDIV-RL----------------------------VEEAQSREAPVQRLADKVSGHFTYGVMTISAATFVFWSMFGTRILPAALNQ-------------------------------------------GNPISLALQLSCSVLVV-------------------ACPCALGLATPTAVLVGTSLGATRGLL-------LRGGNVLEKFSMVNSVVFDKTGTLTIGRPAVTKVVPLGGMKITD-----------------------------SQ--LNATLSEVELLKLAAGVESNTIHPVGKAIVEAA---------QAAGCQNVK--------------------------------------------------------VTD--GTFMEEPGSGAVATIENK--VVSIGTLDWI--QR---------YFTCWLLCIKY---------------------------------------------------------------------HN--LKNQSVVYVGVDNT--LAGLIYFEDQIREDARQVVESLS-SQGINVYMLSGDKK-STAEHVASLVGI--------------PK---EK-VLSG----------VK----------------------PDEKKRFISELQKD-------------QSIVAMVGDGINDAGALAESHVGVAMGG--GV----GAASEVSSIVLMGNR-------------LSQVLDALELSRLTMKTVKQNLWWAFAYNI----------------------------VGIPIAAGMLLPVNGTILTPSIAGAL------------------MGLSSIGVMTNSLLLRFK--FS-L---KQKK--VYGASPNTKIDV----------------------------------DSV-LLYQKEKTK-QPYSDSRWGEV-------------------------------------------------------------
>Micromonas_pusilla_564608@27340209
MDHVASLASRAATLARVDANARAGATSSSSSSRGGGPSSVAIRLGCQCPRPRRG--TKRD---ARVRLASTASS-RG---G--------FALAPSGLAPPGISSPLPTRRARRRHDGRAPCTPSRRCAKCE-----AFSDGLGSRA-----AELRECCREAAARAARKDTRKTLVTAAAVAGVATA---AYVAYGGGGGGGGGNGGRFGGGGGGGG-GGGERS--------------------------------TSRVHASGATSFEETGAPATGFLEEV----VMLDVRGMHCGGCAANVRRILEEDGNVRAASVNLANESALVRVGVDVGDD----GNGPPGAVFEDKVVRAVRKIGDALAELVTAKGFPTSVREACGVAVSGV---------------------------------------------TAAAAASSKREERLRRIEESTKRVVVAWALAGACLIGHASHMFHAS--------APWLRV----FCSTPVHAGLSVFALLGP-GRE--------------TLTDGWRALRAGGPNM----NTLVSLGALASFGMSTAAVLLPRLR--------------------------------------W-PTFFEEPV--------------------------------------MLLAFVLLGRAVEERAKLRAT--------------SDMSALLNLLPPTARLVPAGTADGKDGR-------------------GGGGGGGGGEYYRT---VPTSVIQPGDHIVVLPG-----DRVPVD--------GVVVEGASQVDEAAINGEPIPRAKRAGDDVAAGTVNLDGAIVVKVINSGEETS-------------------------------IAGIV-RM----------------------------VEAAQQREAPVQRLADEISGKFVYGVMGASAATFAFWSTVGTKLFPATLASA-------------------------------------VVAGANGPLLLGLQLAASVLVV-------------------ACPCALGLATPTAVLVGTSLGARHGLL-------IRGGDVLERANEVDAVVFDKTGTLTLGRPVVKRVITT----------------------------------------EGGDLSEDDVLALAAAVEKNCRHPLALAVVAAD---------AAANANDDGG--------------------------------------------AKRRRRRRE--PEE--GSFEQTPGSGATAVVDGK--TVAVGTRAFA--AT---------SSAP---LPA------------------------------------------------------DVQRAMD---------AV--SPGRTPVFVSVDGA--VVGVMEMEDQIRADAKSTIARLK-KRGMRALLLSGDRQ-ETAESVGAAIGI--------------AP---ED-IYGD----------VR----------------------PEGKAALIERLQSAA----------GGGRKVAMVGDGINDAAALAMADVGIAMGG--GV----GAASEVASIVLLGDN-------------PAQVCDAIELSKATFAKIKQNLGWAFAYNL----------------------------VGIPIAAGALLPAMGVALTPSVAGGL------------------MGFSSLGVMANSLALQLA--SK-R---LGAF--TGAGARDDDAEGKGEDEDK---DD------------------------------------------------------------------------------------------------------------
>Ostreococcus_lucimarinus_242159@27420583
----------------------------------------------------------------------------------------------------------------------------------------------------------------------------------------------------------------------------------------------------------------------------------------------MLDVHGMHCGGCAASVRKILEGDDAVRSASVNLANESAM-------------------------------------LAELVTAAGFPTSLRDAGGVA---------------------------------------------VAGVTGAEATKLKRDERLRRIKESTQRVIVAWALASACLLGHVSHFFHA--------SAPWLRV----LHSNPVHITLSLFAMAGP-GRQ--------------ILIDGWQSLRRGGPNM----NTLVSLGAMASFSMSTAAMMLPGLG--------------------------------------W-PTFFEEPV--------------------------------------MLLAFVLLGRAVEERAKLQAT--------------SDMSALLNLVPETARLVSSTSTA-N----------------------------GDEPYYRT---VPTSVIEVKDKIIVLPG-----DRIPID--------GTVVSGCSTVDEAAITGEPIPRPKKAGDTVAAGTVNCDGVLTIEVVSSGEETQ-------------------------------VAGIV-RM----------------------------VESAQQREAPVQRLADQVSGKFVYGVMAASAATFTFWSTVGTKVFPGVLATAASA--------------------------------------TNAPILIALQMTASVLVV-------------------ACPCALGLATPTAVLVGTALGARHGLL-------IRGGDILEKANNLDTVIFDKTGTLTIGKPVLTETRT------------------------------------------SGGFSDAEIIALAGAVERNCRHPLALAITEAA---------DKQGIPRHS--------------------------------------------------------VDE--GTFKQEPGAGASAVVNKK--LVSVGTTFYI--QG---------NNT--VPMELIN----------------------------------------------------------A---------VD--NPGRTPVYVGIDGK--IVGVLEMQDEIRKDAAETIKRLH-AKNIQTIMISGDRL-ETAQAVGKLVGI--------------DE---KY-VYGD----------VR----------------------PEGKAELVQDFQSK-------------GKCVAMVGDGINDAAALAQADIGIAMAG--GV----GAASEVASIVLLGDR-------------LPQVGDAIDLSRATFNKIKQNLCWAFGYNL----------------------------IGIPIAAGALLPAYGLSLTPSVAGAI------------------MGFSSLGVMGNSLLLKLK--GR-E---LSKA--EEDD--------------------------------------------------------------------------------------------------------------------------------
>Populus_trichocarpa_3694@26998299
----------------------------------------------------------------------------------------------------------------------------------------------------------------------------------------------------------------------------------------------------------------------------------------------------MTCGGCAASVKRILESQSQVFSASVNLATETAIVRPVTEAKIV--------------PNWQK---QLGEALAKHLTSCGFISNLRD--------------------------------------------------EGRDNVFKVFEKKMDEKRDRLKESGHQLAVSWALCAVCLLGHVSHIFAT--------KASWIHV----FHSVGFHLSLSLFTLLGP-GRQ--------------LIHDGVKSLFKGAPNM----NTLVGLGALSSFAVSSLAALVPKLG--------------------------------------W-KAFFEEPI--------------------------------------MLIAFVLLGRNLEQRAKIKAA--------------SDMTGLLSVLPTKARLVVNGD---A----------------------------TDLGSIVE---VPCSSLSVGDQIVVLPG-----DRVPAD--------GTVRAGRSTIDESSFTGEPLPVTKLPGSHVSAGSINLNGTLTIEVKRPGGETA-------------------------------MGDIV-RL----------------------------VEEAQSREAPVQRLADKVSGHFTYGVMAISAATFMFWSMFGTHILPAALNQ-------------------------------------------GNPVSLALQLSCSVLVV-------------------ACPCALGLATPTAVLVGTSLGATRGLL-------LRGGNVLEKFSMVNSVVFDKTGTLTIGRPVVTKVVSLGGMEITD-----------------------------SQLKPNATWSEVEVLKLAAGVESNTIHPVGKAIVEAA---------RAASCTSVKQ-------------------------------------------------------VTD--GTFMEEPGSGAVATIENK--VVSVGTLDWI--QR---------HGVCENPFQEV---------------------------------------------------------------------ED--IKNQSVVYVGVDNT--LAGLIYFEDQIREDARHVVESLS-CQGINVYMLSGDRK-KNAEYVASLVGI--------------PK---EK-VLSG----------VK----------------------PDEKKKFISELQKD-------------QNIVAMVGDGINDAAALAESHVGVAMGE--GV----GAASEVSSIVLMGNR-------------LSQVLDALELSRLTMKTVKQNLWWAFAYNI----------------------------VGIPIAAGVLLPITGTILTPSIAGAL------------------MGFSSIGVMMNSLLLRLK--FS-S---KQKK--VHGAFPDPKIYL----------------------------------DSV-LLDQKEKIK-PPWSDSRWR---------------------------------------------------------------
>Eucalyptus_grandis_71139@23586408
------------------------------------MEST-----------ISRTLS-----L-----SSSPSS----LNPFVFRL-------HRYVSPSLHRRCLPSRLIAHRLR----CIYADRIR-----TPT-LAP---APS-------L--SPP---------------AAPARFRLRCVSSSAAPLGAFGGPGGGGGSGGAGG--GGGGGGGGGG----------G------------------------VDGEDGKARSVVDGAEDASAVSSDV----IILDVGGMTCGGCAASVKRILENQPKVSAASVNLTTETAIVWPVSEAKAV--------------PDWQK---ELGETLAKQLTNCGFESNPRD--------------------------------------------------GGGHNFFKVFERKMNEKHDRLKESGRQLAVSWALCAVCLLGHLSHFFGA--------KAPWIHA----FHSTGFHLSLSLFTLIGP-GRG--------------LIFDGLRNLLRGAPNM----NTLVGLGALSSFCVSTLATLVPKLG--------------------------------------W-KAFFEEPI--------------------------------------MLVAFVLLGRNLEQRAKIKAT--------------SDMTGLLSILPSKARLLVSGD---E----------------------------EDLGSIVE---VPCNTLAVGDRIVILPG-----DRVPAD--------GVVRAGRSTVDESSFTGEPLPATKLPGSQVAAGSINLNGSLTVEVQRPGGETA-------------------------------MGDIV-RL----------------------------VEEAQTREAPVQRLADKVSGHFTYGVMALSAATFVFWNVFGSRILPAALNQ-------------------------------------------GSSVSLALQLSCSVLVV-------------------ACPCALGLATPTAVLVGTSLGATKGLL-------LRGGSVLEKFSMVNTVVFDKTGTLTLGKPVVTKVVTPGCAQPID-----------------------------SRHNSDDTWSEVEVLQFAAGVESNTIHPVGKAIVEAA---------QARNCTKVK--------------------------------------------------------AVD--GTFIEEPGSGAVAVINNK--RVSVGNLEWI--RR---------HGVDADIRL-------------------------------------------------------------M---------EE--PKNQSVVYVGVDNS--LAGLIYIEDQIREDARHVVSSLS-KHGVDVYMLSGDRR-STADYVASMVGI--------------PL---EK-VISG----------VK----------------------PDQKKKFISELQQD-------------DKVVAMVGDGINDAAALASSHVGVAMGG--GV----GAASEVSSVVLMGNR-------------LSQLLDALELSQLTMKTIKQNLWWAFAYNI----------------------------VGIPIAAGVLLPMTGITLTPSIAGAL------------------MGLSSIXXX------------------------------------------------------------------------------------------------------------------------------------------------------------
>Asterochloris_sp._763042@31075
-------------------------------------------MPLACRRRLPP--SAAS---TLFPDDRC-----F---S--------LPRAAR----------------------------------------------------------------------L------ATAFA-SIRL--GS---QGLTQAGGSAGHGSNGKASGSNGSKGGGSGGQRR-------------------------------TGNAEPDSTGNGAQTAAAEQSSAAEDL----ILLDVSGMKCGGCVSQVKGLLERQPTVTLATVNLATETALVRVVLPGC------------DSGADSTPRRLQELGEQLAMVLTDHGFDTSLRSMTDSTT------------------------------------------------AANAVVRQKRKERIRRLKAATRKLILAWLLASACLTGHLGHLWHG-------A-PQWVHY----LGSPPVHATMSAAALLGP-GRQ--------------LLLDGFHAWRRGAPDM----NTLVGLGAVASFSMSCVAAALPRLG--------------------------------------W-RTFFEEPA--------------------------------------MLLGFVLVGRALEERAKLQAS--------------ADFAALQGLLPPKARLLLD----------------------------------GG--RWAE---VPSENVSPGDLLLVVPG-----DRVPVD--------GKVVSGLSTMDESALTGEPMPVPKGEGAAVTAGTINCEGSLTVRAERSGNDTA-------------------------------IADIV-RM----------------------------VEVAQARTAPVQRLADAVAGRFAYAVMGLAAGTFGFWASIGTRLFPQVLSHVAS----------------------------------SAAAGSAAPLLLSLQLACNVLVV-------------------ACPCALGLAAPTAVLVGTSAGARRGLL-------IRGGDVLETASHLDTIVFDKTGTLTMGNPSVTRVSPS----------------------------------------AGSSWSAADVLMHAAAVERHTTHPIAAAVVKAA---------DAAGGS------------------------------------------------------SLE--IDQ--ASFSQEPGSGVVGTVGVT--TVAVGTLEWA--DG---------VAGRTASGGQ----------------------------------------------------------AST---------SG--ASGGMIVFVGINGR--LAGSLEVQDRLRPDAAATITGLR-SSGVEAVLLSGDRW-EVAAEVAAEVGI--------------PR---HN-VHAG----------VK----------------------PAGKAQLIERLVA-------------EGRCVAMVGDGINDAAALAQADVGIAMGG--GV----AAASEVANIVILGDR-------------LPQVLDAVQLSQATFCKIRQNLWWAFGYNL----------------------------IGIPLAAGALLPSAGIVLTPSISGAL------------------MGVSSLAVMANSLTLQRE--GR-R---RYTS--TTEPPRQIPAAQTS----------------------------------------------------------------------------------------------------------------------
>Chlorella_vulgaris_3077@83702
--------------------------------------------------------------------------------------------------------------------------------------------------------------------------------------------------MEGAASQASLQCAQPAQ------H-PQPS-------------------------------VSSANHWSLDLTVAAEPMAAVGRAEDV----VLLEVGGMHCASCSGRVRRLLEAQPHVTSASVSLTTETALVRIGIPALPL----TGGPAGGALEAARSSFVAETVAHLAKVLREGGFQAGLRDGASMAAG-----------------------------------------------AADEVVAAKQAERRAQLREATRRLIVAGLLASACFTGHIAHFFPS-------V-PGWVRL----LGTPQVHGLMSAAALLGP-GRE--------------VLVAGWRSAAAGSPDM----NTLVGLGASAAFGVSCVAAALPALG--------------------------------------W-RTFFEEPA--------------------------------------MLLGVVLLGRTLERRAKLQAS--------------ADMAALRGLLPATVRLAVG----------------------------------NR-QGWST---VPAEAVQPGALLVVLPG-----DRLPVD--------GVVVEGTSTLDESALTGEPLPVTRGPGSAVAAGAVNCEGRITVRAVRCGNATA-------------------------------VADIV-RA----------------------------VEAAQARAAPVQRLADIVAGRFAVGVLGLSAATFAFWALAAPRYMPQVIARHAS----------------------------------TAAGGSGAALLLAAQLACNVLVV-------------------ACPCALGLAAPTAVLVGTSQGARRGLL-------IRGGDVLEAASRIDSVIFDKTGTLTRGQPVVTEVQLA----------------------------------------PGCALEPAHVLSLAAALERESSHPIARAITEAA---------STSGVA------------------------------------------------------EAR--AED--GSVVQEIGGGITGTVDGR--RVALGNWTWV--TQ---------HLQE-------------------------------------PTPQPPDAGPGMPLRD-----------AHS---------TG--AQQKLQVFVAVDKE--LAGMLSLSDTVRPEAAATVAALQ-REGFKTFLLTGDGA-WNAEAVADAVGI--------------PR---SQ-VHSS----------VK----------------------PGGKAALVRELQA-------------RGRCVAMVGDGVNDASALAAADVGIAMGG--GV----DAASEAAAIVLLRDQ-------------LPQVVDALQLSRRTFSKIRQNLGWAFAYNA----------------------------ISLPLAAGALLPGLGIALTPSISGAL------------------MGCSSLAVMANSLLLQRD--FP-S---LVKK--TGES--------------------------------------------------------------------------------------------------------------------------------
>Theobroma_cacao_3641@27428855
---------------------------------------------------------------------------------------------------------------------------MAMAADLL------RLS---------LSTQPKLSFSYGAKAKI-----------DRFDLL----------------------------------QRRRRSR----FYSR---PRSTPG-FILFNS---LE-T-RSQS----Q-ESSLQTPKQKPKDSS----VLLDVNGMMCGGCVSRVKSVISSDERVESVVVNLLTETAAIKLNQEVIES------------------ETVDSVAVSIAQRVSECGFMAKRRVSG---LGI--------------------------G-------------------ENVRKWKEMLKKKEELLVKSRNRVAFAWTLVALCCGSHASHILHSLGI-H-IAHGPFLEV----LHNSYFKGGLALAALLGP-GRD--------------LLVDGLMAFKKGSPNM----NSLVGFGSIAAFIISAVSLLNPGLA--------------------------------------WDASFFDEPV--------------------------------------MLLGFVLLGRSLEEKARIQAS--------------SDMNELLSLISTRSRLVITSSD-D-S---------------------SADSVLCSDAICIE---VPSDDIRVGDSVLVLPG-----ETIPTD--------GKVLAGRSVVDESMLTGESLPVFKEKGLMVSAGTINWDGPLRIEATSTGSNST-------------------------------ISKIV-RM----------------------------VEDAQGQEAPVQRLADAIAGPFVYSIMTLSAATFAFWYYAGSHIFPDVLLNDIAG-------------------------------------PDGDPLLLSLKLAVDVLVV-------------------SCPCALGLATPTAILVGTSLGARQGLL-------IRGGDVLERLASVDHVAFDKTGTLTEGKPTVSSVASF-------------------------------------------AYDESEILQIAAAVERTATHPIAKAIVKKA---------ESLNL--------------------------------------------------------AF--PET--RGQLVEPGFGTLAEVNGH--LVAVGNLKWV--NE---------RFQIKAKPSDLMNLE--------------------------------------------HATMHHSS---S---------PS--NNSKTAVYVGREGE-GVIGAIGISDSLRYDAESTVRRLQ-KKGIKTILISGDRE-EAVATIAQTVGI--------------GS---EF-VNAS----------LT----------------------PQQKSRVISTLQTA-------------GHRIAMVGDGINDAPSLALADVGISIQTEAQD----TAASDAASIILLGNR-------------LSQVVDALDLAQATMAKVYQNLSWAVAYNA----------------------------VAIPIAAGVLLPQYDFAMTPSLSGGL------------------MALSSIFVVTNSLLLRLH--GL-E---KSRK--KNVAKKSQMPAGPS----------------------------------------------------------------------------------------------------------------------
>Coccomyxa_subellipsoidea_574566@27387878
---------------------------------------------------------------------------MT---G--------APK-----------------------------------------------------------------------------LPSAASSALGQLGKPLE---PGFDGGSGAHGSGGTGSGGSGG------GGGEGG-------------------------------AGGSGPGVPEAEQHVGQVGGCAPAEDV----VLLEVGGMHCASCSGRVRRLLEAQPHVTSASVSLTTETALVRIGIPALPL----TGGPAGGALEAARSSFVAETVAHLAKVLREGGFQAGLRDGASMAAG-----------------------------------------------AADEVVAAKQAERRAQLREATRRLIVAGLLASACFTGHIAHFFPS-------V-PGWVRL----LGTPQVHGLMSAAALLGP-GRE--------------VLVAGWRSAAAGSPDM----NTLVGLGASAAFGVSCVAAALPALG--------------------------------------W-RTFFEEPA--------------------------------------MLLGVVLLGRTLERRAKLQAS--------------ADMAALRGLLPATVRLAVG----------------------------------NR-QGWST---VPAEAVQPGALLVVLPG-----DRLPVD--------GVVVEGTSTLDESALTGEPLPVTRGPGSAVAAGAVNCEGRITVRAVRCGNATA-------------------------------VADIV-RA----------------------------VEAAQARAAPVQRLADIVAGRFAVGVLGLSAATFAFWALAAPRYMPQVIARHAS----------------------------------TAAGGSGAALLLAAQLACNVLVV-------------------ACPCALGLAAPTAVLVGTSQGARRGLL-------IRGGDVLEAASRIDSVIFDKTGTLTRGQPVVTEVQLA----------------------------------------PGCALEPAHVLSLAAALERESSHPIARAITEAA---------STSGVA------------------------------------------------------EAR--AED--GSVVQEIGGGITGTVDGR--RVALGNWTWV--TQ---------HLQE-------------------------------------PTPQPPDAGPGMPLRD-----------AHS---------TG--AQQKLQVFVAVDKE--LAGMLSLSDTVRPEAAATVAALQ-REGFKTFLLTGDGA-WNAEAVADAVGI--------------PR---SQ-VHSS----------VK----------------------PGGKAALVRELQA-------------RGRCVAMVGDGVNDASALAAADVGIAMGG--GV----DAASEAAAIVLLRDQ-------------LPQVVDALQLSRRTFSKIRQNLGWAFAYNA----------------------------ISLPLAAGALLPGLGIALTPSISGAL------------------MGCSSLAVMANSLLLQRD--FP-S---LVKK--TGES--------------------------------------------------------------------------------------------------------------------------------
>Glycine_max_3847@26309214
---------------------------------------------------------------------------------------------------------------------------------------------------------------------------------------------------------------------------------------------------------------------------------------------------------------------------------------------MC--------------LIAD-----------------HSAPESAD--------------------------------------------------STRDNFLQIFERKMEERHRQLRESGRELAVSWALCAVCLVGHFSHFFAA--------KAPWIHV----FHSIGFHLSLSLFTLLGP-GRQ--------------LILDGLKSLLKRTPNM----NTLVGLGALSSFTVSSFAALLPKLG--------------------------------------W-KAFFEEPI--------------------------------------MLIAFVLLGRNLEQRAKIKAA--------------SDMTGLLSLLPPKARLLLNNG---E----------------------------TEVGSVVE---VPSDSLSVGDQIIVLPG-----DRIPAD--------GVVRSGRSTVDESSFTGEPLPVTKVPGSEVAAGSINLNGTLTMEVQRPGSETA-------------------------------MANIV-RL----------------------------VEEAQSREAPVQRLADKVAGHFTYGVMATSAATFTFWSLYGTHILPPALYQ-------------------------------------------GRAVSLALQLACSVLVV-------------------ACPCALGLATPTAVLVGTSLGAKRGLL-------LRGGNILEKFAMVDTVVFDKTGTLTVGRPVVTNIVIPICIKNAI-----------------------------SSQTEENALSDVEVLRLAAAVETNSVHPVGKAIVDAA---------QAANCHNAK--------------------------------------------------------VKD--GTFLEEPGSGAVATIYDK--KVSVGTLEWI--TR---------HGVINSIHQEV---------------------------------------------------------------------EK--SNNQSFVYVGVDDT--LAGLIYFEDEIREDARDVVDRLS-KQNIGVYMLSGDKR-NAAEHVASLVGI--------------PK---EK-VLSE----------VK----------------------PDEKKKFINELQKD-------------NNIVAMVGDGINDAAALASSHVGIALGG--GV----GAASEVSSIVLMRNQ-------------LSQIVDALELSRLTMNTIKQNLWWAFIYNI----------------------------VGIPIAAGVLFPINGTVLTPSIAGAL------------------MGLSSIGVMTNSLLLRFK--FS-S---KQKQ--IHSIS-PKTKIH---------------------------------VA-------QNQKTNHPY---------------------------------------------------------------------
>Glycine_max_3847@26322346
---------------------------------------------------------------------------------------------------------------------------------------------------------------------------------------------------------------------------------------------------------------------------------------------------------------------------------------------------------------------------------------------------------------------------------------------------------MEERHRQLRESGRELAVSWALCAVCLVGHFSHFFAA--------KAPWIHV----FHSIGFHLSLSLFTLLGP-GRQ--------------LILDGLKSLLKRTPNM----NTLVGLGALSSFTVSSFAALLPRLG--------------------------------------W-KAFFEEPI--------------------------------------MLIAFVLLGRNLEQRAKIKAT--------------SDMTGLLSLLPPKARLLLNNR---E----------------------------TEVGSVVE---VPSDSLSVGDQIIVLPG-----DRIPAD--------GIVRSGRSTVDESSFTGEPLPVTKVAGSEVAAGSINLNGTLTMEVQRPGGETA-------------------------------MANIV-RL----------------------------VEEAQSREAPVQRLADKVAGHFTYGVMAASAATFTFWSLYGTHILPPALYQ-------------------------------------------GSAVSLALQLACSVLVV-------------------ACPCALGLATPTAVLVGTSLGAKRGLL-------LRGGNILEKFAMVNTIVFDKTGTLTVGRPVVTNIVIPTCIKNAI-----------------------------SSQTEENALSDVEVLRLAAAVESNSVHPVGQAIVNAA---------QAANCHDAK--------------------------------------------------------VKD--GTFLEEPGSGAVATIDNK--KVSVGTLEWI--TR---------HGVINSIHQEV---------------------------------------------------------------------EK--SNNQSFVYVGVDDT--LAGLIYFEDEIREDARDVVDRLS-KQNIGVYMLSGDKR-NAAEHVASLVGI--------------PK---EK-VLSQ----------VK----------------------PDEKKKFINELQKD-------------KNIVAMVGDGINDAAALASSHVGIALGG--GV----GAASEVSSIVLMRNQ-------------LSQLVDALELSRLTMNTIKQNLWWAFIYNI----------------------------VGIPIAAGVLFPINGTVLTPSIAGAL------------------MGLSSIGVMTNSLLLRFK--FS-S---KQKQ--IHGTS-PKTKIH---------------------------------VDSDLA--QQNQKTNHPY---------------------------------------------------------------------
>Populus_trichocarpa_3694@27009553
------------------------------------------------------------------------------------------------------------------------------MINNL------LLV---------VSPKPKLCFARTSKFNF----------------DS---------------VH--FNA-N-------LSK---RRR----LALR---PRAFPK-FTLSSS---LQ-T-----ETDLE---NAAFQAPKNNNSP----ILLDVTGMMCGACVSRVKSILSADERVESAVVNMLTETAAVKLKPEALLE----------------G-EVSASIGESLAKRLSECGFEAKKRVSG---NGV--------------------------A-------------------ENVKKWKDMVKKKEELIVKSRNRVVFAWTLVALCCGSHASHILHSLGI-H-VGHGSVLEV----LHNSYVKGGLALGSLLGP-GRD--------------LLVDGLRAFKKGSPNM----NSLVGFGSIAAFVISAISLLNPALE--------------------------------------WDASFFDEPV--------------------------------------MLLGFVLLGRSLEEKARIRAS--------------SDMNELLALMSTQSRLVITPSDSN-S---------------------PTENVLCSDAICTE---VPTDDVRVGDTLLVLPG-----ETIPVD--------GRVLAGRSVVDESMLTGESLPVFKEEGLKVSAGTINWDGPLRVEALSTGSNST-------------------------------ISRII-RM----------------------------VEDAQGSEAPIQRLADSIAGPFVYSVMTVSAATFAFWYYIGSHVFPDVLLNDIAG-------------------------------------PDGDPLLLSLKLSVDVLVV-------------------SCPCALGLATPTAILVGTSLGAKQGLL-------IRGGDVLERLASISYVALDKTGTLTEGKPAVSAVASI-------------------------------------------SYEESEILQMAFAVERTALHPIAKAIVNKA---------ESLKL--------------------------------------------------------TI--PET--RGQLTEPGFGTLAEVDGR--LVAVGSLDWV--NE---------RFQRRTKLSDLKDLE--------------------------------------------TKVTYQSSEGMP---------SS--NYSKTVVYVGREGE-GIIGAIAISDCLRHDAESTISRLQ-QKGINTVLLSGDRE-EAVATIANRVGI--------------ES---EF-INAS----------LT----------------------PQKKSEVISSLQAA-------------GHRVAMVGDGINDAPSLALADVGIAIQNEAQE----NAASDVASIILLGNR-------------LAQVVDALDLSRATMAKVYQNLSWAIAYNV----------------------------VAIPIAAGVLLPQYDFAMTPSLSGGL------------------MALSSIFVVSNSLLLQLH--RS-E---TGRN--RERST-------------------------------------------------------------------------------------------------------------------------------
>Asterochloris_sp._763042@21895
-------------------------------------------------------------------------------------------------------------------------------------------------------------------------------------------------------------------------------------------------------------------------------------DSAA----LLLEVNGMKCGGCSASVKRILEGQPGVQAAAVNLLTESAVVRVPSTV--D--------------------LELFGPQAAQALTQKGFPSKVRSGDEGLL---------------------------------------------------GNAEQAEASKQVELRRSMLDLAIAWSLALICCTHHLGHWLHSLGL-HSVAHLPVLN------SNPAASAALGAFALLGP-GRK--------------LLVDGSASLARGNPNM----NSLIGLGAATSFTAGAASLAV--------------------------------------PGMGLEVSFLEEPV--------------------------------------MLLAFVLLGRALESRARLKAS--------------ADLRTLARLIPAQSRLVLDAPSQQQGPA------------------------ADHEPDSVS---VPTSSVRAGDLLRVLPG-----ERIPVD--------GEVLQGTCSVDESMLTGESVLVAKQAGAQVTAGTVNYEGPITVKATSTGADST-------------------------------LAGIG-RL----------------------------VADAQGREAPVQRLADSVAGKFCWTIMAASAATFSFWAAAGGALFPSVIEAAGMS-------------------------------------GGNPAVLLGLKLAVDVMVV-------------------ACPCALGLATPTAVLVASSVGARRGLL-------LRGGDVLERLAAVDVVAFDKTGTLTQGRLRLVGMHAGEG------------------------------------------VEEGQLLAWAAAVERSTRHPLADAVMLAA---------RQQQ-------------------------------------------------------VEVP---GA--AATSTEPGLGARGTVGDQ--QVAVGKLDWV--QQ---------QAQLDSNTH---------------------------------------------------------PESLG---------AS--LQGQSVVYVGVQGR-GVVGALGFADTLRSDAQGVVQQLK-HMGTQVLLLSGDTQ-PAVDGIAQQAGI--------------AD---GS-AWGG----------MR----------------------PEQKAAFVRQLRE-------------QGKVVAMVGDGVNDAPALAAADVGIAVSG--GM----DAAGEAASVVLMGDR-------------LGQVVEAIDLGRATLGKIKQNLVWALIYNM----------------------------LGVPLAAGALLPVCGIALNPSVAGGM------------------MAFSSLAVVTNSLMLRAQ--FG-Q---QGLP--LHAQQQQQSSPS-----------------------------------------------QTPQTQS------------------------------------------------------------------
>Solanum_lycopersicum_4081@27302321
---------------------------------------------------------------------------------------------------------------------------------------------------------------------------------------------------------------------------------------------------------------------------------------------------------------------------------------------------------------------------------------------------------------------------------------------------------MNAKRIQLKESGRALAVSWALCGVCLVGHLSHFLGA--------NASWIHA----IHSTGFHMTLSLFTLLVP-GRQ--------------LIIDGLKSLIKGSPNM----NTLVGLGALSSFAVSSMAALIPKLG--------------------------------------W-KTFFEEPV--------------------------------------MLIAFVLLGRNLEQRAKIKAT--------------SDMTGLLNVLPSKARLVVSGD---L----------------------------GESSSTVE---VPSSSLSVGDQIIVLPG-----DRVPAD--------GIVRAGRSTVDESSFTGEPLPVTKLPGAEVAAGSINLNGTLTVEVRRPGGETA-------------------------------IGDIV-RL----------------------------VEEAQSREAPVQRLADKVAGHFTYGVMTLSAATFMFWNLFGARILPPSLYH-------------------------------------------GSVVSLALQLSCTVLVI-------------------ACPCALGLATPTAVMVGTSLGATKGLL-------LRGGSVLERFSTVNTIVFDKTGTLTIGRPVVTKVVSQGQGHQEDV-------------------------DARQDSTSPCQWSEVDILKFAAGVESNTNHPIGKAIIEAA---------QTAKSPKLK--------------------------------------------------------VLD--GTFMEEPGSGAVGYIDDK--RISVGTLEWV--KR---------HGVLENPFQES---------------------------------------------------------------------DD--FKNQSVVYVGVDGV--LAGLIYVEDQIREDARHVVESLT-KQGISTYLLSGDKK-NAAEYVASVVGI--------------PK---EN-VYYG----------VK----------------------PDEKNKFVSRLQKD-------------QKVVAMVGDGINDAAALASAHVGIAIGG--GV----GAASDVSSIVLMHDR-------------LSQLLDALELSRLTMKTVKQNLWWAFGYNI----------------------------VGIPVAAGVLLPSTGTMLTPSIAGAL------------------MGLSSIGVMTNSLLLRLK--FK-S---RQKE--IHGQSVIVDIPF----------------------------------DSDS---LNQEKLKHPYPTSR-----------------------------------------------------------------
>Carica_papaya_3649@16419815
---------------------------------------------------------------------------------------------------------------------------------------------------------------------------------------------------------------------------------------------------------------------------------------------------------------------------------------------------------------------------------------------------------------------------------------------------------MDEKRIRLKESGRELAVSWALCAVCLVGHLSHILGA--------KAPWIHA----CHSTGFHLSLSLFTLIGP-GRQ--------------LIMDGLKSLFKGTPNM----NTLVGLGALSSFTVSSLAALIPKLG--------------------------------------W-RTFFEEPI--------------------------------------MLIAFVLLGRNLEQRAKIKAT--------------SDMTGLLSVLPSKARLLVNGD---A----------------------------KEMSSTVE---VPCNSLSIGDLIVVLPG-----DRVPAD--------GIVRAGRSTIDESSFTGEPMPVTKLPGSQVAAGSINLNGTLTVEVRRPGGETA-------------------------------IGDIV-RL----------------------------VEEAQSKEAPVQRLADKVSGHFTYGVMALSAATFMFWNLFGTRILPIASYH-------------------------------------------GSTVSLALQLSCSVLVV-------------------ACPCALGLATPTAMLVGTSLGARKGLL-------LRGGDILEKFSSVNAVVFDKTGTLTVGRPVVTKVVTSK-----D-----------------------------SRQNLGHAWSEVEVLRLAAGVESNTAHPVGKAIVEAA---------EAANCQNMK--------------------------------------------------------VVD--GTFIEEPGSGAAAIIDNK--RVSVGTLDWV--QR---------HGVNESPLQVMA----------------------------------------------------------T---------DE--LNSQSIVYVGVENT--LAGLIYFQDQIREDAGHVVESLS-RQGISVYMLSGDKR-RTAEYVASVVGI--------------AK---EK-VLSE----------VK----------------------PGEKKKFVSELQKS-------------QNIVAMVGDGINDAAALASSDVGVAWVG--GV----GAASEVSSVVLMGNR-------------LSQLLDAMELGRLTMKTVKQNLWWAFGYNI----------------------------VGIPIAAGVLLPVTGTMLTPSIAGAL------------------MGLSSIGVMANSLLLRIK--FS-S---KQEQ--IYGDSSSTKTCS----------------------------------NSDVHLDSKETTK-HPFSDPRWKGA-------------------------------------------------------------
>Solanum_lycopersicum_4081@27304380
-----------------------------------------------------------------------------------------------------------------------------MTANLL------RFS---------LSHDHNLTSNFIRSNAN----------HERR---SF--------------YFNPFIHQ-------------RRRT----SQLL---LRRNAV-FAKAVE---FN-V-TPSG---N-----EQQVQLKNDETT----ALLDVSGMMCGACVSRVKAILSADDRVDSAVVNMLTETAAVKLKADAAE---------------------TGLAAQELAKRLTECGFPTKKRSSG---LGI--------------------------D-------------------AKVNKWKETVKKKEALLIESRNRVAFAWTLVALCCGTHAAHILHSLGI-H-I-HGSMLDI----LHNSYVKAGLAVGALLGP-GRD--------------LLFDGLRAFTKGSPNM----NSLVGFGSIAAFAISSVSLLNSELQ--------------------------------------WEASFFDEPV--------------------------------------MLLGFVLLGRSLEERARLKAS--------------SDMNELLSLISTQSRLVITSSGSD-----------------------SSTDVVGSDAICIE---VPTDDIRVGDSLLVFPG-----ETIPVD--------GRVVAGRSVVDESMLTGESLPVFKEKGVSVSAGTINWDSPLRIEASSTGSNST-------------------------------ISKIV-NM----------------------------VEDAQGREAPIQRLADTIAGPFVYSVMTLSAATFGFWYYVGSNIFPDVLLNDIAG-------------------------------------PEGDPLLLSLKLAVDVLVV-------------------SCPCALGLATPTAILVGTSLGARQGLL-------IRGGDVLERLASVDHVMLDKTGTLTEGKPAVSAITSL-------------------------------------------GHEELEILQIAAAVEKTTSHPIAHAIISKA---------ESLNL--------------------------------------------------------SV--PVT--RGQLAEPGSGTMGEVNGL--LVAIGKLKWV--QE---------RFQQKTERSDLMALE--------------------------------------------QSVMLKSLQDSQ---------SS--NHSTTVVYVGREGE-GVIGAIAISDKLREDAESTISRLQ-HKGIETVLLSGDRE-EAVATVAKTVGI--------------KD---KF-VNAS----------LT----------------------PQQKSAAISGLQAS-------------GHRVAMVGDGINDAPSLALADVGIALQVEAQE----TAASNAASIILLGNR-------------LSQVLEALDLAQATMAKVHQNLSWAVAYNV----------------------------IAIPIAAGVLLPNFDFAMTPSLSGGL------------------MAMSSIFVVSNSLLLQFH--GS-Q---KNRK--ENLTYKPAQKEQ------------------------------------------------------------------------------------------------------------------------
>Citrus_clementina_85681@20795904
-----------------------------------------------------------------------------------------------------------------------------MATDLL------RLS---------LSPYPNLVFTYRYTKKF----------------HF---------------DRVDIAS---------RPK---RRR-----------RHRVPA-VSNSLE---T--R-----TQPQN---APFELPKRRVDST----VLLDVSGMMCGGCVARVKSVLTADDRVDSVAVNMLTETAAIKLRTEAVEE----------------SEEVVNNVAESLGKRLMECGFEAKRRVSG---TGV--------------------------A-------------------ENVKKWKEVAKKREDLLVKSRNRVAFAWTLVALCCGSHASHILHSLGI-H-IAHGPLWEL----LDNSYVKGGFALGALFGP-GRD--------------LLSDGLRAFRKGSPNM----NSLVGFGSIVAFLISLVSLLKPELE--------------------------------------WDASFFEEPV--------------------------------------MLLGFVLLGRSLEERARIRAS--------------SDMNELLSLVSTQSRLVITSSESG-S---------------------SADNVLCSDAICVE---VPTDDIRVGDSVLVLPG-----ETIPVD--------GRVLAGRSVVDESMLSGESLPVFKEEGFTVSAGTINWDGPLRIEACSTGSNSM-------------------------------ISKIV-SM----------------------------VEEAQGREAPIQRLADAIAGPFVYSVMTLSAATFAFWYYIGSQIFPDVLLSDMAG-------------------------------------PNGNPLLLSLKLSVDVLVV-------------------SCPCALGLATPTAILVGTSLGAKQGLL-------IRGGDVLERLARIDYLALDKTGTLTEGKPAVFNVASF-------------------------------------------VYDESEILKIAAAVEKTATHPIAKAIVNKA---------ESLNL--------------------------------------------------------TS--PIT--RGQLAEPGFGILGEVDGR--LVAVGTLEWV--YE---------RFQKQGDHSDVQHLE--------------------------------------------HAVTHQSSELAS---------PS--NYSKSVVYVGREGE-GIIGAIAISDSLRHDAEHTVRSLQ-QKGIKTVLLSGDRE-EAVAATAKEVGI--------------GK---EY-INSS----------LT----------------------PQQKSEVISTLQTS-------------GHHVAMVGDGINDAPSLALADVGIALQIEAQE----NAASTAASIILLGNK-------------LSQVVDALDLAKATMAKVYQNLLWAVAYNV----------------------------VAIPIAAGALLPQYDFAMTPSLSGGL------------------MALSSIFVVSNSLLLQFH--EF-E---SNKK--KESCN-------------------------------------------------------------------------------------------------------------------------------
>Citrus_clementina_85681@20795905
-----------------------------------------------------------------------------------------------------------------------------MATDLL------RLS---------LSPYPNLVFTYRYTKKF----------------HF---------------DRVDIAS---------RPK---RRR-----------RHRVPA-VSNSLE---T--R-----TQPQN---APFELPKRRVDST----VLLDVSGMMCGGCVARVKSVLTADDRVDSVAVNMLTETAAIKLRTEAVEE----------------SEEVVNNVAESLGKRLMECGFEAKRRVSG---TGV--------------------------A-------------------ENVKKWKEVAKKREDLLVKSRNRVAFAWTLVALCCGSHASHILHSLGI-H-IAHGPLWEL----LDNSYVKGGFALGALFGP-GRD--------------LLSDGLRAFRKGSPNM----NSLVGFGSIVAFLISLVSLLKPELE--------------------------------------WDASFFEEPV--------------------------------------MLLGFVLLGRSLEERARIRAS--------------SDMNELLSLVSTQSRLVITSSESG-S---------------------SADNVLCSDAICVE---VPTDDIRVGDSVLVLPG-----ETIPVD--------GRVLAGRSVVDESMLSGESLPVFKEEGFTVSAGTINWDGPLRIEACSTGSNSM-------------------------------ISKIV-SM----------------------------VEEAQGREAPIQRLADAIAGPFVYSVMTLSAATFAFWYYIGSQIFPDVLLSDMAG-------------------------------------PNGNPLLLSLKLSVDVLVV-------------------SCPCALGLATPTAILVGTSLGAKQGLL-------IRGGDVLERLARIDYLALDKTGTLTEGKPAVFNVASF-------------------------------------------VYDESEILKIAAAVEKTATHPIAKAIVNKA---------ESLNL--------------------------------------------------------TS--PIT--RGQLAEPGFGILGEVDGR--LVAVGTLEWV--YE---------RFQKQGDHSDVQHLE--------------------------------------------HAVTHQSSELAS---------PS--NYSKSVVYVGREGE-GIIGAIAISDSLRHDAEHTVRSLQ-QKGIKTVLLSGDRE-EAVAATAKEVGI--------------GK---EY-INSS----------LT----------------------PQQKSEVISTLQTS-------------GHHVAMVGDGINDAPSLALADVGIALQIEAQE----NAASTAASIILLGNK-------------LSQVVDALDLAKATMAKVYQNLLWAVAYNV----------------------------VAIPIAAGALLPQYDFAMTPSLSGGL------------------MALSSIFVVSNSLLLQFH--EF-E---SNKK--KESCN-------------------------------------------------------------------------------------------------------------------------------
>Malus_x_3750@22669076
------------------------------------MEAT------------LSAATPTTAALLAASKSLNRRL----ARTFLS-------------------QRLPSRLLARRHL----TSLHTNYYGFQTPKPNPLSSSS-LR---------SLCVV---------------DPLLRRRLECVGSSAASFASGGGNGGFGGES-------GGRGGDGEG----------G------------------------SGGGDAKSKVVAAGGDEVSVLSTDV----IILDVGGMTCGGCAASVKRILENQPQVSSASVNLTTETAIVWPVSEEKAA--------------PNWQK---QLGETLANQLTSCGFKSNLRG----------------------------------------------------RDNFLKVFERKMEEKRKRLKDSGNELAFSWALCAVCLVGHASHFFGA--------KAPWIHA----LHSTGFHLSLCLFTLLGP-GRR--------------LIFDGLRSLVKGAPNM----NTLVGLGALSSFTVSSLAAFIPKLG--------------------------------------W-KTFFEEPI--------------------------------------MLIAFVLLGRNLEQRAKIKAS--------------SDMTELLSIVPSKARLLVNNG---E----------------------------QELESVVE---VSTNSLSVGDKIVVLPG-----DRVPVD--------GIVKAGRSIIDESSFTGEPLPVTKLPGSQVAAGSINLNGTLTVEVQRPGGETA-------------------------------MADIV-RL----------------------------VEEAQSREAPVQRLADKVSGHFTYGVMTLSAATFLFWSLIGGHILPAAFHG-------------------------------------------GNSVSLALQLSCSVLVV-------------------ACPCALGLATPTAVLVGTSLGAKRGLL-------LRGGSILEKFSMVNTIVFDKTGTLTVGKPVVTKIVTPERGLLTCGLPILSWIGKLSSGFA-------CCIISVSREKINHTWSEVDVLKFAAGVESNTVHPVAKAIVEAS---------QALNCQNMK--------------------------------------------------------VAD--GTFLEEPGSGAVATVENK--KVSVGTLEWV--QR---------HGVTKNPFDEV---------------------------------------------------------------------EA--HTSQSIVYVGIDST--LAGLIYLEDQIRDDAGQVVKSLS-KQGIDVYMLSGDKR-NNAEYVASAVGI--------------PK---EK-VISG----------VK----------------------PTEKKKFIMELQKD-------------QNIVAMVGDGINDAAALASSHVGIAMGG--GV----GAASEVSSIVLLGNR-------------LSQLLDALELSRLTMKTVKQNLWWAFAYNI----------------------------VGLPIAAGVLLPVTGTILTPSIAGGL------------------MGLSSVGVMANSLFLRYK--FS-K---QEHK--YSGSARSKTNEESD--LLI----------------------------------DVSAEEEHPRSDGKWKE--------------------------------------------------------------
>Panicum_virgatum_38727@23802169
---------------------------------------------------------------------------------------------------------------------------MVTVATYS------LL----------RVRPPA----SG--GRA----------LPLKRLRPI-------------HCRRAGAAPT-------SHSQRRLHL----LQIH---TRGVPA-AAPLRA---TA-DPSSASS-AV----DAAEEDGAGAGSA----VLLDVTGMMCAGCAARVRAILAADARVETAAVNLLAESAAVRLRAPAP-----------------------PGAGEELAARLTECGFPATARRGGAAAAGA--------------------------G-------------------ESARKWREMAARKEELLTRSRGRVAFAWTLVALCCGSHASHILHSLGI-H-VGHGTFLDL----LHNTYVKCGIATTALFGP-GRD--------------ILFDGFRAFKQGSPNM----NSLVGFGSAAAFTISAVSLLNPELE--------------------------------------WNSTFFDEPV--------------------------------------MLLGFVLLGRSLEESARLKAS--------------SDMNELISLLSPQSRLIVTSSSGD-P---------------------SSDPILNSDAITIE---VPVDDVHVGDSILVLPG-----ETIPVD--------GDVIGGSSFVDESMLTGESLPVAKETGLPVFAGTVNWDGPLKIRATCTGPSST-------------------------------IAKIV-RM----------------------------VEDAQAREAPVQRLADSIAGPFVYTVMTLAAATFSFWYYIGTHLFPEVLLNDIAG-------------------------------------PDGDSLLLSIKLAVDVLVV-------------------SCPCALGLATPTAILIGTSLGAKRGLL-------IRGGDVLERLAGIDALVLDKTGTLTEGKPVVTSIASL-------------------------------------------AYGEAEVLRLAAAVEKTALHPIANAIMNKA---------ELLKL--------------------------------------------------------DI--PIT--SGQLTEPGFGCLAEVDGR--LVAVGTLEWV--HN---------RFETKASPTELRDLR--------------------------------------------NRLEFMLSSEAS---------SS--NQSKSIAYVGREGE-GIIGAIAISDILREDARLTVDRLQ-QESISTFLLSGDRE-EAVTSIGRTVGI--------------RN---EN-IKSS----------LT----------------------PQDKASIISTLQGE-------------GHRVAMVGDGINDAPSLAAADVGIAMRTHSKE----NAASDAASVVLLGNR-------------LSQVVDALSLSKATMAKVHQNLAWAVAYNI----------------------------VAIPIAAGVLLPQFDFAMTPSLSGGL------------------MALSSIFVVSNSLLLQLH--GS-F---QNTE--KQQGDLSSRLN-------------------------------------------------------------------------------------------------------------------------
>Eucalyptus_grandis_71139@23570241
-----------------------------------------------------------------------------------------------------------------------------MTTDLL------KLS---------SHRTLRFAANGGDRSSL-----------LLLRHQH---------------RHLLLPPRG-------RRR---HPL----PLHF---GSRAPR-LVLSNT---LE-A-----SRPAP---AAPEKKPERGDTS----VLLDVSGMMCGGCVSRVKSVLSADARVESAVVNMLTQTAAVKLSPEALG-----------------GGDSAAGVAESLAGRLTECGFPSKRRSSK---IGV--------------------------A-------------------ENVKKWEDMAKKKEELLTKSRNRVAFAWTLVALCCGSHASHILHSLGI-H-IAHGSFWEF----LHNSYVKGGLALGALLGP-GRD--------------LLFDGLKAFKKGSPNM----NSLVGFGSLAAFLISSVSLLNPGLD--------------------------------------WDASFFDEPV--------------------------------------MLLGFVLLGRSLEEKARVSAS--------------SDMNELLSLISTQSRLVITSSESD-L---------------------SADSVLCSEALCIE---VPTDDIRAGDSVLVLPG-----ETIPVD--------GKVLAGRSVVDESMLTGESLPVFKEKGLRVSAGTINWDGPLRIEATTTGSNST-------------------------------ISKIF-RM----------------------------VEDAQAREAPIQRLADAIAGPFVYTIMTLSAATFAFWYYIGTHIFPDVLLNDIAG-------------------------------------PDGDPLLLSLKLSVDVLVV-------------------SCPCALGLATPTAILVGTSLGAREGLL-------VRGGDVLERLASVDYVAFDKTGTLTEGKPTVSAVASL-------------------------------------------SYSESEVLRMAYAVERTALHPVAKAIVNEA---------EAMNM--------------------------------------------------------SL--PVT--RGQLSEPGYGTLAEVDGH--LVAVGSLDWV--HE---------RFHRRPDLSDILNLE--------------------------------------------KAVMRQLSKRVS---------PS--KDSQTVVYVGREGE-GIIGAIAISDRLRQDAKSTVARLQ-EKGIKTILLSGDRE-EAVAKIAQTVGI--------------GH---ES-INAS----------LT----------------------PQQKSDVILALQAA-------------GNRVAMVGDGINDAPSLASADVGIALPIEAQE----TAASDAASIILLRSK-------------LSQVVEALDLAQATMGKVYQNLSWAVAYNV----------------------------VAVPIAAGVLLPQFDIAMTPSLSGGL------------------MALSSIFVVTNSLLLRLH--GS-R---GNRG--Q-----------------------------------------------------------------------------------------------------------------------------------
>Chlamydomonas_reinhardtii_3055@27579541
--------------------------MQSVAQRGVVARPATTHFVFQCPRRARP--ALVT---LAVSCPGNNTS-LQ---S--------QPQHAS----------------------------------------------------------------------WAQKFVRATVVA-TTLQFFAA---ASHAANASVGGGIGAGGGHRGGGGGGGGG--GDG-------------------------------HSSMSHGGSPTVLGDIAEASSDLVEEV----VLLDVGGMKCGGCVGHVKKILEEQPGVTSASVNLATETALVRVLVPRGSRQ---QPSGSSGNGGSGGGGALAALGEKLAQALTDAGFTSKRRDPDTSSS------------------------------------------------SLAAALAAKRAAKVERLRAATVDLVVAWGLAAVCGLGHLAHAWAG-------A-PAWMHL----LHSVPLNAALSAAALLGP-GRE--------------IMAQGLKALAAGRPDM----NTLVGLGAGASFGVSCVAAALPGLG--------------------------------------W-KTFFEEPA--------------------------------------MLLGFVLIGRALEERAKLQAS--------------ADMAALQELVPTKARLLLG----------------------------------GG--KHSE---VPAEAVGAGDLLVVLPG-----DRVPVD--------GTVVGGRSSVDESALTGEPLPLTKTEGDKVTAGTVNCDGAITVRAEHSGQQTV-------------------------------IADIV-RM----------------------------VEAAQARTAPIQRLADTVAGKFAYGVMGLSAATFAFWATVGTRLFPQVLAGA--------------------------------------AAGPAGTLLLSLQMACNVLVT-------------------ACPCALGLATPTAVLVGTGAGARRGLL-------IRGGDILEATSHVDTVVFDKTGTLTVGKPQVTHVHSIVP-------------------------HA----------DADTHLGADALLQLAAAVERRTTHPVALALVRAA---------DRLHPEAAAASGATATAAASAGATASAAERDGGATASTSQPGSGSGNGHGQQQQQQQQQLDLS--VVD--GSFIQEPGSGVAAVVGGR--RVAVGTLDWL--QR---------QGADVAAAEAALAAYGVGGAAVTKAAA-AAAAAGDDLDFSEPGASSTSASAAAAAVAAAVASGSSSSSGVQ---------GL--GNSHSRVYVSVDGV--LAGVIDVADAVRQDARDTVDRLH-KQGIRTVMLSGDKP-AAAAEVAAAVGI--------------AG---SD-VFAD----------VK----------------------PAGKKAVVEALKS-------------EGRVVAMVGDGINDTAALAAADVGVAMGG--GV----DAASEVAAVVLMGDQ-------------LSQVADAVHLAKRTLAKINQNLVWAFGYNV----------------------------IAIPLAAGALLPAAGICLTPSISGAL------------------MGLSSLAVVGNSLLLQWE--VR-N---MGQA--QGQGQGQGQALAQT---------GGTR-------------------QQQLEQQQPRQQQPVVSAGVTSGTDGDGSGAGAVGAGAASSRGAPQMLASLVSSAAAAATAAGGGGGKQPPQAPPAIGGAAGAGAG
>Gossypium_raimondii_29730@26760111
---------------------------------------------------------------------------------------------------------------------------MAMAGDLL------RLS---------VLNRPKLSFSNGAKLKA-----------DRFGLL----------------------------------KRCPRGR----FHCR---PRSTPG-FVLFSS---LE-T-RLES----E-ESSIQPVGQKLKDPS----VLLDVNGMMCGGCVSRVKSVISSDERVESVVVNLLTETAAIKLKREVMER------------------ETVESVAESIAQRVSECGFMAKRRVSG---IGI--------------------------A-------------------ENMRKWKEMLKKKEELLVKSRNRVAFAWTLVALCCGAHASHILHSLGI-H-FGHGSFLEV----LHNSYVKGGLALTALLGP-GRD--------------LLVDGLLAFKKGSPNM----NSLVGFGSIAAFIISAVSLLNPGLE--------------------------------------WDASFFDEPV--------------------------------------MLLGFVLLGRSLEEKARIRAS--------------SDMNELLSLISTRSRLVITSSDTD-S---------------------SADSVLSSDAICIE---VPSDDIRVGDSVLVLPG-----ETIPVD--------GKVLTGRSVVDESMLTGESLPVFKEKGLTVSAGTINWDGPLRIGATSTGSNST-------------------------------IAKIV-RM----------------------------VEDAQGQEAPVQRLADAIAGPFVYSIMTLSAATFAFWYYAGSHIFPDVLLNDIAG-------------------------------------PDGDPLLLSLKLAVDVLVV-------------------SCPCALGLATPTAILVGTSLGARQGLL-------IRGGDVLERLANVDRIAFDKTGTLTEGKPTVSSVSSF-------------------------------------------TYDESEILQIAAAVERTAIHPIAQAIVKKA---------ELLNL--------------------------------------------------------VL--PET--RGQLVEPGFGTLAEVNGR--LVAVGKLEWV--NE---------RFQIKASPSDLMALE--------------------------------------------HAVMRQSS---S---------PS--NYSKTAIYVGREGE-GVIGAIGMSDSLRFDAESTVSRLQ-RKGIKTILISGDRE-EAVATIAKTVGI--------------EH---EF-VNAS----------LT----------------------PQQKSRVISTLQTA-------------GHHIAMVGDGINDAPSLALADVGIALQTEAQE----TAASDAASIILLGNR-------------LSQVVDALDLAQATMAKVYQNLSWAVAYNI----------------------------VAIPIAAGVLLPQYDLAMTPSFSGGL------------------MALSSIFVVTNSLLLRLH--GS-E---KSWK--NSIAKISQMPAGPG----------------------------------------------------------------------------------------------------------------------
>Vitis_vinifera_29760@17840625
-----------------------------------------------------------------------------------------------------------------------------MTSDLL------RIS---------LYPPRNLCFSYDSKSNV----------------HG---------------FSFSSLPQR-------RRS---QRL----WKVS---GRRAPN-FNFIFS---KA-I-DIRAPVKST---PLTEEQRPRGDSP----LLLDVTGMVCGACVARVKSVLSADERVESAVVNMLTETAAVRIRPEVVE----------------------ETVGESLARRLTECGFPTKERVSG---TGV--------------------------E-------------------ENVKKWREMGEKKEALLVKSRNRVAVAWTLVALCCGSHASHILHSLGI-H-VDHGSFWEL----LHNSYVKGGLALGALLGP-GRE--------------LLFDGLRAFSKGSPNM----NSLVGFGSVAAFGISMVSLFNPGLQ--------------------------------------WDASFFDEPV--------------------------------------MLLGFVLLGRSLEEKARIRAS--------------SDMNKLLSLISTRSRLVITSSESD-S---------------------STNSILCSDAMCIE---VPTDDIRVGDSVLVLPG-----ETIPVD--------GRVLAGRSVVDESMLTGESLPVFKEEGFVVSAGTINWGGPLRIEASSNGSNST-------------------------------ISKIV-SM----------------------------VEDAQGRAAPIQRLADSIAGPFVYIVMTLSAATFTFWYYLGTHIFPDVLFNDIAG-------------------------------------PDGNPLLLSLKLSVDVLVV-------------------SCPCALGLATPTAILVGTSLGAKQGLL-------IRGGDVLERLASVDHVAFDKTGTLTKGKPAVSAVASL-------------------------------------------AYEEQEILRIAAAVEKTAVHPIAKAIVNKA---------ESLNL--------------------------------------------------------TI--PIT--TAQLVEPGFGSLAEVDGR--LVAVGSLEWV--QD---------RFQRRTNHSDLMNLE--------------------------------------------NAMMHHLSNEVS---------LS--NHSRTVVYVGREGD-GVIGAIAVCDSLRHDANSAVTRLQ-EKGIKTILLSGDRE-EAVATIAKTVGI--------------ES---EF-INSS----------LT----------------------PQQKSGVIKSLQTA-------------GHRVAMVGDGINDAPSLALADVGIALQVESQQ----SAASDAASIILLGNK-------------ISQVADALDLAQATMAKVYQNLSWAVAYNV----------------------------VAVPIAAGVLLPRFDLAMTPSLAGGL------------------MALSSIFVVTNSVLLQLH--GS-D---KNRK--S-----------------------------------------------------------------------------------------------------------------------------------
>Ricinus_communis_3988@16807405
-----------------------------------------------------------------------------------------------------------------------------MTTDLL------KLS---------IFPPPHPKFPCRSTA------------------TH---------------RFDYFKS-H-------LPK---RRP----LILR---QPRYLT-LSNSLD---IQ-K-----PQLQ------DAPFQSQQDSP----ILLDVTGMMCGGCVSRVKSLLSSDERVESVVVNMLTETAAVRLKRDFAV-------------------DSTAEIADSFAKRLTDCGFETKKRELG---IGV--------------------------A-------------------ENVKKWREMVKKKEELIVRSRNRVVFAWTLVALCCGSHLSHILHSLGI-HTFAHGPFWEV----LHNSYVKGGLSMAALLGP-GRD--------------LLFDGLKAFKKGAPNM----NSLVGFGSLAAFVISAVSLLNPELK--------------------------------------WDASFFDEPV--------------------------------------MLLGFVLLGRSLEERARIRAS--------------SDMNELLSLISMQSRLVINSSDGK-S---------------------PADTVLCSDAICVE---VPTDDVRVGDTVLVLPG-----ETIPVD--------GRVIAGRSVVDESMLTGESLPVFKEEGLKVSAGTINWDGPLRIEASSTGSNST-------------------------------ISRIF-RM----------------------------VEDAQGREAPIQRLVDSIAGPFVYSIMTISAATFAFWYYIGSQVFPDVLLNDIAG-------------------------------------PDGDALLLSLKLSVDVLVV-------------------SCPCALGLATPTAILVGTSLGAKQGLL-------IRGGDVLERLARIDYIALDKTGTLTEGKPVVSAVAST-------------------------------------------SYKESEILRIAAAVEKTALHPIAKAIVNEA---------ESLEL--------------------------------------------------------TI--PAT--RGQLTEPGFGTLAEVDGR--LVAVGTLDWV--QE---------RFHRTADLSDLRNLE--------------------------------------------AAVSFQLSKGTS---------SS--NYSKTVVYVGREEE-GIIGAIAISDRLRHDAESTVNRLQ-MKGINTVLVSGDRE-EAVANIANRVGI--------------GS---EF-INAS----------LT----------------------PQQKSGVISTLQAA-------------GHCVAMVGDGINDAPSLALAEVGIALQNEAQE----NAASDVASIVLLGNR-------------ISQVVDALDLARATMAKVYQNLSWAIAYNV----------------------------VAIPIAAGVLLPQYDFAMTPSVSGGL------------------MALSSIFVVTNSLLLQLH--EP-E---RSR---------------------------------------------------------------------------------------------------------------------------------------
>Setaria_italica_4555@19679883
---------------------------------------------------------------------------------------------------------------------------MATAGTYS------LL----------HMRPPA----SG--CRP----------LSLQRLPPI-------------HFRRTAPT---------SHSQRRLHI------HL---PARGPA-AGLTRA---TA-DPPSASS-AVDAA-AEDEGAGGGAGSA----VLLDVSGMMCGGCAARVRAILAADARVETAAVNLLAESAAVRLRAPAP-----------------------PGAGEALAARLTECGFPAAARRGGAA-AGA--------------------------G-------------------ESARKWREMAARKEELLARSRGRVAFAWTLVALCCGSHASHILHSLGI-H-VAHGTFLDL----LHNSYVKCGVATTALFGP-GRD--------------ILFDGFRAFKQGSPNM----NSLVGFGSAAAFAISAMSLLNPELE--------------------------------------WNSTFFDEPV--------------------------------------MLLGFVLLGRSLEESARLKAS--------------SDMNELISLLSPQSRLIVTSSSDD-P---------------------SSDTILNSDAITVE---VPVDDVRVGDSILVLPG-----ETIPVD--------GNVIGGSSFVDESMLTGESLPVAKETGLPVFAGTVNWDGPLKIRATCTGPSST-------------------------------IAKIV-RM----------------------------VEDAQAREAPVQRLADSIAGPFVYTVMTLAAATFSFWYYIGTHLFPEVLLNDIAG-------------------------------------PDGDSLLLSIKLAVDVLVV-------------------SCPCALGLATPTAILIGTSLGAKRGLL-------IRGGDVLERLAGIDALVLDKTGTLTEGKPVVTSIASL-------------------------------------------AYEEAEVLRLAAAVEKTALHPIANAIMNKA---------ELLKL--------------------------------------------------------DI--PIT--SGQLTEPGFGCLAEVDGC--LVAVGTLDWV--HN---------RFETKASPTELRDLR--------------------------------------------NHLEFMLSSEAS---------SS--NQSKSIAYVGREGE-GIIGAIAISDILREDAKLTVDRLQ-QESITTFLLSGDRE-EAVTSIGRIVGI--------------RN---EN-IKSS----------LT----------------------PQDKASIISTLQGE-------------GHRVAMVGDGINDAPSLAAADVGIAMRTHSKE----NAASDAASVVLLGNR-------------LSQVVDALSLSKATMAKVQQNLAWAVAYNI----------------------------VAIPIAAGVLLPQFDFAMTPSLSGGL------------------MALSSIFVVSNSLLLQLH--GS-F---QNTE--KRQSDLSSRLN-------------------------------------------------------------------------------------------------------------------------
>Glycine_max_3847@26301643
-----------------------------------------------------------------------------------------------------------------------------MATHLF------RLP---------LFSQPKLSFNHT--PNH-----------AL--------------------HFISPLPAK-------RHR---TRN----RHRR---RILRPP-FSVSNS---FG-T-EIGSPEF-----SLLQSRREAKDSP----VLLDVTGMMCGACVSRVKNILSADDRVDSVVVNMLTETAAVKLRRIE---------------------EEPASVAESLALRLSDCGFPTKRRASS---SGV--------------------------T-------------------ENVRKWKELVKKKEELVVKSRSRVAFAWTLVALCCGSHASHIFHSLGI-H-IAHGPLMEI----LHSSYLKGGLALGSLLGP-GRE--------------LLFDGLNAFKKGSPNM----NSLVGFGSVAAFIISSISLLNPGLA--------------------------------------WDASFFDEPV--------------------------------------MLLGFVLLGRSLEEKARIQAS--------------SDMNELLSLISTQSRLVITSTEGS-P---------------------STDTVLCSDAICVE---VPTDDIRVGDSVLVLPG-----ETIPID--------GTVISGRSVIDESMLTGESLPVFKEKGLTVSAGTINWDGPLRIEASSTGSNTM-------------------------------ISKIV-RM----------------------------VEDAQSREAPVQRLADSIAGPFVYSVMTLSAATFAFWYFVGSHIFPDVLLNDIAG-------------------------------------PEGDPLLLSLKLSVDVLVV-------------------SCPCALGLATPTAILVGTSLGARKGLL-------IRGGDVLERLAGINYIALDKTGTLTKGKPVVSAISSI-------------------------------------------LYGESEILRLAAAVEKTASHPIAKAIVNKA---------ESLEL--------------------------------------------------------VL--PVT--KGQLVEPGFGTLAEVDGH--LIAVGSLEWV--HE---------RFQTRANPSDLTNLE--------------------------------------------NSLMNHSL-NTT---------SS--KYSKTVVYVGREGE-GIIGAIAISDTVREDAESTITRLK-QKGIKTVLLSGDRE-EAVATVADTVGI--------------EN---DF-VKAS----------LS----------------------PQQKSGFISSLKAA-------------GHHVAMVGDGINDAPSLAVADVGIALQNEAQE----NAASDAASIILLGNK-------------ISQVVDALDLAQATMGKVYQNLCWAVAYNV----------------------------VAIPIAAGVLLPHFDFAMTPSLSGGL------------------MALSSIFVVGNSLLLQLH--GS-Q---ISRK--VGSTIEIISSHSNTDMLNLK----------------------------------------------------------------------------------------------------------------
>Brachypodium_distachyon_15368@21819824
---------------------------------------------------------------------------------------------------------------------------MATAASTP------LLH---------VRAPAP---NAN--PLS----------VQRFCLART-------------RCSG----------------SAFQRL----YLLA---PRGLPA-A-TPRA---TA-EPSAST------APDAVSVAGEGAGAS----VLLDVSGMMCGGCAARVRSILAADARVENVAVNLLAESAAVRLRSPA------------------------PGAGEELAVRLTECGFPSEARRGGAA-AGA--------------------------A-------------------ESARKWKDMAARKAELLTRSRGRVAFAWTLVALCCGSHASHLLHSFGI-H-IAHGTFLDL----LHNSYVKCGIAMVALFGP-GRD--------------ILFDGLRAFKQGSPNM----NSLVGFGSAAAFAISAVSLLNPELA--------------------------------------WNSTFFDEPV--------------------------------------MLLGFVLLGRSLEESARLKAS--------------SDMNELISLLSPQSRLVITSSSDE-P---------------------SSDGILNSSAITVE---VPVEDVRVGDSILVLPG-----ETIPVD--------GNVVGGSSFVDESMLTGESLPVAKEIGCVVFSGTVNWDGPLKINATTTGPSST-------------------------------IAKIV-RM----------------------------VEDAQAREAPVQRLADSIAGPFVYTVMTLSAATFSFWYFMGTHIFPEVLLNDISG-------------------------------------PDGDSLLLSLKLAVDVLVV-------------------SCPCALGLATPTAILIGTSMGAKRGLL-------IRGGDVLERLAGIDAIVLDKTGTLTKGKPVVTSIASL-------------------------------------------AYKEMEILRLAAAVEKTALHPIANAITKEA---------EQLKL--------------------------------------------------------DI--PPT--SGQLTEPGFGCLAEVDEC--LVAVGTLDWV--HN---------RFQVKASPTELRDLG--------------------------------------------NRLEFLSCSQAS---------SS--KQSKSIAYIGREGE-GIIGAIAISDVLRDDAKSTVDRLQ-KEGITTYILSGDRK-EAVESIGITVGI--------------RT---EN-RKSS----------LS----------------------PQEKAGIISTLQGE-------------GHRVAMVGDGINDAPSLAAADVGIAMRTHSKE----NAACDAASVVLLGNR-------------LSQVVDALSLSKATMAKVHQNLAWAVAYNI----------------------------VAIPVAAGALLPQFDFAMTPSLSGGL------------------MALSSIFVVSNSLLLQFH--GS-F---QNTR--PDLKSRSK----------------------------------------------------------------------------------------------------------------------------
>Medicago_truncatula_3880@23010862
-----------------------------------------------------------------------------------------------------------------------------MASNLL------TLS---------LSSPPNFRFNYAFNLNH-----------DR--------------------HFISLLPTK-------RRR---NRN----NHRR---KILRPL-LSVSNT---FS-T-EIRSPESES-ESFLLQAQTQTKDSP----VLLDVTGMMCGGCVSRVKTILSSDDRVDSVVVNMLTETAAVKLKKLE---------------------EESTSVADGLARRLTGCGFPTKRRESG---LGV--------------------------S-------------------ENVRKWKELVKKKEELLAKSRNRVAFAWTLVALCCGSHASHIFHSLGI-H-IAHGPFWEF----LHNSYVKGGLALGALLGP-GKD--------------LLFDGLLAFKKGSPNM----NSLVGFGSIAAFIISSISLLNPELA--------------------------------------WDASFFDEPV--------------------------------------MLLGFVLLGRSLEEKARIQAS--------------SDMNELLSLISTQSRLVITSSEGS-P---------------------STDSVLSSDAICVE---VPTDDIRVGDSVLVLPG-----ETIPID--------GRVIAGRSVVDESMLTGESLPVFKEEGLTVSAGTINWDGPLRIESSSTGSNTM-------------------------------ISKIV-RM----------------------------VEDAQSREAPVQRLADSIAGPFVFSIMALSAATFAFWYFAGTHIFPDVLLNDIAG-------------------------------------PEGDPLLLSLKLSVDVLVV-------------------SCPCALGLATPTAILVGTSLGAKKGLL-------IRGGDVLERLAGVNYIALDKTGTLTRGKPVVSAIGSI-------------------------------------------HYGESEILHIAAAVEKTASHPIAKAIINKA---------ESLEL--------------------------------------------------------VL--PPT--KGQIVEPGFGTLAEIDGR--LVAVGSLEWV--HE---------RFNTRMNPSDLMNLE--------------------------------------------RALMNHSS-STS---------SS--KYSKTVVYVGREGE-GIIGAIAISDIVREDAESTVMRLK-KKGIKTVLLSGDRE-EAVATIAETVGI--------------EN---DF-VKAS----------LS----------------------PQQKSAFISSLKAA-------------GHHVAMVGDGINDAPSLAAADVGIALQNEAQE----NAASDAASIILLGNK-------------ISQVIDALDLAQATMAKVYQNLSWAVAYNV----------------------------IAIPIAAGVLLPQFDFAMTPSLSGGL------------------MAMSSILVVSNSLLLKLH--GS-P---TSGK--GSL---------------------------------------------------------------------------------------------------------------------------------
>Capsella_rubella_81985@20908511
-----------------------------------------------------------------------------------------------------------------------------MASNLL------RLP---------LPPPSSLHIPHTGKFLE-----------VKYVN---------------------------------RCFPKQRRA----RIRR---HCSRPV-FWVSNS---IE-I-SSQSFESTE--TSIESVKSVTSDKP----VLLDVSGMMCGGCVARVKSVLMSDDRVASAVVNMLTETAAVRLKPEVE---------------------VVADAAESLAKRLTDSGFEAKRRVSG---MGV--------------------------A-------------------ENVKKWKEMVSKKEDLLVKSRNRVAFAWTLVALCCGSHTSHILHSLGI-H-IAHGGIWDL----LHNSYVKGGLAVGALLGP-GRE--------------LLFDGIKAFGKRSPNM----NSLVGLGSMAAFSISLISLVNPELE--------------------------------------WDASFFEEPV--------------------------------------MLLGFVLLGRSLEERAKLKAS--------------SNMNELLSLISTQSRLVITSSDNN-T---------------------AADSVLSSDSICVN---VPVDDIRVGDSLLVLPG-----ETFPVD--------GSVLAGRSVVDESMLTGESLPVFKEEGCSVSAGTINWDGPLRIKASSTGSNST-------------------------------ISKIV-RM----------------------------VEDAQGNAAPVQRLADAIAGPFVYTIMSLSAVTFAFWYYIGSHIFPDVLLNDIAG-------------------------------------PDGDPLALSLKLAVDVLVV-------------------SCPCALGLATPTAILIGTSLGAKRGYL-------IRGGDVLERLASIDCVALDKTGTLTEGRPVVSGVASL-------------------------------------------RYKEQEVLELAAAVEKTATHPIAKAIVNEA---------AALNL--------------------------------------------------------ET--PET--RGQLTEPGFGTLAEIDGC--LVAVGSLEWV--SD---------RFLKKNDSSDMVKLE--------------------------------------------CFLDHKLSSTSS---------TS--RYSKTVVYVGREGE-GIIGAIAISDCLRQDAEFTVARLQ-EKGIKTVLLSGDRE-GAVATVAKNVGI--------------ES---ES-TNYS----------LS----------------------PEMKFKFISDLQSS-------------GHRVAMVGDGINDAPSLAQADVGIALKIEAQE----NAASNAASVILVRNK-------------LSHVVDALSLAQATMSKVYQNLAWAIAYNV----------------------------ISIPIAAGVLLPQYDFAMTPSLSGGL------------------MALSSIFVVSNSLLLQLH--KS-E---TSGN--SL----------------------------------------------------------------------------------------------------------------------------------
>Arabidopsis_lyrata_59689@16037916
-----------------------------------------------------------------------------------------------------------------------------MATNLL------RCP---------LPPPSSLHIR-PSKFLD-----------VKFVN---------------------------------RCFPRQRRS----RIRR---HCSTPG-LLVSNS---VE-I-STQSFESTE--SSIESSKSVTSDTP----ILLQVSGMMCGGCVARVKSVLMSDDRVASAVVNMLTETAAVKLKPEVE---------------------VTADAAESLAKRLTESGFEAKRRVSG---MGV--------------------------A-------------------ENVKKWKEMVSKKEDLLVKSRNRVAFAWTLVALCCGSHTSHILHSLGI-H-IAHGGIWDL----LHNSYVKGGLAVGALLGP-GRD--------------LLFDGIKAFGKRSPNM----NSLVGLGSMAAFSISLISLVNPELE--------------------------------------WDASFFEEPV--------------------------------------MLLGFVLLGRSLEERAKLKAS--------------SDMNELLSLISTQSRLVITSSDNN-T---------------------AADSVLSSDSICIN---VSVDDIRVGDSLLVLPG-----ETFPVD--------GSVLAGRSVVDESMLTGESLPVFKEEGCSVSAGTINWDGPLRIKASSTGSNST-------------------------------ISKIV-RM----------------------------VEDAQGNAAPVQRLADAIAGPFVYTIMSLSAVTFAFWYYVGSHIFPDVLLNDIAG-------------------------------------PDGDALALSLKLAVDVLVV-------------------SCPCALGLATPTAILIGTSLGAKRGYL-------IRGGDVLERLASIDCVALDKTGTLTEGRPVVAGVASL-------------------------------------------RYEEQEVLKVAAAVEKTATHPIAKAIVNEA---------ESLNL--------------------------------------------------------KT--PET--RGQLTEPGFGTLAEVDGR--LVAVGSLEWV--SD---------RFLKKNDSSDMVKLE--------------------------------------------SFLDNKLSNASS---------TS--RYSKTVVYVGREEE-GIIGAIAISDCLRQDAAFTVARLQ-EKGIKTVLLSGDRE-GAVATVAKNVGI--------------ES---ES-TNYS----------LS----------------------PEKKFEFITNLQSS-------------GHRVAMVGDGINDAPSLAQADVGIALKIEAQE----NAASNAASVILVRNK-------------LSHVVDALSLAQATMSKVYQNLAWAIAYNV----------------------------ISIPIAAGVLLPQYDFAMTPSLSGGL------------------MALSSIFVVSNSLLLQLH--KS-E---TSGN--SL----------------------------------------------------------------------------------------------------------------------------------
>Cucumis_sativus_3659@16973473
-----------------------------------------------------------------------------------------------------------------------------MAADLA------RFS---------LWSHQRPFFHSASKSNA-----------SLFDSRP---------------GFLPIRHRH-------QTQLRKQCL----HRFG---RCLGHR-FVVSNS---LG-A-----EPLAQ---NTLFQQERRDELS----VLLDVSGMMCGACVSRVKSILSSDDRVDSVVVNMLTETAAIRLRSGEVVA----------------EADSAVNVAESLARRLTDCGFPTSLRNSE---LGV--------------------------A-------------------ENVRKWKDMVEKKRELLIKSRNRVAIAWTLVALCCGSHASHILHPLGI-H-IHNGPLMEI----LHNSYVKGCFALVALLGP-GRD--------------LLFDGLRAFRKGSPNM----NSLVGFGAVAAFIISAVSLLNPALD--------------------------------------WDASFFDEPV--------------------------------------MLLAFVLLGRTLEERARVKAS--------------SDMNELLSLISSHSRLVITPSEGN-S---------------------STTDVLCSDAMCIK---VSTDDIRVGDSVLVFPG-----ETVPVD--------GKVLAGRSVVDESMLTGESLPVFKEAGLMVSAGTVNWDGPLRIEASSTGLNST-------------------------------ISKIV-RM----------------------------VEDAQGHEAPIQRLADSIAGPFVYTVLTLSVATFTFWYCFGTRIFPDVLINDIAG-------------------------------------PDGDPLLLSLKLSVDVLVV-------------------SCPCALGLATPTAILVGTSLGARRGLL-------IRGGDVLERLANIDCVALDKTGTLTEGKPTVSSVVSF-------------------------------------------VYGEEDILQVAAAVEKTASHPIAKAIIDKA---------ESLNL--------------------------------------------------------TI--PVT--RGQLVEPGFGSFANVNGR--LVAVGSLEWV--ND---------RFEKKASTFDLKNLE--------------------------------------------HSV-YRSLKGIS---------SS--NNSKTVVYVGSEGE-GIIGAIVISDQLRYDAESTVNRLQ-KKGIRTVLLSGDRE-EAVASVAKTVGI--------------EE---EF-VHSS----------LT----------------------PQGKSDLISTLKSA-------------GHRVAMVGDGINDAPSLASSDVGIALQLESHE----NAASNAASILLLGNR-------------ISQLVDAMELAQATMSKVYQNLSWAIAYNA----------------------------VAIPIAAGVLLPGFDFAMTPSLSGGL------------------MALSSIFVVTNSLLLQIH--AP-K---EAKR--ST----------------------------------------------------------------------------------------------------------------------------------
>Phaseolus_vulgaris_3885@27146991
-----------------------------------------------------------------------------------------------------------------------------MATRFV------TFP---------LAAQPKLCFNYT--PNH-----------AV--------------------QFISPTKRR-------RNR---KSN----RHSH---EILRPS-FAVCSS---LR-T-EIGSPES-----AFVRVQRERKDLL----VLLDVTGMMCGACVSRVKNILSADERVDSVVVNMLTETAAVNLHRVE---------------------EEPASVAESLARRLGDCGFPTKRRASS---SGV--------------------------T-------------------ENVRKWKELVKKKEELVAKSRGRVAFAWTLVALCCGSHASHIFHSLGI-H-IAHGSLWEI----LHSSYVKGGLALAALLGP-GRE--------------LLFDGLNAFKKGSPNM----NSLVGFGSIAAFIISSIPLLNPGLA--------------------------------------WDASFFDEPV--------------------------------------MLLGIVLLGRSLEEKARIQAS--------------SDMNELLSLVSTQSRLVITSTEGS-P---------------------STDTVLCSDAICVE---VPTDDIRVGDSVLVLPG-----ETIPID--------GKVISGRSVVDEAMLTGESLPVFKEKGLTVSAGTINWDGPLRIEASSTGSNTT-------------------------------ISKIV-RM----------------------------VEEAQSREAPVQRLADSIAGPFVYSVMTLSAATFAFWYFVGSHIFPDVLLNDIAG-------------------------------------PEGDPLLLSLKLSVDVLVV-------------------SCPCALGLATPTAILVGTSLGARKGLL-------IRGGDVLERLAKVNYIALDKTGTLTKGKPVVLAIGSI-------------------------------------------HYGESEILRIAAAVEKTASHPIAKAIVNKA---------ESLEL--------------------------------------------------------IL--PVT--KRQLVEPGFGTLAEVDGH--LIAVGSLEWV--HQ---------RFQTRVNPSDLKNLE--------------------------------------------HSLMNHSS-NTT---------SS--KYSKTVVYVGREGE-GIIGAIAISDTVREDAESTVMRLK-QKGIKTVLLSGDRE-EAVATVADTVGI--------------EN---DF-VKAS----------LS----------------------PQQKSSFISSLKAA-------------GHHIAMVGDGINDAPSLAVADVGIALQNEAQE----NAASDAASIILLGNK-------------ISQVVDALDLAQATMAKVYQNLSWAVAYNA----------------------------VAIPIAAGVLLPQFDFAMTPSLSGGL------------------MALSSIFVVGNSLLLQLH--GS-L---ISRK--G-----------------------------------------------------------------------------------------------------------------------------------
>Physcomitrella_patens_3218@18043386
---------------------------------------------------------------------------------------------------------------MESVYSLRLCNARGLAWPMN------EAGQ--------GLRFSRNCFRISGARHV----------KGVCRKSVI------------AVQVRQGISSS-------DGKNCSSRT----DFVR---LQKCAA-LRTARD---IQ-T------------VAVEAEQEPASSDV----VLLDVEGMMCGGCVARVRNLLTSREFVETAAVNMLTETAAIRCRVGTGR--------------------RVESLASELATHLTTCGFPSKIRDAS---VEE--------------------------G-------------------SIGEKRDGIARKRQESLTKSTAQVAFAWSLVALCCGSHAIHLLHSLGI---HLHGPYLSL----LHNPLWKCAIASITLLGP-ARD--------------LVLDGLKAMVRRSPNM----NTLVGIGASAAFAISSISLANPSLN--------------------------------------WDASFFDEPV--------------------------------------MLLAFVLLGRSLEARARAKAS--------------SDMQELLSLVPSKSRLILSEDSVG-G---------------------GDEDDELSDELQLQ---VETEKIRPGDCVLVLPG-----ESIPVD--------GRVVSGKSAVEEAMLTGEPLPVPKSKGDSVSAGTINWEGPIKVQAITTGAKSA-------------------------------VASII-KL----------------------------VEEAQAREAPVQRFADAIAGPFAFTIMALSGSTFAFWYFLGTNLYPDVLLNDAAG-------------------------------------PDGDALLLSLKLAIDVLVV-------------------ACPCALGLATPTAVLVGTSLGAKRGLL-------LRGGDVLERLASVDSVVFDKTGTLTEGCPSVAGVATV-Q-----------------------------------------GFSEEEILGLAAAVEKHTVHPIGSAIVSQA---------ETKGI--------------------------------------------------------KI--SPT--EGQLTEPGYGALAEVDGR--IAAVGLFEWV--CG---------CCKEDPLTERSSQLR--------------------------------------------EFL--HERCSTS---------CF--DKSQTVVFVGLEGH-GVIGAIAVTDNLRHDAKATVANLK-AKGLRTFVLSGDKE-DAAANVASLVGI--------------AK---EE-VKGG----------LK----------------------PQDKLNFVTQLRNN-------------GAAVAMVGDGVNDAPALACANVGMALKTQARV----DAASDAASVILLGNR-------------LSQVIDTIELSRATMNKVYQNLAWALAYNA----------------------------VSLPLAAGFLLPSQDFALTPSIAGGM------------------MAMSSIIVVTNSLLLRFH--CF-P---SLAE--IKLKK-------------------------------------------------------------------------------------------------------------------------------
>Arabidopsis_thaliana_3702@19665627
-----------------------------------------------------------------------------------------------------------------------------MASNLL------RFP---------LPPPSSLHIR-PSKFL---------------VN---------------------------------RCFPRLRRS----RIRR---HCSRPF-FLVSNS---VE-I-STQSFESTE--SSIESVKSITSDTP----ILLDVSGMMCGGCVARVKSVLMSDDRVASAVVNMLTETAAVKFKPEVE---------------------VTADTAESLAKRLTESGFEAKRRVSG---MGV--------------------------A-------------------ENVKKWKEMVSKKEDLLVKSRNRVAFAWTLVALCCGSHTSHILHSLGI-H-IAHGGIWDL----LHNSYVKGGLAVGALLGP-GRE--------------LLFDGIKAFGKRSPNM----NSLVGLGSMAAFSISLISLVNPELE--------------------------------------WDASFFDEPV--------------------------------------MLLGFVLLGRSLEERAKLQAS--------------TDMNELLSLISTQSRLVITSSDNN-T---------------------PVDSVLSSDSICIN---VSVDDIRVGDSLLVLPG-----ETFPVD--------GSVLAGRSVVDESMLTGESLPVFKEEGCSVSAGTINWDGPLRIKASSTGSNST-------------------------------ISKIV-RM----------------------------VEDAQGNAAPVQRLADAIAGPFVYTIMSLSAMTFAFWYYVGSHIFPDVLLNDIAG-------------------------------------PDGDALALSLKLAVDVLVV-------------------SCPCALGLATPTAILIGTSLGAKRGYL-------IRGGDVLERLASIDCVALDKTGTLTEGRPVVSGVASL-------------------------------------------GYEEQEVLKMAAAVEKTATHPIAKAIVNEA---------ESLNL--------------------------------------------------------KT--PET--RGQLTEPGFGTLAEIDGR--FVAVGSLEWV--SD---------RFLKKNDSSDMVKLE--------------------------------------------SLLDHKLSNTSS---------TS--RYSKTVVYVGREGE-GIIGAIAISDCLRQDAEFTVARLQ-EKGIKTVLLSGDRE-GAVATVAKNVGI--------------KS---ES-TNYS----------LS----------------------PEKKFEFISNLQSS-------------GHRVAMVGDGINDAPSLAQADVGIALKIEAQE----NAASNAASVILVRNK-------------LSHVVDALSLAQATMSKVYQNLAWAIAYNV----------------------------ISIPIAAGVLLPQYDFAMTPSLSGGL------------------MALSSIFVVSNSLLLQLH--KS-E---TSKN--SL----------------------------------------------------------------------------------------------------------------------------------
>Arabidopsis_thaliana_3702@19665628
-----------------------------------------------------------------------------------------------------------------------------MASNLL------RFP---------LPPPSSLHIR-PSKFL---------------VN---------------------------------RCFPRLRRS----RIRR---HCSRPF-FLVSNS---VE-I-STQSFESTE--SSIESVKSITSDTP----ILLDVSGMMCGGCVARVKSVLMSDDRVASAVVNMLTETAAVKFKPEVE---------------------VTADTAESLAKRLTESGFEAKRRVSG---MGV--------------------------A-------------------ENVKKWKEMVSKKEDLLVKSRNRVAFAWTLVALCCGSHTSHILHSLGI-H-IAHGGIWDL----LHNSYVKGGLAVGALLGP-GRE--------------LLFDGIKAFGKRSPNM----NSLVGLGSMAAFSISLISLVNPELE--------------------------------------WDASFFDEPV--------------------------------------MLLGFVLLGRSLEERAKLQAS--------------TDMNELLSLISTQSRLVITSSDNN-T---------------------PVDSVLSSDSICIN---VSVDDIRVGDSLLVLPG-----ETFPVD--------GSVLAGRSVVDESMLTGESLPVFKEEGCSVSAGTINWDGPLRIKASSTGSNST-------------------------------ISKIV-RM----------------------------VEDAQGNAAPVQRLADAIAGPFVYTIMSLSAMTFAFWYYVGSHIFPDVLLNDIAG-------------------------------------PDGDALALSLKLAVDVLVV-------------------SCPCALGLATPTAILIGTSLGAKRGYL-------IRGGDVLERLASIDCVALDKTGTLTEGRPVVSGVASL-------------------------------------------GYEEQEVLKMAAAVEKTATHPIAKAIVNEA---------ESLNL--------------------------------------------------------KT--PET--RGQLTEPGFGTLAEIDGR--FVAVGSLEWV--SD---------RFLKKNDSSDMVKLE--------------------------------------------SLLDHKLSNTSS---------TS--RYSKTVVYVGREGE-GIIGAIAISDCLRQDAEFTVARLQ-EKGIKTVLLSGDRE-GAVATVAKNVGI--------------KS---ES-TNYS----------LS----------------------PEKKFEFISNLQSS-------------GHRVAMVGDGINDAPSLAQADVGIALKIEAQE----NAASNAASVILVRNK-------------LSHVVDALSLAQATMSKVYQNLAWAIAYNV----------------------------ISIPIAAGVLLPQYDFAMTPSLSGGL------------------MALSSIFVVSNSLLLQLH--KS-E---TSKN--SL----------------------------------------------------------------------------------------------------------------------------------
>Brassica_rapa_3711@22694419
-----------------------------------------------------------------------------------------------------------------------------MATNLL------RLS---------LPPPSSLHFR-SGKFLD-----------AKFPK---------------------------------RIFPRHRRS----RIQR---HGSKPS-FLVSNS---IE-I-TTQSIESTI--ESVK--SVASDDKP----VLLDVSGMMCGGCVARVKSVLMSDDRVASAVVNMLTETAAVRLKPEVEE--------------------AVADAAESLAKRLTESGFEAKRRVSG---MGV--------------------------A-------------------ENVKKWKEMVSKKEELLVKSRNRVAFAWTLVALCCGSHTSHILHSVGI-H-VAHGGVWDL----LHNSYVKGGLAVGALLGP-GRE--------------LLFDGIKAFGKRSPNM----NSLVGLGSMAAFAISLISLVNPDLE--------------------------------------WDASFFEEPV--------------------------------------MLLGFVLLGRSLEERAKLKAS--------------SDMNELLSLISTQSRLVITSSDNN-T---------------------AADSVLSSDSICIN---VPVDEIRVGDSLLVLPG-----ETFPVD--------GNVLAGRSVVDESMLTGESLPVYKEEGCSVSAGTINWDGPLRIEASSTGSNST-------------------------------ISKIV-KM----------------------------VEEAQGNAAPVQRLADAIAGPFVYTIMSLSAVTFAFWYYIGSHIFPDVLLNDIAG-------------------------------------PDGDPLALSLKLAVDVLVV-------------------SCPCALGLATPTAILIGTSLGAKRGYL-------IRGGDVLERLASIDCVALDKTGTLTEGRPIVSGVGSL-------------------------------------------IYEEQEVLKLAAAVEKTATHPIAKAIVNEA---------EALNL--------------------------------------------------------ET--PET--RGQLTEPGFGTLAEIDGR--LVAVGALEWV--AN---------RFHKKNDSSDVVKLE--------------------------------------------NYLDRKLSRTSL---------TS--RYSKTVVYVGREGE-GIIGAIAISDCLRKDAEFTVARLQ-EKGIKTILLSGDRE-GAVATVAKNVGI--------------ES---ES-TNYS----------LS----------------------PDKKFEVISNLQSS-------------GHRVAMVGDGINDAPSLAQADVGIALKIEAQE----NAASNAASVILVRNK-------------LSHVVDALSLAQATMSKVYQNLAWAIAYNV----------------------------ISIPIAAGVLLPQYDFAMTPSLSGGL------------------MALSSIFVVSNSLLLQLH--KS-E---TSAN--S-----------------------------------------------------------------------------------------------------------------------------------
>Panicum_virgatum_38727@23766536
---------------------------------------------------------------------------------------------------------------------------MATTATYS------LL----------RVRPSV----SG--GRP----------LPLKRLRPV-------------PCRLAAPTSH-------S-------Q----RRLH---PRGVPA-AGPPRA---TA-DPSSASS-AVDAAGSQAADEGAGAGSA----VLLDVSGMMCGGCATRVRAILAADARVETAAVNLLAESAAVRLRAPAP-----------------------PGAGEELAAKLTECGFPTTARRGGAAAAGA--------------------------G-------------------ESARKWREMAARKEELLARSRGRVAFAWTLIALCCGSHASHILHSLGI-H-VGHGTFLDL----LHNTYVKCGIATTALFGP-GRD--------------VLFDGFRAFKQGSPNM----NSLVGFGSAAAFAISAVSLLNPELE--------------------------------------WNSTFFDEPV--------------------------------------MLLGFVLLGRSLEESARLKAS--------------SDMNELISLLSPQSRLIITSSSDD-P---------------------SSDPILNSDAITIE---VPVDDVRVGDSILVLPG-----ETIPVD--------GDVIGGSSFVDESMLTGESLPVAKETGLPVFAGTVNWDGPLKIRATCTGPSST-------------------------------IAKIV-RM----------------------------VEDAQAREAPVQRLADSIAGPFVYTVMTLAAATFSFWYYIGTHLFPEVLLNDIAG-------------------------------------PDGDSLLLSTKLAVDVLVV-------------------SCPCALGLATPTAILIGTSLGAKRGLL-------IRGGDVLERLAGIDALVLDKTGTLTEGKPVVTSIASL-------------------------------------------AYEKAEVLRLAAAVEKTALHPIANAIMNKA---------ELLKL--------------------------------------------------------DI--PIT--IGQLTEPGFGCLAEVDGC--LVAVGALDWV--HN---------RFETKASPTELRDLR--------------------------------------------NRLEFMLSSEAS---------SS--NQSKSIAYVGREGE-GIIGAIAISDILREDARLTVDRLQ-QESISTFLLSGDRE-EAVTSIGRTVGI--------------RN---EN-IKSS----------LT----------------------PQDKASIISTLQGE-------------GHRVAMVGDGINDAPSLAAADVGIAMRTHSKE----NAASDAASVVLLGNR-------------LSQVVDALSLSKATMAKVHQNLAWAVAYNI----------------------------VAIPIAAGVLLPQFDFAMTPSLSGGL------------------MAMSSIFVVSNSLLLQLH--GS-F---QNTE--KRQGDLSSRLN-------------------------------------------------------------------------------------------------------------------------
>Eutrema_halophilum_98038@20203471
-----------------------------------------------------------------------------------------------------------------------------MASNLL------RLQ---------LPPTTSLHIL-PCKFLD-----------VKYAK---------------------------------RCYPRQRHS----RIRR---RCSTHG-FFVSNS---VQ-I-STQSFESTE--SSIESVKSATSDTP----ILLDVSGMICGGCVARVKSVLMSDDRVASAVVNMLTETAAVRLKPEVE---------------------VVADAAESLAKRLTESGFEAKRRVSG---MGV--------------------------A-------------------ENVKKWKEMVSKKEELLVKSRNRVAFAWTLVALCCGSHTSHILHSLGI-H-IAHGGFWDL----LHNSYVKGGLAVGALLGP-GRE--------------LLFDGIKAFGKRSPNM----NSLVGLGSMAAFSISLISLVNPELD--------------------------------------WDASFFEEPV--------------------------------------MLLGFVLLGRSLEERAKLRAS--------------SDMNELLSLISTQSRLVITASDNN-T---------------------ATDSVLSSDSICID---VPVDEIRVGDSLLVLPG-----ETFPVD--------GSVLAGRSVVDESMLTGESLPVFKEEGCSVSAGTINWDGPLRIKASSTGSNST-------------------------------ISKIV-RM----------------------------VEDAQGNAAPVQRLADAIAGPFVYTIMSLSAVTFAFWYYVGSHIFPDVLLNDIAG-------------------------------------PDGDPLALSLKLAVDVLVV-------------------SCPCALGLATPTAILIGTSLGAKRGYL-------IRGGDVLERLASVDCVALDKTGTLTEGRPVVSGVASL-------------------------------------------IYGEQEVLKLAAAVEKTAIHPIAKAIVNES---------EALNL--------------------------------------------------------ET--PET--RGQLTEPGFGTLAEIYGR--LVAVGALEWV--SG---------RFQKINDSSDVVKLE--------------------------------------------KYLDHKLSSTSS---------TS--RYSKTVVYVGREGE-GIIGAIAISDCLRQDAESTVTRLQ-EKGIKTVLLSGDRE-GAVATVAKNVGI--------------ES---ES-TNYS----------LS----------------------PEKKFEFISNLQSS-------------GLRVAMVGDGINDAPSLAQADVGIALKIEAQE----NAASNAASVILVRNK-------------LSHVVDALSLAQATMSKVYQNLAWAIAYNV----------------------------ISIPIAAGVLLPQYDFAMTPSLSGGL------------------MALSSIFVVSNSLLLQLH--QS-E---TSGN--S-----------------------------------------------------------------------------------------------------------------------------------
>Panicum_virgatum_38727@23806248
--------------------------------------------------------MDPATPLLALSKAVSSRS----K-PF---------LLRRGAVG-GR---LPAAAPLLRRFPVATAASSSAPRGLGVPGDLLLFSLA-RLA---IRGPGPRAAA---------------AAAAPWRWFASVSAASPLASGGPPRGGGGAGNGDG-------GGGGG----------G------------------------GGWKQPRASQGAGVTEEAPGKGADV----IVLDVGGMSCGGCAASVKRILESEPQVQSATVNLATEMAVVWAVPEDWDA--------------QNWKE---QLGEKLASQLTTCGYKSNLRD--------------------------------------------------SSKVSSQAVYERKMHEKLEQLKQSGRELAVSWALCAVCLLGHISHLFGV--------NVPLMHF----IHSTGFHLSLSIFTFVGP-GRR--------------LIVDGLKSLFKGSPNM----NTLVGLGALSSFAVSSIAAFIPKLG--------------------------------------W-KTFFEEPI--------------------------------------MLIAFVLLGKNLEQRAKLKAT--------------SDMTGLLNILPSKARLMVDND---A----------------------------EK-SSLVE---VPCDTLAVGDYVVVLPG-----DRIPAD--------GVVKAGRSTVDESSLTGEPMPVTKTTGTEVSAGSINLNGKLTVEVRRPGGETV-------------------------------MSDII-HL----------------------------VEEAQTRAAPVQRLADKVAGNFTYGVMALSAATYMFWSIFGSQLLPAAIQH-------------------------------------------GGAMSLALQLSCSVLVI-------------------ACPCALGLATPTAVLVGTSLGATRGLL-------LRGGDVLEKFSDVDAVVFDKTGTLTIGRPVVTKVIASRDRGDAN-----------------------------AKDFGDNQWTESEILSFAAGVESNTNHPLGKAIMEAA---------GAANCISMK--------------------------------------------------------AND--GSFMEEPGSGAVATIGEK--QVAVGTLDWI--RR---------HGVVHNPFSEA----------------------------------------------------------------------E--HFGQSVAYVAVDSA--LAGLICFEDKLREDSRQVIKTLS-EQGISVYMLSGDKE-SAAMNVASVVGI--------------QA---DK-VLAE----------VK----------------------PHEKRKFISELQKA-------------HRLVAMVGDGINDAAALASADVGIAMGG--GV----GAASDVSSVVLMGNR-------------LSQLVDALELSKETLKTVKQNLWXXX-------------------------------------------------------------------------------------------------------------------------------------------------------------------------------------------------------------------------------------------------
>Theobroma_cacao_3641@27428856
---------------------------------------------------------------------------------------------------------------------------MAMAADLL------RLS---------LSTQPKLSFSYGAKAKI-----------DRFDLL----------------------------------QRRRRSR----FYSR---PRSTPG-FILFNS---LE-T-RSQS----Q-ESSLQTPKQKPKDSS----VLLDVNGMMCGGCVSRVKSVISSDERVESVVVNLLTETAAIKLNQEVIES------------------ETVDSVAVSIAQRVSECGFMAKRRVSG---LGI--------------------------G-------------------ENVRKWKEMLKKKEELLVKSRNRVAFAWTLVALCCGSHASHILHSLGI-H-IAHGPFLEV----LHNSYFKGGLALAALLGP-GRD--------------LLVDGLMAFKKGSPNM----NSLVGFGSIAAFIISAVSLLNPGLA--------------------------------------WDASFFDEPV--------------------------------------MLLGFVLLGRSLEEKARIQAS--------------SDMNELLSLISTRSRLVITSSD-D-S---------------------SADSVLCSDAICIE---VPSDDIRVGDSVLVLPG-----ETIPTD--------GKVLAGRSVVDESMLTGESLPVFKEKGLMVSAGTINWDGPLRIEATSTGSNST-------------------------------ISKIV-RM----------------------------VEDAQGQEAPVQRLADAIAGPFVYSIMTLSAATFAFWYYAGSHIFPDVLLNDIAG-------------------------------------PDGDPLLLSLKLAVDVLVV-------------------SCPCALGLATPTAILVGTSLGARQGLL-------IRGGDVLERLASVDHVAFDKTGTLTEGKPTVSSVASF-------------------------------------------AYDESEILQIAAAVERTATHPIAKAIVKKA---------ESLNL--------------------------------------------------------AF--PET--RGQLVEPGFGTLAEVNGH--LVAVGNLKWV--NE---------RFQIKAKPSDLMNLE--------------------------------------------HATMHHSS---S---------PS--NNSKTAVYVGREGE-GVIGAIGISDSLRYDAESTVRRLQ-KKGIKTILISGDRE-EAVATIAQTVGI--------------GS---EF-VNAS----------LT----------------------PQQKSRVISTLQTA-------------GHRIAMVGDGINDAPSLALADVGISIQTEAQD----TAASDAASIILLGNR-------------LSQVVDALDLAQATMAKVYQNLSWAVAYNA----------------------------VAIPIAAGVLLPQYDFAMTPSLSGXX------------------X--------------------------------------------------------------------------------------------------------------------------------------------------------------------
>Manihot_esculenta_3983@17970348
-----------------------------------------------------------------------------------------------------------------------------MATDLL------RLS---------VFPRQKFSFAYTTRHRL----------------DD---------------AFDYNAA-H-------LRK---RRR----FIRR---PRAIPY-LTLSSS---KP-Q-----LQDS-----PLKVHERPKDSP----VLLDVSGMMCGGCVSRVKSLLAADDRIESVVVNMLTETAALRLKTEAVE-----------------S-ETSEDIADSLARRLTDCGFEAKRRVSG---PGV--------------------------K-------------------ENVNKWREMVQKKQELLVKSRNRVAFAWTLVALCCGSHASHILHSLGI-H-VAHGLFWEV----LHNSYVKGGLALSALIGP-GRD--------------LLFDGIRAFKKGSPNM----NSLVGFGSAAAFIISAISLLNPELK--------------------------------------WGASFFDEPV--------------------------------------MLLGFVLLGRSLEEKARIKAS--------------SDMNELLSLMSTQSRLVITSSDSN-S---------------------PADSVLCSDAICVE---VPTDDVRVGDTLLVLPG-----ETIPVD--------GRVLAGRSVVDESMLTGESLPVFKEEGLEVSAGTINWDGPLRIEASSIGSNST-------------------------------ISRIF-RM----------------------------VEEAQGHEAPIQRLADSIAGPFVYSVMTISAVTFAFWYYIGSHVFPDVLLNDIAG-------------------------------------PDGDALLLSLKLAIDVLVV-------------------SCPCALGLATPTAILVGTSLGAKQGLL-------IRGGDILERFSTIDYIALDKTGTLTEGKPAVSAVASI-------------------------------------------AYKESEILQIAAAVEKTALHPIAKAIVNEA---------ESLKL--------------------------------------------------------TI--PET--RGQLTEPGFGTLAEIDGS--LVAVGSLDWV--HE---------RFQTRTNLSDLRNLE--------------------------------------------NAVTCESSKGIL---------SS--NYSRTIVYVGREGE-GIIGAIAISDSLRRDAESTVHRLQ-LKGINTLIISGDRE-EAVANIGKRVGI--------------GT---EF-INAS----------LT----------------------PRQKSGVISSLQAA-------------GHRVAMVGDGINDAPSLALADVGIALQNEAQE----NAASNVASIILLGNR-------------LSQAVDALDLARATMAKVYQNLSWAIAYNI----------------------------VAIPIAAGALLPQYDFAMTPSLSGGL------------------MALSSIFVVTNSLLLQLH--QP-E---RSSR--------------------------------------------------------------------------------------------------------------------------------------
>Ostreococcus_tauri_70448@18425
---------------------------------------------------------------------------------------------------------------------------------------------------MPSSARRVACVARACARRIQPS---------TARN------------------SYWLRGHS----RR------RHPP----VL-H-------AR-AH--------------AVITSSETATDAPSSYSRSPSKS----VLFAIEGMRCGGCSAAVQKTLDGRPDVERAAVNLVTETAAVRFVTTN--D------------------DELSDIVASVTAEVGKKGFTMTRRDVGRAAE---------------------------------------------------AAARDAALRKDEEMERTKWDLYKAWGLTVACLGTHMTHHLHALGL-HEYAHTEVLNT----LAQPWIGAALAAGALLGP-GRN--------------ILSEGAKALANGAPNM----NSLVGVGSLAAFGLSIAGAVNPQLN----------------------------------EYGQWTNDFFEEPV--------------------------------------LLMAFILLGRALEGRARARAS--------------EDLRSLSSLLPLDARIVVPERMSGENED------------------------PADHGVQIT---VDRAAVKPGDLVRVNPG-----EIIPVD--------GVVVAGNAGVDEATLTGEPVLVYKTRGSKVSAGTGVFEGPLTVEATSAGDASI-------------------------------VAGIT-KT----------------------------IEEAQGRAAPVQRLADAIAGPFVFGVMGISVATFGFWTLAGDALFPGALMEAGSF--------------------------------------GSAPWMGPLKLATDVLVV-------------------ACPCALGLATPTAVLVATSLGARNGVL-------LRGGDVLETIAGVDAVVLDKTGTITRGQPKLRSVYAVD------------------------------------------DVKEWDVLSIAAAVEATTTHPLAKAVTRAA---------DLRFES--EN-------------------------------------------------LSPI--PRA--TSSETEAGLGASATVNGE--RVFVGAPAWV--DE---------KVAGVGASSDAFT-------------------------------------------------------SAR---------AD--GETCSLVAVGVEGR-GVVGMLTVVDEIRGEAAETIQRLK-ASGISVHILSGDRQ-SVVNAVARELSL--------------GE--DSM-TLGG----------ML----------------------PADKASEISKLRA-------------KGLKVAMVGDGINDAPALVTADVGIAMSR--GM----EATGNAAGVILLDDN-------------LSQVADAAQLGKNALGKIRQNLAWALAYNA----------------------------VGIPLAAGALLPHYGFTLNPSAAGAM------------------MAVSSVAVVTNSLSLRGP--DA-W---KSFT--DASNVRNRGRSP-----------------------------------------------TTEPAK-------------------------------------------------------------------
>Chlorella_variabilis_554065@6585
---------------------------------------------------------------------------------------------------------------------------------------------------------------------------------------------------------------------------------------------------------------------------------------------VVLDVSGMKCGGCSAAVKRILLQQPHVQGAAVNLLTETAVVRVAAPH--A------------------GSPEAAAAAAAQALTAKGFPSVLRSMDDSGV--------------------------------------------------AGAAAALSERKEQELNKSTRNLAFAWGLALVCCTHHLGHFLHALGM-HQYAHTEFMMA----LGNPWVSGVLGSAALLGP-GRP--------------LLVDGALSLFRGAPNM----NSLIALGASTSFAAGAASALV--------------------------------------PGFALDPSFLEEPV--------------------------------------MLLAFVLLGRSLEARARAAAS--------------ADLTALARLIPDAARLVLDPGAPPRAAAAAAAAAA-------------GGSGSSSGAEEVM---VPTSTVRAGDVVRVLPG-----ERVPVD--------GLVLSGKASVDESMLTGEARLVGVGEGSCVTGGTLAYEAPLTLRATSTGSAST-------------------------------LAGIG-RL----------------------------VADAQSREAPVQRLADVVAGRFCYGVMAASAATFGFWSLAGAQWFPQALGAVEAA-------------------------------------GAQAPLLLSLKLAIDVLVV-------------------ACPCALGLATPTAVLVASSAGARRGLL-------LRGGDVIEGLAQVDTVVLDKTGTLTEGRLQLAAVEPEPG------------------------------------------CSGDELLLLAAAAERNTRHPLADALVAAA---------EAKG-------------------------------------------------------LDVP---LA--SSSQTEPGDGVWAVVGDR--QVAVGRREWV--AQ---------RCAAAGPAPTAMTTSG-------------------------------------------SS-GASGSGASG---------SS--GSGDTEVWVGWAGR-GLAGRLLLSDALRPDAARVVGALR-ARGLRVLLLSGDRQ-EAVQAMAAAAGI--------------DA---AD-TYAG----------VR----------------------PEGKAALVQRLRA-------------EGRRVAMCGDGVNDAPALASADVGIAMGG--GT----AVAGDAAGVVLLGDR-------------LGQVEEALGLGRATLAKIRQNLAWAVAYNF----------------------------VGVPVAAGALLPAYGVALSPSLAAGA------------------MALSSIAVVTNSISLR-----------------------------------------------------------------------------------------------------------------------------------------------------
>Citrus_sinensis_2711@18125650
-----------------------------------------------------------------------------------------------------------------------------MATDLL------RLS---------LSPYPNLVFTYRYTKKF----------------HF---------------DRVDIAS---------RPK---RRR-----------RRRVPA-VSNSLE---T--R-----TQPQN---APFELPKRRVDST----VLLDVSGMMCGGCVARVKSVLTADDRVDSVAVNMLTETAAIKLRTEAVEE----------------SEEVVNNVAESLGKRLMECGFEAKRRVSG---TGV--------------------------A-------------------ENVKKWKELAKKREDLLVKSRNRVALAWTLVALCCGSHASHILHSLGI-H-IAHGPLWEL----LDNSYVKGGFALGALFGP-GRA------------------SLMAFRKGSPNM----NSLVGFGSIVAFLISLVSLLKPELE--------------------------------------WDASFFEEPV--------------------------------------MLLGFVLLGRSLEERARIRAS--------------SDMNELLSLVSTQSRLVITSSESG-S---------------------SADNVLCSDAICVE---VPTDDIRVGDSVLVLPG-----ETIPVD--------GRVLAGRSVVDESMLSGESLPVFKEEGFTVSAGTINWDGPLRIEACSTGSNSM-------------------------------ISKIV-SM----------------------------VEEAQGREAPIQRLADAIAGPFVYSVMTLSAATFAFWYYIGSQIFPDVLLSDMAG-------------------------------------PNGNPLLLSLKLSVDVLVV-------------------SCPCALGLATPTAILVGTSLGAKQGLL-------IRGGDVLERLARIDYLALDKTGTLTEGKPAVFNVASF-------------------------------------------VYDESEILKIAAAVEKTATHPIAKAIVNKA---------ESLNL--------------------------------------------------------TS--PIT--RGQLAEPGFGILGEVDGR--LVAVGTLEWV--YE---------RFQKQGDHSDVQHLE--------------------------------------------HAVTHQSSELAS---------PS--NYSKSVVYVGREGE-GIIGAIAISDSLRHDAEHTVRSLQ-QKGIKTLLLSGDRE-EAVAATAKEVGI--------------GK---EY-INSS----------LT----------------------PQQKSEVISTLQTS-------------GHHVAMVGDGINDAPSLALADVGIALQIEAQE----NAASTAASIILLGNK-------------LSQVVDALDLAKATMAKVYQNLSWAVAYNV----------------------------VAIPIAAGALLPQYDFAMTPSLSGGL------------------MALSSIFVVSNSLLLQFH--EF-E---SNKK--KESCN-------------------------------------------------------------------------------------------------------------------------------
>Populus_trichocarpa_3694@27009554
------------------------------------------------------------------------------------------------------------------------------MINNL------LLV---------VSPKPKLCFARTSKFNF----------------DS---------------VH--FNA-N-------LSK---RRR----LALR---PRAFPK-FTLSSS---LQ-T-----ETDLE---NAAFQAPKNNNSP----ILLDVTGMMCGACVSRVKSILSADERVESAVVNMLTETAAVKLKPEALLE----------------G-EVSASIGESLAKRLSECGFEAKKRVSG---NGV--------------------------A-------------------ENVKKWKDMVKKKEELIVKSRNRVVFAWTLVALCCGSHASHILHSLGI-H-VGHGSVLEV----LHNSYVKGGLALGSLLGP-GRD--------------LLVDGLRAFKKGSPNM----NSLVGFGSIAAFVISAISLLNPALE--------------------------------------WDASFFDEPV--------------------------------------MLLGFVLLGRSLEEKARIRAS--------------SDMNELLALMSTQSRLVITPSDSN-S---------------------PTENVLCSDAICTE---VPTDDVRVGDTLLVLPG-----ETIPVD--------GRVLAGRSVVDESMLTGESLPVFKEEGLKVSAGTINWDGPLRVEALSTGSNST-------------------------------ISRII-RM----------------------------VEDAQGSEAPIQRLADSIAGPFVYSVMTVSAATFAFWYYIGSHVFPDVLLNDIAG-------------------------------------PDGDPLLLSLKLSVDVLVV-------------------SCPCALGLATPTAILVGTSLGAKQGLL-------IRGGDVLERLASISYVALDKTGTLTEGKPAVSAVASI-------------------------------------------SYEESEILQMAFAVERTALHPIAKAIVNKA---------ESLKL--------------------------------------------------------TI--PET--RGQLTEPGFGTLAEVDGR--LVAVGSLDWV--NE---------RFQRRTKLSDLKDLE--------------------------------------------TKVTYQSSEGMP---------SS--NYSKTVVYVGREGE-GIIGAIAISDCLRHDAESTISRLQ-QKGINTVLLSGDRE-EAVATIANRVGI--------------ES---EF-INAS----------LT----------------------PQKKSEVISSLQAA-------------GHRVAMVGDGINDAPSLALADVGIAIQNEAQE----NAASDVASIILLGNR-------------LAQVVDALDLSRATMAKVYQNLSWAIAYNV----------------------------VAIPIAAGVLLPQYDFAMTPSLSGXX------------------X--------------------------------------------------------------------------------------------------------------------------------------------------------------------
>Selaginella_moellendorffii_88036@15415709
---------------------------------------------------------------------------------------------------------------------------------------------------------------------------------------------------------------------------------------------------------------------------------------------VLLDVEGMMCGGCVARVRGQLMQDYRVESAAVNLLTETAAVKLRPGCGK-----------------------EVGSELADLLTGSGFPASLRSGK---GQD--------------------------D-------------------NAGRKIEELSKKRKESLRKSTQKVAFAWTLVALCCGTHATHLLHFYPFIHDFMHSPVMEV----AHDPVFKCVVALTTLLGP-ARD--------------LVVDGGKAFLKRAPNM----NTLVGFGAWAAFSISAMSLTIPELN--------------------------------------WGAPFFDEPV--------------------------------------MLLGFVLLGRSLEERARIQAS--------------SDMQRLLSLIPAKSRLQVSEQAN-------------------------------DENLTVD---VATEQVRAGDRVLVLPG-----EVIPID--------GTVVIGRSSVDESTVTGEPMLMTKTVGDTVSAGTVNWDGPIQVTATCTGASSS-------------------------------ISSII-KM----------------------------VEEAQGREAPVQRLADTIAGPFAFAIMALSASTFSFWYFLGTHIFPDVLLNDAAG-------------------------------------PEGNSLLLSLKLAIDVLVV-------------------ACPCALGLATPTAVLVGTSLGAKQGLL-------LRGGDVLERLQSVNAVVFDKTGTLTQGHPNVSTVTSGSN-----------------------------------------DFDKDRILQLAATVEQHSVHPIASAIVEQA---------NTQKL--------------------------------------------------------EM--LVS--EGQLTEPGYGALARIDGK--VVAVGQPRWV--QE---------CCLKLDSMESTDEVE--------------------------------------------RKLG-NLLADRQ---------SM--EQSSTTVYVGVEGV-GIVGAIALSDTLRADAKVTVSRLR-DMKIRTLILSGDRK-EAVASIGRTLGI--------------EG---DS-LFAQ----------LR----------------------PSDKSKFIAKLRDG-------------GSIVAMIGDGVNDAPALASADVGIALKLQNKI----DAASDAASVILLGNR-------------LSQVLDALSLSKATMSKVYQNLGCALAYNL----------------------------IAVPVAAGVLLPGYDFALSPSAAGGM------------------MALSSIFVVSNSLLLRLH--R------------------------------------------------------------------------------------------------------------------------------------------------
>Theobroma_cacao_3641@27463956
--------------------------------------ME-----------STLSATAPTLTLFSISKALNRHF----SSNKSPAL---------------IARCIQSRLCAQGLL----VS----PL-----ASLSYSST--LRS-------SCAASV---------------PRRLPRRFECVASSTASFGSGGGGVFGGGDG---------SGGGGGE----------G------------------------TGGGDSKAKLGAGGANELSSLSSDV----IILDVG------------------PQVSSASVNLTTETAIVWPVSEAMDV--------------PNWQK---ELGEALARHLTSCGFKSNLRD--------------------------------------------------SGPDNFFKVFERKMEEKRNRLKESGRELAVSWALCAVCLIGHLAHILGA--------KASWMHA----FHSTGFHLTLSMFTLLGP-GRQ--------------LILEGVKNLLKGAPNM----NTLVGLGALSSFAVSSLAVLIPKWG--------------------------------------W-KAFFEEPV--------------------------------------MLIAFVLLGRNLEQRAKIKAT--------------SDMTGLLSIVPSKARLMVDD-------------------------------------SIIE---VPCNSLSVGDQIVVLPG-----DRVPAD--------GIVRAGRSTIDESSFTGEPMPVTKEPGSQVAAGSINLNGTLTVEVRRPGGETA-------------------------------MGDIV-RL----------------------------VEEAQSREAPVQRLADKVSGHFTYGVMALSAATFMFWNLFGARILPAAFSQ-------------------------------------------GTAVSLALQLSCSVLVV-------------------ACPCALGLATPTAMLVGTSLGATRGLL-------LRGGNILEKFSMVNAIVFDKTGTLTIGRPVVTKVVTPGGMDHSD-----------------------------SRQNLENILSEGEVLKLAAAVESNTLHPVGKAIVEAA---------RGVKCPNLK--------------------------------------------------------VVD--GTFIEEPGSGVVAIVDNK--KVSVGTLEWV--QR---------HGVAENLFQEVD--------------------------------------------------------------------EE--LRNKSVVYVGVNNT--LAGLIYFEDQIREDARHIVDSLH-RQGIDVYMLSGDKR-STAEYVASIVGI--------------PE---EK-VLSE----------VK----------------------PADKRKFVSELQKN-------------QNIVAMVGDGINDAAALASAHIGVAVGG--GV----GAASEVSSIVLMGNR-------------LSQLLDALELSRLTMKTVKQNLWWAFAYNI----------------------------XXX--------------------------------------------------------------------------------------------------------------------------------------------------------------------------------------------------------------
>Mimulus_guttatus_4155@17689026
----------------------------------------------------------------------------------------------------------------------------------------------------------------------------------------------------------------------------------------------------------------------------------------------------MMCGACVTRVKSIVSADERVASVVVNMLTETAAIKLKEGLGE-------------------D-FAGVADELANRVSASGFDARRRVSG---LGV--------------------------E-------------------AKVWKWRETVEKKDALLIKSRNRVAFAWTLVALCCGSHGSHILHSVGI-H-IGHGSLLDI----LHNSYVKGGLALGSLLGP-GRD--------------LLFDGLRAFRKGSPNM----NSLVGFGSIAAFGISAVSLFNPELQ--------------------------------------WNATFFDEPV--------------------------------------MLLGFILLGRSLEERARIKAS--------------SDMNELLSLISTKSRLVIAPSGGSDV---------------------SAENVLCTDAMCIE---VPTDDIRVGDSLLVLPG-----ETIPVD--------GKVMAGRSVVDESMLTGESLPVFKEKGLSVSAGTLNWDGPLRIEASSTGSNST-------------------------------ISKIV-NM----------------------------VEDAQGREAPIQRLADSIAGPFVFSVMTMSAATFAFWYYIGTHIFPDVLLNDIAG-------------------------------------PDGNSLLLSMKLAVDVLVV-------------------SCPCALGLATPTAILVGTSLGAKQGLL-------IRGGDVLERLAGIDYITLDKTGTLTEGRPAVSAVASL-------------------------------------------GHEESEILKIAAAVEKTASHPLANAIIAKA---------ESLNL--------------------------------------------------------NI--PST--RGQLAEPGSGTLAEVNGL--LVAVGKLSWV--RE---------RFQPKTSLSDIKRLE--------------------------------------------QTAILQSSAEYS---------SS--NYSRTIVYVGREGE-GVIGAIAISDNLRCDAESTVNRLQ-QMGICTVLLSGDRE-EAVAEIAKTVGV--------------EN---EF-VNGS----------LT----------------------PQQKSGVISNLQAS-------------GHRVAMVGDGINDAPSLALADVGIALQIEGQE----NAASNAASIILLGNR-------------LSQVVEAIDLARATMTKVRQNLTWAVAYNV----------------------------VAIPMAAGVLLPHFDFAMTPSLSGGM------------------MAMSSILVVSNSLLLQFH--KP-Q---KKKE--KSENNFFSQ---------------------------------------------------------------------------------------------------------------------------
>Ostreococcus_sp._385169@93040
------------------------------------------MHAHHVAH-------------------------------------------------------------VAARARALACTSRD----------------VITRVTGASVARETRCRRVAGVRIVASR------------R------------------FRQFPPGT----SS------RAVS----VVSR-------AS-AA--------------VREDETTNASAPTASTSAASDGT----VLFAVEGMRCGGCSAGVQKTLGERDDVERCAVNLVTETAAVTFRRELT-G------------------DALRATIDSAIEAIRKKGFIMTRRAAGRAAE---------------------------------------------------AAAREAERKREEEMEKTKWDLYKAWGLTVACLGTHLTHHLHALGL-HEYAHTEVLNA----LAQPWIGATLAAGALLGP-GRK--------------ILSEGAKAFANGAPNM----NSLVGVGSLAAFGLSTAGALNPQLN----------------------------------EYGQWTNDFFEEPV--------------------------------------LLMAFILLGRALEGRARARAS--------------ADLRSLSSLLPLDARLVVPDRESAEDED------------------------PANHSVIVD---VDRASVRPGDLVRVNPG-----EIIPVD--------GMVVAGNAGVDEATLTGEPVLVYKTKGSDVNAGTGVFEGPLTVRAMSSGDSSI-------------------------------VAGIT-RT----------------------------IEEAQGRAAPVQRLADAIAGPFVFGVMGISAATFAFWTLAGDALFPGALMEAGSF--------------------------------------GAAPWMGPLKLATDVLVV-------------------ACPCALGLATPTAVLVATSLGARNGVL-------LRGGDVLETIAGVDAVVLDKTGTITRGKPRMKSVYTSD------------------------------------------ERTEWDVLSVAAAVEATTTHPIAKAVTRSA---------ETRFES-EEN-------------------------------------------------LSPI--PRA--SASETEPGRGVTATVNGE--RVFVGAPAWV--DA---------KVGGVGASSDVFA-------------------------------------------------------DAR---------AE--SETCSLVAVGVEDH-GVVGVLTVADEIREDAAETVQRLK-AAGVRVHILSGDRQ-AAVDAVASELGL--------------GT--DSV-VLGG----------ML----------------------PGDKASQIEKLRA-------------QGFTVAMVGDGINDAPALVAADVGVAVSR--GM----EATGNAAGVILLGDA-------------LSQVADSIQLGKNSLDKIRQNLGWALAYNA----------------------------VGVPLAAGALLPAYGVALNPSTAGAL------------------MAVSSVAVVSNSLFLRGP--DA-W---SAFT--DPSPTIDRRPRS-----------------------------------------------SPDAARA------------------------------------------------------------------
>Citrus_sinensis_2711@18132700
------------------------------------MESA-----------LSLSTTTTTLTLFTISKARHFLK----RIPMAYRI---------------QPL----TS-----------I----ST-----QTLPFASL--SRR-------KFSAVL---------------PPHIRCRLECMSSCAASFGAAGGSAGGDVGG------GGGGGGGGNG----------G------------------------SDGGDSKSKLGGRGGEELSALSSDV----IILDVGGMTCGGCAASVKRILESQPQVSSASVNLTTETAIVWPVSKAKVI--------------PNWQR---QLGEALAKHLTSCGFKSSLRD--------------------------------------------------MGTDNFFKVFETKMHEKRNRLKESGRGLAVSWALCAVCLVGHLSHILGA--------KASWIHV----FHSTGFHLSLSLFTLLGP-GFQ--------------LILDGVKSLFKGAPNM----NTLVGLGAVSSFTVSSLAALVPKLG--------------------------------------W-KAFFEEPI--------------------------------------MLIAFVLLGKNLEQRAKIKAT--------------SDMTGLLGILPSKARLLVDND---A----------------------------KD--SIIE---VPCNSLHVGDHIVVLPG-----DRIPAD--------GVVRAGRSTVDESSFTGEPLPVTKIPESEVAAGSINLNGTLTVEVRRPGGETA-------------------------------MGDIV-RL----------------------------VEEAQSREAPVQRLADQVSGHFTYGVIALSAATFVFWNLFGAHVLPTAIQY-------------------------------------------GGPVSLALQLSCSVL------------------------------------VGTSLGATRGLL-------LRGGNILEKFAMVNTVVFDKTGTLTIGRPVVTKVVTSGSLTDPN-----------------------------SKQNPIHPLSETEILKFAAGVESNTVHPIGKAIVEAA---------EFSNCQNVK--------------------------------------------------------VAD--GTFIEEPGSGTVAIIEDR--KVSVGTIDWL--RS---------HGVDTSTFQEVE----------------------------------------------------------M---------ED--LMNQSLVYVGVDNM--LAGLIYVEDRIRDDAAHVVNSLS-SQGIGVYMLSGDKK-NSAEYVASLVGI--------------PK---DK-VLSG----------VK----------------------PNEKKRFINELQND-------------ENVVAMVGDGINDAAALASSHIGVAMGG--GV----GAASEVASVVLMGNR-------------LSQLLVALELSRLTMKTVKQNLWWAFGYNI----------------------------VGIPIAAGVLLPVTGTMLTPSIAGAL------------------MGLSSIGVMANSLLLRLK--FS-S---KQKA--SFQAPSSRVNSN---------------------------------VDSHQLMDLKGK---------------------------------------------------------------------------
>Fragaria_vesca_57918@27262367
------------------------------------MEST------------LNASTSTTLALLTVTKALNRRL----CKIFPT-------------------QPLATRLIARRLT----CNYAGFHGQRQSPPLS--SSTL-RR---------SLCLV---------------DPPTRRRLHCVATNQASFASGGGNGGFGGES-------GGSGGDGGG----------G------------------------SDGGDAKSNVVASGCDEASAISTDV----IMLDVG------------------PQVSSASVNLTTEVAIVWPVSEAKLT--------------PNWQQ---QLGETLAKHLTNCGFNSNIRG---------------------------------------------------------------------------HELAFSWALCAVCLVGHLSHFFGP--------MASWIHA----FHSTGFHMSLSLFTLVGP-GRQ--------------LILDGLKSLVKGAPNM----NTLVGLGALSSFAVSSLAALIPKLG--------------------------------------W-KTFFEEPI--------------------------------------MLIAFVLLGRNLEQRAKIRAS--------------SDMTELLSILPAKARLLVNDG---V----------------------------KESETIVE---VPSNSLCVGDQVVVLPG-----DRVPVD--------GIVKAGRSTIDESSFTGEPLPVTKLPGSQVQAGSINLNGSLTIVVQRPGGETA-------------------------------MADIV-RL----------------------------VEEAQSQEAPVQRLADKVSGHFTYGVMGLSAATFLFWSLVGGNILPGVLQG-------------------------------------------GNSVSLALQLSCSVL---------------------ACPCALGLATPTAVLVGTSLGAKRRLL-------LRGGNVLEKFSMVNTVVFDKTGTLTMGKPVVTKILTPEHAELT-----------------------------DLEEKSKHTWSDLEVLKFAAGVESNTIHPVGKAIVEAA---------RAVNCQDIKSFKNS-------------------------PLVEQASHGGTCIRISYSEGYCKP--VAD--GTFIEEPGSGAVAIVEDK--QVSVGTLDWV--RR---------HGVNKNPFEEV---------------------------------------------------------------------EA--HKSQSVVYVAIDST--LAGLIYFEDRIRDDAGQVVKSLS-SQGINVYMLSGDKR-ENAEYVASVVGI--------------PK---EK-VISG----------VK----------------------PREKKKFITELQND-------------QNIVAMVGDGINDAAALASSHVGIAMGG--GV----GAASEVSSIVLLGNR-------------LSQLVDALELSRLTMKTVKQNLWWAFAYNI----------------------------IGLPIAAGVLLPVTGTILTPSIAGAL------------------MGLSSVGVMANSLFLRYN--HL-L---GSSS--AEKTIHTYSIADDD--SFPAFVSHDQRVYDLPFSLTPLLGLRLR-RQNPSASGMSNLASSKVVGPEIWR---------------------------------------------------------------
>Hordeum_vulgare_4513@MLOC_58244.6
--------------------------------------------------------------------------------------------------------------------------------------------------------------------------------------------------------------------------------------------------------------------------------------------------------------------------------------------------------------------------------------------------------------------------------------------------------MAARKSELLTRSRGRVAFAWTLVALCCGSHASHLLHSLGI-H-IGHGTFFDV----LHNSYVKCGLAVVALFGP-GRD--------------ILFDGLRAFKQGSPNM----NSLVGFGSAAAFAISAVSLLNPELA--------------------------------------WNSTFFDEPV--------------------------------------MLLGFVLLGRSLEESARLKAS--------------SDMNELISLLSPQSRLIVTSSSDD-L---------------------PSDGILNSDAITVE---VPVDDVRVGDSVLVLPG-----ETIPVD--------GNVTGGSSFVDESMLTGESLPVAKEKGCPVFSGTVNWDGPLRIKATTTGPSST-------------------------------IAKII-RM----------------------------VEDAQAHEAPVQRLADAIAGPFVYTVMTLSAATFSFWYLLGTHLFPEVLLNDISG-------------------------------------PDGDSLLLSLKLAVDVLVV-------------------SCPCALGLATPTAILIGTSMGAKRGLL-------IRGGDVLERLAGIDAIVLDKTGTLTKGKPVVTSIASL-------------------------------------------AYDEVDILRLAAAVEKTALHPIANAIMKEA---------ELCKL--------------------------------------------------------DI--PTT--SGQLTQPGFGCLAEVDGR--LVAVGNLDWV--HN---------RFETKASPTELSDLG--------------------------------------------KRLEFVPSSEAS---------SS--NQSKSIAYIGREGE-GIIGAIAISDVLRDDAKSTVDRLQ-QEGIATYILSGDRK-EAVEGIGEAVGI--------------RS---EN-RRSS----------LT----------------------PQEKAGIISTLQGE-------------GHRVAMVGDGINDAPSLAAADVGIAMRTHSKE----NAASDAASVVLLGNR-------------LSQVVDALSLSKATMAKVHQNLAWAVAYNI----------------------------VAIPVAAGALLPQFDFAMTPSLSGGL------------------MALSSIFVVSNSLLLQLH--GS-F---QKTE--RPGPDDLKSRP-KSQM--------------------------------------------------------------------------------------------------------------------
>Fragaria_vesca_57918@27255694
------------------------------------MKSDVSDYSLFKP-------------------PLSYRQIIF----------PNSTTTSTFL----SALLLPPSPLFLFLFLSLFCKSIVMNTILI------RAS---------LSPDPKLLSTNSNV--------------DRF---AF-------------NNFKPHLPQR-------RRFPHRRHR----FLLR---HLSKPN-FTLSSG---LP-N-PIAAA--V-----QEEPRAAAAEAS----VLLDVSGMMCGGCVSRVKSVLSADDRVHSVAVNMLTETAAVKLKAEVGA-------------------E---EAAESLAGRLTECGFAAKRRASG---MGV--------------------------A-------------------ESVRKWKEMVKNKEEMLVKSRNRVILAWTLVALCCGSHASHILHSLGI-H-IAHGSYMDV----LHNSYVKGGLAMAALLGP-GRD--------------LLFDGLRAFRKGSPNM----NSLVGFGSLAAFTISAVSLLNPDLQ--------------------------------------WDAAFFDEPV--------------------------------------MLLGFVLLGRSLEERARIRAS--------------SDMNELLSLINTQSRLVIASSEND-S---------------------SSDTVLGSDAICLE---VPTDDVRVGDSVLVLPG-----ETIPVD--------GRVLAGRSVVDESMLTGESLPVFKEKELTVSAGTINWDGPLRIEATSTGSNSM-------------------------------ISKIV-RM----------------------------VEDAQGHEAPIQRLADSIAGPFV---------------------FPDVLLNDIAG-------------------------------------PDGDPLLLSLKLAVDVLVV-------------------SCPCALGLATPTAILVGTSLGARQGLL-------VRGADVLERLASIDHIALDKTGTLTEGKPAVSSIASF-------------------------------------------KYKESEILQIAAAVESTASHPIANAILNKA---------KSLDL--------------------------------------------------------SI--PVT--KRQLTEPGFGTLAEVDGL--LVAVGSLEWV--HE---------RFQRRTDRSEILNLE--------------------------------------------HAVC-RSSEGIT---------PS--SYSKTIVYVGREGE-GIIGAIAISDSLRHDAEFTVTRLQ-QKGIKTVLFSGDRE-EAVATIAKAVGI--------------EK---KF-IKSS----------LT----------------------PQGKSGAISSLKAA-------------GHHVAMVGDGINDAPSLALADVGIALQIGGQE----NAASNAASIILLGNK-------------LSQVVDALELAQATMAKVYQNLSWAVAYNV----------------------------IAIPIAAGVLLPQYDFAMTPSLSGGM------------------MALSSIFVVTNSLLLQLH--KS-E---SARK--N-----------------------------------------------------------------------------------------------------------------------------------
>Volvox_carteri_3067@23124213
--------------------------------------------------------------------------------------------------------------------------------------------------------------------------------------------------------------------------------------------------------------------------------------------------------------------------------------------------------------------------XXXALTAAGFPSKPRDPSTSSS------------------------------------------------ALAAALAAKRAAKVARLRAATLDLLTAWGLAAVCGLSHLAHALPS-------A-PAWMHT----FHSVPLNAALSVAALLGP-GRE--------------ILVSGLKALAAGRPDM----NTLVGLGAGASFGVSCVAAALPKLG--------------------------------------W-KTFFEEPA--------------------------------------MLLGFVLIGRALEERAKLQAS--------------ADMAALQELVPTRARLLLS----------------------------------GGGDKHAE---VPAEAVGPGDLLLVLPG-----DRVPVD--------GVVVGGRSSVDESALTGEPLPLTKAPGDRVAAGTVNCDGALTVRAEHSGQQTV-------------------------------IADIV-RL----------------------------VEVAQARTAPIQRLADTVAGKFAYGVMGLSAATFAFWAAVGTRVFPQVDRHTYGR----------------------------VYVLSSSASGPAGALLLSLQMACSVLVT-------------------ACPCALGLATPTAVLVGTSAGARRGLL-------IRGGDILEAASHVDTVVLDKTGTLTVGKPQVTHVHSLLP-------------------------LESL---TGPGGGGGGSSAADAVLQLAAAAERRTTHPVAQALVRAA---------DQLHPPATAA-------------------------AERACSSSSGADGAAEPSLTAAPTLDLT--VQD--GSFVQEPGSGVAATVGGR--RVAVGTLEWL--QR---------QGADVTAAEAALAAYGTGHCTAATAGTLAAAAGGDDLDFPEQPPPPPAAAATSIATA-----------AVH---------GV--GNSHSRVYVAVDGA--VAGVIDVADAVRPDARETVERLH-QQGIRTVMLSGDKS-AAAAEVASAVGI--------------AA---AD-VFAD----------VK----------------------PAGKKAVVEELRA-------------AGRVVAMVGDGINDTAALAAADVGIAMGG--GV----DAASEVAKVVLLGDQ-------------LSQVADTVHLARRTLAKINQNLMWAFGYNL----------------------------IAIPLAAGVLLPTAGICLTPSVSGAL------------------MGFSSLAVVSNSLLLQLE--VK-G---MGTS--TATATAGAAARAGSRGAVV---APLAS-------------------PAKSSADRSQGELAEDGGLVGTGVATSATAPAASSPVEESARGAPQMLASVVSSSAG----SAGGAGVAPRAGGGGVASAAG----
>Micromonas_sp._296587@27404709
------------------------------------------------------------------------------------------------------------------------------------------------------------------------M---------PTGM------------------FGWRGKHL----GRIGGAGTYSRQ----LWSP-------PR-A----S---------GATLAEEGVSSAVNRQEEENEGST----ILFTVEGMRCGGCSAAVQKVLVATPGVSRAAVNLVTETAAVELAAGA-----------------------SESTIAEFTKAVGDKGFTMSPRPVGRAAE---------------------------------------------------EAAIKAEARRAEEMERTKWDLYKAWGLTGLCLVTHTTHHLHHFGL-HEYAHGELLTA----LGQPWVGGAIAVLALAGP-GAG--------------IMREGFKALANGAPNM----NSLVGVGASAAFALSIAGALAPPVI--------------------------------GDYGVPVNNDFFEEPV--------------------------------------LLLAFILLGRALESRARARAA--------------SDLRSLSTLLPLDARLVVADKLPEVGDD--------------------------SDPMTVS---VDRLALRPGDLVRVLPG-----EVIPVD--------GEVVSGAAAVDEATLTGEPLLVPKAGGDQVSAGTGVFEGPLTVRATTAGDGSV-------------------------------AAGIA-RT----------------------------VADAQARAAPVQRLADAVAGPFVYGVMAASATTFAFWNFAGDAFFPGALLEAS-G--------------------------------------GAGATLGALKLATDVLVV-------------------ACPCALGLATPTAVLVATSAGARLGLL-------LRGGDVLEASAQIDTVALDKTGTITEGKPRVTGVACASD-----------------------------------------ELTSADVLRLAAAVESTTTHPLAAAVEEAA---------TAAVTADRGP-------------------------------------------------HNTL--PRA--DDAETSPGRGAAANVEGK--RVYVGNPEWV--ES---------QVGAPAGSAAALSAAA-------------------------------------------AD---NSEATGG---------PA--AAACSLVAVGIEGE-GIIGAIALADKIRPGAAGAVRRLV-DMGLKVVILSGDRQ-PAVDAIAQELGL--------------GG--SVV-AKGG----------LL----------------------PADKEAFVKGLQE-------------RGAKVAMVGDGINDAPALVAADVGMAVSG--GM----EATAQAAGVVLLGDK---------------QAADAIELGRSALSKIRQNLGWALAYNL----------------------------VGIPVAAGVLLPEYGISLNPAAAGAM------------------MALSSVAVVTNSLLLKVP--GG-V---ERAG--APGDGLIKRPSA-----------------------------------------------RPAPAR-------------------------------------------------------------------
>Coccomyxa_subellipsoidea_574566@27389865
----------------------------------------------------------------------------------------------------------------------------------------------------------------------------------------------------------------------------------------------------------------------------------------------------MKCGGCSASVKRILLSKPGIEQAAVNLLTESAVVKLRPGQ--S-----------------------SAAEAADLLTSKALPSIFSACQTSEEG------------------------------------------------MQDSAEASEQRKREELQRSLWDLSLSWGLVLVCCTHHLGHWLHGLGW-HGLAHGPVLNA----LANPSVSLVLGSVALLGP-GRP--------------LIQDGLVSLARGNPNM----NSLIGLGALTSFAAGVAAPLV--------------------------------------PGMAFDASFLEEPV--------------------------------------MLLAFVLLGRTLEARARLKASGKPLILMLFLFVSSSDLRSLAKLIPADTRLVIDAGTAPGAAAAAKA----------------AEGKGDAALVVMS---VPTTSVRAGDVLRVLPG-----ERVPVD--------GEILEGRCSVDESMLTGEAALVVKAQGSLVTAGTVVFEAPITVRASSTGAGSM-------------------------------LAGIG-RL----------------------------VAAAQAREAPVQRLADTIAGRFCFSVMAASAATFAFWSTLGASLFPSALDSVA----------------------------------------GGGALLLGTKLAIDVLVV-------------------ACPCALGLATPTAVLVASSMGAKRGLL-------LRGGDVLERIAQVDTVVFDKTGTLTEGRLRLEASSPAEG------------------------------------------VSKTELLRWAAAAESSARHPLAAAVLAAA---------DAAG-------------------------------------------------------VEVP---GS--RDASTEPGSGVRATVDGA--RVFVGHREWV--EQ---------QLREVSGSGHTDGHSS-------------------------------------------DRTHS--HLTGD---------EA--EQGMSMVHVAVEGR-GLVGSLAFRDTLRPDARAVVQRLK-DLNIRVALLSGDNA-ATVTAAAQQAGI--------------QA---DS-AWSG----------MR----------------------PEQKAAVVEQLRA-------------GGAVVAMVGDGVNDAPALAAADVGLAMSG--GM----DAAGEAASVVLLGDR-------------MGQVVEAIVLGRATLGKIRQNLAWALMYNI----------------------------IGIPLAAGALLPSMGIALNASAAGGM------------------MAFSSLAVVSNSLLLRTH--PL-G---EAAD--GAAAREPQTRLH-----------------------------------------------SDARQEFGSGGAPAQ----------------------------------------------------------
>Chlamydomonas_reinhardtii_3055@27579542
---------------------------------------------------------------------------------------------------------------------------------------------------------------------------------------------------------------------------------------------------------------------------------------------------------------------------------------------------------------------MPRADHASALTDAGFTSKRRDPDTSSS------------------------------------------------SLAAALAAKRAAKVERLRAATVDLVVAWGLAAVCGLGHLAHAWAG-------A-PAWMHL----LHSVPLNAALSAAALLGP-GRE--------------IMAQGLKALAAGRPDM----NTLVGLGAGASFGVSCVAAALPGLG--------------------------------------W-KTFFEEPA--------------------------------------MLLGFVLIGRALEERAKLQAS--------------ADMAALQELVPTKARLLLG----------------------------------GG--KHSE---VPAEAVGAGDLLVVLPG-----DRVPVD--------GTVVGGRSSVDESALTGEPLPLTKTEGDKVTAGTVNCDGAITVRAEHSGQQTV-------------------------------IADIV-RM----------------------------VEAAQARTAPIQRLADTVAGKFAYGVMGLSAATFAFWATVGTRLFPQVLAGA--------------------------------------AAGPAGTLLLSLQMACNVLVT-------------------ACPCALGLATPTAVLVGTGAGARRGLL-------IRGGDILEATSHVDTVVFDKTGTLTVGKPQVTHVHSIVP-------------------------HA----------DADTHLGADALLQLAAAVERRTTHPVALALVRAA---------DRLHPEAAAASGATATAAASAGATASAAERDGGATASTSQPGSGSGNGHGQQQQQQQQQLDLS--VVD--GSFIQEPGSGVAAVVGGR--RVAVGTLDWL--QR---------QGADVAAAEAALAAYGVGGAAVTKAAA-AAAAAGDDLDFSEPGASSTSASAAAAAVAAAVASGSSSSSGVQ---------GL--GNSHSRVYVSVDGV--LAGVIDVADAVRQDARDTVDRLH-KQGIRTVMLSGDKP-AAAAEVAAAVGI--------------AG---SD-VFAD----------VK----------------------PAGKKAVVEALKS-------------EGRVVAMVGDGINDTAALAAADVGVAMGG--GV----DAASEVAAVVLMGDQ-------------LSQVADAVHLAKRTLAKINQNLVWAFGYNV----------------------------IAIPLAAGALLPAAGICLTPSISGAL------------------MGLSSLAVVGNSLLLQWE--VR-N---MGQA--QGQGQGQGQALAQT---------GGTR-------------------QQQLEQQQPRQQQPVVSAGVTSGTDGDGSGAGAVGAGAASSRGAPQMLASLVSSAAAAATAAGGGGGKQPPQAPPAIGGAAGAGAG
>Chlorella_vulgaris_3077@41705
----------------------------------------------------------------------------------------------------------------------------------------------------------------------------------------------------------------------------------------------------------------------------------------------------MKCGGCSASVKRILLSKPGIEQAAVNLLTESAVVKLRPGQ--S-----------------------SAAEAADLLTSKALPSIFSACQTSEEG------------------------------------------------MQDSAEASEQRKREELQRSLWDLSLSWGLVLVCCTHHLGHWLHGLGW-HGLAHGPVLNA----LANPSVSLVLGSVALLGP-GRP--------------LIQDGLVSLARGNPNM----NSLIGLGALTSFAAGVAAPLV--------------------------------------PGMAFDASFLEEPV--------------------------------------MLLAFVLLGRTLEARARLKASGKPLILMLFLFVSSCGTLS--CSYPAALSTLSG----------------------------------DAALVVMS---VPTTSVRAGDVLRVLPG-----ERVPVD--------GEILEGRCSVDESMLTGEAALVVKAQGSLVTAGTVVFEAPITVRASSTGAGSM-------------------------------LAGIG-RL----------------------------VAAAQAREAPVQRLADTIAGRFCFSVMAASAATFAFWSTLGASLFPSALDSVA----------------------------------------GGGALLLGTKLAIDVLVV-------------------ACPCALGLATPTAVLVASSMGAKRGLL-------LRGGDVLERIAQVDTVVFDKTGTLTEGRLRLEASSPAEG------------------------------------------VSKTELLRWAAAAESSARHPLAAAVLAAA---------DAAG-------------------------------------------------------VEVP---GS--RDASTEPGSGVRATVDGA--RVFVGHREWV--EQ---------QLREVSGSGHTDGHSS-------------------------------------------DRTHSHLCRTGD---------EA--EQGMSMVHVAVEGR-GLVGSLAFRDTLRPDARAVVQRLK-DLNIRVALLSGDNA-ATVTAAAQQAGI--------------QA---DS-AWSG----------MR----------------------PEQKAAVVEQLRA-------------GGAVVAMVGDGVNDAPALAAADVGLAMSG--GM----DAAGEAASVVLLGDR-------------MGQVVEAIVLGRATLGKIRQNLAWALMYNI----------------------------IGIPLAAGALLPSMGIALNASAAGGM------------------MAFSSLAVVSNSLLLRTH--PL-G---EAAD--GAAAREPQTRLH-----------------------------------------------SDARQEFGSGGAPAQ----------------------------------------------------------
>Prunus_persica_3760@17666393
-----------------------------------------------------------------------------------------------------------------------------MVNGML------RLA---------LSPDPKLLFSYSSSS-N----------VDRF---AF--------------NFKPHLPQ------------RRRSN----LFLQ---PRSNSN-FTLSSS---LQ-A-SANTAALQ-----QVQQEPRAAETS----VLLDVSGMMCGGCVSRVKSVLSADERVDSVAVNMLTETAAIKLRPEVAA-------------------DGVETVAESLAGRLTECGFASKRRASG---MGV--------------------------T-------------------ESVRKWKETMKKKEEMLVKSRNRVIFAWTLVALCCGSHASHILHSLGI-H-VAHGSFWEV----LHNSYAKAGLASGALLGP-GRD--------------LLFDGLRALKKGSPNM----NSLVGFGSLAAFTISAVSLLNPGLQ--------------------------------------WDASFFDEPV--------------------------------------MLLGFVLLGRSLEERARIRAS--------------SDMNELLSLINTQSRLVIASSEND-S---------------------SADSVLCADAICVE---VPTDDIRVGDSVLVLPG-----ETIPVD--------GRVLAGRSVVDESMLTGESLPVFKEKDLTVSAGTINWDGPLRVEASSTGSNSM-------------------------------ISKIV-RM----------------------------VEDAQGNEAPIQRLADSIAGPFVYSIMTLSATTFAFWYYIGTQIFPDVLLNDIAG-------------------------------------PDGDPLLLSLKLAVDVLVV-------------------SCPCALGLATPTAILVGTSLGARQGLL-------VRGADVLERLANIDYIALDKTGTLTEGKPAVSGIASF-------------------------------------------MYEESEILQISAAVENTASHPIAKAIINKA---------KSLNI--------------------------------------------------------SI--PVT--KRQLTEPGFGTLAEVDGR--LVAVGSLEWV--HE---------RFQGRTDMSDILNLE--------------------------------------------QAVR-QTSEGIT---------PS--GYSKTIVYVGREGE-GIIGAIAISDSLRHDAEFTVTRLQ-QKGIRTVLFSGDRE-EAVVTIAKAVGI--------------EN---EF-IKSS----------LT----------------------PQGKSGAISSLKDE-------------GHRVAMVGDGINDAPSLALADVGIALQVEGQE----NAASNAASIILLGNK-------------LSQVVDALELAQATMAKVYQNLSWAVAYNV----------------------------IAIPIAAGVLLPQYDFAMTPSLSGXX------------------X--------------------------------------------------------------------------------------------------------------------------------------------------------------------
>Glycine_max_3847@26309213
------------------------------------MDSA-----------FSIN----TTAQVALFRALHGHL----HRAPQRAL-------LR-----RNLKCLVTSYNSSSNC----CR----IP-----CSFGSVPSP-SSL-------RSFRGL---------------LPR---TPRCISSSAASFASPAGGGNGGAGTGD-------GDGGGGS----------G------------------------GESGDANLKLVGDASQELSALSPDV----IILDVSGMVCGGCAATVKRILENQPQVSSASVNLTTETAIVWPVSEAKNA--------------PNWQK---QLGEALAEHLTSCGYNSSLRD--------------------------------------------------STRDNFLQIFERKMEERHRQLRESGRELAVSWALCAVCLVGHFSHFFAA--------KAPWIHV----FHSIGFHLSLSLFTLLGP-GRQ--------------LILDGLKSLLKRTPNM----NTLVGLGALSSFTVSSFAALLPKLG--------------------------------------W-KAFFEEPI--------------------------------------MLIAFVLLGRNLEQRAKIKAA--------------SDMTGLLSLLPPKARLLLNNG---E----------------------------TEVGSVVE---VPSDSLSVGDQIIVLPG-----DRIPAD--------GVVRSGRSTVDESSFTGEPLPVTKVPGSEVAAGSINLNGTLTMEVQRPGSETA-------------------------------MANIV-RL----------------------------VEEAQSREAPVQRLADKVAGHFTYGVMATSAATFTFWSLYGTHILPPALYQ-------------------------------------------GRAVSLALQLACSVLVV-------------------ACPCALGLATPTAVLVGTSLGAKRGLL-------LRGGNILEKFAMVDTVVFDKTGTLTVGRPVVTNIVIPICIKNAI-----------------------------SSQTEENALSDVEVLRLAAAVETNSVHPVGKAIVDAA---------QAANCHNAK--------------------------------------------------------VKD--GTFLEEPGSGAVATIYDK--KVSVGTLEWI--TR---------HGVINSIHQEV---------------------------------------------------------------------EK--SNNQSFVYVGVDDT--LAGLIYFEDEIREDARDVVDRLS-KQNIGVYMLSGDKR-NAAEHVASLVGI--------------PK---EK-VLSE----------VK----------------------PDEKKKFINELQKD-------------NNIVAMVGDGINDAAALASSHVGIALGG--GV----GAASEVSSIVLMRNQ-------------LSQVIIIXXX-----------------------------------------------------------------------------------------------------------------------------------------------------------------------------------------------------------------------------------------------------------------
>Hordeum_vulgare_4513@MLOC_58244.3
--------------------------------------------------------------------------------------------------------------------------------------------------------------------------------------------------------------------------------------------------------------------------------------------------------------------------------------------------------------------------------------------------------------------------------------------------------MAARKSELLTRSRGRVAFAWTLVALCCGSHASHLLHSLGI-H-IGHGTFFDV----LHNSYVKCGLAVVALFGP-GRD--------------ILFDGLRAFKQGSPNM----NSLVGFGSAAAFAISAVSLLNPELA--------------------------------------WNSTFFDEPV--------------------------------------MLLGFVLLGRSLEESARLKAS--------------SDMNELISLLSPQSRLIVTSSSDD-L---------------------PSDGILNSDAITVE---VPVDDVRVGDSVLVLPG-----ETIPVD--------GNVTGGSSFVDESMLTGESLPVAKEKGCPVFSGTVNWDGPLRIKATTTGPSST-------------------------------IAKII-RM----------------------------VEDAQAHEAPVQRLADAIAGPFVYTVMTLSAATFSFWYLLGTHLFPEVLLNDISG-------------------------------------PDGDSLLLSLKLAVDVLVV-------------------SCPCALGLATPTAILIGTSMGAKRGLL-------IRGGDVLERLAGIDAIVLDKTGTLTKGKPVVTSIASL-------------------------------------------AYDEVDILRLAAAVEKTALHPIANAIMKEA---------ELCKL--------------------------------------------------------DI--PTT--SGQLTQPGFGCLAEVDGR--LVAVGNLDWV--HN---------RFETKASPTELSDLG--------------------------------------------KRLEFVPSSEAS---------SS--NQSKSIAYIGREGE-GIIGAIAISDVLRDDAKSTVDRLQ-QEGIATYILSGDRK-EAVEGIGEAVGI--------------RS---EN-RRSS----------LT----------------------PQEKAGIISTLQGE-------------GHRVAMVGDGINDAPSLAAADVGIAMRTHSKE----NAASDAASVVLLGNR-------------LSQVVDALSLSKATMAKVHQNLAWAVAYNI----------------------------VAIPVAAGALLPQFDFAMTPSLSGGL------------------MALSSIFVVSNSLLLQLH--GS-F---QKTE--RPGPDDLKSRP-KSQM--------------------------------------------------------------------------------------------------------------------
>Sorghum_bicolor_4558@1954572
---------------------------------------------------------------------------------------------------------------------------MATAATIS------LLQ---------HVRPPA---SGG--TSL----------LPLQCLRPV-------------HCRRSAPASH-------HSLQRRLRL----R--L---PTRGAP-AARPRA---TA-DPSSALD---------AAAGEGTDATT----ALLDVSGMMCGGCAARVRAILAADPRVETAAVNLLAESAAVRLRAPAP-----------------------PGAGEELAARLTECGFPTTARRGGAA-AGA--------------------------G-------------------ESARKWREMAARKEELLARSRGRVAFAWTLVALCCGSHASHILHSLGI-H-IGHGTFLDL----LHNSYVKCGIATAALLGP-GRD--------------ILFDGFRAFKQGSPNM----NSLVGFGSAAAFAISAVSLLNPELE--------------------------------------WNSTFFDEPV--------------------------------------MLLGFVLLGRSLEESARLKAS--------------SDMNELISLLSPQSRLIVTSSSDD-P---------------------SADTSLNSDAITVE---VPVDDVRVGDSILVLPG-----ETIPVD--------GNVIGGSSFVDESMLTGESLPVAKEIGLPVFSGTVNW-----------------------------------------------------------------------------------VEDAQAREAPVQRLADSIAGPFVYTVMTLAAATFSFWYYIGTHVFPEVLFNDIAG-------------------------------------PDGDSLLLSIKLAVDVLVV-------------------SCPCALGLATPTAILIGTSLGAKRGLL-------IRGGDVLERLAGIDALVLDKTGTLTEGKPVVTSIASL-------------------------------------------AYEDTEILRLAAAVEKTALHPIANAIMNKA---------ELLKL--------------------------------------------------------DI--PIT--SGQLTEPGFGCLAEVDGS--LVAVGTLDWV--HD---------RFETKASPTELRDLR--------------------------------------------NRLESMLSSEAS---------SS--NQSKSIAYVGREGE-GIIGAIAISDILREDANLTVERLQ-QESITTFLLSGDRE-EAVTSIGRTIGI--------------RD---EN-IKSS----------LT----------------------PQDKASIISTLQGK-------------GHRVAMVGDGINDAPSLAAADVGIAMRTHSKE----NAASDAASVVLLGNR-------------LSQVVDALSLSKATMAKVHQNLAWAVAYNI----------------------------VAIPIAAGVLLPQYDFAMTPSLSGGL------------------MALSSIFVVSNSLLLQLH--GS-F---QNTE--KRQGDLSSRLN-------------------------------------------------------------------------------------------------------------------------
>Malus_x_3750@22640913
-----------------------------------------------------------------------------------------------------------------------------MINSML------RLS---------LSSDPKLLFSYTTNSSS----------VDRF---AF--------------NFKPHLPQ------------RRRSN----HLLR---PQSIPN-FTLRSS---LQ-T-SADAAAPL-----QQVQNDPPAEAS----VLLDVSGMMCGGCVSRVKSVLSADDRVDSVAVNLLTETAAIKLRPEVAA-------------------D---VAAESLAGRLTECGFASKRRASG---MGV--------------------------A-------------------ESVRKWKETVRKKEEMLVKSRNRVILAWTLVALCCGSHASHILHSLGI-H-AAHGSFWEL----LHNSYVKAGLATGALLGP-GRD--------------LLFDGLRAFKKGAPNM----NSLVGFGSLAAFTISA--------------------------------------------------------V--------------------------------------MLLGFVLLGRSLEERARIKAS--------------SDMNELLSLINTQARLVIGSSEND-S---------------------SSNSVLFSDAICVE---VPTDDIRVGDSVLVLPG-----ETIPVD--------GRVVAGRSVVDESMLTGESLPVFKEKDLTVSAGTINWDGPLRVEASSTGSNSM-------------------------------ISKIV-RM----------------------------VEDAQGHEAPIQRLADSIAGPFVYSIMTLSATTFAFWYYFGTQIFPDVLLNDIAG-------------------------------------PDGDPLLLSLKLAVDVLVV-------------------SCPCALGLATPTAILVGTSLGARQGLL-------VRGADVLERLANVDYIALDKTGTLTEGKPTVSGIASF-------------------------------------------MYEELEILQIAAAVENTASHPIAKAILNKA---------KSLNM--------------------------------------------------------SI--PVT--RRQLTEPGFGTLAEVDGR--LVAVGSLEWV--RE---------RFQAKANVSDLLNLE--------------------------------------------HTVR-QSSEGIT---------PS--SYSKTIVYVGREGE-GIIGAIAISDSLRHDAEFTVNRLQ-QKGIQTVLVSGDRE-EAVATIAKAVGI--------------EN---EF-VKSS----------LT----------------------PQGKSGAISSLKDA-------------GHHVAMVGDGINDAPSLALADVGIALQIEGQE----NAASNAASIILLGNK-------------LSQVVDALELSQATMAKVYQNLSWAIAYNL----------------------------FAIPIAAGVLLPQYDFAMTPSLSXXX---------------------------------------------------------------------------------------------------------------------------------------------------------------------------------------
>Chlamydomonas_reinhardtii_3055@27579994
---------------------------------------------MLGPL-------------------------------------------------------------GARALAARTCVSAARWFADA-----ISASGHRQRAGLSLRAAAATCTSATSTRSSEGVHIPHAALVQAQGR------------------VAWMQPALRPGRCSSGGLGPLPLP----MLAR-------PS-LTVARAAATEA-TKTETA--------AAEAEAAPEATHT----VLFEVGDMKCGACSAAVKRMLLTRPEVASAAVNLMTETAAVQVRGDP------------------------EALAPKLAAFISQRGFPMRLRAAGGAGAE-----------------------------------------------DAVAAAAAADKKRQDEARRSVWDLGVAWLLVAACCTHHAGHLLHAAGY-HQLAHAPLLTA----LSDPRVSGALGAFALLGP-GRR--------------LLVDGFRALAAGNPNM----NSLVGLGSAASFGVGLAGAA--------------------------------------------DATFLEEPV--------------------------------------MLLAFVLLGRALEARAKVQAA--------------SDLQSLARLIPASARLVLDPGAVPGKAPAAAPAATAATAATAASGAATATAPAAAAVEYAV---VPTSSVRAGDILRVLPG-----EKVPVD--------GEVLEGEAAADESLLSGESALVAKAPGSRLTGGTVVYEGAMTLRATATGAAST-------------------------------VAGIA-RL----------------------------VSDAQAREAPVQRLADAVAGRFCLGVMAAAAATFLFWLGAGAALWPHVLD----GVGSWA-ELEASYHSHGAGAWGGGGGGGLDYDEV-----SSTPLLLALRLAVDVLVV-------------------ACPCALGLATPTAVLVASSLGARRGLL-------FRGGDVLERLAAVDTVVLDKTGTLTEGKLRVLGIQTATQ---------------------------ADYSSSSADGGGGGGGREQAVLTLAAAVEAATRHPLADAVLAEA---------RRRG-------------------------------------------------------LAAP--PAA--EAAATVAGRGVKARVDGV--WVAVGRREWA--LE---------AVTGGAAGAGAAGAAA-------------------------------------------DV--AMTAPPAD---------AS--VAGASSVWVAVEGQ-GLVGRIWLRDTLRPDAAATVAALK-AAGKQVHIMSGDDP-ATVAVVAAAAGV--------------PA---AA-AAGG----------LT----------------------PADKLERVRALQA-------------AGRTVAMVGDGVNDAPALAAADVGVALKG--GL----DAAGEASGLVLMGDR-------------LGQLLEALELGGACLAKIRQNLVWALGYNV----------------------------VGIPLAAGALLPSLGVALNPSAAAGM------------------MAFSSVAVVSNSLMLRAG--RA-A---PAAG--AAAGEAGEAAAG-----------------------------------------------AGSGGGAGWGGSGAAAGRGGGAAA-------------------------------------------------
>Ostreococcus_lucimarinus_242159@27414289
------------------------------------------------------------------------------------------------------------------------------------------------------------------------------------------------------------------------------------------------------------------------------------SSSST----VLFAIEGMRCGGCSAAVRNALDARDDVEAAAVNLVTETAAVRFKTTSMIV------------------GSLDASIESAVAEIGKKGFKMTRRELGRAAE---------------------------------------------------AAAREASARREEEMERTKWDLYKAWGLTAACLGTHLTHHLHALGL-HEYAHTEVLNA----LAQPWIGATLAMGALLGP-GRK--------------ILVEGAQAFANGAPNM----NSLVGVGSLAAFGLSTAGALNPQLN----------------------------------EYGQWTNDFFEEPV--------------------------------------LLMAFILLGRALEGRARARAS--------------ADLRSLSSLLPLDARLVVPDRASEEGED------------------------PADHSVMLD---VDRAAVKPGDLVRVVPG-----EIIPVD--------GVVVAGNAGVDEATLTGEPVLVYKTRGSDVNAGTGVFEGPLTIQATSSGDSSI-------------------------------VAGIT-RT----------------------------IEEAQGRAAPVQRLADAIAGPFVFGVMGISAATFGFWTLAGDAMFPGALMEAGSF--------------------------------------GAAPWMGPIKLATDVLVV-------------------ACPCALGLATPTAVLVATSLGARNGVL-------LRGGDVLETIAGVDAVVLDKTGTITRGKPKLKSVYATS------------------------------------------GDDDWNILSVAAAVEATTTHPLAKAVARAA---------DLRFET-TDN-------------------------------------------------LTPV--PRA--SASETEPGRGVSATVNGE--RVFVGAPSWV--DE---------KVRGVGPSSDSFE-------------------------------------------------------EAW---------AE--SETCSLVAVGVEGR-GVMGMLTVTDEIREDAAATVQRLK-ESGITVHILSGDRQ-AVVTAVAGELGL--------------GA--DSV-ALGG----------ML----------------------PGDKANEIEKLRA-------------KGLKVAMVGDGINDAPALVTADVGIAMSR--GM----EATGNAAGVILLNDA-------------ISQVADSVQLGKNALGKIRQNLGWALAYNA----------------------------VGIPLAAGVLLPEYGFTLNPS--------------------------------------------------------------------------------------------------------------------------------------------------------------------------------------------
>Hordeum_vulgare_4513@MLOC_58244.2
-------------------------------------------------------------------------------------------------------------------------------------------------------------------------------------------------------------------------------------------------------------------------------------------------------------------------------------------------------------------------------------------------------------------------------------------------------------------------------------------------------------------------------------------------------------------M----NSLVGFGSAAAFAISAVSLLNPELA--------------------------------------WNSTFFDEPV--------------------------------------MLLGFVLLGRSLEESARLKAS--------------SDMNELISLLSPQSRLIVTSSSDD-L---------------------PSDGILNSDAITVE---VPVDDVRVGDSVLVLPG-----ETIPVD--------GNVTGGSSFVDESMLTGESLPVAKEKGCPVFSGTVNWDGPLRIKATTTGPSST-------------------------------IAKII-RM----------------------------VEDAQAHEAPVQRLADAIAGPFVYTVMTLSAATFSFWYLLGTHLFPEVLLNDISG-------------------------------------PDGDSLLLSLKLAVDVLVV-------------------SCPCALGLATPTAILIGTSMGAKRGLL-------IRGGDVLERLAGIDAIVLDKTGTLTKGKPVVTSIASL-------------------------------------------AYDEVDILRLAAAVEKTALHPIANAIMKEA---------ELCKL--------------------------------------------------------DI--PTT--SGQLTQPGFGCLAEVDGR--LVAVGNLDWV--HN---------RFETKASPTELSDLG--------------------------------------------KRLEFVPSSEAS---------SS--NQSKSIAYIGREGE-GIIGAIAISDVLRDDAKSTVDRLQ-QEGIATYILSGDRK-EAVEGIGEAVGI--------------RS---EN-RRSS----------LT----------------------PQEKAGIISTLQGE-------------GHRVAMVGDGINDAPSLAAADVGIAMRTHSKE----NAASDAASVVLLGNR-------------LSQVVDALSLSKATMAKVHQNLAWAVAYNI----------------------------VAIPVAAGALLPQFDFAMTPSLSGGL------------------MALSSIFVVSNSLLLQLH--GS-F---QKTE--RPGPDDLKSRP-KSQM--------------------------------------------------------------------------------------------------------------------
>Oryza_sativa_4530@24122413
---------------------------------------------------------------------------------------------------------------------------MAATASRS------PLH---------VTAP-V----RG--VNP----------LLLRRLRLG------------------RGGGC-------GKASTAQRF----CLVV---LPRGPA-VATPRS---TA-DPSASASSAVDAAAAAGEGEGASDAAT----VLLDVSGMMCGGCAARVRTILAADERVETAAVNLLAESAAVRLRSPEP------------------------AAGKELAARLTECGFPSVARRGGAA-SGA--------------------------S-------------------DSARKWREMAARKAELLTRSRGRVAFAWTLVALCCGSHATHFLHSLGI-H-VGHGTFLDL----LHNSYVKCGIAIAALFGP-GR---------------ILFDGLRAFKQGSPNM----NSL---------------------------------------------------------------------V--------------------------------------MLLGFVLLGRSLEESARLKAS--------------SDMNELVSLLSPQSRLVVTSSSDD-P---------------------SSDGVLNSDAITVE---VPVDDVRVGDFILVLPG-----ETIPVD--------GNVLGGSSFVDESMLTGESLPVPKEKGFPVFAGTVNWDGPLKIKATTTGPSST-------------------------------IAKIV-RM----------------------------VEDAQAREAPVQRLADSIAGPFVYTVMTLSAATFSFWYYIGTHIFPEVLLNDISG-------------------------------------PDGDSLLLSLKLAVDVLVV-------------------SCPCALGLATPTAILIGTSLGAKRGLL-------IRGGDVLERLAGIDAIVLDKTGTLTKGRPVVTSIASL-------------------------------------------AYEEAEILRLAAAVEKTALHPIANAIMEEA---------ELLKL--------------------------------------------------------DI--PAT--SGQLTEPGFGCLAEVDGC--LVAVGTLDWV--HN---------RFETKASSTELTDLG--------------------------------------------NHLEFVSSSE-A---------SS--NHSKSIAYVGREGE-GIIGAIAVSDVLRDDAKATVDRLQ-QEEILTFLLSGDRK-EAVESIGRTVGI--------------RS---EN-IKSS----------LT----------------------PHEKAGIITALQGE-------------GRRVAMVGDGINDAPSLAAADVGVAMRTNSKE----SAASDAASVVLLGNR-------------LSQVMDALSLSKATMAKVHQNLAWAVAYNI----------------------------VAIPIAAGVLLPQFDFAMTPSLSGGL------------------MALSSIFVVSNSLLLQLH--GS-F---QSTE--KQREDLNSRLN-------------------------------------------------------------------------------------------------------------------------
>Arabidopsis_thaliana_3702@19665629
-----------------------------------------------------------------------------------------------------------------------------MASNLL------RFP---------LPPPSSLHIR-PSKFL---------------VN---------------------------------RCFPRLRRS----RIRR---HCSRPF-FLVSNS---VE-I-STQSFESTE--SSIESVKSITSDTP----ILLDVSGMMCGGCVARVKSVLMSDDRVASAVVNMLTETAAVKFKPEVE---------------------VTADTAESLAKRLTESGFEAKRRVSG---MGV--------------------------A-------------------ENVKKWKEMVSKKEDLLVKSRNRVAFAWTLVALCCGSHTSHILHSLGI-H-IAHGGIWDL----LHNSYVKGGLAVGALLGP-GRE--------------LLFDGIKAFGKRSPNM----NSLVGLGSMAAFSISLISLVNPELE--------------------------------------WDASFFDEPV--------------------------------------MLLGFVLLGRSLEERAKLQAS--------------TDMNELLSLISTQSRLVITSSDNN-T---------------------PVDSVLSSDSICIN---VSVDDIRVGDSLLVLPG-----ETFPVD--------GSVLAGRSVVDESMLTGESLPVFKEEGCSVSAGTINW-----------------------------------------------------------------------------------VEDAQGNAAPVQRLADAIAGPFVYTIMSLSAMTFAFWYYVGSHIFPDVLLNDIAG-------------------------------------PDGDALALSLKLAVDVLVV-------------------SCPCALGLATPTAILIGTSLGAKRGYL-------IRGGDVLERLASIDCVALDKTGTLTEGRPVVSGVASL-------------------------------------------GYEEQEVLKMAAAVEKTATHPIAKAIVNEA---------ESLNL--------------------------------------------------------KT--PET--RGQLTEPGFGTLAEIDGR--FVAVGSLEWV--SD---------RFLKKNDSSDMVKLE--------------------------------------------SLLDHKLSNTSS---------TS--RYSKTVVYVGREGE-GIIGAIAISDCLRQDAEFTVARLQ-EKGIKTVLLSGDRE-GAVATVAKNVGI--------------KS---ES-TNYS----------LS----------------------PEKKFEFISNLQSS-------------GHRVAMVGDGINDAPSLAQADVGIALKIEAQE----NAASNAASVILVRNK-------------LSHVVDALSLAQATMSKVYQNLAWAIAYNV----------------------------ISIPIAAGVLLPQYDFAMTPSLSGGL------------------MALSSIFVVSNSLLLQLH--KS-E---TSKN--SL----------------------------------------------------------------------------------------------------------------------------------
>Aquilegia_coerulea_218851@22025617
-----------------------------------------------------------------------------------------------------------------------------MATDLL------RIS---------LSSQLNLSFTTNSTSIK-----------RNNPSKNV-------------HKFSYNPLLR-------QQSQLFNPI----YNRR---RNTTNN-NNVIRS---KA-V-EIGTQSETETPQLQQQQQRFGESSS----ILLDVTGMMCGSCVSRVKSILSNDNRIESVVVNMLTETAAIRLKSEDVKK----------------EDGFVMNVGEELALRLTECGFPSKRRISG---LGI--------------------------G-------------------ENVKKWKEMNEKKEEMIRKSKNRVAFAWTLVALCCGSHATHILHSVGI-H-IGHGSIMDI----LHNSYVKGGLALGALLGP-GRD--------------LLFDGLGAFAKRSPNM----NSLVGFGSIAAFVISAVSLLNPDLG--------------------------------------WDASFFDEPV--------------------------------------MLLGFVLLGRSLEEKARLGAS--------------SDMNELLSLVSSQSRLVVASVDGD-L---------------------SADEVLSSDAICIE---VPTDDVRVGDSVLVLPG-----ETIPVD--------GRVIAGRSVVDESMLTGESLPVYKERGLTVSAGTVNWDGPLKLEATTTGSMST-------------------------------ISKIV-RM----------------------------VEDAQGNEAPIQRLADSIAGPFVYSVMSLSAATFGFWYYLGCYIFPDVLLNDISG-------------------------------------PDGNPLLLSMKLAVDVLVR----------------------------------------ARQGLL-------IRGGDVLERLAGIDYVALDKTGTLTEGKPSVSAVASL-------------------------------------------IYQEAEILQISAAVERTASHPIAKAIVNKA---------ESLNL--------------------------------------------------------AV--LST--RGQLTEPGFGSLAEVDGS--MVAVGSMEWV--HE---------RFRNKTSPSDLIDLK--------------------------------------------DMLKRQTSIGMS---------SS--NHSKTVVYVGREGE-GVIGAIAISDTLRQDARSTVKRLQ-EKGIKTVLLSGDRE-EAVATIANTVGI--------------GS---ES-INAS----------LT----------------------PKQKSGVISALQSK-------------GHHVAMVGDGINDAPSLALADVGIAMQVEAKE----NAASDAASVILLGNR-------------LSQVVDALDLAQATMDKVRQNLTWAVAYNI----------------------------VAIPIAAGVLLPHFDFAMTPSLSGGL------------------MAFSSIFVVTNSLLLKLH--GS-T---SKTE--SLQRSETKIPIAKES---------------------------------------------------------------------------------------------------------------------
>Micromonas_pusilla_564608@27345222
-------------------------------------------MAGCCRA-------------------------------------------------------------MTASAVMRGCGVRLREFATR-----SSTSTTSTRAARASSPRSRIAAVLTRSRI--AD---------GGRH------------------TPWGHVRG----GR-----SSRSR----FTRA-------RA-GLTTER---------EITAAPSSASAASETDDDDAPTTT----VLFSVEGMRCGGCSAAVQKVLTASPGVVRAAVNLVTETAAVEFASGA-----------------------GAAATKEATDAVASKGFVLSVRPVGRAAE---------------------------------------------------EAAIEAEARRAEETERTKWDLYKAWGLTGLCLATHTTHHLHHLGL-HEYAHGSVLTA----LGEPWVGGAIAVLALAGP-GAG--------------ILREGFRALANGAPNM----NSLVGVGACAAFGLSIAGAFAPPVV--------------------------------GDYGIPISNDFFEEPV--------------------------------------LLLAFILLGRALEARARARAA--------------SDLRSLSTLFPLDAKLVIADKLDED-AD--------------------------GDPMTVV---VDRLALRPGDLVRVLPG-----EVIPVD--------GEVVSGAAAVDEATLTGEPLLVPKTTGDGVSAGTGVFEGPLTVRASTAGDGSV-------------------------------AAGIA-RT----------------------------VADAQARAAPVQRLADAVAGPFVYGVMAASAATFGFWTLAGDAYFPGALLEAS-G--------------------------------------GAGSALGALKLATDVLVV-------------------ACPCALGLATPTAVLVATSAGARLGLL-------LRGGDVLEAAAGIDTVALDKTGTITEGRPRVTGVAAASG----------------------------------------AVMDIGDAMRLAAAVEASTTHPLAAAVAAAA---------AGDGSSS----------------------------------------------------SSPL--PKA--VDAETSPGRGASAIVEGR--RVFVGSPEWV--DV---------QVGAASGTAAAVGAAA-------------------------------------------AA---NSAEKGG---------PA--AAACSLVAVGVEGE-GVVAGIAIADKVRPGAAAAIRRLRADMGLKVVILSGDRQ-AAVDAVALELGS--------------REGDGII-AKGG----------LL----------------------PSDKEDFVKRLKS-------------EGAKVAMVGDGINDAPALVAADVGMAVSG--GM----EATAQAAGVVLMG-----------------QAADAIELGRSALSKIRQNLGWALAYNL----------------------------VGVPVAAGVLLPEYGISLNPAAAGAM------------------MALSSVAVVTNSLMLKVP--GG-V---ER----------------------------------------------------------------------------------------------------------------------------------------
>Gossypium_raimondii_29730@26801509
----------------------------------------------------------------------------------------------------------------------------------------------------------------------------------------------------------------------------------------------------------------------------------------------------------------------------------------------------------------------------------------------------------------------------------------------------------------------------------------------------------------------------------------------------------------------------------------------------------------------------------------------------------------------------------------------------------------------------MTGLLSSLPSQARLMVDD-------------------------------------SIVE---VPCSSLSVGDQIVVLPG-----DRVPAD--------GIVRAGRSTIDESSFTGEPMPVTKEPGSQVAAGSINLNGTLTIEVRRPGGETA-------------------------------MGDIV-RL----------------------------VEEAQSREAPVQRLADKVAGHFTYGVMALSAATFMFWNLFGARIIPASIYQ-------------------------------------------GSAVSLALQLSCSVLVV-------------------ACPCALGLATPTAMLVGTSLGATRGLL-------LRGGNILEKFSMVNVIIFDKTGTLTIGRPVVTKVVTPSRMDHSD-----------------------------SRQHFDGSWSEDDVLKLAAAVESNTIHPVGKAIVEAA---------QAVKSPNIK--------------------------------------------------------VVD--GTFVEEPGSGAVAVIDDK--TVSVGTLEWV--QR---------HGVGDSLLLETD--------------------------------------------------------------------EE--LRNKSVVYVGVNNK--LAGLIYFEDQIREDARHVVDSLH-RQGISVYMLSGDKR-STAEYVASIVGI--------------PK---DK-VLSQ----------VK----------------------PDEKRKFVSELQEN-------------QNVVAMVGDGINDAAALASAHIGVAMGG--GV----GAASEVSSIVLMGNR-------------LSQLLDALALSQLTMKTVKQNLWWAFAYNI----------------------------VGIPIAAGTLLPLTGTMLTPSIAGAL------------------MGLSSIGVVTNSLLLRFR--FS-L---QQQQ--AYR--SSLQPPPHA--AMD--------------------------INNDLAKDHSRAKLKKPDSIT------------------------------------------------------------------
>Gossypium_raimondii_29730@26760112
---------------------------------------------------------------------------------------------------------------------------MAMAGDLL------RLS---------VLNRPKLSFSNGAKLKA-----------DRFGLL----------------------------------KRCPRGR----FHCR---PRSTPG-FVLFSS---LE-T-RLES----E-ESSIQPVGQKLKDPS----VLLDVNGMMCGGCVSRVKSVISSDERVESVVVNLLTETAAIKLKREVMER------------------ETVESVAESIAQRVSECGFMAKRRVSG---IGI--------------------------A-------------------ENMRKWKEMLKKKEELLVKSRNRVAFAWTLVALCCGAHASHILHSLGI-H-FGHGSFLEV----LHNSYVKGGLALTALLGP-GRD--------------LLVDGLLAFKKGSPNM----NSLVGFGSIAAFIISAVSLLNPGLE--------------------------------------WDASFFDEPV--------------------------------------MLLGFVLLGRSLEEKARIRAS--------------SDMNELLSLISTRSRLVITSSDTD-S---------------------SADSVLSSDAICIE---VPSDDIRVGDSVLVLPG-----ETIPVD--------GKVLTGRSVVDESMLTGESLPVFKEKGLTVSAGTINWDGPLRIGATSTGSNST-------------------------------IAKIV-RM----------------------------VEDAQGQEAPVQRLADAIAGPFVYSIMTLSAATFAFWYYAGSHIFPDVLLNDIAG-------------------------------------PDGDPLLLSLKLAVDVLVV-------------------SCPCALGLATPTAILVGTSLGARQGLL-------IRGGDVLERLANVDRIAFDKTGTLTEGKPTVSSVSSF-------------------------------------------TYDESEILQIAAAVERTAIHPIAQAIVKKA---------ELLNL--------------------------------------------------------VL--PET--RGQLVEPGFGTLAEVNGR--LVAVGKLEWV--NE---------RFQIKASPSDLMALE--------------------------------------------HAVMRQSS---S---------PS--NYSKTAIYVGREGE-GVIGAIGMSDSLRFDAESTVSRLQ-RKGIKTILISGDRE-EAVATIAKTVGI--------------EH---EF-VNAS----------LT----------------------PQQKSRVISTLQTA-------------GHHIAM-------------------------E----TAASDAASIILLGNR-------------LSQVVDALDLAQATMAKVYQNLSWAVAYNI----------------------------VAIPIAAGVLLPQYDLAMTPSFSGGL------------------MALSSIFVVTNSLLLRLH--GS-E---KSWK--NSIAKISQMPAGPG----------------------------------------------------------------------------------------------------------------------
>Medicago_truncatula_3880@23010863
-----------------------------------------------------------------------------------------------------------------------------MASNLL------TLS---------LSSPPNFRFNYAFNLNH-----------DR--------------------HFISLLPTK-------RRR---NRN----NHRR---KILRPL-LSVSNT---FS-T-EIRSPESES-ESFLLQAQTQTKDSP----VLLDVTGMMCGGCVSRVKTILSSDDRVDSVVVNMLTETAAVKLKKLE---------------------EESTSVADGLARRLTGCGFPTKRRESG---LGV--------------------------S-------------------ENVRKWKELVKKKEELLAKSRNRVAFAWTLVALCCGSHASHIFHSLGI-H-IAHGPFWEF----LHNSYVKGGLALGALLGP-GKD--------------LLFDGLLAFKKGSPNM----NSLVGFGSIAAFIISSISLLNPELA--------------------------------------WDASFFDEPV--------------------------------------MLLGFVLLGRSLEEKARIQAS--------------SDMNELLSLISTQSRLVITSSEGS-P---------------------STDSVLSSDAICVE---VPTDDIRVGDSVLVLPG-----ETIPID--------GRVIAGRSVVDESMLTGESLPVFKEEGLTVSAGTINWDGPLRIESSSTGSNTM-------------------------------ISKIV-RM----------------------------VEDAQSREAPVQRLADSIAGPFVFSIMALSAATFAFWYFAGTHIFPDVLLNDIAG-------------------------------------PEGDPLLLSLKLSVDVLVV-------------------SCPCALGLATPTAILVGTSLG----------------------------------GTLTRGKPVVSAIGSI-------------------------------------------HYGESEILHIAAAVEKTASHPIAKAIINKA---------ESLEL--------------------------------------------------------VL--PPT--KGQIVEPGFGTLAEIDGR--LVAVGSLEWV--HE---------RFNTRMNPSDLMNLE--------------------------------------------RALMNHSS-STS---------SS--KYSKTVVYVGREGE-GIIGAIAISDIVREDAESTVMRLK-KKGIKTVLLSGDRE-EAVATIAETVGI--------------EN---DF-VKAS----------LS----------------------PQQKSAFISSLKAA-------------GHHVAMVGDGINDAPSLAAADVGIALQNEAQE----NAASDAASIILLGNK-------------ISQVIDALDLAQATMAKVYQNLSWAVAYNV----------------------------IAIPIAAGVLLPQFDFAMTPSLSGGL------------------MAMSSILVVSNSLLLKLH--GS-P---TSGK--GSL---------------------------------------------------------------------------------------------------------------------------------
>Volvox_carteri_3067@23133458
--------------------------------------------------------------------------------------------------------------------------------------------------------------------MDRAKATRSSVMRGASIA------------------VHSRGPSYLHGLTHRRTLQLTPDR----LLLP-------GS-VASRATATNTS-TTTKTGSGDVPVGAAAVPNTSLPIAET----VLLEVGGMKCGGCSAAVKRMLMTRPEVEGAAVNLLTETAAVKVRGSA------------------------AELGPSLASFITARGFPSRLRSGAGDDGEGE-----------------------------------------DGNPLSAAATDEADRKRQAEARRSLMDLGIAWLLVGACCAHHAGHLLHALGY-HEVAHAPLLAA----LADPRVSGALGAFALLGP-GRR--------------LLISGFRALWSGNPNM----ESLVAVGSTASFAVGLAAAA--------------------------------------------DASFLEEPV--------------------------------------MLLAFVLLGRALEARAKVQAA--------------ADLRSLARLIPATARLVLDPGAVPTGGT----------------------AGGGTAVEYVE---VPTRNIRAGDILRVLPG-----EKVPVD--------GVVLEGECCCDESLLTGESALVNKGPGNRLVGGTVAYEGAVRMRATATGA------------------------------------GIA-RL----------------------------VSDAQAREAPVQRLADAVAGRFCYGVMAAAAATFVFWITAGPALFPGVVGDPELAGSGWA-AVEASYHSHGVGGWGGGAAAAAYDDDALLSSSAPPLLLLALRLAVDVLVV-------------------ACPCALGLATPTAVLVASSLGARKGLL-------VRGGDVLERLAAVDTVVLDKTGTLTEARSRPAADPPFPGKLRVLGVQVAA-LPALVDVFQTEREKESATTTTTAPSSSGGCGEEEAVLRLAAAVEAATRHPLADAVLAEA---------RRRG-------------------------------------------------------LGTP--PMV--EAAATAAGRGVRARVDGR--WVAVGRREWV--LE---------AVSGGRADAAAA--AA-------------------------------------------EP--TLTAPPPE---------AA--AAGATSVWVALEGR-GVVGRIWLRDTLRPDAVSTVAALT-AAGKRVYVMSGDDP-VTVAAVAAAAGV--------------AP---AA-AAGA----------LS----------------------PEQKLEAVGRLQA-------------EGRVVAMVGDGINDAPALAASDVGVALKG--GL----DAAGEASGVVLMGDK-------------LSQILDALELGSATLNKIRQNLAWALLYNV----------------------------VGIPLAAGALLPSFGLSLNPSAAAAM------------------MAFSSLAVVSNSLLLRSG--RT-V---AAEQ--SPSPSATAAASL-----------------------------------------------VK-----------------------------------------------------------------------
>Gossypium_raimondii_29730@26760113
---------------------------------------------------------------------------------------------------------------------------MAMAGDLL------RLS---------VLNRPKLSFSNGAKLKA-----------DRFGLL----------------------------------KRCPRGR----FHCR---PRSTPG-FVLFSS---LE-T-RLES----E-ESSIQPVGQKLKDPS----VLLDVNGMMCGGCVSRVKSVISSDERVESVVVNLLTETAAIKLKREVMER------------------ETVESVAESIAQRVSECGFMAKRRVSG---IGI--------------------------A-------------------ENMRKWKEMLKKKEELLVKSRNRVAFAWTLVALCCGAHASHILHSLGI-H-FGHGSFLEV----LHNSYVKGGLALTALLGP-GRD--------------LLVDGLLAFKKGSPNM----NSLVGFGSIAAFIISAVSLLNPGLE--------------------------------------WDASFFDEPV--------------------------------------MLLGFVLLGRSLEEKARIRAS--------------SDMNELLSLISTRSRLVITSSDTD-S---------------------SADSVLSSDAICIE---VPSDDIRVGDSVLVLPG-----ETIPVD--------GKVLTGRSVVDESMLTGESLPVFKEKGLTVSAGTINWDGPLRIGATSTGSNST-------------------------------IAKIV-RM----------------------------VEDAQGQEAPVQRLADAIAGPFVYSIMTLSAATFAFWYYAGSHIFPDVLLNDIAG-------------------------------------PDGDPLLLSLKLAVDVLVV-------------------SCPCALGLATPTAILVGTSLGARQGLL-------IRGGDVLERLANVDRIAFDKTGTLTEGKPTVSSVSSF-------------------------------------------TYDESEILQIAAAVERTAIHPIAQAIVKKA---------ELLNL--------------------------------------------------------VL--PET--RGQLVEPGFGTLAEVNGR--LVAVGKLEWV--NE---------RFQIKASPSDLMALE--------------------------------------------HAVMRQSS---S---------PS--NYSKTAIYVGREGE-GVIGAIGMSDSLRFDAESTVSRLQ-RKGIKTILISGDRE-EAVATIAKTVGI--------------EH---EF-VNAS----------LT----------------------PQQKSRVISTLQTA-------------GHHIAMVGDGINDAPSLALADVGIALQTEAQE----TAASDAASIILLGNR-------------LSQVXXX--------------------------------------------------------------------------------------------------------------------------------------------------------------------------------------------------------------------------------------------------------------------
>Hordeum_vulgare_4513@MLOC_58244.1
-------------------------------------------------------------------------------------------------------------------------------------------------------------------------------------------------------------------------------------------------------------------------------------------------------------------------------------------------------------------------------------------------------------------------------------------------------------------------------------------------------------------------------------------------------------------------------------------------------------------------------------------MNRMQV--------------------------------------MLLGFVLLGRSLEESARLKAS--------------SDMNELISLLSPQSRLIVTSSSDD-L---------------------PSDGILNSDAITVE---VPVDDVRVGDSVLVLPG-----ETIPVD--------GNVTGGSSFVDESMLTGESLPVAKEKGCPVFSGTVNWDGPLRIKATTTGPSST-------------------------------IAKII-RM----------------------------VEDAQAHEAPVQRLADAIAGPFVYTVMTLSAATFSFWYLLGTHLFPEVLLNDISG-------------------------------------PDGDSLLLSLKLAVDVLVV-------------------SCPCALGLATPTAILIGTSMGAKRGLL-------IRGGDVLERLAGIDAIVLDKTGTLTKGKPVVTSIASL-------------------------------------------AYDEVDILRLAAAVEKTALHPIANAIMKEA---------ELCKL--------------------------------------------------------DI--PTT--SGQLTQPGFGCLAEVDGR--LVAVGNLDWV--HN---------RFETKASPTELSDLG--------------------------------------------KRLEFVPSSEAS---------SS--NQSKSIAYIGREGE-GIIGAIAISDVLRDDAKSTVDRLQ-QEGIATYILSGDRK-EAVEGIGEAVGI--------------RS---EN-RRSS----------LT----------------------PQEKAGIISTLQGE-------------GHRVAMVGDGINDAPSLAAADVGIAMRTHSKE----NAASDAASVVLLGNR-------------LSQVVDALSLSKATMAKVHQNLAWAVAYNI----------------------------VAIPVAAGALLPQFDFAMTPSLSGGL------------------MALSSIFVVSNSLLLQLH--GS-F---QKTE--RPGPDDLKSRP-KSQM--------------------------------------------------------------------------------------------------------------------
>Hordeum_vulgare_4513@MLOC_58244.5
-------------------------------------------------------------------------------------------------------------------------------------------------------------------------------------------------------------------------------------------------------------------------------------------------------------------------------------------------------------------------------------------------------------------------------------------------------------------------------------------------------------------------------------------------------------------------------------------------------------------------------------------MNRMQV--------------------------------------MLLGFVLLGRSLEESARLKAS--------------SDMNELISLLSPQSRLIVTSSSDD-L---------------------PSDGILNSDAITVE---VPVDDVRVGDSVLVLPG-----ETIPVD--------GNVTGGSSFVDESMLTGESLPVAKEKGCPVFSGTVNWDGPLRIKATTTGPSST-------------------------------IAKII-RM----------------------------VEDAQAHEAPVQRLADAIAGPFVYTVMTLSAATFSFWYLLGTHLFPEVLLNDISG-------------------------------------PDGDSLLLSLKLAVDVLVV-------------------SCPCALGLATPTAILIGTSMGAKRGLL-------IRGGDVLERLAGIDAIVLDKTGTLTKGKPVVTSIASL-------------------------------------------AYDEVDILRLAAAVEKTALHPIANAIMKEA---------ELCKL--------------------------------------------------------DI--PTT--SGQLTQPGFGCLAEVDGR--LVAVGNLDWV--HN---------RFETKASPTELSDLG--------------------------------------------KRLEFVPSSEAS---------SS--NQSKSIAYIGREGE-GIIGAIAISDVLRDDAKSTVDRLQ-QEGIATYILSGDRK-EAVEGIGEAVGI--------------RS---EN-RRSS----------LT----------------------PQEKAGIISTLQGE-------------GHRVAMVGDGINDAPSLAAADVGIAMRTHSKE----NAASDAASVVLLGNR-------------LSQVVDALSLSKATMAKVHQNLAWAVAYNI----------------------------VAIPVAAGALLPQFDFAMTPSLSGGL------------------MALSSIFVVSNSLLLQLH--GS-F---QKTE--RPGPDDLKSRP-KSQM--------------------------------------------------------------------------------------------------------------------
>Oryza_sativa_4530@24122415
---------------------------------------------------------------------------------------------------------------------------------------------------------------------------------------------------------------------------------------------------------------------------------------------------------------------------------------------------------------------------------------------------------------------------------------------------------------------------------------------------------------------------------------------------------------------------------------------------------------------------------------------XXXV--------------------------------------MLLGFVLLGRSLEESARLKAS--------------SDMNELVSLLSPQSRLVVTSSSDD-P---------------------SSDGVLNSDAITVE---VPVDDVRVGDFILVLPG-----ETIPVD--------GNVLGGSSFVDESMLTGESLPVPKEKGFPVFAGTVNWDGPLKIKATTTGPSST-------------------------------IAKIV-RM----------------------------VEDAQAREAPVQRLADSIAGPFVYTVMTLSAATFSFWYYIGTHIFPEVLLNDISG-------------------------------------PDGDSLLLSLKLAVDVLVV-------------------SCPCALGLATPTAILIGTSLGAKRGLL-------IRGGDVLERLAGIDAIVLDKTGTLTKGRPVVTSIASL-------------------------------------------AYEEAEILRLAAAVEKTALHPIANAIMEEA---------ELLKL--------------------------------------------------------DI--PAT--SGQLTEPGFGCLAEVDGC--LVAVGTLDWV--HN---------RFETKASSTELTDLG--------------------------------------------NHLEFVSSSE-A---------SS--NHSKSIAYVGREGE-GIIGAIAVSDVLRDDAKATVDRLQ-QEEILTFLLSGDRK-EAVESIGRTVGI--------------RS---EN-IKSS----------LT----------------------PHEKAGIITALQGE-------------GRRVAMVGDGINDAPSLAAADVGVAMRTNSKE----SAASDAASVVLLGNR-------------LSQVMDALSLSKATMAKVHQNLAWAVAYNI----------------------------VAIPIAAGVLLPQFDFAMTPSLSGGL------------------MALSSIFVVSNSLLLQLH--GS-F---QSTE--KQREDLNSRLN-------------------------------------------------------------------------------------------------------------------------
>Hordeum_vulgare_4513@MLOC_58244.4
-------------------------------------------------------------------------------------------------------------------------------------------------------------------------------------------------------------------------------------------------------------------------------------------------------------------------------------------------------------------------------------------------------------------------------------------------------------------------------------------------------------------------------------------------------------------------------------------------------------------------------------------MNRMQV--------------------------------------MLLGFVLLGRSLEESARLKAS--------------SDMNELISLLSPQSRLIVTSSSDD-L---------------------PSDGILNSDAITVE---VPVDDVRVGDSVLVLPG-----ETIPVD--------GNVTGGSSFVDESMLTGESLPVAKEKGCPVFSGTVNWDGPLRIKATTTGPSST-------------------------------IAKII-RM----------------------------VEDAQAHEAPVQRLADAIAGPFVYTVMTLSAATFSFWYLLGTHLFPEVLLNDISG-------------------------------------PDGDSLLLSLKLAVDVLVV-------------------SCPCALGLATPTAILIGTSMGAKRGLL-------IRGGDVLERLAGIDAIVLDKTGTLTKGKPVVTSIASL-------------------------------------------AYDEVDILRLAAAVEKTALHPIANAIMKEA---------ELCKL--------------------------------------------------------DI--PTT--SGQLTQPGFGCLAEVDGR--LVAVGNLDWV--HN---------RFETKASPTELSDLG--------------------------------------------KRLEFVPSSEAS---------SS--NQSKSIAYIGREGE-GIIGAIAISDVLRDDAKSTVDRLQ-QEGIATYILSGDRK-EAVEGIGEAVGI--------------RS---EN-RRSS----------LT----------------------PQEKAGIISTLQGE-------------GHRVAMVGDGINDAPSLAAADVGIAMRTHSKE----NAASDAASVVLLGNR-------------LSQVVDALSLSKATMAKVHQNLAWAVAYNI----------------------------VAIPVAAGALLPQFDFAMTPSLSGGL------------------MALSSIFVVSNSLLLQLH--GS-F---QKTE--RPGPDDLKSRP-KSQM--------------------------------------------------------------------------------------------------------------------
>Selaginella_moellendorffii_88036@15416398
------------------------------------MEACVRGSLWGCQAGASF--ALRR---QIRLKL-----------------------------------------------VVRNCSSQRSVWWKA-----GAALLLK--S-----ASASACAR----------------HKQVPVLGCIS---SSLATGAGGGCNFNSGGGQGPGGGGGGGDGFQ--------------------------------------TSAVPAQSVSGEADDSSAAQPV----IILDVGGMSCGGCAASVKRILESQVQVASATVNLATETAVIHVKQDSPA-------------------ASNREIAEHLANHLTTCGFKSSVREQGSQSR-------------------------------------------------LQAAYKRKEERKVRLKDSAGRRLAAAWTLFSLSLVGHASHFGLKY------F-PPWLHF----FHSVSFQMSLCVFSLVGP-GRS--------------LLLDGWKSFRRRSPNM----NTLVGLGAVSSFAVSVIAALYPKLG--------------------------------------W-SSFFEEPV--------------------------------------MLLAFVLLGRAVEERAKVKAS--------------SDMESLLGLLPKNARLVMGKSL-------------------------------DEVPSTVD---VPCDSIVLGDRVMVLPG-----DIIPVD--------GIVKEGRSTVDESSLTGEPLPILKKSGDEVNAGTVNHNGVILVEAVRSGDETV-------------------------------VGDIV-RM----------------------------VENAQLREAPIQRLADKVSGKFCYAVMALSVATLGFWSVLGPKLFPSVIPTG-------------------------------------------GGLLLGLQLACNVLVI-------------------ACPCALGLATPTAVLVGTSLGARNGLL-------VRGGDILEKASAVDAVVFDKTGTLTLGRPVVVDVVLN------------------------------------------KYWSKEEVLKFAHGVERTASHPLAKAIVQEA---------ENVGST------------------------------------------------------GAL--VQD--GSFEQEPGSGATAVVDGK--RVTVGTLDWV--QR---------FGTVGEPP------------------------------------------------------------RLL---------GN--PEGRTVVFVGLDNS--IAAAITLVDEIRDDAAETVRAL---------------------------------------------------------------------------------------------------------------------------------------------------------------------------------------VVDALELSRRIQRKIKQNLCWAFMYNI----------------------------IGLPIAAGALVPATRVMLTPSLAGAL------------------MGLSSLGVVTNSLLLHWE--YF-V---HVDK--HRSKAPLGASDSIAIVTS------------------------------------------------------------------------------------------------------------------
>Gossypium_raimondii_29730@26801510
----------------------------------------------------------------------------------------------------------------------------------------------------------------------------------------------------------------------------------------------------------------------------------------------------------------------------------------------------------------------------------------------------------------------------------------------------------------------------------------------------------------------------------------------------------------------------------------------------------------------------------------------------------------------------------------------------------------------------MTGLLSSLPSQARLMVDD-------------------------------------SIVE---VPCSSLSVGDQIVVLPG-----DRVPAD--------GIVRAGRSTIDESSFTGEPMPVTKEPGSQVAAGSINLNGTLTIEVRRPGGETA-------------------------------MGDIV-RL----------------------------VEEAQSREAPVQRLADKVAGHFTYGVMALSAATFMFWNLFGARIIPASIYQ-------------------------------------------GSAVSLALQLSCSVLVV-------------------ACPCALGLATPTAMLVGTSLGATRGLL-------LRGGNILEKFSMVNVIIFDKTGTLTIGRPVVTKVVTPSRMDHSD-----------------------------SRQHFDGSWSEDDVLKLAAAVESNTIHPVGKAIVEAA---------QAVKSPNIK--------------------------------------------------------VVD--GTFVEEPGSGAVAVIDDK--TVSVGTLEWV--QR---------HGVGDSLLLETD--------------------------------------------------------------------EE--LRNKSVVYVGVNNK--LAGLIYFEDQIREDARHVVDSLH-RQGISVYMLSGDKR-STAEYVASIVGI--------------PK---DK-VLSQ----------VK----------------------PDEKRKFVSELQEN-------------QNVVAMVGDGINDAAALASAHIGVAMGG--GV----GAASEVSSIVLMGNR-------------LSQLLDALALSQLTMKTVKQNLWWAFAYNI----------------------------VXXX-------------------------------------------------------------------------------------------------------------------------------------------------------------------------------------------------------------
>Mimulus_guttatus_4155@17672412
------------------------------------MEST------------LLSVGASTMSIAALSRSLNSHS----TPIIAHLH-------RRFST------TLPSQIALLQLS----RR-----V-----ELR--RFGP-GHL-------VRGHDS---------------VDLRRNRLQFSVRSA--------SSGGGGFDGIDGGA-GGGGGGGDG----------A------------------------AEGGDAKASAVTSGAAGASPLSSEV----IILDVGGMTCGGCAASVKRILESQPQVSSASVNLTTETAIVWPSSEAKVV--------------PNWRE---DIGEALAKHLTNCGFKSNLRD--------------------------------------------------LRRVNFYENFEKKINEKRELLKKSGRGLIVSWTLCAVCIFGHLSHFVGA--------KAAWIHA----LHSTGFHVSLSLFTLLGP-GRQ--------------LIVDGMKSLLRGAPNM----NTLVGLGALSSFAVSSLAALMPKLG--------------------------------------W-KMFFEEPV--------------------------------------MLIAFVLLGRNLEQRAKIRAT--------------SDMTGLLSILPSKARLLINGN---A----------------------------EELSSTVE---VPSSSLIVGDQIIVLPG-----DRIPAD--------GIVKAGRSSVDESSFTGEPLPVTKLPGAEVAAGSINLNGKITIEVRRPGGETA-------------------------------IGDIV-RM----------------------------VEDAQTREAPVQRLADKVAGHFTYGVMALSAATFMFWNLFGSRILPAAIHQ-------------------------------------------GSSMSLALQLSCSVLVV-------------------ACPCALGLATPTAVLVGTSLGATRGLL-------LRGGSILEKFSTVNTIVFDKTGTLTIGKPTVTKVVIQGGQKYANS---------------------------ELDSNSRHNWSEVEVLQLAAGVESSTIHPIGKAIVNAA---------KALNCPNVK--------------------------------------------------------VTE--GTFTEEPGSGAVATVDEK--KVAVGTLEWV--QR---------HGVVGDSPFQEA--------------------------------------------------------------------EE--FKNQSVVYVGVDGV--LAGVVYVEDQIREDAKHVIESLT-RQGINTYLLSGDKK-SAAEYVASAVGI--------------PR---ER-VXXX--------------------------------------------------------------------------------------------------------------------------------------------------------------------------------------------------------------------------------------------------------------------------------------------------------------------------------------------------------------------------------------------------------
>Linum_usitatissimum_4006@23163743
----------------------------------------------------------------------------------------------------------------------------MMAAELL------RLP---------VTPLPKFCHGQSQRFRF-----------DLV----------------------DFNAQL-------SKR---RHF----LLRR---QRVLPN-FSVSSS---LQ-T-K---PELQD---SPIEAPERLKDSP----LLLDVSGMMCGACVSRVKSVISSDGRVESVVVNMLTETAAVKLRPEAVET------------------ETPVNVADSLAQRLTDCGFDSKRRISG---MGV--------------------------A-------------------GNVKKWKEMVEKKEEMLINSRNRVVFAWTLVALCCGSHGSHILHSFGI-H-LAHGSFFDF----LHNSYVKGGLATGALLGP-GRD--------------LLFDGLLAFKKGSPNM----NSLVGFGSIAAFLISAVSLLNPGLQ--------------------------------------WDASFFDEPV--------------------------------------MLLGFVLLGRSLEERARIRAS--------------SDMNELLSLVSTQSRLVVTSSDNN-S---------------------AADTVLGSDAICAE---VPTDDVRVGDTILVLPG-----ETIPVD--------GAVVAGRSVVDESMLTGESLPVFKEKDLKVSAGTVNWDGPLRIEASSTGSNST-------------------------------ISRIV-SM----------------------------VEEAQGREAPVQRLADAIAGPFVYSIMTISAATFAFWYYIGSHMFPDVLLNDIAG-------------------------------------PDGNPLLLSLKLAVDVL---------------------------------------------------------------------------TGTLTKGKPSVSGVASL-------------------------------------------SHEEEEILQIAAAVEKTAQHPIARAVINKA---------ESLNL--------------------------------------------------------NI--PET--RGQITEPGFGTLAEVEGR--LVAVGSLDWV--NK---------RFHQRAAVTDIEKLE--------------------------------------------AAVRHQSSKEML---------NS--NYSKTVVYVGREGE-GIIGAIALSDCLRHDAESTVSRLH-QKGITAVLLSGDRE-EAVATIAKNVGI--------------ES---EF-INAS----------LS----------------------PQQKSEVISTLQSA-------------GHNVAMVGDGINDAPSLALADVGIALQSETQE----TAASDAASIILLGNK-------------LSQVVDALDLARATMAKVHQNLSWAVAYNI----------------------------VAVPIAAGVLLPQYDFAMTPSLSGGL------------------MALSSILVVSNSLLLQLH--RS-P---NARK--GSV---------------------------------------------------------------------------------------------------------------------------------
>Oryza_sativa_4530@24122414
---------------------------------------------------------------------------------------------------------------------------MAATASRS------PLH---------VTAP-V----RG--VNP----------LLLRRLRLG------------------RGGGC-------GKASTAQRF----CLVV---LPRGPA-VATPRS---TA-DPSASASSAVDAAAAAGEGEGASDAAT----VLLDVSGMMCGGCAARVRTILAADERVETAAVNLLAESAAVRLRSPEP------------------------AAGKELAARLTECGFPSVARRGGAA-SGA--------------------------S-------------------DSARKWREMAARKAELLTRSRGRVAFAWTLVALCCGSHATHFLHSLGI-H-VGHGTFLDL----LHNSYVKCGIAIAALFGP-GR---------------ILFDGLRAFKQGSPNM----NSL---------------------------------------------------------------------V--------------------------------------MLLGFVLLGRSLEESARLKAS--------------SDMNELVSLLSPQSRLVVTSSSDD-P---------------------SSDGVLNSDAITVE---VPVDDVRVGDFILVLPG-----ETIPVD--------GNVLGGSSFVDESMLTGESLPVPKEKGFPVFAGTVNWDGPLKIKATTTGPSST-------------------------------IAKIV-RM----------------------------VEDAQAREAPVQRLADSIAGPFVYTVMTLSAATFSFWYYIGTHIFPEVLLNDISG-------------------------------------PDGDSLLLSLKLAVDVLVV-------------------SCPCALGLATPTAILIGTSLGAKRGLL-------IRGGDVLERLAGIDAIVLDKTGTLTKGRPVVTSIASL-------------------------------------------AYEEAEILRLAAAVEKTALHPIANAIMEEA---------ELLKL--------------------------------------------------------DI--PAT--SGQLTEPGFGCLAEVDGC--LVAVGTLDWV--HN---------RFETKASSTELTDLG--------------------------------------------NHLEFVSSSE-A---------SS--NHSKSIAYVGREGE-GIIGAIAVSDVLRDDAKATVDRLQ-QEEILTFLLSGDRK-EAVESIGRTVGI--------------RS---EN-IKSS----------LT----------------------PHEKAGIITALQGE-------------GRRVAMVGDGINDAPSLAAADVGVAMRTNSKE----SAASDAASVVLLGNR-------------LSQVXXX--------------------------------------------------------------------------------------------------------------------------------------------------------------------------------------------------------------------------------------------------------------------
>Zea_mays_4577@20869885
-------------------------------------------------------------------------------------------------------------------------------------------------------------------------------------------------------------------------------------------------------------------------------------------------------------------------------------------------------------------------------------------------------------------------------------------------------------------------------------------------------------------------------------------------------------------------------------------------------------------------------------------------------------------------------------------------------------------------------------------------------------------------------------------------------------------------------------------MLTGESLPVAKETGLPVFSGTVNWDGPLKIRATCTGPSST-------------------------------IAKIV-RM----------------------------VEDAQAREAPVQRLADSIAGPFVYTVMTLAATTFSFWYYIGTHLFPEVLLNDIAG-------------------------------------PDGDSLLLSIKLAVDVLVV-------------------SCPCALGLATPTAILIGTSLGAKRGLL-------VRGGDVLERLAGIDTLVLDKTGTLTEGKPVVTSIASL-------------------------------------------AYEETEVLRLAAAVEKTALHPIANAIMNKA---------ELLKL--------------------------------------------------------DI--PIT--SGQLTSPGFGCLAEVDGS--LVAVGTLDWV--HD---------RFETKASPTELRDLR--------------------------------------------NRLEFMLSSEAS---------SS--NQSKSIAYVGREGE-GIIGAIAISDILREDANLTVERLQ-QESITTFLLSGDRG-EAVTSIGRTIGI--------------RN---EN-IKSS----------LT----------------------PQDKASIISTLQAK-------------GHRVAMVGDGINDAPSLAAADVGIAMRTHSKE----NAASDAASVVLLGNR-------------LSQVVDALSLSKATMAKVHQNLAWAVAYNI----------------------------VAIPIAAGVLLPQYDFAMTPSLSGGL------------------MALSSIFVVSNSLLLQLH--GS-F---QNTE--KRQGDLSSRLN-------------------------------------------------------------------------------------------------------------------------
>Manihot_esculenta_3983@17991051
-----------------------------------------------------------------------------------------------------------------------------------------------------------------------------------------------------------------------------------------------------------------------------------------------------------------------------------------------------------------------------------------------------------------------------------------------------------MKNLIFMEKCGEIMLAWLRRKSV---------------------EMFGI----WQEKGFHLSLSLFTLLGP-GRQ--------------LILDGVKSLLKGAPNM----NTLVGLGALSSFAVSSLAALIPKLG--------------------------------------W-KAFFEEPI--------------------------------------MLIAFVLLGRNLEQRAKIKAT--------------SDMTGLLSILPSKARLLIHDD---A----------------------------KDRGSIVE---VPCTSLSVGDQIFVLPG-----DRVPAD--------GIVRAGRSTIDESSFTGEPLPVTKLPGSQVAAGSINLNGTLTVEVQRPGGETA-------------------------------IGDIV-RL----------------------------VEEAQSREAPVQRLADKVSGHFTYGVMALSAATFMFWNLFGTHVLPAAFHH-------------------------------------------GNPVSLALQLSCSVLVI-------------------ACPCALGLATPTAVLVGTSLGATRGLL-------LRGGSVLEKFSMAKTIVFDKTGTLTIGRPVVTKVVTPG---------------------------------------------EVEVLKLAAGVESNTIHPVGKAIVEAA---------QAAGCQNVK--------------------------------------------------------VKD--GTFMEEPGSGAVATIENK--KVSVGTLDWV--QR---------NGVYDNPFQEV---------------------------------------------------------------------ED--LKNQSIVFVGVDNT--LAGLIYLEDQIREDARYVVESLS-RQGINVWMLSGDRR-NTAEYVASIVGI--------------PK---DK-------------------------------------------------------------------------------------------------------------------------------------------------------------------------------------------------------------------------------------------------------------------------------------------------------------------------------------------------------------------------------------------------------------
>Gossypium_raimondii_29730@26801511
------------------------------------------------------------------------------------------------------------------------------------------------------------------------------------------------------------------------------------------------------------------------------------------------------------------------------------------------------------------------------------------------------------------------------------------------------------------------------------------------------------------------------------------------------------------------------------------------------------------------------------------------------------------------------------------------------------------------------------------------------------------------------------------------------------------------------------------------------------------------------------------------------------------MGDIV-RL----------------------------VEEAQSREAPVQRLADKVAGHFTYGVMALSAATFMFWNLFGARIIPASIYQ-------------------------------------------GSAVSLALQLSCSVLVV-------------------ACPCALGLATPTAMLVGTSLGATRGLL-------LRGGNILEKFSMVNVIIFDKTGTLTIGRPVVTKVVTPSRMDHSD-----------------------------SRQHFDGSWSEDDVLKLAAAVESNTIHPVGKAIVEAA---------QAVKSPNIK--------------------------------------------------------VVD--GTFVEEPGSGAVAVIDDK--TVSVGTLEWV--QR---------HGVGDSLLLETD--------------------------------------------------------------------EE--LRNKSVVYVGVNNK--LAGLIYFEDQIREDARHVVDSLH-RQGISVYMLSGDKR-STAEYVASIVGI--------------PK---DK-VLSQ----------VK----------------------PDEKRKFVSELQEN-------------QNVVAMVGDGINDAAALASAHIGVAMGG--GV----GAASEVSSIVLMGNR-------------LSQLLDALALSQLTMKTVKQNLWWAFAYNI----------------------------VGIPIAAGTLLPLTGTMLTPSIAGAL------------------MGLSSIGVVTNSLLLRFR--FS-L---QQQQ--AYR--SSLQPPPHA--AMD--------------------------INNDLAKDHSRAKLKKPDSIT------------------------------------------------------------------
>Vitis_vinifera_29760@17842942
----------------------------------------------------------------------------------------------------------------------------------------------------------------------------------------------------------------------------------------------------------------------------------------------------------------------------------------------------------------------------------------------------------------------------------------------------------------------------------------------------------------------------------------------------------------------------------------------------------------------------------------------------------------------------------------------------------------------------------------------------------------------------------------------------------------------------------------------------------------------------------------------------------------------------------------------------------------------------------------MFWNLFGARILPAAFHQ-------------------------------------------GSSVSLALQLSCSVLVV-------------------ACPCALGLATPTAILVGTSLGATKGLL-------LRGGNILEKFSEMNTIVFDKTGTLTIGRPVVTKVVTPGCEKDTD-----------------------------SRKSSKSIWSEVEVLKLAAGVESNTIHPVGKAIVEAA---------RAVNCQNVK--------------------------------------------------------VVD--GTFVEEPGSGAVATVENK--KVSVGTFDWV--QR---------HGVQENPFQEV---------------------------------------------------------------------DE--LKNQSVVYVGVDGT--LAGLIYFEDQIRDDARHVVESLS-RQGISVYMLSGDKR-NAAEHVASSVGI--------------PK---DK-VLSG----------VK----------------------PNEKSKFIRELQKA-------------HNTVAMVGDGINDAAALASSDIGIAMGG--GV----GAASEVSSIVLMGNR-------------LSQLLDAFELSRLTMKTVKQNLWWAFAYNI----------------------------VGIPIAAGMLLPITGTMLTPSIAGAL------------------MGLSSVGVMTNSLLLRSK--FS-A---KQKQ--IYEASPNSKAYL----------------------------------VPDRPGDQKEKLKQHSYSPSR-----------------------------------------------------------------
>Prunus_persica_3760@17646735
--------------------------------------------------------------------------------------------------------------------------------------------------------------------------------------------------------------------------------------------------------------------------------------------------------------------------------------------------------------------------------------------------------------------------------------------------------------------------------------------------------------------------------------------------------------------------------------------------------------------------------------------------------------------------------------------------------------------------------------------------------------------------------------------------------------------------------------------------------------------------------------------------------------------------------------------------------------------------------MTLSAATFLFWSLIGGHILPAAFHG-------------------------------------------GNSVSLALQLSCSVLVV-------------------ACPCALGLATPTAVLVGTSLGAKRGLL-------LRGGNILEKFSMVNTIVFDKTGTLTMGKPVVTKILTP----------------------------------------------ELDVLKFAAGVESNTVHPVGKAIVEAA---------QAVNCHNMK--------------------------------------------------------IVD--GTFLEEPGSGAVATIENK--KVSIGTLDWV--RR---------HGVNENPFQEV---------------------------------------------------------------------EA--HKSQSVVYVGIDST--LAGLICFEDQIREDAGQVVKSLS-KQGINVYMLSGDKR-NNAEYVASVVGI--------------PK---EK-VISG----------VK----------------------PREKKKFITELQKD-------------QNIVAMVGDGINDAAALASSHVGIAMGG--GV----GAASEVSSIVLLGNR-------------LSQVLDALELSRLTMKTVKQNLWWAFAYNI----------------------------VGLPIAAGVLLPVTGTMLTPSIAGAL------------------MGLSSVGVMANSLLLRYK--FS-S---KQGE--IYMRKVRRCSRKYM--ASG----------------------------------K-------PAK--------------------------------------------------------------------
>Zea_mays_4577@20869886
----------------------------------------------------------------------------------------------------------------------------------------------------------------------------------------------------------------------------------------------------------------------------------------------------------------------------------------------------------------------------------------------------------------------------------------------------------------------------------------------------------------------------------------------------------------------------------------------------------------------------------------------------------------------------------------------------------------------------------------------------------------------------------------------------------------------------------------------------------------------------------------------------------------------------------------------------------------------------------------XXXYYIGTHLFPEVLLNDIAG-------------------------------------PDGDSLLLSIKLAVDVLVV-------------------SCPCALGLATPTAILIGTSLGAKRGLL-------VRGGDVLERLAGIDTLVLDKTGTLTEGKPVVTSIASL-------------------------------------------AYEETEVLRLAAAVEKTALHPIANAIMNKA---------ELLKL--------------------------------------------------------DI--PIT--SGQLTSPGFGCLAEVDGS--LVAVGTLDWV--HD---------RFETKASPTELRDLR--------------------------------------------NRLEFMLSSEAS---------SS--NQSKSIAYVGREGE-GIIGAIAISDILREDANLTVERLQ-QESITTFLLSGDRG-EAVTSIGRTIGI--------------RN---EN-IKSS----------LT----------------------PQDKASIISTLQAK-------------GHRVAMVGDGINDAPSLAAADVGIAMRTHSKE----NAASDAASVVLLGNR-------------LSQVVDALSLSKATMAKVHQNLAWAVAYNI----------------------------VAIPIAAGVLLPQYDFAMTPSLSGGL------------------MALSSIFVVSNSLLLQLH--GS-F---QNTE--KRQGDLSSRLN-------------------------------------------------------------------------------------------------------------------------
>Populus_trichocarpa_3694@27004647
-------------------------------------------------------------------------------------------------------------------------------------------------------------------------------------------------------------------------------------------------------------------------------------------------------------------------------------------------------------------------------------------------------------------------------------------------------------------------------------------------------------------------------------------------------------------------------------------------------------------------------------------------------------------------------------------------------------------------------------------------------------------------------------------------------------------------------------------MLTGESLP----------------DGPLRIEALSVGSNST-------------------------------ISSII-CM----------------------------VEDAQGNEAPIQRLADSIAGPFVYSVMTISAVTFSFWYYTGSHFFPDVLLNDIAG-------------------------------------PDGDPLLLSLKLSVDVLIV-------------------SCPCALGLATPTAILVGTLLRAKQGLL-------IRGGDVLERLASINYVALDKTGTLTEGKPAVSAVSSI-------------------------------------------SYKDSEILQMAAAVEKTALHPIARAIVNKA---------ESLKL--------------------------------------------------------TI--PVT--RGQLTEPGFGTLAEVDGS--LVAVGSLDWV--QE---------RFQRRTSMSDLKDLE--------------------------------------------TEVMYQSSEGMS---------SS--SYSKTVVYVGREGE-GIIGAIAISDGLCHDAESTVI----------------------------------------------N---EF-INAS----------LN----------------------PRQKYKAITSLQAA-------------GHRVAMVGDGINDAPSLALADVGIAIQNEAQE----NAASDVASIVLLGNR-------------LSQVVDALDLSRATMAKVYQNLSWAIAYNV----------------------------VAIPIAAGVLLPQYDFAMAPSLSGGL------------------MALSSVFVVTNSLPLQLH--KS-----------------------------------------------------------------------------------------------------------------------------------------------
>Gossypium_raimondii_29730@26801512
-----------------------------------------------------------------------------------------------------------------------------------------------------------------------------------------------------------------------------------------------------------------------------------------------------------------------------------------------------------------------------------------------------------------------------------------------------------------------------------------------------------------------------------------------------------------------------------------------------------------------------------------------------------------------------------------------------------------------------------------------------------------------------------------------------------------------------------------------------------------------------------------------------------------------------------------------------------------------------------------------------------------------------------------------------------------------------------------------------MLVGTSLGATRGLL-------LRGGNILEKFSMVNVIIFDKTGTLTIGRPVVTKVVTPSRMDHSD-----------------------------SRQHFDGSWSEDDVLKLAAAVESNTIHPVGKAIVEAA---------QAVKSPNIK--------------------------------------------------------VVD--GTFVEEPGSGAVAVIDDK--TVSVGTLEWV--QR---------HGVGDSLLLETD--------------------------------------------------------------------EE--LRNKSVVYVGVNNK--LAGLIYFEDQIREDARHVVDSLH-RQGISVYMLSGDKR-STAEYVASIVGI--------------PK---DK-VLSQ----------VK----------------------PDEKRKFVSELQEN-------------QNVVAMVGDGINDAAALASAHIGVAMGG--GV----GAASEVSSIVLMGNR-------------LSQLLDALALSQLTMKTVKQNLWWAFAYNI----------------------------VGIPIAAGTLLPLTGTMLTPSIAGAL------------------MGLSSIGVVTNSLLLRFR--FS-L---QQQQ--AYR--SSLQPPPHA--AMD--------------------------INNDLAKDHSRAKLKKPDSIT------------------------------------------------------------------
>Linum_usitatissimum_4006@23159588
----------------------------------------------------------------------------------------------------------------------------------------------------------------------------------------------------------------------------------------------------------------------------------------------------------------------------------------------------------------------------------------------------------------------------------------------------------------------------------------------------------------------------------------------------------------------------------------------------------------------------------------------XXX--------------------------------------MLLGFVLLGRSLEERARIRAS--------------SDMNELLSLVSTQSRLVVTLSDNN-S---------------------PADTVLGSDAICAE---VPTDDVRVGDTILVLPG-----ETIPVD--------GKVVAGRSVVDESMLTGESLPVLKEKGLKVSAGTVNWDGPLRIEASSTGSNST-------------------------------ISRIV-S-----------------------------------------------------------------------------------------------------------------------------------------M---------------------------------------------------------------------------TGTLTKGKPSVSGVASL-------------------------------------------CHEEEEILQIAAAVEKTAQHPIARAIVNKA---------ESLNL--------------------------------------------------------NI--LET--RGQITEPGYGTLAEVEGR--LVAVGSLDWV--NK---------RFHQRTAVTDIENLE--------------------------------------------AAVRHQSSKEML---------NS--NYSKTVVYVGREGE-GIIGAIALSDCLRHDAESTVSRLQ-QKGITAVLLSGDRE-EAVATIAKTVGI--------------ES---EF-INAS----------LS----------------------PQQKSEVISTLQSA-------------GHNVAMVGDGINDAPSLALADVGIALQTETQE----TAASDAASIILLGNK-------------LSQVVDALDLARATLAKVHQNLSWAVAYNV----------------------------MAVPIAAGVLLPQYDFAMTPSLSGA----------------------------------------------------------------------------------------------------------------------------------------------------------------------------------------
>Hordeum_vulgare_4513@MLOC_58244.7
---------------------------------------------------------------------------------------------------------------------------------------------------------------------------------------------------------------------------------------------------------------------------------------------------------------------------------------------------------------------------------------------------------------------------------------------------------------------------------------------------------------------------------------------------------------------------------------------------------------------------------------------------------------------------------------------------------------------------------------------------------------------------------------------------------------------------------------------------------------------------------------------------------------------------------------------------------------------------------------------------------------------------------------------------------------------------------------------------------XXXGAKRGLL-------IRGGDVLERLAGIDAIVLDKTGTLTKGKPVVTSIASL-------------------------------------------AYDEVDILRLAAAVEKTALHPIANAIMKEA---------ELCKL--------------------------------------------------------DI--PTT--SGQLTQPGFGCLAEVDGR--LVAVGNLDWV--HN---------RFETKASPTELSDLG--------------------------------------------KRLEFVPSSEAS---------SS--NQSKSIAYIGREGE-GIIGAIAISDVLRDDAKSTVDRLQ-QEGIATYILSGDRK-EAVEGIGEAVGI--------------RS---EN-RRSS----------LT----------------------PQEKAGIISTLQGE-------------GHRVAMVGDGINDAPSLAAADVGIAMRTHSKE----NAASDAASVVLLGNR-------------LSQVVDALSLSKATMAKVHQNLAWAVAYNI----------------------------VAIPVAAGALLPQFDFAMTPSLSGGL------------------MALSSIFVVSNSLLLQLH--GS-F---QKTE--RPGPDDLKSRP-KSQM--------------------------------------------------------------------------------------------------------------------
>Glycine_max_3847@26303437
----------------------------------------------------------------------------------------------------------------------------------------------------------------------------------------------------------------------------------------------------------------------------------------------------------------------------------------------------------------------------------------------------------------------------------------------------------------------------------------------------------------------------------------------------------------------------------------------------------------------------------------------XXX--------------------------------------MLLGFVLLGRSLEEKARIQAS--------------SDMNELLSLISTQSRLVITSTEGS-P---------------------STDTVLSSDAICVE---VPTDDIRVGDSVLVLPG-----ETIPID--------GMVISGRSVVDESMLTGESLPVFKEKGLTVSEGTINWDGPLRIEASSTGSNTM-------------------------------ISKIV-RM----------------------------VEDAQSREAPVQRLADSIAGPFVYSVMTLSAATFAFWYSVGSHIFPEVLLNDIAG-------------------------------------PEGDPLLLSLKLSVDV--V-------------------SCPCALGLATPTAILVGTSL-----------------------------------GTLTKGKPVVSAISSI-------------------------------------------LYGESEILRLAAAVEKTASHPIAKAIVNKA---------ESLEL--------------------------------------------------------IF--PVT--KGQLVEPGFGTLAEVDGH--LIAVGSLEWV--HE---------RFQTRGNLPDLTNLE--------------------------------------------HSLMNH-SLNTT---------SS--KYSKTVVYVXXX-----------------------------------------------------------------------------------------------------------------------------------------------------------------------------------------------------------------------------------------------------------------------------------------------------------------------------------------------------------------------------------------------------------------------------------------------------------------------------------------
>Trichodesmium_erythraeum_203124@113475254
-----------------------------------------------------------------------------------------------------------------------------------------------------------------------------------------------------------------------------------------------------------------------MQVTPKRETTIHNSLPET----ITLDVSGMKCAGCVKAVERQLNQQIGVISARVNLATEVATVECEKDQ-------------------------IDPNILAQKLTDNGFPTQPRLDNSKN----------------------------------------------------YAAQKQTERHRQEIKQQIWRIAIASLLLILSSIGHLGHFIGSE-I-P-------------ILGNIWFHAVLASLALLVP-GRE--------------IIIDGARSLSRNAPNM----NTLVGLGAVTAYTTSIVALLVPELG--------------------------------------W-ECFFDEPV--------------------------------------MILGFILLGKTLEQQARYRAA--------------STLHSLIALQPATARLVSAPKCN------------------------------NNSSEPLE---IPASQVKVGEYLQVLPG-----EKFPVD--------GKICDGKTTVDESMLTGESIPVVKEFGSNVAAGTINKSSTIVMQTTHTGSETT-------------------------------LAQII-KL----------------------------VETAQTRKAPIQNLADTVAGYFTYGVMTIAAITFLFWYFVGTNIWSEVLQTSSH---------------------------------QGIMTYSTSPLLLSLKLAIAVLVI-------------------ACPCALGLATPTAILVGSSVGAQRGLL-------IKGGDVLEKVHELDTIVFDKTGTLTTGHPTVTNIVGN---------------------------------------------NPELLLRVAATVESGTSHPLAEAILQKA---------QEENV--------------------------------------------------------EL--LSA--TDFYTEPGLGASAIVDGK--LALVGNLEWL--KN---------YQIVVEPEN-------------------------------------------------------------V---------PT--LTDKTAVYVSFDRA--LLGLIEVSDTLRDDALVTVKSLQ-DVGLKVMLLTGDRA-CVAKVIAQQLGL--------------TA---EN-MLAE----------VP----------------------PEGKAEAIAALQSK-------------GEKVGMVGDGINDAPALAQANVGIGMQT--GT----DVAMETADIVLMQNK-------------LMDVVESIKLSRATFNKIRQNLFWAFAYNI----------------------------VGIPVAMGVLLPSLGIILNPSAAGAL------------------MAFSSVSVVTNSLLLRNR--NC-----------------------------------------------------------------------------------------------------------------------------------------------
>Synechococcus_sp._64471@113954784
----------------------------------------------------------------------------------------------------------------------------------------------------------------------------------------------------------------------------------------------------------------------------MTNSANASNSPPT----MLLDVEGMKCGGCVRSVERTLLDQPGVCEASVNLVTRSAWLRFENDSV------------------------ADLDGVVEALTARGFSAHPRETNAFGAA-------------------------------------------------------VEADRSWGWWKQWRQLIVALVLLVLSVVGHLAEAGTVH-V-P-------------PLGSLPFHAGLATVALVGP-GRP--------------ILISGWRSARMGVPTM----DTLVSLGVGSAYLASLVALAWPQVG--------------------------------------W-PCFFNEPV--------------------------------------MLLGFVLLGRFLEERARRRTG--------------RALQDLAALQPDVARLLMDDGAI------------------------------------RE---VSVSALRPGEHVQLLAG-----DRVPVD--------GIVREGHSAVDLSSLTGEPLPLDASPGAELSSGSLNLEATLIVEVQRIGRETA-------------------------------LARII-DL----------------------------VEQAQARKAPIQGLADRVAGQFCYAVVSFAILTFLFWWQVGCRLWPQVLDVPVAMLD----------HGHA------------HGLHGSLGAGAETPLGLALQLSIAVLVV-------------------ACPCALGLATPTVITVSSGLAAKQGWL-------FRGGDVIELAASVQRMVFDKTGTLTLGRPLVDSVLAS-E-------------------------------------------DPSQTLQLAASLEQTSRHPLAHALLQEA---------QRLQL--------------------------------------------------------PL--LGV--ESSRTTPGAGMEGRLQGVDGLVRVGSPEWL--SE---------QGVSWTEQQQQT--------------------------------------------------------LDS---------VV--QRGQSLVAVALAEN--PLGLVTVDDRLRPDASLAIHRLR-DQGQSVAMLSGDRR-QTVERVGRELGF--------------AD---AD-LAWQ----------LL----------------------PHQKLERLELLREQ--------------GSVAMVGDGINDAPALAAADLGIAVGT--GT----QIAQDTADLVLLGER-------------LEAVPEALCLARRTMAKIRQNLIWAFGYNL----------------------------IALPIAAGVLLPGFGLLLSPPLAALL------------------MAFSSVSVVLNALSLRLR---------------------------------------------------------------------------------------------------------------------------------------------------
>Prochlorococcus_marinus_167542@123965394
--------------------------------------------------------------------------------------------------------------------------------------------------------------------------------------------------------------------------------------------------------------------------------------MKS----IQLNINGMKCGGCVNTVENILKNSDGIENVSVNLLTESAYIEVNKTF-------------------------QNIDQVLENLNQSGFPSKIYINDFSKKVN-----------------------------------------------------KVQLEKKKKWVNQWKKLTFALLLLLLSGLGHLAEGGYLN-L-P-------------ILGNLFFHALLATTALLFP-GRE--------------ILIKGFKSFLRNRPDM----DSLVALGVTSAYITSLLSLIFPSTG--------------------------------------F-PCFFNEPV--------------------------------------MLLGFILIGRFLEERAKYHTG--------------SSIGELLDLQPEMANIYLEENKV------------------------------------KS---VRVHSLKPGDEIQLLAG-----DRVPAD--------CTVIEGNSSLDVSHITGESKPINVRPGEHLLNGSLNLNSTLRLKVIKVGDDTS-------------------------------LAKLV-NL----------------------------IESVQFNKPPIQRIADQIAGKFTYFVLFIATSSFFFWWKGAKQIWPDLLIHDHHGLI----------DASN------------HTLHNSLGSNAENFLSLAIQLSIAVLVI-------------------ACPCALGLATPTVITVASGKAAKKGIL-------FKGGDKIEMASKINHIIFDKTGTLTKGEPFIINYINS-D-------------------------------------------DNLYLLKVSASLESQSRHPIAKALVKEA---------NKQNL--------------------------------------------------------SL--LPI--KSIHTESGRGISGDLESIDGVINIGSIEWL--IS---------KGVIIDSESQKM--------------------------------------------------------LET---------QE--NKSHSVIGVSINNE--LLGFILLGDLLREDSISSVQKLR-KDNYKINILSGDRK-ETVVELAKKIGS--------------PE---DE-IKWD----------LL----------------------PEMKLKIIENLKEN--------------YKVAMIGDGINDAPALAASNLGIAVGS--GT----QIAKANADVVLMGDH-------------LSGLPYALSLAKRTIRKIKQNIFWAFGYNL----------------------------IAIPLAAGILFPKYGILLTPSIAALL------------------MATSSITVVINALSLE-----------------------------------------------------------------------------------------------------------------------------------------------------
>Prochlorococcus_marinus_146891@123967685
--------------------------------------------------------------------------------------------------------------------------------------------------------------------------------------------------------------------------------------------------------------------------------------MES----IQLNITGMKCGGCVSTVEKILNNSDGIENVSVNLLTESAYFEITQNH-------------------------IEIESVLENLKENGFPSKIYINDFSKKIN-----------------------------------------------------KSELEKKKKWNNQWKKLTFALLLLFFSGLGHLAEGRYIN-F-P-------------ILGNILFHASLATLALLFP-GRG--------------IIINGFKSFIKNHPDM----DSLVALGVISAYTTSLLSLIFPATG--------------------------------------F-PCFFNEPV--------------------------------------MLLGFILIGRFLEERARYQTG--------------SSIGELLDLQPEMANIYTEDNHI------------------------------------KS---IRVNTLRPDQEIQVLAG-----DRVPAD--------CIVTQGNSYVDVSHITGESKPIEVKEGEILSSGSLNLNSTLRLKVQKVGGDSS-------------------------------LAKLV-NL----------------------------IESVNARKPRIQRVADEIAGKFTYFVLIFATLTFFFWWKGARNIWPDLLSHNNQ-LI----------THSS------------HTLHSSLGSNAENFLSLAIQLSIAVLVI-------------------ACPCALGLATPTVITVASGKAAKKGVL-------FKGGDKIEMASKINHIIFDKTGTLTKGKPFIVDYKNN-D-------------------------------------------DHSFLLRIAASLEKESRHPIADALIQEA---------KKQNL--------------------------------------------------------SL--FPI--KKIFNHTGRGISGELESIDGLINIGNIEWL--VS---------KGIIIDSDAKKV--------------------------------------------------------IEN---------EE--TKTNTIIGVSIKDK--LLGFVFLGDLLRDDSIKTVQNLR-ENKFKINILSGDRK-QTVLALAKKIGC--------------KE---TE-VKWD----------LL----------------------PEMKLKTIENLKIN--------------NKVAMIGDGINDVPALASSDLGIAVGS--GT----QIAKANADVVLMGDQ-------------LNRLPYAFNLAKNTIRKIKQNLTWAFGYNL----------------------------LAIPLAAGILFPKYGILLTPSIAALL------------------MAISSITVVINALSLD-----------------------------------------------------------------------------------------------------------------------------------------------------
>Prochlorococcus_marinus_59922@124024338
-----------------------------------------------------------------------------------------------------------------------------------------------------------------------------------------------------------------------------------------------------------------------------MSRNDRPLAHPS----VALDIEGMKCGGCVQSVERILLEQPSVARASVNLVARTAWLDLNDP-------------------------GQSLDPILAALAARGFSAQPRNTGSVEQLT-----------------------------------------------------SSTRDSLGAWWSQWRQLMVALVLLLLSVLGHLAAGGHLE-L-V-------------IVGALPFHAGLATVALLGP-GRP--------------ILVGGARAALALTPTM----DTLVGLGVSSAYLASLVALLWPQVG--------------------------------------W-PCFFNEPV--------------------------------------MLLGFVLLGRFLEERARFRTG--------------RALQQLAQLQPDTARLLAGDGTI------------------------------------RE---VRVGALRPGERVQLLAG-----DRIPVD--------GMVLEGHSAVDVSSITGEPLPLEAAPGIELTSGSLNLEATLLLEVRHVGAETA-------------------------------LARII-SL----------------------------VEQAQARKAPIQGLADRVAGRFCYGVVSLALLTFLFWWQLGARLWPQVLHASGQGLV----------HG--------------YGHHVPLGGVAETSLGLALQLAIAVLVV-------------------ACPCALGLATPTVITVASGQAARRGWL-------FRGGDVIEMAASLRQVVFDKTGTLTLGRPLVAGVVGT-K-------------------------------------------KPDQLLQLAASLEQNSRHPLAHAVLQEA---------QRHRL--------------------------------------------------------AL--LPT--LATRTYPGSGLAGELEGVEATVRVGTPEWL--QA---------EGVHWTAELQAD--------------------------------------------------------VEQ---------SS--LQGQSVVAVALGEE--PLGLVTIDDRLRPDVSVALDRLR-EQGMTLAMLSGDRR-QAVERLGEQLGF--------------QS---HQ-LGWQ----------LL----------------------PDQKLERLQRLRKA--------------GLLAMVGDGINDAPALAAADLGIAVGT--GT----QIAQDSADLVLLGDR-------------LEGLPEALLLARRTMAKVRQNLTWAFGYNL----------------------------IALPIAAGLLLPGFGLLLSPPIAALL------------------MALSSITVVVNALALRTT---------------------------------------------------------------------------------------------------------------------------------------------------
>Prochlorococcus_marinus_167555@124024916
-----------------------------------------------------------------------------------------------------------------------------------------------------------------------------------------------------------------------------------------------------------------------------MSNKKIAQSKKS----ILLDIDGMRCGSCVQAVEKILKNHPNINNASVNLVTKTALVEIKEPN-------------------------YPFADVIQTLTSKGFPTRERPDQTITKNT-----------------------------------------------------ELERNENQNLWNKWRQLIIATSLLILSGLGHLIEGQQIS-F-P-------------LIGSLPFHAALATFALLGP-GKS--------------ILNAGIKSAIMLTPTM----DTLVSLGVMSAYIASIIALIWPTVG--------------------------------------W-PCFFNEPV--------------------------------------MLLGFVLLGRFLEERARINTG--------------TALKELAKLQPETANLILDNNEI------------------------------------RE---IRIGALRPGEKIQLLAG-----DRIPVD--------GLVIKGNSAIDISSLTGESLPLEAKPGVELPSGSLNLESTITLEVQKIGSETA-------------------------------IAKII-SL----------------------------VEEAQARKAPIQGLADKVAGMFCYGVTTLSLITFLFWWRIGTRIWPEVLEVSNTGFM----------HS--------------HNLHDHLMNTPQTPIGLSFQLSIAVLVV-------------------ACPCALGLATPTVITVASGEAAKRGWL-------FKGGDVIEMASKISQIIFDKTGTLTIGRPLVVGCWKN-N-----------------------------------------ESERNFMLKLAASIELESRHPLAQAIIQEA---------HKKEI--------------------------------------------------------KL--EKV--SSSTTYPGKGLAGKINNLEGLIRVGTPEWI--KS---------EGIEWNEMIENN--------------------------------------------------------FKL---------SK--RKAQSIVAVALDNK--LLGFFLIDDQIRKDAFLSINKLR-SRGFSLSLFSGDRD-SAVLSIGEKLGF--------------SA---KQ-VTWQ----------ML----------------------PSDKLNKLNLLKNN--------------GLVAMIGDGINDAPALAAADLGVAIGT--GT----QIAQDSADLVLLGEN-------------LEALPNAFNLSKQAMLKIKQNLAWAFGYNL----------------------------IALPIAAGLLLPSSGLLLSPPLAALL------------------MALSSISVVLNALSLKSK---------------------------------------------------------------------------------------------------------------------------------------------------
>Prochlorococcus_marinus_167546@126695488
--------------------------------------------------------------------------------------------------------------------------------------------------------------------------------------------------------------------------------------------------------------------------------------MES----IQLRITGMKCGGCVSTVEKILNNSDGIENVSVNLLTESAYFEITQKH-------------------------IEIEAVLKNLKENGFPSKIYINDFSKKIN-----------------------------------------------------KEELEKKKKWNNQWKKLTFALLLLLFSGLGHLAEGRYIN-F-P-------------ILGNIFFHASLATLALLFP-GRE--------------IIINGFKSFIKNRPDM----DSLVALGVTSAYITSLLSLIFPATG--------------------------------------F-PCFFNEPV--------------------------------------MLLGFILIGRFLEERARYQTG--------------SSIGELLDLQPEMANIYTEDNQI------------------------------------KS---IRVNTLRPNQEIQVLAG-----DRVPAD--------CIVTQGNSYVDVSHITGESKPIEVKEGENLSSGSLNLNSTLRLKVQKVGGDSS-------------------------------LAKLV-NL----------------------------IESVNARKPRIQRIADEIAGKFTYFVLIFATLTFFFWWQGARNIWPDLLSHNHQ-FI----------THSS------------HTLHSSLGSNAENFLSLAIQLSIAVLVI-------------------ACPCALGLATPTVITVASGKAAKKGVL-------FKGGDKIEMASKINHIIFDKTGTLTKGKPFIVDYKNN-D-------------------------------------------DYSFLLKVAASLEKESRHPIADALIQEA---------KKQNL--------------------------------------------------------SL--FPI--KKIVTHSGRGISGELESIDGLINIGNIEWL--LS---------KGIIIDSDAKKV--------------------------------------------------------IEN---------EE--TKTNTIIGVSIKDK--LLGFIFLGDLLRDDSIKTVQNLR-KNKFKINILSGDRK-QTVLALAKKIGF--------------KE---AE-VKWD----------LL----------------------PEMKLKTIENLKID--------------NKVAMIGDGINDVPALASSDLGIAVGS--GT----QIAKANADVVLMGDQ-------------LNGLPYALNLAKKTIRKIKQNLTWAFGYNL----------------------------LAIPIAAGILFPKYGILLTPSIAALL------------------MAISSITVVINALSLD-----------------------------------------------------------------------------------------------------------------------------------------------------
>Synechococcus_sp._32051@148240581
----------------------------------------------------------------------------------------------------------------------------------------------------------------------------------------------------------------------------------------------------------------------------------------M----VLLDVEGMKCGGCVRAVERTLQDQPGVQEASVNLVTRSAWLRLDPAALDP---------------------QQALEGALEALRSRGFSAQPRQSGVLSAN-------------------------------------------------------AEPDRAWGWWNQWRQLMVALVLLLLSVLGHLAEAGTLS-L-P-------------LIGTLPFHAGLATVALFGP-GRS--------------ILRSGWAAAISGVPSM----DTLVSLGVGSAYIASVVALVWPAVG--------------------------------------W-PCFFNEPV--------------------------------------MLLGFVLLGRFLEERARRRTG--------------RALKELAALQPSSARLVMADGSV------------------------------------RD---VPVEMLRPGERIELLAG-----DRIPVD--------GVIEEGYSAVDLSSLTGEPLPVDAGPGTELSSGCLNLEATLVMEVRRVGRETA-------------------------------LARII-SL----------------------------VEQAQARRAPIQGLADRVAGRFCYGVVSLALFTFLFWWLIGSSLWPQVLEVPVVLMD----------HGHG------------HGVHQSLGAAAQTPFGLGLQLAIAVLVV-------------------ACPCALGLATPTVITVSSGLAARQGWL-------FRGGDVIERSAEIERVVFDKTGTLTLGRPLVEAVLMS-D-------------------------------------------DPSRTIQLAASLEQTSRHPLAHALLQEA---------QRLNL--------------------------------------------------------PL--LPV--QDSRTVPGAGMEGTLADAPDPLRVGSLEWL--RS---------QGVEWPAHQRDA--------------------------------------------------------VEA---------AQ--TGGQSLVAVSLGHR--PIGLVAIDDRLRPDAVTALQRLR-SQGLSLGMLSGDRR-QAVERVGQTLGI--------------QT---DE-MAWQ----------LL----------------------PDQKLERLECWRQS--------------QPVAMVGDGINDAPALAAADLGIAVGT--GT----QIAQDTADLVLMGDR-------------LEALPEALGLARRTMRKIRQNLIWAFGYNL----------------------------IALPVAAGVLLPGFGILLSPPLAALL------------------MALSSVSVVVNALSLRLP---------------------------------------------------------------------------------------------------------------------------------------------------
>Synechococcus_sp._316278@148241352
------------------------------------------------------------------------------------------------------------------------------------------------------------------------------------------------------------------------------------------------------------------------------------MAPEA----LLLDIEGMKCGGCVSAVEKRLRAQPGVQEASVNLLSRSAWVELEPPA--------------------------TAESLLESLAALGFPGHLRDPDGELE-R-----------------------------------------------------LQQARQQQSWWSCWRQLVVALVLLLISSAGHLSSGG--------------------VLADMRLHALVATVALAGP-GRP--------------ILVRGWKGLAQGVPGM----DSLVGLGVGTAYLASMVALIWPSVG--------------------------------------W-SCFFNEPV--------------------------------------MLLGFVLLGRFLEARARRRTG--------------AALEELAQLQPETALLLLGDGST------------------------------------RS---IRVGGLRPGDHLRVLPG-----DRLPVD--------GVVIDGSSSLDESSLTGEPLPRSVASGDELAAGSLNLQAPLDLKVLRPGSESA-------------------------------LARVI-AL----------------------------VEQAQARKAPVQAMADRWAGRFTWIVMALALATFLFWWLLGSDLFPQVLDGM----------------AHG------------PGHHRSLGSGAETPFALALQLAIAVLVV-------------------ACPCALGLATPTAISVATGRAAHLGLL-------FRGGDVLEVAASVRTVLLDKTGTLTRGRPLLEDQLVIAD-----------------------------------------GLDASGLLQLAASLEQTTRHPLAWALLQAA---------EGQGL--------------------------------------------------------NL--LSC--SSSTTQAGDGVEGQLDSQQQLCRLGRLAWL--EH---------HGVHVPAMASAW--------------------------------------------------------QQQ---------QE--QGGATVLALAHGQE--LLGLLAVRDAMRPDAAEALAQLR-SDGLALAVLSGDRE-GPVRQLGQQLSL--------------QP---DQ-LAWG----------LR----------------------PEHKLQRLHQA--S--------------GPVAMVGDGLNDAPALAAADLGIAVGT--GT----QIAQDSADLVVLGER-------------LMAVPQALALARSAQAKIRQNLSWAFGYNL----------------------------LVLPLAAGVLLPGFGLLLTPPLAALL------------------MALSSITVVANALLLRAP--A------------------------------------------------------------------------------------------------------------------------------------------------
>Prochlorococcus_marinus_93060@157412487
--------------------------------------------------------------------------------------------------------------------------------------------------------------------------------------------------------------------------------------------------------------------------------------MES----IQLSITGMKCGGCVSTVEKILNNSDGIQNVSVNLLTESAYFEITKKH-------------------------IKIETVLENLKDNGFPSKIYINDFSKKIN-----------------------------------------------------KAELEKKKKWNNQWKKLTFALFLLFFSVLGHLAEGRYIN-S-P-------------ILGNIFFHASLATLALLFP-GRG--------------IILNGFKSFIQNRPDM----DSLVALGVTSAYTTSLLSLIFPATG--------------------------------------F-PCFFNEPV--------------------------------------MLLGFILIGRFLEERARYQTG--------------SSIGELLDLQPEMANIFTEDNQI------------------------------------KS---IRVNTLRPDQEIQVLAG-----DRVPAD--------CIVTQGNSYVDVSHITGESKPIEVKEGEKLSSGSLNLNSTLRLRVQKVGGDSS-------------------------------LAKLV-SL----------------------------IESVNARKPRIQRIADEIAGKFTYFVLIFATLTFFFWWKGARNIWPDLLSHNNQ-FI----------THSS------------HTLHSSLGINAENFLSLAIQLSIAVLVI-------------------ACPCALGLATPTVITVASGKAAKKGVL-------FKGGDKIEMASKINHIIFDKTGTLTKGKPFIVDYKNN-N-------------------------------------------DHSFLLRIAASLEKESRHPIADAVVQEA---------KKQNL--------------------------------------------------------IL--FPI--KKIFTHSGRGISGELDSIDGLINIGNIEWL--IS---------KGIIIDQNAKKI--------------------------------------------------------IEN---------EE--TKTNTIIGVSIKEK--LLGFILLGDLLRDDSIKAVQNLR-ESNFTINILSGDRK-QTVLALAKKIGC--------------KE---TE-VKWD----------LL----------------------PHMKLKIIESLKIN--------------NKVAMIGDGINDVPALASSDLGIAVGS--GT----QIAKANADVVLMGDQ-------------LNGLPYALNLAKKTIKKIKQNLTWAFGYNL----------------------------LAIPIAAGILFPKYGILLTPSIAALL------------------MATSSITVVINALSLE-----------------------------------------------------------------------------------------------------------------------------------------------------
>Acaryochloris_marina_329726@158334993
-----------------------------------------------------------------------------------------------------------------------------------------------------------------------------------------------------------------------------------------------------------------------------MTSLSPPPSTQQ----VVLAVSGMKCAGCVQAVEKRLQQQPGVATAVVNLVMEQAAIEYVPQE-------------------------IEPASLAQVLTIAGFPSHIQNREEEA-----------------------------------------------------------EPLPPQPLKEIQPLVLATVLVVLSGVGHLGHIPGFT-L-P-------------WLTSIQFHWGLATLALLGP-GRP--------------ILQEGWQGLWQNRPNM----NTLISLGSITAYLASVVAVVWPQLY--------------------------------------W-DCFFDAPV--------------------------------------MIVGLILLGRALEAQARGRTK--------------ASLEKLLALQPMVARWLPNPETQP--------------------------------DRTVD---IPVRDVQIGAWLQVLPG-----DKFPVD--------GRVLEGSTLVDEAMLTGEAMPVPKASGDEVVAGTLNQSALITIEATRTGQQTT-------------------------------LAQII-DL----------------------------VETAQTRKAPIQQFADRVAGYFTYGVLAIATLTFLFWVGIGVHLWPDVLASGTLPMM----------HS--------------PDVGMAEMAPRSAGILLGLKLAIAVLVI-------------------ACPCALGLATPTAILVGTSLGAERGLL-------IRGGDVLEQVDRLDTLIFDKTGTLTTGHPQVTDYWVSEGL------------PA---------------------LPVGDHLSSQTVLQLAASLEKGSRHPLATAIVEQA---------DAQDL--------------------------------------------------------AY--ASA--TALETVPGCGIKGQLEGT--FIRLGSAQWL--QD---------CGIVIPPQDQHQ--------------------------------------------------------GHH---------LA--QAGKTLIHLATDQT--YVGGVAVQDTLRSDAAQTLKDLK-GLGLRIQMLTGDQA-ETAHIVAQELGL--------------DP---TA-VRAG----------VT----------------------PGDKAAVIADLQAQ-------------GHQVGMVGDGINDAPALAQADVGISLSG--GT----DVAIETAQIILMSGD--ANP--------LYRLVDVLRLSRATFRKIQQNLFWALIYNL----------------------------IGLPIAAGILLPKFGILLSPASSAAL------------------MAFSSVSVVTNSLQLRRL--SL-Q---AKYS--SH----------------------------------------------------------------------------------------------------------------------------------
>Prochlorococcus_marinus_93059@159902686
-----------------------------------------------------------------------------------------------------------------------------------------------------------------------------------------------------------------------------------------------------------------------------MKPIKNQTKEES----ILLDVTGMKCGGCVQTVEKTLLNHKEVNNAFVNLVDRTALIDINDKS-------------------------TDLKEILTSLEKRGFQAKVRQNAKTN--N-----------------------------------------------------SFDINASQEWWKQWRQLMVSLCLLLLSVLGHLAEAKTIA-I-P-------------LLGNLIFHASLATFALFGP-GLK--------------ILKSGWNAVAHFSPNM----DSLVGIGVSSAYLTSLSALIWPQMG--------------------------------------W-PCFFNEPV--------------------------------------MLLGFVLLGRFLEERARLRTG--------------KALKELAKLQPQNARLINKNNQI------------------------------------KD---VRVGALQPGERIQLLAG-----DRVPVD--------GVVIEGNSTVDVSNLTGESLPLETSPGTELSSGSLNLEGTLIVEVQRVGAETA-------------------------------LARII-GL----------------------------VEKAQARKAPIQNLADKVAGKFCYGVVTLSFFTFIFWWRIGAIIWPQVLNTSGQGLM----------HMHG------------HMHNASLGTNAQTPLGLAVQLSIAVLVV-------------------ACPCALGLATPTVITVASGKAAKRGWL-------FKGGDVIEKAALIKQIVFDKTGTLTVGRPEVIGYLGT-E-------------------------------------------DPDELIQIAASLEENSRHPIAFAILQTA---------QSKGI--------------------------------------------------------NL--LTS--SKVNTIPGKGISGYLDNIDGAIMVGTIEWL--KS---------EGVNYNLDIEKL--------------------------------------------------------LEE---------SN--FNEKSIVAVSINKK--LKGLIIIDDQIRNDVKDALTVLR-KKGFFLRILSGDRR-ESVQRLGTKLGF--------------KS---TQ-IGWQ----------LL----------------------PEDKLNYLEELKRS--------------GPVAMVGDGINDAPALAASNLGIAIGT--GT----QIAQDSADLVLMGDR-------------LESLPDALSLSKATMQKIKQNLVWAFGYNI----------------------------IALPIAAGILLPSTGIVLSPPIAALL------------------MACSSITVIINALSLKNT---------------------------------------------------------------------------------------------------------------------------------------------------
>Microcystis_aeruginosa_449447@166367885
------------------------------------------------------------------------------------------------------------------------------------------------------------------------------------------------------------------------------------------------------------------------MI------LAAETGLKT----ATLDVKGMKCAGCVSAVERQLSQNQGVKSAQVNLITEIAVIEYQPDA-------------------------IAPEQLAAKLTAIGFPTQPRSSSTPLSQQ----------------------------------------------------NQRLQNQQKERQQQLYRLAIACCLLVFSLIGHLHHIGGPE-I-P-------------IFQSIAFHWILATLAILFP-GRD--------------IFIDGWRGLRHGMPNM----NTLVSLGTGSAYIASCLALIFPNLG--------------------------------------L-ECFFDEPV--------------------------------------MLLGFILLGRTLEAHSRHRAA--------------ADLEALTSLQPAVAHLIGSTD--D--------------------------------RVGVA---IPVEQLRVGEWVRVLPG-----EKIPVD--------GEIIQGRTTVDEALLTGESLPVVKEMGDLVIAGSFNLSGAIAVQTRQVGTDTT-------------------------------LAKII-AA----------------------------VESAQTRKAPVQKIADRVAGYFAYGVMIIALIVLLFWYFWGTRLFPEVLGSTTGHH---------------------------------EMIQPTSPLLLSLKLAISVLVV-------------------ACPCALGLATPTALLVGTSLAAERGIL-------IKGGDVLETVSQLQTVVFDKTGTLSQGHPEITDCLSFSI------------------------------------------LNSLEIQQLAAVVESGTNHPLARAILDAV---------TPPTN------------------------------------------------------------LTG--EDFQTVAGLGVSARVQGS--KIVLGNRQWL--AQ---------NGIKIDETIW-G--------------------------------------------------------IQE---------LL--QAGKTVIYLGMEEQ--LLGAIAFQDRLRPDAQTTVNQLQ-KLGLEVILLSGDRQ-EVVTAIANSLGI--------------S-----Q-FYAE----------VA----------------------PTEKSALIADLQTKEG------------KIVAMVGDGINDAPALGQANIGIALAG--GT----EVAMETAGIVLISDR-------------LEDVVQSLHLSLATWQKIRQNLFWALGYNT----------------------------FAIPIAGGLLLPRWGLAFSPALAAAL------------------MAFSSVMVVSNSLLLRRQ--FP-P---LKST--QEGKN-------------------------------------------------------------------------------------------------------------------------------
>Synechococcus_sp._32049@170079204
----------------------------------------------------------------------------------------------------------------------------------------------------------------------------------------------------------------------------------------------------------------MTSRS--------LSPESRLAPQTT----TTFDVQGMRCAGCVKAVERQLTQQSGVLSAVVNLITEVAVVTYEPEK-------------------------IQPEAIANRLSQAGFPSEPRTTEVETFNQ------------------------------------------------------YQEKRAQSQREQYWRLGAAIVLLLASSLGHLHHLTGLK-I-P-------------LLHLMGVHWAIATLALFIP-GLP--------------ILRDGWTGLIKGHANM----NTLVGLGTLSAYLTSCVAWLMPQLG--------------------------------------W-ECFFDEPV--------------------------------------MLLGFIFLGRTLEGNARLKAI--------------AALESLLALQPQGARLMGREQKGE--------------------------------TEEIT---IPVAQVQIGEWVRILPG-----EKIPVD--------GAIIRGETTVDESMLTGEALPQEKTVGASVKAGTLNQLGVIIVQATQTAQNTM-------------------------------LAQII-RT----------------------------VEAAQTRKAPVQKMADTIAGYFAYGVMALAVLVFLFWELIGSQLWLDPG--------------------------------------------ATNPEILSLKLAIAVLVV-------------------ACPCALGLATPTALLVGTSLGAEQGIL-------IKGGDILERLNQLTTVVFDKTGTLTQGKPQIVEWVSFAP------------------------------------------WSQDSLLQWAASLEQRSTHPYGQAFVAIA---------QQQNQ--------------------------------------------------------EL--FAP--DQVETALGKGIVGQVNGQ--SVHIGNQAWL--ET---------AQITIPEACHHH--------------------------------------------------------LET---------WS--ATGKTTIFIAIDHQ--VAGLLAIADPIRPDAAALIENLR-ARNLEVILLSGDQA-PVVKNLAQTLQL--------------D-----H-YQGA----------LS----------------------PIEKAATLRTLQAQQ-------------KVVAMIGDGINDAPALATADIGISLQG--ST----DVALATADIILMGDR-------------LMDFEQTLHLSQATVKVIYQNLIWAFGYNL----------------------------IAIPLAAGILLPQFNFTLSPAVAAGL------------------MAMSSVLVVTNSLTLKKS--FQ-K---TNQN--PQ----------------------------------------------------------------------------------------------------------------------------------
>Cyanothece_sp._43989@172039298
----------------------------------------------------------------------------------------------------------------------------------------------------------------------------------------------------------------------------------------------------------------MIQLSSKPES------KTPQPSVET----VTLDVQGMKCAGCVSAVERQLTQQSGVISACVNLITEVAVIDYEPQT-------------------------VKPDTLAEKLTKIGFPSDIRSAQTLTPQQV--------------------------------------------------HLNQSQRREEEAKQQKINLVTAAILLIFSTLGHLEHFGGPT-I-P-------------IISNLWFHWGLATLAILIP-GRE--------------IIIDGWRGLSHGMANM----NTLVGLGTLSAYITSCVAFLVPSLG--------------------------------------W-ECFFDEPV--------------------------------------MLLGFILLGRTLEKQARNRAS--------------SALEALMALQPTLARLVGDPFSDD--------------------------------SSSIE---IPVEQVRVGEYVKVLPG-----EKIPVD--------GEIVKGKTAIDESLVTGESVPVAKETGDKAIAGTLNQSGVITLKTTQVGENTT-------------------------------LAQII-TS----------------------------VETAQTRKAPIQQLADTVAGYFAYGVMGLASVTFLFWFTVGTNSYPQVLNPSHTEM----------------------------------AMGSTSPMLLSLKLAIAVLVV-------------------ACPCALGLATPTAILVGTSIGSERGLL-------IKGGDVLEKVHQLDGVIFDKTGTLTVGHPSVTDYFTFDG------------------------------------------MSSQSLLQLAATVESGANHPLGLAILEKA---------QQEGL--------------------------------------------------------SL--LQA--EDFQTEAGSGVQAIVEGK--IVWLGNEGWL--QE---------KGLIIEEDEKNK--------------------------------------------------------INE---------LT--QAGKTVVYLGVEGS--IKGVLALKDNLRPDAKQTVSELQ-KRGLEVILLTGDHP-QVAQTIATQLNI--------------S-----Q-VFAE----------IR----------------------PGEKAAMVEALQKN--------------KKVAMVGDGINDAPALAQANLGISLQG--ST----QVAMETADIVLMSDR-------------LFDVITAMDLSLGTFRKIRQNLIWALGYNT----------------------------FAIPIAAGILLPSFGVILSPALAAGL------------------MAFSSVTVVTNSLLLRYQ--FR-H---------------------------------------------------------------------------------------------------------------------------------------------
>Nostoc_sp._103690@17231274
----------------------------------------------------------------------------------------------------------------------------------------------------------------------------------------------------------------------------------------------------------------------MQLVPQTQLDPELTPTLEK----IILDVGGMKCAGCVKAVERQLTQYSGVKNACVNLATEVAVVESEVGL-------------------------VDPDMLAQRLTSAGFPTQPRKANSKAS--E------------------------------------------------STIEDSAARQRQQMQTAFRQLMIAAVLLVFSGIGHLGNIGNSI-L-P-------------ILNNIWFHFGLATVALLIP-GRP--------------ILVDGWLGWRRNAPNM----NTLVGLGTLTAYTASVVALLFPQMG--------------------------------------W-ECFFDEPV--------------------------------------MMLGFILLGRTLEQQARGKAA--------------AAFRQLLALQPQVARLIANPDLEK----------------------------MGLGTNTVE---IPAEQVRVGEWLQVLPG-----DKIPVD--------GEVRFGQTTLDESMLTGEAVPVMKQPGDIVTAGTINQSGAIAIQATRTGNDTT-------------------------------LAHIV-AL----------------------------VEAAQTRKAPIQKLADTVAGYFTYGILTASLLTFIFWYCFGTHIWPDITVSGGDM---------------E------------MMMNHAAHITNNSPLLISLKLAIAVMVV-------------------ACPCALGLATPTAILVGTGIGAERGLL-------IKGGDVLEKAHQLDTVVFDKTGTLTTGNPVVTDCLVFAEG------------SPDEISF---------TAKQERSLFPTPLHPSHSLIQLAAAVESGTHHPLARAIQQAA---------QQQQL--------------------------------------------------------SI--PEA--VDFHTEPGMGVSAVVDGQ--TVLLGNGDWL--SW---------HGITWSETAQQE--------------------------------------------------------AQK---------LA--TQGKTVVGVAIGES--LAGLIGVQDTTRPDAQTTVDKLR-QMGLRVILLSGDRP-EAAHAIAQQLGI--------------DR---AD-VMAG----------VP----------------------PAKKAAFIQELQTKS------------GAKVAMVGDGINDAPALSQADVGIALHS--GT----DVAMETAQIVLMRDR-------------ISDVVESIHLSRATFNKIRQNLFWAFAYNT----------------------------IGIPLAAGVLLPNWGFVLSPSGAAAL------------------MAFSSVSVVTNSLLLRRL--AH-R---------------------------------------------------------------------------------------------------------------------------------------------
>Nostoc_punctiforme_63737@186681031
----------------------------------------------------------------------------------------------------------------------------------------------------------------------------------------------------------------------------------------------------------------------MQLVPKTKLAPELGPILEK----IILDVGGMKCAGCVNAVERQLTQHPGVKSACVNLATEVAVVESETGA-------------------------VDADALAQRLTAVGFPTQPRKARATVAGEI------------------------------------------------STLPDPAERQRREMRSSVRQLAIAAMLLLLSGSGHFGNLGSSV-L-P-------------LLNNIWFHCGLATVALLIP-GRP--------------ILVDGWLGWRRNAPNM----NTLIGLGTLTAYIASLVALLFPQMG--------------------------------------W-ECFFDEPV--------------------------------------MMLGFILLGRTLEQQARGRAA--------------AAFRKLLALQPQVARLIANPEKG------------------------------GVGSSSVE---IPAEQVRVGEWLQVLPG-----DKIPVD--------GEVVLGQTTVDESMLTGEAVPVIKQPGDSVTGGTLNQSGAIAIQTTRTGSDTT-------------------------------LAQIV-AL----------------------------VEAAQTRKAPVQKLADTVAGYFTYGVLTASLLTFVFWYFFDTHLWTDIAMSGEM-----------------------------EMMSHAIHQAPRSPLLISLKLAIAVMVV-------------------ACPCALGLATPTAILVGTAMGAERGLL-------IKGGDVLEKVHQLDTVVFDKTGTLTTGHPIVTDCLLISET------------G---------------------------SGNPYSLIQLATAVESGTHHPLAKAIQQEA---------QRQKL--------------------------------------------------------SI--PEA--VDFHTEPGLGVSAVVEDT--VVLLGNWDWL--SW---------HGISISETAQQV--------------------------------------------------------AQD---------LA--TDGKTVVCVAVGGT--LAGLIAVSDTLRPDAQSTVDKLR-QMGLRVMLLSGDRL-EAASAIAKQLGL--------------DS---AD-VIAG----------VP----------------------PAKKAAAIKNLQQAGTKGTPNSSLLTQHSVVAMVGDGINDAPALSQADVGIALHS--GT----DVAMETAEIVLMRDR-------------LNDVVESIQLSRATFNKIRQNLFWAFAYNT----------------------------VGIPLAAGVLFPSLGFVLNPSGAAAL------------------MAFSSVSVVTNSILLRRL--AR-H---S-----------------------------------------------------------------------------------------------------------------------------------------
>Cyanothece_sp._41431@218246391
----------------------------------------------------------------------------------------------------------------------------------------------------------------------------------------------------------------------------------------------------------------MVQLSPKPET------ITNETHLET----VTLDVQGMKCAGCVKAVEKQLAQQSGVISACVNLITEVAVVKYVSGE-------------------------VEPQNLAQKLTTVGFPANLRNSQGITVKET--------------------------------------------------HLNAVQRKQAEKKQNLWKLVTAAILLLLSGLGHLQHLGGPT-V-P-------------LVSNIWFHAGLATLALLIP-GRE--------------IIIDGVRGLRHGMANM----NTLVGLGTLSAYFASSIALFFPQLG--------------------------------------W-ECFFEEPV--------------------------------------MLLGFILLGRTLEAEARSRAS--------------AALEALIALQPSVARLIGDPFAND--------------------------------PSSIE---IPVEQVKVGEWLRVLPG-----EKIPVD--------GEVVVGETLIDESLVTGESLPVAKQPGDGVIGGTLNQSGAIAIKATRIGNNTT-------------------------------LAQII-AS----------------------------VEDAQTRKAPIQQFADTVAGYFAYGVMAVALLTFVFWVSIGTQLYPQVLTTIEHHG----------------------------------MIMITSPVVLSLKLAIAVLVV-------------------ACPCALGLATPTAILVGTGIGAERGLL-------IKGGDVLEKVHQLDAIVFDKTGTLTVGHPTVTDCIPLTQ------------------------------------------ISPQRLLQWAATVESGTNHPLALAILEAA---------QTQNL--------------------------------------------------------PL--LKA--DNFYTEAGRGVRAMVEGE--SVLLGNEDWL--KE---------QGIRVEGTD-------------------------------------------------------------P---------LT--DVSKTLVYLAVDGE--LQGLLALKDNLRPDAQETVTRLQ-ERGLEVILVTGDRL-SVAQAIAQQLGI--------------T-----Q-VFAQ----------VR----------------------PQQKASLIEHLQHGNSKTLPSS--HTPPRKVAMIGDGINDAPALAQADLGISLQG--AT----EVALETADIVLMGTR-------------LLDVVQAIDLSLATFYKIRQNLLWALGYNT----------------------------LAIPVAAGLLLPTFSLVLSPALAGAL------------------MACSSITVVTNSLLLRRQ--FP-D---ATVA--NSR---------------------------------------------------------------------------------------------------------------------------------
>Cyanothece_sp._65393@218440102
----------------------------------------------------------------------------------------------------------------------------------------------------------------------------------------------------------------------------------------------------------------MVQVSPKSET------TTTQPELAT----AFLDVKGMKCAGCVKAVERQLTNNPGVVSACVNLITEVAVIKYTPAE-------------------------IEPETIAAKLTAVGFPSEPRSRESQKIGGA--------------------------------------------------YHSVTQRHAEEKQQQIKGLTVAAILLLFSTIGHIHHLGGPS-I-P-------------ILSNIWFHWGLATLALLIP-GRP--------------IFIDGWRGLRHGMPNM----NTLVSLGTGSAYLTSFIALVFPQLG--------------------------------------W-ECFFDEPV--------------------------------------MLLGFILLGRTLEARARGRAS--------------AALEALVALQPPVARLIGDPNSFE--------------------------------SSGIE---IPVEQVQVGEWLRVLPG-----EKIPVD--------GEVVAGQTTVDESMVTGESIPVAKLPGDGLIGGTLNLSGAIALKVTQVGEDTT-------------------------------LAKII-TS----------------------------VEEAQTRKAPVQQLADTVAGYFAYGVIIIALLTFGFWEFIGTKIFPEVMTQISLGM--------------G------------HQMSMSQMAIAPTPFLLSLKLAISVLVI-------------------ACPCALGLATPTAILVGTGIGAERGLL-------IKGGDILEKVHQLDTIVFDKTGTLTVGHPQVTDCISVSD------------------------------------------LTSTELLQLAATVESGTTHPLGTAIIEAA---------QKEEL--------------------------------------------------------PF--IKA--EQFYTKAGLGISAIVEGK--SVLLGNQQWL--EE---------NQINLSELIKTQ--------------------------------------------------------AQS---------LL--NAGKTVVYVAKEGN--LAGLIALQDPLRTDAQDTVKQLQ-QLGLQVILVTGDQP-EPAQAIASQVGI--------------T-----Q-VFAQ----------IP----------------------PQEKANIIKSLQVGKGEQKP--------QIVAMVGDGINDAPALAQADIGIALHG--GT----QVAVETAAIVLMREQ-------------LKDVVHSIQLSLATFNKIRQNLFWALGYNV----------------------------IAIPIAAGILLPNFGFVLSPALAAAL------------------MASSSILVVTNSVLLHRQ--FS-R---SI----------------------------------------------------------------------------------------------------------------------------------------
>Cyanothece_sp._395961@220906426
-----------------------------------------------------------------------------------------------------------------------------------------------------------------------------------------------------------------------------------------------------------------MQPTSFLPSSGESASTPTEQPTET----IALTVNGMRCAGCVRAVEQRLNQQPGVITAVVNLVTQTAMVEYQPGQ-------------------------IEPEQLATTLSQTGFPTQVQAQEQLRAGDT-------------------------------------------------------QQERRELLTNLYQLGMAAVLVICSGLGHLGQIAGMA-L-PDF--HPGISFHSIGLHSIGFHWGLATLALLGP-GRA--------------ILWEGAKGWWQGVPNM----NTLVGLGTLSAYLASVVALLFPALN--------------------------------------W-ECFFDEPV--------------------------------------MMIGFILLGRTLEQQARGKAK--------------SALRKLLSLQPSTARWLADG------------------------------------QRSVS---IPVHQVQVGARLQVLPG-----DRIPVD--------GKILVGQTLVDESMFSGEPLPIAKSAGDTVLGGSLNQSAAMTIEALHTGKDSA-------------------------------LAQII-RL----------------------------VETAQTRKAPVQRLADTVAGYFTYGVMAIALVTFLFWYGLGSHWFDLAALPQ---------------------------------------PVTEAPLLLSLKLAIAVLVV-------------------ACPCALGLATPTAILVGTSLGAERGLL-------IRGADVLEQVHHLDTIVFDKTGTLTRGKPSVVEIWLADG--------------------------------------VGSSLTVDRLLQLAASVETGGQHPLGLAIVQAA---------HQREL--------------------------------------------------------SL--LTP--QQGVTEAGLGVAAQIEEQ--WVCLGTAHWL--AQ---------QGIEIPAQEQLK--------------------------------------------------------ADQ---------LA--ARGQTIVYVGVGGQ--LVGGMAIADPLHPQAQETIAALK-AMGLQVKVLTGDQR-QAAIKVLQPLGL--------------EP---DC-IWAE----------MR----------------------PADKVRAIAQLQAQ-------------GHRVAMVGDGINDAPALAQATVGMALAS--GT----DVAVEAAQIVLMAGRNSEAQ--------LTGVVAALKLSRQTFRKIQQNLFWALGYNL----------------------------IGLPLAAGVLLPGWGVVLSPAMAGAM------------------MAFSSVCVVINSLSLRWK--WG-S---GRLQ--SSHIFQ------------------------------------------------------------------------------------------------------------------------------
>Thermosynechococcus_elongatus_197221@22299463
---------------------------------------------------------------------------------------------------------------------------------------------------------------------------------------------------------------------------------------------------------------------------MSLSSSLDSQAPEV----AILRVSGLRCAGCVRSLENQLKEQPGVNAAAVNLVTGTAVVTYSPNE-------------------------TTPTAIVESLNQGRFQATLAEANVLL-----------------------------------------------------------ELPTTAEETSLPRLAIALVLLILSSVGHGINLLPGH-W-P-------------MLEAMIWHWGLATIALVLP-GWE--------------ILREGIAGLSQGRPNM----NTLVALGALGAYLTSTVAWLWPALG--------------------------------------W-QCFFDEPV--------------------------------------MILGFILLGRSLEQRVRQQAQ--------------RDLRSLLALQPKQALWQPSLTA----------------------------------SDRWP---IPVSRIQVGDWLWVDAG-----EPFPAD--------GTIVTGETLVDESMLTGESLPVAKGVGAFVLAGSRNVGAAVTLRVERCGRASF-------------------------------LGQIL-DL----------------------------VVQAQNRKAPVQQMADVVAGYFGYGVLLLAAGTALFWGAIAPHFFPEITN---------------------------------------------NTPLLPLKLALSVLVI-------------------ACPCALGLATPIALLVGISRAAAKGLI-------IRGGDVLQHSQQLDTIVFDKTGTLTTGELEVAEIHLYGD------------------------------------------LSLETVLYLLASLEHKSRHPLAVAIQKAW---------AATNQT------------------------------------------------------TEL--ATV--TELETVLGLGISGWIEGH--YYQAGRLSWL--RD---------QGIDSPPLA-----------------------------------------------------------------------------VETHVALARDRQ--LMAVVTFRDRLRPEAVSTIQALQ-AQGYEIHVLTGDTA-KAAQQLLEPLGL--------------LP---VN-IHPD----------LQ----------------------PQQKLALIEEWQTK-------------GKTVAMVGDGMNDAPALTAAQVGISLGS--GT----EVAIEAADIILTRNH-------------LEDVLAVLALSRATFRKIQQNLLWAVAYNI----------------------------VALPIAAGVGLPLWGLSLTPGLAAAG------------------MAFSSIIVVLNSLSLSRA--N------------------------------------------------------------------------------------------------------------------------------------------------
>Cyanothece_sp._395962@257059434
----------------------------------------------------------------------------------------------------------------------------------------------------------------------------------------------------------------------------------------------------------------MVQLSPKPET------ITNETHLET----VTLDVQGMKCAGCVKAVEKQLAQQSGVISACVNLITEVAVVKYVSGE-------------------------VEPQNLAQKLTTVGFPANLRNSQGITVKET--------------------------------------------------HLNAVQRKQAEKKQNLWKLVTAAILLLLSGLGHLQHLGGPT-V-P-------------LVSNIWFHAGLATLALLIP-GRE--------------IIIDGVRGLRHGMANM----NTLVGLGTLSAYFASSIALFFPQLG--------------------------------------W-ECFFEEPV--------------------------------------MLLGFILLGRTLEAEARSRAS--------------AALEALIALQPSVARLIGDPFAND--------------------------------PSSIE---IPVEQVKVGEWLRVLPG-----EKIPVD--------GEVVVGETLIDESLVTGESLPVAKQPGDGVIGGTLNQSGAIAIKATRIGNNTT-------------------------------LAQII-AS----------------------------VEDAQTRKAPIQQFADTVAGYFAYGVMAVALLTFVFWVSIGTQLYPQVLTTIEHHG----------------------------------MIMITSPVVLSLKLAIAVLVV-------------------ACPCALGLATPTAILVGTGIGAERGLL-------IKGGDVLEKVHQLDAIVFDKTGTLTVGHPTVTDCIPLTQ------------------------------------------ISPQRLLQWAATVESGTNHPLALAILEAA---------QTQNL--------------------------------------------------------PL--LKA--DNFYTEAGRGVRAMVEGE--SVLLGNEDWL--KE---------QGIRVEGTD-------------------------------------------------------------P---------LT--DVSKTLVYLAVDGE--LQGLLALKDNLRPDAQETVTRLQ-ERGLEVILVTGDRL-SVAQAIAQQLGI--------------T-----Q-VFAQ----------VR----------------------PQQKASLIEHLQHGNSKTLPSS--HTPPRKVAMIGDGINDAPALAQADLGISLQG--AT----EVALETADIVLMGTR-------------LLDVVQAIDLSLATFYKIRQNLLWALGYNT----------------------------LAIPVAAGLLLPTFSLVLSPALAGAL------------------MACSSITVVTNSLLLRRQ--FP-D---ATVA--NSR---------------------------------------------------------------------------------------------------------------------------------
>cyanobacterium_UCYN-A_713887@284929543
----------------------------------------------------------------------------------------------------------------------------------------------------------------------------------------------------------------------------------------------------------------MASPLQESKK------TTSSSLFKT----ITFDVAGMKCASCVKAIEEKLSEQPGVISAQANLITQVAVVIYNPES-------------------------TEPSVLTNKLTAVGFPSSIRDSQNLTVQQR--------------------------------------------------KSKSDQSKQTEEIHQKINLFIAAILIFISSLGHLTYIGGPD-F-F-------------VLNDLRFHWVLATIAIAIP-GFD--------------IFLDGWRGLVNGMANM----NTLVGLGTFSAYSISCIALIFPELG--------------------------------------W-ECFFDEPV--------------------------------------MLLGFILLGRILEKRAKNRAS--------------SALKSLIELQPTFARLSSDPYSEN--------------------------------QSSIE---IPVEQVRLGEYIKILPG-----DKIPVD--------GEIITGETTIDESLVTGESMPVAKKIGDEVSVGTLNHSGLIIIKTIRIGNDTT-------------------------------LSQII-FS----------------------------VENAQMLKPPIQKLTDTIAGYFAYGIISLSILVFIFWFAIGTNWYPQVLNANY----------------------------------------NNTSFLLSLKLAISVLVV-------------------ACPCALGLATPMAILVGTGIGAKKGIL-------IKNGDVLEKVSQLYAVVFDKTGTLTTGHPVVTGCKSFGV------------------------------------------LSSQYLLQLAATVENGTNHPLALAIMEEA---------KRENL--------------------------------------------------------SL--LKA--KNFCTKIGSGVTAEVEEK--EIWLGNKNWL--LN---------NGFNFNSNSY-Y--------------------------------------------------------LES---------LT--QKGETIIYVGINKS--IEGFLTLKDTLRPEAQETILELK-KKGLEIILLTGDNP-KVAAAIATELGI--------------N-----K-FFAQ----------VN----------------------PSNKASVIKDLQKQ--------------GKIAMVGDGINDAPALVQADIGVSLQG--ST----QIALESSDIVLMSGS-------------ILDILTAINLSLATFTKIRQNLLWAFGYNT----------------------------LSIPLAGGILLPSLGLTISPVIAAAL------------------MASSSIIVVINSLSLRYQ--FR-----------------------------------------------------------------------------------------------------------------------------------------------
>Nostoc_azollae_551115@298490874
----------------------------------------------------------------------------------------------------------------------------------------------------------------------------------------------------------------------------------------------------------------------MQLLKETQLTPESTPVTEK----IILDVGGMKCAGCVIAVEKQLIQHPEVKNVCVNLATEVAVVEAEVGT-------------------------LDADALAKALTATGFPTQTRKANTTLAGQK------------------------------------------------SALEDSATRQQREMQAVIRQLVIAGVLLVFSGIGHFTDTI----I-P-------------ILNNIWFHCGLATVALLIP-GRP--------------ILIDGWLGWRRGAPNM----NTLVSLGTMTAYTASLIALLFPQMG--------------------------------------W-ECFFDEPV--------------------------------------MMLGFILLGRTLEKQARGRAA--------------SAFRQLLALQPQTARLIPNPDSEK----------------------------LVAGANIVE---IPAEQVRVGEWLQVLPG-----DKIPVD--------GEVRFGQTTVDESMLTGEAVPVIKQLGDGVAAGTINQSGAIAIQATRTGNDTT-------------------------------VAQIV-AL----------------------------VEAAQTRKAPVQKLADTVSGYFTYGVLTASLFTFLFWYFFGTHIWPDITISSSIEMV----------N---------------HSAHHPTSNTEYSSLLISLKLAIAVMVV-------------------ACPCALGLATPTAILVGTGMGAEQGLL-------IKGGDVLERVHQLDTVVFDKTGTLTTGKPIVTDCLVLAES------------PT-------------------------SEKFSPSLLQLAAAVESGTYHPLATAIHQAA---------KQQNL--------------------------------------------------------SI--PHA--VDFHTEPGMGVSAIVEGK--TVLLGNWEWL--NW---------HGINLSETAQEQ--------------------------------------------------------AQK---------MA--TSGKTVINVAIDGT--LAGLIAVSDTLRPDAKATVEKLR-QMGLRVMLLSGDRL-EAVSALAEQLGI--------------NN---TN-IMAG----------IP----------------------PAKKAEAIQSLQTGQN-----------QSIVAMIGDGINDAPALSQADVGIALHS--GT----DVAMETAAIILMRDN-------------LNDVIESILLSRATFNKIRQNLFWAFAYNT----------------------------IGIPLAAGTLLPSLGFILSPSSAAAL------------------MAFSSLSVVTNSVLLRRF--AH-----------------------------------------------------------------------------------------------------------------------------------------------
>Cyanothece_sp._497965@307153826
----------------------------------------------------------------------------------------------------------------------------------------------------------------------------------------------------------------------------------------------------------------MVQISPQSEL------NTTQPSLAT----AILDVRGMKCAGCVKAVERQLSHHQGVISACVNLITEVAVVKYAPDE-------------------------IQPQVLAEKLSAIGFPSEPRSESNHS-AKR--------------------------------------------------YVSAAQRHQQQRQQQIRGLVVAAILLIFSTIGHISHIGGPS-I-P-------------LFSNIWFHWALATGALLIP-GRS--------------ILVDGWRGLRHGMPNM----NTLVALGTISTYLTSFFALIFPQLG--------------------------------------W-ECFFDEPV--------------------------------------MLLGFILLGRTLEAKARGRAS--------------AAIEALFALSPPLARLIGDPHST---------------------------------EAGIE---IPVEQVRVGEWIRVLAG-----EKIPVD--------GEVVVGQTSVDESMITGESMPVAKQATEAVIGGTLNLSGAITLKATRVGEDTT-------------------------------LAKII-AS----------------------------VEEAQTRKAPVQQLADTVAGYFAYGVMIIASVTFFFWDFIGTKWFPDVLMGMSSGM--------------E------------HQMSMSDMTMTTTPLLLSLKLAISVLVI-------------------ACPCALGLATPTAILVGTGIGAERGLL-------IKGGDILEKVHQLDTVIFDKTGTLTIGHPEVTDCITLGE------------------------------------------ITSDKLLQLAATVESGTTHPLGTAIVEAA---------QIKEL--------------------------------------------------------PF--LEA--AQFATEAGLGISAVVAGK--LVLVGNQQWL--ES---------HQIEPSATLEAK--------------------------------------------------------VQS---------LL--KEGKTVVYVAVAGK--LAGIMGLQDVLRADAQQTVEQLK-KMGLRVMLVTGDHQ-EVAEIIAGKIGI--------------T-----E-VFSG----------VT----------------------PQEKAKIVESLRLESGDQKP--------AIVAMVGDGINDAPALASADIGIALHG--GT----EVALETAAIVLMRER-------------LLDVVESIQLSRATFQKIRQNLFWALGYNT----------------------------FAIPIAAGLLLPPFGFVLSPAASAAL------------------MASSSVMVVTNSLLLHRQ--FS-Q---S-----------------------------------------------------------------------------------------------------------------------------------------
>Prochlorococcus_marinus_167539@33239605
-----------------------------------------------------------------------------------------------------------------------------------------------------------------------------------------------------------------------------------------------------------------------------MSRRKIRSSNKS----VFLTVEGMKCGGCVLSVEKTLLAQDNVEYASVNLIERTAFIELKNHT-------------------------EDIEEIIKALTNKGFPAQEKKQSGSE--Y-----------------------------------------------------ENEIDQAKNPWKQWNKLLIPLSLLVLSIIGHLAEGGEIN-I-P-------------VLGTLPFHASLATFALFGP-GLT--------------ILKNGFKSAINFTPTM----DTLVGIGVVSAYLTSLSSLIWPSVG--------------------------------------W-PCFFNEPV--------------------------------------MLLGFVLIGRFLEERARFRTG--------------QALKELAQLQPNKARLLNNENQI------------------------------------KE---IRVGALQVGEKIEVLAG-----DRIPID--------GIVLEGRSSIDISSLTGEPLPLTATSGQEISAGTLNLDGTLIVQVNRIGAETA-------------------------------LARII-RL----------------------------VEQAQARKAPIQSLADQVAGKFCYGVVALSIFTFIFWWQIGSNLWPEVLNSSGQGLI----------NSHE------------HMLHSSFGSEAQTPLGLAIQLSIAVLVI-------------------ACPCALGLATPTVISVASGKAAQKGWL-------FKGGDVLEKAASIDQIIFDKTGTLTVGRPVVTETLLT-T-------------------------------------------DKDKLIQIAASIENNSRHPIAYAILQKA---------EEFNL--------------------------------------------------------PL--LKA--FNTKSIPGKGIFGELEGIKGIVRVGTIEWA--RN---------EGVSWNKKTDLY--------------------------------------------------------LES---------IT--KIGKSVVSISIDKE--LTGILIIDDQIRNDAKFAINLLR-KQGQILRIMSGDRR-EAVLRIGNELGF--------------ES---QL-LNWQ----------QL----------------------PEDKLKYLENLKNY--------------GNIAMVGDGINDAPALASSDLGIAIGT--GT----EIAQDSADLVLLGDS-------------LEGVPQAFSLAKRAMNKIKQNLFLAFGYNI----------------------------IALPIAAGILLPRFGILLSPPIAAFL------------------MALSSITVVINALYLKTS---------------------------------------------------------------------------------------------------------------------------------------------------
>Prochlorococcus_marinus_59919@33860691
--------------------------------------------------------------------------------------------------------------------------------------------------------------------------------------------------------------------------------------------------------------------------------------MNS----IQLNITGMKCGGCVNTVENILKNSDGVQNVSVNLLTESAYFEINKTV-------------------------PNIDQVLENLKQSGFPAKIYINDFSKKVN-----------------------------------------------------KVQLEKKKKWINQWKKLNFALLLLLFSVLGHLAEGGFLN-L-P-------------ILGNLFFHAALATLALFFP-GRE--------------IVIKGFKSLIKNRPDM----DSLVALGVSSAYTTSLLSLIFPSTG--------------------------------------F-PCFFNEPV--------------------------------------MLLGFILIGRFLEERAKYQTG--------------SSIGELLDLQPEMANIYIEANKV------------------------------------KS---VRVHSLKIGDEIQLLAG-----DRVPAD--------CIVINGNSSVDVSHITGESKPIDVKSGEHLLNGSLNLNSTLKLKVIKVGEETS-------------------------------LAKLV-NL----------------------------IESVQSKKPPIQRIADKIAGKFTYFVLFIATSSFFFWWKGAKQIWPDLLINNHHDLL----------TTSN------------HTLHNSLGSNAENFLTLAIQLSIAVLVI-------------------ACPCALGLATPTVITVASGKAAKKGVL-------FKGGDKIEMASKINHIIFDKTGTLTKGKPFIIDYLNT-A-------------------------------------------DKLFLLKISASLESQSRHPIASALVNEA---------KKQNL--------------------------------------------------------SL--LTI--KNIHTESGRGISGELDSIDGEINIGSVEWL--NS---------KGVIIDSKSKEI--------------------------------------------------------LEN---------EE--NKSHSVIGVCINKK--LLGFILLGDLLREDSISSVQKLR-EDNYNIKILSGDRK-ETVVELAKKLDS--------------PE---AE-IKWD----------LL----------------------PEMKLKIIENLKKS--------------NKVAMIGDGINDAPALAASNLGIAVGS--GT----QIAKANADVVLMGDQ-------------LSGLPYALSLAKRTIGKIKQNLFWAFGYNL----------------------------IAIPIAGGILFPKYGILLTPSIAALL------------------MATSSITVVINALSLE-----------------------------------------------------------------------------------------------------------------------------------------------------
>Prochlorococcus_marinus_74547@33864256
-----------------------------------------------------------------------------------------------------------------------------------------------------------------------------------------------------------------------------------------------------------------------------MSRNDRPLAHPS----VALDIEGMKCGGCVQSVERILLEQPSVARASVNLVARTAWLDLNDP-------------------------GQSLEPILAALATRGFSAQPRNTGSLEQLT-----------------------------------------------------PSTRDSLGAWWSQWRQLMVALVLLLLSVLGHLAAGGHLE-L-V-------------IVGALPFHAGLATVALLGP-GRP--------------ILVGGARAALALTPTM----DTLVGLGVSSAYLASLVALLWPQVG--------------------------------------W-PCFFNEPV--------------------------------------MLLGFVLLGRFLEERARFRTG--------------RALQQLAQLQPDTARLLAGDGTI------------------------------------RE---VRVGALRPGERVQLLAG-----DRIPVD--------GMVLEGHSAVDVSCITGEPLPLEAAPGIELTSGSLNLEATLLLEVRHVGAETA-------------------------------LARII-SL----------------------------VEQAQARKAPIQGLADRVAGRFCYGVVSLALLTFLFWWQLGARLWPEVLHASGQGLV----------HG--------------YGHHVPLGGVAETSLGLALQLAIAVLVV-------------------ACPCALGLATPTVITVASGQAARRGWL-------FRGGDVIEMAASLRQVVFDKTGTLTLGRPLVAGVVGT-K-------------------------------------------KPDQLLQLAASLEQNSRHPLAHAVLQEA---------QRHRL--------------------------------------------------------SL--LST--LATRTYPGSGLAGELEGVEGTVRVGTPEWL--QA---------EGVHWTAELQAD--------------------------------------------------------VEL---------SS--LQGQSVVAVALGEE--PLGLVAIDDRLRPDVSVALDRLR-EQGMTLAMLSGDRR-QAVERLGQQLGF--------------QP---HQ-LGWQ----------LL----------------------PDQKLERLQRLRKA--------------GLLAMVGDGINDAPALAAADLGIAVGT--GT----QIAQDSADLVLLGDR-------------LEGLPEALLLARRTMAKVRQNLTWAFGYNL----------------------------IALPIAAGLLLPGFGLLLSPPIAALL------------------MALSSITVVVNALALRTT---------------------------------------------------------------------------------------------------------------------------------------------------
>Synechococcus_sp._84588@33866769
----------------------------------------------------------------------------------------------------------------------------------------------------------------------------------------------------------------------------------------------------------------------------------MSPAVQT----VVLDVEGMKCGGCVRAVERTLLEQPGVQRADVNLVSRAAWLDLSEAD-------------------------GDVDAVLGALASRGFPARERSLEPSSA-R-----------------------------------------------------LATGASGLTWWQQWRQLMVALTLLLLSVLGHLSEAGHLS-L-P-------------LIGSLPFHAALATVALLGP-GRP--------------ILLGGFAAARAAAPSM----DTLVGLGVGSAYLASLVALIWPQVG--------------------------------------W-PCFFNEPV--------------------------------------MLLGFVLLGRFLEERARFRTG--------------QALHQLAQLQPDTARLVLPDGAI------------------------------------RD---VRVGALRPGERLQLLAG-----DRVPVD--------GVVVEGYSAVDASSLTGEPLPWQAEPGLELSAGSLNLDAPLVLEVTRVGAETA-------------------------------LARII-RL----------------------------VEQAQARRAPIQGLADRVAGRFCYGVIALALATFLFWWLFGASQWPQVMQASAPGMP----QGHLMTSGH-------------AMHHGGLGSGATSPVGLALQLSIAVLVV-------------------ACPCALGLATPTVITVATGLAAQRGWL-------FRGGDVIETAAGLDHVVFDKTGTLTLGRPLVTSVWA--K-------------------------------------------DAALLLQLAASLEQSSRHPLAHALLQEA---------QRRDL--------------------------------------------------------TL--LEP--VQVTTVSGQGLVGEVEGWPQPIRVGRPDWL--GS---------FGVALSDEARTW--------------------------------------------------------L------------A--QADGSVVAVAHGSA--LLGLVQIEDQLRADVVPALERLR-QQGLALAIFSGDRE-PAVRALGQQLGF--------------EA---AD-LGWQ----------ML----------------------PEQKLQRLEELRQR--------------GRVAMVGDGINDAPALAAADLGIAIGT--GT----QIAQDTAGMVLMGDR-------------LDNLPEALTLARRTLAKVRQNLFWAFGYNL----------------------------IALPLAAGALLPSQGVLLSPPLAALL------------------MAISSITVVLNALLLRVA---------------------------------------------------------------------------------------------------------------------------------------------------
>Synechocystis_sp._1080228@383322953
----------------------------------------------------------------------------------------------------------------------------------------------------------------------------------------------------------------------------------------------------------------MVQLSPTPASTLTYKDANGQNRTAS----LTLDVGGMKCAGCVAAVERQLDQLTGVTDSCVNLVTAVAVVRYEPEK-------------------------IQPQAIAEHLSQRGFPSQIRHGHGAIPA--------------------------------------------------------TIGEKETRENVNWGLTIALVLLLLSGLGHLSHFGGPM-I-P-------------FFHHPIFHWSLATLAIAIP-GRE--------------IFLDGWRGLRFGHANM----NTLVALGTGSAYLTSCIAWAWPGLG--------------------------------------W-ECFFDEPV--------------------------------------MLLGMLLLGRTLESKARQKAK--------------SALTELLALQPSLARLVGRGEDQG--------------------------------ETGIE---IPVEQVRVGEWVQVLPG-----EKIPVD--------GILVAGKTLVDESLLTGESLPVAKNVDDAVIAGAWNQSGAIIIAATHIGAETT-------------------------------LARII-QL----------------------------VETAQTQKAPMQRLADQVAGWFAYGVLAIALVTLGFWAMVGQSLFPEMVADT-----------------------------------------GLSPLLLALKLSVSVLVV-------------------ACPCALGLATPTAILVGTSLGAEQGIL-------IKGGNILEILQRTTVMAFDKTGTLTQGNLQLTDAVPVAD------------------------------------------ITGIELLTLAASVEQGTRHPLAQGLISSA---------QGLE----------------------------------------------------------L--LPV--ENIETEAGQGVQGWYQGD--RLLVGNQQWL--ME---------QGVMGEPQWQTA--------------------------------------------------------VDQ---------LL--DQGKTVIFVARNQQ--LQGFLALRDTLRPEAKATIAQLK-QWGIAPLLLTGDHP-AIAQAIAMEVGI--------------E-----E-FQAQ----------MT----------------------PQAKVAKIKAMQGF-----------NPVSVIAMVGDGINDAPALAQADVGISLSG--AT----AVAMETADVVLMRSH-------------LSDVLKALTLSRSTVAKIKQNLLWALGYNL----------------------------LAIPLAAGAFLPSFAIVLTPAIAAAM------------------MASSSIVVVLNALALRYQ--FS-R---SLGQ--DPG---------------------------------------------------------------------------------------------------------------------------------
>Synechocystis_sp._1080230@383326122
----------------------------------------------------------------------------------------------------------------------------------------------------------------------------------------------------------------------------------------------------------------MVQLSPTPASTLTYKDANGQNRTAS----LTLDVGGMKCAGCVAAVERQLDQLTGVTDSCVNLVTAVAVVRYEPEK-------------------------IQPQAIAEHLSQRGFPSQIRHGHGAIPA--------------------------------------------------------TIGEKETRENVNWGLTIALVLLLLSGLGHLSHFGGPM-I-P-------------FFHHPIFHWSLATLAIAIP-GRE--------------IFLDGWRGLRFGHANM----NTLVALGTGSAYLTSCIAWAWPGLG--------------------------------------W-ECFFDEPV--------------------------------------MLLGMLLLGRTLESKARQKAK--------------SALTELLALQPSLARLVGRGEDQG--------------------------------ETGIE---IPVEQVRVGEWVQVLPG-----EKIPVD--------GILVAGKTLVDESLLTGESLPVAKNVDDAVIAGAWNQSGAIIIAATHIGAETT-------------------------------LARII-QL----------------------------VETAQTQKAPMQRLADQVAGWFAYGVLAIALVTLGFWAMVGQSLFPEMVADT-----------------------------------------GLSPLLLALKLSVSVLVV-------------------ACPCALGLATPTAILVGTSLGAEQGIL-------IKGGNILEILQRTTVMAFDKTGTLTQGNLQLTDAVPVAD------------------------------------------ITGIELLTLAASVEQGTRHPLAQGLISSA---------QGLE----------------------------------------------------------L--LPV--ENIETEAGQGVQGWYQGD--RLLVGNQQWL--ME---------QGVMGEPQWQTA--------------------------------------------------------VDQ---------LL--DQGKTVIFVARNQQ--LQGFLALRDTLRPEAKATIAQLK-QWGIAPLLLTGDHP-AIAQAIAMEVGI--------------E-----E-FQAQ----------MT----------------------PQAKVAKIKAMQGF-----------NPVSVIAMVGDGINDAPALAQADVGISLSG--AT----AVAMETADVVLMRSH-------------LSDVLKALTLSRSTVAKIKQNLLWALGYNL----------------------------LAIPLAAGAFLPSFAIVLTPAIAAAM------------------MASSSIVVVLNALALRYQ--FS-R---SLGQ--DPG---------------------------------------------------------------------------------------------------------------------------------
>Synechocystis_sp._1080229@383492006
----------------------------------------------------------------------------------------------------------------------------------------------------------------------------------------------------------------------------------------------------------------MVQLSPTPASTLTYKDANGQNRTAS----LTLDVGGMKCAGCVAAVERQLDQLTGVTDSCVNLVTAVAVVRYEPEK-------------------------IQPQAIAEHLSQRGFPSQIRHGHGAIPA--------------------------------------------------------TIGEKETRENVNWGLTIALVLLLLSGLGHLSHFGGPM-I-P-------------FFHHPIFHWSLATLAIAIP-GRE--------------IFLDGWRGLRFGHANM----NTLVALGTGSAYLTSCIAWAWPGLG--------------------------------------W-ECFFDEPV--------------------------------------MLLGMLLLGRTLESKARQKAK--------------SALTELLALQPSLARLVGRGEDQG--------------------------------ETGIE---IPVEQVRVGEWVQVLPG-----EKIPVD--------GILVAGKTLVDESLLTGESLPVAKNVDDAVIAGAWNQSGAIIIAATHIGAETT-------------------------------LARII-QL----------------------------VETAQTQKAPMQRLADQVAGWFAYGVLAIALVTLGFWAMVGQSLFPEMVADT-----------------------------------------GLSPLLLALKLSVSVLVV-------------------ACPCALGLATPTAILVGTSLGAEQGIL-------IKGGNILEILQRTTVMAFDKTGTLTQGNLQLTDAVPVAD------------------------------------------ITGIELLTLAASVEQGTRHPLAQGLISSA---------QGLE----------------------------------------------------------L--LPV--ENIETEAGQGVQGWYQGD--RLLVGNQQWL--ME---------QGVMGEPQWQTA--------------------------------------------------------VDQ---------LL--DQGKTVIFVARNQQ--LQGFLALRDTLRPEAKATIAQLK-QWGIAPLLLTGDHP-AIAQAIAMEVGI--------------E-----E-FQAQ----------MT----------------------PQAKVAKIKAMQGF-----------NPVSVIAMVGDGINDAPALAQADVGISLSG--AT----AVAMETADVVLMRSH-------------LSDVLKALTLSRSTVAKIKQNLLWALGYNL----------------------------LAIPLAAGAFLPSFAIVLTPAIAAAM------------------MASSSIVVVLNALALRYQ--FS-R---SLGQ--DPG---------------------------------------------------------------------------------------------------------------------------------
>Synechocystis_sp._1148@384437274
----------------------------------------------------------------------------------------------------------------------------------------------------------------------------------------------------------------------------------------------------------------MVQLSPTPASTLTYKDANGQNRTAS----LTLDVGGMKCAGCVAAVERQLDQLTGVTDSCVNLVTAVAVVRYEPEK-------------------------IQPQAIAEHLSQRGFPSQIRHGHGAIPA--------------------------------------------------------TIGEKETRENVNWGLTIALVLLLLSGLGHLSHFGGPM-I-P-------------FFHHPIFHWSLATLAIAIP-GRE--------------IFLDGWRGLRFGHANM----NTLVALGTGSAYLTSCIAWAWPGLG--------------------------------------W-ECFFDEPV--------------------------------------MLLGMLLLGRTLESKARQKAK--------------SALTELLALQPSLARLVGRGEDQG--------------------------------ETGIE---IPVEQVRVGEWVQVLPG-----EKIPVD--------GILVAGKTLVDESLLTGESLPVAKNVDDAVIAGAWNQSGAIIIAATHIGAETT-------------------------------LARII-QL----------------------------VETAQTQKAPMQRLADQVAGWFAYGVLAIALVTLGFWAMVGQSLFPEMVADT-----------------------------------------GLSPLLLALKLSVSVLVV-------------------ACPCALGLATPTAILVGTSLGAEQGIL-------IKGGNILEILQRTTVMAFDKTGTLTQGNLQLTDAVPVAD------------------------------------------ITGIELLTLAASVEQGTRHPLAQGLISSA---------QGLE----------------------------------------------------------L--LPV--ENIETEAGQGVQGWYQGD--RLLVGNQQWL--ME---------QGVMGEPQWQTA--------------------------------------------------------VDQ---------LL--DQGKTVIFVARNQQ--LQGFLALRDTLRPEAKATIAQLK-QWGIAPLLLTGDHP-AIAQAIAMEVGI--------------E-----E-FQAQ----------MT----------------------PQAKVAKIKAMQGF-----------NPVSVIAMVGDGINDAPALAQADVGISLSG--AT----AVAMETADVVLMRSH-------------LSDVLKALTLSRSTVAKIKQNLLWALGYNL----------------------------LAIPLAAGAFLPSFAIVLTPAIAAAM------------------MASSSIVVVLNALALRYQ--FS-R---SLGQ--DPG---------------------------------------------------------------------------------------------------------------------------------
>Anabaena_sp._46234@414077734
-----------------------------------------------------------------------------------------------------------------------------------------------------------------------------------------------------------------------------------------------------------------MQLIPKSEIVIESAPPTKILNSEK----IILDVGGMKCAGCVNAVEKQLIQHPGVKSVCVNLATEVAVVEAEIGT-------------------------VDAEALIQGLTATGFPSQLRTAKGAG--DK------------------------------------------------STIPNPEVRQRQEMQGIVRQLGIASLLLLLSGIGHFGNIGSVI-F-P-------------FLNDIWFHCGLATIAIIIP-GRP--------------ILVEGWLGWRRGAPNM----NTLIGLGTLTAYTASLVALLFPQMG--------------------------------------W-ECFFDEPV--------------------------------------MMLGFILLGRTLEKQARVRAA--------------KAFRQLLALAPQTARLIINPESEK----------------------------LIAGANIME---IPAEQVRVGEWLQVLPG-----DKIPVD--------GEVRFGQTTIDESMLTGESVPVIKQAGDTVTGGTLNQSGAIAIQATRTGDDTI-------------------------------LAQIV-AL----------------------------VEAAQTRKAPVQKLADTVAGYFTYGVLTAAGLTFLFWYLLGTHLWPDVTMTGGMIMA----------HNMG------------HNPQHLIPHTQYSALLISLKLAIAVMVV-------------------ACPCALGLATPTAILVGTGMGAERGLL-------IKGGDVLEKVHKLDTVVFDKTGTLTTGKPTVTDCLVITE-----------------------------------------STLPLSLIQLAAAVESGTYHPLATAIQQEA---------KRQDL--------------------------------------------------------AI--PHA--VEFHTEPGMGVSAVVEGK--KVLLGNWEWF--NY---------HQINITETAEKQ--------------------------------------------------------GQK---------LA--TEGKTVIGVAVDGT--LTGLIAVSDTLRPDAKTAVDKLR-QMGLRVMLLSGDRL-EAASAIAKQLGI--------------AN---TD-IMAG----------IP----------------------PAQKAATIQSLQCGKI-----------KTYVAMVGDGINDAPALSQADVGIALHS--GT----DVAMETAEIILMRNS-------------LTDVVKAIQLSRATFNTIRQNLFWAFAYNT----------------------------IGIPLAAGVLLPSWGFVLGPASAAAL------------------MAFSSVSVVTNSILLRRF--AP-----------------------------------------------------------------------------------------------------------------------------------------------
>Synechococcus_elongatus_269084@56751794
--------------------------------------------------------------------------------------------------------------------------------------------------------------------------------------------------------------------------------------------------------------------------MPAAIVHSADPSSTS----ILVEVEGMKCAGCVAAVERRLQQTAGVEAVSVNLITRLAKVDYDAAL------------------------IEDPTVLTTEITGLGFRAQLRQDDNPLTLP--------------------------------------------------------IAEIPPLQQQRLQLAIAAFLLIVSSWGHLGHWLDHP-L-P-------------GTDQLWFHALLAIWALLGP-GRS--------------ILQAGWQGLRCGAPNM----NSLVLLGTGSAYLASLVALLWPQLG--------------------------------------W-VCFLDEPV--------------------------------------MLLGFILLGRTLEEQARFRSQ--------------AALQNLLALQPETTQLLTAPSSIA--------------------------PQDLLEAPAQI---WPVAQLRAGDYVQVLPG-----VRIPVD--------GCIVAGQSTLDTAMLTGEPLPQPCQVGDRVCAGTLNLSHRLVIRAEQTGSQTR-------------------------------LAAIV-RC----------------------------VAEAQQRKAPVQRFADAIAGRFVYGVCAIAALTFGFWATLGSRWWPQVLQQPLPGLL----------IHAP------------HHGMEMAHPHSHSPLLLALTLAISVLVV-------------------ACPCALGLATPTAILVATGLAAEQGIL-------VRGGDVLEQLARIKHFVFDKTGTLTQGQFELIEIQPLAD------------------------------------------VDPDRLLQWAAALEADSRHPLATALQTAA---------QAANL--------------------------------------------------------AP--IAA--SDRQQVPGLGVSGTCDGR--SLRLGNPTWV--QV---------ATAKLPTGS----------------------------------------------------------------------------AAATSIWLADDQQ--LLACFWLQDQPRPEAAEVVQALR-SRGATVQILSGDRQ-TTAVALAQQLGL--------------ES---ET-VVAE----------VL----------------------PEDKAAAIAALQSQ-------------GDAVAMIGDGINDAPALATAAVGISLAA--GS----DIAQDSAGLLLSRDR-------------LDSVLVAWNLSQMGLRTIRQNLTWALGYNV----------------------------VMLPLAAGAFLPAYGLALTPAIAGAC------------------MAVSSLAVVSNSLLLRYW--FR-R---SLNH--SVSV--------------------------------------------------------------------------------------------------------------------------------
>Prochlorococcus_marinus_59920@72383333
-----------------------------------------------------------------------------------------------------------------------------------------------------------------------------------------------------------------------------------------------------------------------------MSNKKIAQSKKS----ILLDIDGMRCGSCVQAVEKILKNHPNINNASVNLVTKTALVEIKEPN-------------------------YPFSDVIQTLTSKGFPTTERPDQTITKNT-----------------------------------------------------ELERNENQNLWNKWRQLIIATSLLILSGLGHLVEGQQIS-F-P-------------LIGSLPFHAALATFALLGP-GKS--------------ILNAGLKSAIMLTPTM----DTLVSLGVMSAYIASIIALIWPTVG--------------------------------------W-PCFFNEPV--------------------------------------MLLGFVLLGRFLEERARINTG--------------TALKELAKLQPETANLILDNNEI------------------------------------RE---IRIGALKPGEKIQLLAG-----DRIPVD--------GLVIKGNSAIDISSLTGESLPLEATPGVELPSGSLNLESTITLEVQKIGSETA-------------------------------IAKII-SL----------------------------VEEAQARKAPIQGLADKVAGMFCYGVTTLALITFLFWWRIGTRIWPEVLEVSNAGFM----------HS--------------HNLHDHLMNTPQTPIGLSFQLSIAVLVV-------------------ACPCALGLATPTVITVASGEAAKRGWL-------FKGGDVIEMASKISQIIFDKTGTLTIGRPLVVGCWKN-N-----------------------------------------ELERNFMLQLAASIEQESRHPLAQAIIQEA---------HKKEI--------------------------------------------------------KL--EKV--SSSTTYPGKGLAGKINNLEGLIRVGTPEWI--KS---------EGIEWNAMIENN--------------------------------------------------------FKL---------SK--RKAQSIVAVALDNK--LLGFFLIDDQIRKDAFLSINKLR-SRGFSLSLFSGDRD-SAVLSIGEKLGF--------------SS---KQ-VTWQ----------ML----------------------PSDKLNKLNLLKNN--------------GLVAMIGDGINDAPALAAADLGVAIGT--GT----QIAQDSADLVLLGEN-------------LEALPNALNLSKQAMLKIKQNLAWAFGYNL----------------------------IALPIAAGLLLPSSGLLLSPPLAALL------------------MALSSISVVLNALSLKSK---------------------------------------------------------------------------------------------------------------------------------------------------
>Anabaena_variabilis_240292@75907770
----------------------------------------------------------------------------------------------------------------------------------------------------------------------------------------------------------------------------------------------------------------------MQLVPQTQLDPELTPTLEK----IILDVGGMKCAGCVKAVERQLTQYSGVKNACVNLATEVAVVESEVGT-------------------------VDPEMLAQRLTSAGFPTQPRTASSKAS--E------------------------------------------------STIEDSAARQRQQMQTAFQQLIIAAVLLVFSGIGHLGNIGSSI-L-P-------------ILNNIWFHFGLATVALLIP-GRP--------------ILVDGWLGWRRNAPNM----NTLVGLGTLTAYTASVVALLFPQMG--------------------------------------W-ECFFDEPV--------------------------------------MMLGFILLGRTLEQQARGKAA--------------AAFRQLLALQPQIARLIANPDPEN----------------------------IGLGANTVE---IPAEQVKVGEWLQVLPG-----DKIPVD--------GEVRFGQTTLDESMLTGEAVPVMKQPGDIVTAGTINQSGAIAIQATRTGNDTT-------------------------------LAHIV-AL----------------------------VEAAQTRKAPIQKLADTVAGYFTYGILTASVLTFIFWYCFGTHIWPDITVSGGGM---------------E------------MMMNHAAHITNNSPLLISLKLAIAVMVV-------------------ACPCALGLATPTAILVGTGIGAERGLL-------IKGGDVLEKAHQLDTVVFDKTGTLTTGNPVVTDCLVFAED------------TPNEISF---------TSLH--LHTPTPLHPSHSLIQLAAAVESGTHHPLARAIQQAA---------QQQQL--------------------------------------------------------SI--PEA--TDFHTEPGMGVSAVVDGQ--TVLLGNGDWL--SW---------HGITWSETAQQE--------------------------------------------------------AQK---------LA--TEGKTVVGVAVGES--LAGLIGVQDTTRPDAQTTVDKLR-QMGLRVMLLSGDRP-EAANAIAQQLGI--------------DR---AD-VMAG----------IP----------------------PAKKATFIQELQTKS------------GAKVAMVGDGINDAPALSQADVGIALHS--GT----DVAMETAQIVLMRDR-------------ISDVVESIHLSRATFNKIRQNLFWAFAYNT----------------------------IGIPLAAGVLLPNWGFVLSPSGAAAL------------------MAFSSVSVVTNSLLLRRL--AH-R---------------------------------------------------------------------------------------------------------------------------------------------
>Synechococcus_sp._316279@78183893
--------------------------------------------------------------------------------------------------------------------------------------------------------------------------------------------------------------------------------------------------------------------------------------MQT----VVLDVEGMKCGGCVSAVERTLLEQPGVQRADVNLVSRAAWLDLAESD-------------------------GNVDEVLAALAARGFPARERSLEFQPGLK-----------------------------------------------------GATGSTGLSWWRQWRQLMVALVLLLLSVMGHLSEAGQLS-V-P-------------VIGSLPFHAGLATVALFGP-GRQ--------------ILSGGIKAARVGAPSM----DTLVGLGVGSAYLASLAALVWPTVG--------------------------------------W-PCFFNEPV--------------------------------------MLLGFVLLGRFLEERARFRTG--------------QALQQLAQLQPETARLVLTDGEI------------------------------------RE---VRVGALRPGERVQLLAG-----DRIPVD--------GVVREGLSAVDVSSLTGEPMPLQVEPGTELSSGSLNLEAPLVLEVSRVGSDTA-------------------------------LARII-RL----------------------------VEQAQARRAPIQGLADRVAGRFCYGVMALALATFLFWWLFGASHWPEVLQANAPGLP----HAHGMVHGA-------------QTHHSGLGSGATTPIGLALQLTIAVLVV-------------------ACPCALGLATPTVITVSTGLAARRGWL-------FRGGDVIETAAALDQVVFDKTGTLTLGRPLVTDVFG--E-------------------------------------------DPNLLLQWAASLEQSSRHPLAYALLQEA---------QRRDL--------------------------------------------------------AL--IDV--TRVSTVSGEGLWGELDGVVGDLRVGKPAWL--QS---------FGVDFSAGATAW--------------------------------------------------------L------------A--AAQGSVVAVSAGQV--LVGLLQVEDKQRPDVAPSLERLR-ASGLKLAIFSGDRE-VAVRRLGERLGF--------------AE---AD-LGWQ----------ML----------------------PQQKLERLEQLRQE--------------GRVAMVGDGINDAPALAAADLGIAIGT--GT----QIAQDTADMVLLGDR-------------LDNLPEALSLARRTLNKVRQNLFWAFGYNL----------------------------IALPVAAGVLLPSQGVLLSPPFAALL------------------MALSSITVVVNALALRI----------------------------------------------------------------------------------------------------------------------------------------------------
>Synechococcus_sp._110662@78213889
-------------------------------------------------------------------------------------------------------------------------------------------------------------------------------------------------------------------------------------------------------------------------------------MVQT----VVLDVEGMKCGGCVRAVETTLLDQPGVQRADVNLVSRSAWLDLTAGE-------------------------IDVDGVLKALADRGFPAKERSLDAPIG-G-----------------------------------------------------MAAGQVLPGWWQQWRQLMVALVLLLLSVLGHVSEAGHLS-L-P-------------LIGTLPFHAMLATVALLGP-GRP--------------ILVGGVAAARAGAPSM----DSLVGLGVSSAYLASLVALVWPQVG--------------------------------------W-PCFFNEPV--------------------------------------MLLGFVLLGRFLEERARFRTG--------------QALQQLAQLQPDTARLLLSDGTI------------------------------------RE---VRVGALRPGETVQLLAG-----DRIPVD--------GVVLEGASAVDVSSLTGEPLPLQAEPGTELSSGSLNLEATLVLQVTRVGAETA-------------------------------LARII-RL----------------------------VEQAQARRAPIQGLADRVAGRFCYGVIALAVATFLFWWLFGAQHWPEVLQASAPGMPMPQAMSHGMDHGH-------------GMHHGGLGSGASTPMGLALQLSIAVLVV-------------------ACPCALGLATPTVITVATGLAARRGWL-------FRGGDVIETAAGLNHVVFDKTGTLTLGRPLVTDVYG--D-------------------------------------------DPDHLLQLAASLEQSSRHPLAYALLQEA---------QGREL--------------------------------------------------------AL--LDC--DDVRTVSGQGLEGHVDGASARVLVGKPDWL--LD---------KGVAIAPAAQDW--------------------------------------------------------L------------A--AAEGSVVAVAVGDA--LMGLVQIEDQLRPDVAPALQRLR-SHGLALSVFSGDRQ-AAVQRLGQQLGF--------------AA---QD-LGWQ----------ML----------------------PEQKLQRLEQLRQT--------------ELVAMVGDGINDAPALAAADLGIAIGT--GT----QIAQDSAGLVLLGDR-------------LDNLPEALGLARRTLVKVRQNLFWAFGYNL----------------------------IVLPVAAGALLPSHGVLLSPPLAALL------------------MALSSITVVLNALALRLP---------------------------------------------------------------------------------------------------------------------------------------------------
>Prochlorococcus_marinus_74546@78778519
-----------------------------------------------------------------------------------------------------------------------------------------------------------------------------------------------------------------------------------------------------------------------------------MIRKES----IQLSITGMKCGGCVSTVETILNNSDGIENVSVNLLTESAYFEISYKH-------------------------IEIETVLEKLKENGFPSKIYINDFSKKIN-----------------------------------------------------KEELSKKKKWNNQWQKLTFALLLLLFSGLGHLAEGKYIN-F-P-------------ILGNIFFHASLATIALLFP-GRR--------------IIINGFKSFIKNRPDM----DSLVALGVTSAYITSLLSLIFPASG--------------------------------------F-PCFFNEPV--------------------------------------MLLGFILIGRFLEERARYQTG--------------SSIGELLDLQPEMANIYTKDNQI------------------------------------KS---IRVNALKPDQEIQILAG-----DRVPAD--------CIVTQGNSYVDVSHITGESKPIEVKEGEKLSSGSLNLNSTLRLKVQKVGGDSS-------------------------------LAQLV-SL----------------------------IESVNANKPPIQRIADKIAGKFTYFVLIFATLSFFFWWKGAKHIWPDLLSHNHHQLL----------TNSS------------HTLHSSLGSNAENFLSLAIQLSIAVLVI-------------------ACPCALGLATPTVITVASGKAAKKGVL-------FKGGDKIEMASKINHIIFDKTGTLTKGKLFIVDYKNN-N-------------------------------------------DHTYLLRIAASLEKESRHPIANALIQEA---------QKQNL--------------------------------------------------------SL--FPI--KKILTHSGRGISGELESVEGLINIGNIEWL--LS---------KGIVIDNNAKKV--------------------------------------------------------IEN---------EE--TQTHTIIGVSIKDK--LLGFILLGDLLREDSIKTVQNLR-QNKFKINILSGDRK-QTVLALAKKIGF--------------KE---TE-VKWN----------LL----------------------PHMKLKTIENLKID--------------NKVAMVGDGINDVPALASSDLGIAVGS--GT----QIAKANADIVLMGDQ-------------LNGLPYSLNLAKKTMRKIKQNLIWAFGYNL----------------------------LAIPIAAGILFPKYDILLTPSIAALL------------------MATSSITVVINALSLD-----------------------------------------------------------------------------------------------------------------------------------------------------
>Synechococcus_elongatus_1140@81301126
--------------------------------------------------------------------------------------------------------------------------------------------------------------------------------------------------------------------------------------------------------------------------MPAAIVHSADPSSTS----ILVEVEGMKCAGCVAAVERRLQQTAGVEAVSVNLITRLAKVDYDAAL------------------------IEDPTVLTTEITGLGFRAQLRQDDNPLTLP--------------------------------------------------------IAEIPPLQQQRLQLAIAAFLLIVSSWGHLGHWLDHP-L-P-------------GTDQLWFHALLATWALLGP-GRS--------------ILQAGWQGLRCGAPNM----NSLVLLGTGSAYLASLVALLWPQLG--------------------------------------W-VCFFDEPV--------------------------------------MLLGFILLGRTLEEQARFRSQ--------------AALQNLLALQPETTQLLTAPSSIA--------------------------PQDLLEAPAQI---WPVAQLRAGDYVQVLPG-----DRIPVD--------GCIVAGQSTLDTAMLTGEPLPQPCQVGDRVCAGTLNLSHRLVIRAEQTGSQTR-------------------------------LAAIV-RC----------------------------VAEAQQRKAPVQRFADAIAGRFVYGVCAIAALTFGFWATLGSRWWPQVLQQPLPGLL----------IHAP------------HHGMEMAHPHSHSPLLLALTLAISVLVV-------------------ACPCALGLATPTAILVATGLAAEQGIL-------VRGGDVLEQLARIKHFVFDKTGTLTQGQFELIEIQPLAD------------------------------------------VDPDRLLQWAAALEADSRHPLATALQTAA---------QAANL--------------------------------------------------------AP--IAA--SDRQQVPGLGVSGTCDGR--SLRLGNPTWV--QV---------ATAKLPTGS----------------------------------------------------------------------------AAATSIWLADDQQ--LLACFWLQDQPRPEAAEVVQALR-SRGATVQILSGDRQ-TTAVALAQQLGL--------------ES---ET-VVAE----------VL----------------------PEDKAAAIAALQSQ-------------GDAVAMIGDGINDAPALATAAVGISLAA--GS----DIAQDSAGLLLSRDR-------------LDSVLVAWNLSQMGLRTIRQNLTWALGYNV----------------------------VMLPLAAGAFLPAYGLALTPAIAGAC------------------MAVSSLAVVSNSLLLRYW--FR-R---SLNH--SVSV--------------------------------------------------------------------------------------------------------------------------------
>Synechococcus_sp._321327@86607471
---------------------------------------------------------------------------------------------------------------------------------------------------------------------------------------------------------------------------------------------------MAPAE------APHPGEETQPAKPAVEDRPSELAGNGS----LLLHVGGMSCAGCVRVVEQTLLNQPGVVKASVNLVTESALVELAPGI------------------------QPDPEHLARILTDAGFPSSCAAGR-------------GD------------------------FPQAQAPSPDGWDNALDAPADPLARQRRQAQDHLRQALTAVFLLLISAAGHLDLFARLG-L-P-------------VLNDVWLHWGLATLTFVGP-ARG--------------LVLDGWRAARRLAPNM----NTLVTLGSGSAYLASLVGLLAPQVG--------------------------------------W-ECFFEEPV--------------------------------------MLLSFILLGRALEQQSRLRAA--------------SSLQSLLSLRPSVAWRVRPSQRSGS----P------------------AEDLSKGELAAEQ---CPVEQVQVGDWLQVRAG-----EQIPVD--------GEVIAGQATVDEGMLTGESLPVLKQPGDPVVAGTVNQSGLLLCQATRTGKDTT-------------------------------LAQII-RL----------------------------VEEAQARKAPIQGLADRVAGYFTYGVVVLALLTFAFWYWVGIPLWGSEFLRG---------------VGLH------------SPLHLADHPPHPTPLLLSLKLAISVLVV-------------------ACPCALGLATPTAILVGTGLGAERGLL-------IRGGDVLEKTHRLQTVVFDKTGTLTQGDPHLTDCLALDP-----------------------------------------SLDPARLLQLAATVESGTRHPLAQAILGAL---------RERGL--------------------------------------------------------PL--LSA--DEFYTQPGLGASARVEGQ--EVILASLEGL--AA---------LGIPISPQAQAQ--------------------------------------------------------AEV---------LL--QAGKTVVGVAVAGS--LVGLLAAQDPLRPDAQATLQQLQ-KMGLQVVLLTGDRA-EVAHQVAQALQV--------------PG---IR-VIAE----------VQ----------------------PADKAQVIRDLQAQ-------------GQRVAMVGDGINDAPALAQADVGIALHS--AT----AAALETADIILMRNR-------------LWDVVEAIRLSRATFHKIQQNLLWAIGYNL----------------------------LGIPLAAGVLLPAFGIGLSPAMAGGL------------------MALSSLSVTLNSILLRRT--FV-P---REFS--SSYS--------------------------------------------------------------------------------------------------------------------------------
>Synechococcus_sp._321332@86608948
------------------------------------------------------------------------------------------------------------------------------------------------------------------------------------------------------------------------------------MAIP-------DA-FASAVR------STLTHKADRPRDPADQNGPTAPSQAGS----LILHVGGMSCAGCVRTVEQALLRQPGVVKASVNLVTESALVEFAPGI------------------------RPDPQHLAQILTEAGFPSRYSSEGEALSGGSSVRVSGAE------------------------HSQDPSSPPGGWEEALDVPADPLSRQRQQTRHHIRQALTAAFLLLISAAGHLDLFARLG-L-P-------------LLNDVWLHWGLATLTFVGP-ARG--------------IVLDGWRGARRLAPNM----NTLVTLGSGSAYLASLVGLLAPQVG--------------------------------------W-ECFFDEPV--------------------------------------MMLSFILLGRALEQHSRLRAA--------------SSLQSLVSLCPSLARRVQLAEKAGSLASSP------------------EGNLDLGSQTGEW---CPVEQVRVGDWLQVRAG-----EQIPVD--------GEVIAGQATVNEGMLTGEPLPVLKQAGDPVVAGTLNQSGLLLCRATRTGKDTT-------------------------------LAQII-RL----------------------------VEEAQARKAPIQGIADQVAGYFTYGVVTLAILTFGFWYWIGIPLWGSGGAEHFVLAG----------FSLH------------AHLHLGDHPPHPTPLLSSLKMAIAVLVV-------------------ACPCALGLATPMAILVGTGLGAERGLL-------IRGGDVLEKAHRLQTVVFDKTGTLTQGDPHLTDCLSLDP-----------------------------------------SLDPNRLLQLAATVESGTRHPLAQAILQAA---------RTQGL--------------------------------------------------------PL--LSA--GEFQTQPGIGVAAQVEGQ--AVVLGSLDGL--AA---------LGIPLSQETQAQ--------------------------------------------------------AEA---------LL--AAGKTVVGVAVEGS--LVGLLAAQDPLRPDAQATLQQLR-KMGLQVVLLTGDRA-EVAHQVAEALQV--------------PG---IR-VIAE----------VH----------------------PADKAQVIRDLQTQ-------------GQRVAMVGDGINDAPALAQADVGIALHS--AT----DAALETADIILMRNR-------------LWDVVEAIRLSRATFRKIQQNLLWAVGYNL----------------------------VGIPVAAGVLLPPFGIGLSPAIAGGL------------------MALSSLSVILNSLLLRRT--FV-P---RRSS--SSRS--------------------------------------------------------------------------------------------------------------------------------
>Adiantum_capillus-veneris_13818@67217774.H1.1
--------------------------------------------------------------------------------------------------------------------------------------------------------------------------------------------------------------------------------------------------------------------------------------------------------------------------------------------------------------------------------------------------------------------------------------------------------------------------------------------------------------------------------------------------------------------------------------------------------------------------------------------------------------------------------------------------------------------------------------------------------------------------------------------------------------------------------------------------------------------------------------------------------------------------------------------------------------------------------------------------------------------------------------------------------------------------------------------------------------------------------------------------------------------------------------------------------------------------------------------------------------------------------------------------------------------------------GCCQRKSSN--DMAVGTL-----------------------PADSKDLE--------------------------------------------ARLNEVLAAKLG---------PESIRQSKSIVFVGMEGV-GVIGAIAVTDTLREDAKQTVSRLQ-EMNIEAIVLSGDRE-EAVASIAGSVGI--------------RS---SH---AG----------LK----------------------PKDKADFIKSLQKQ-------------GFSVAMVGDGVNDAPALAAADVGMALKMQKSE----NAASDAASAILLGNS-------------LSQ------------------------------------------------------------------------------------------------------------------------------------------------------------------------------------------------------------------------------------------------------------------------
>Adiantum_capillus-veneris_13818@219825841.H1.1
--------------------------------------------------------------------------------------------------------------------------------------------------------------------------------------------------------------------------------------------------------------------------------------------------------------------------------------------------------------------------------------------------------------------------------------------------------------------------------------------------------------------------------------------------------------------------------------------------------------------------------------------------------------------------------------------------------------------------------------------------------------------------------------------------------------------------------------------------------------------------------------------------------------------------------------------------------------------------------------------------------------------------------------------------------------------------------------------------------------------------------------------------------------------------------------------------------------------------------------------------------------------------------------------------------------------------------------------------------------------------------------------------------------------------------------------------------------------------------------------------------------------------------------------KE-VYGG----------VK----------------------PHGKAELVKRLSEK-------------GRKVAMVGDGVNDAAALAQSNVGIAMDG--GV----GAASE----VLLRGR-------------LTQVVDSVLLSKMTLKKIKQNLWWAFLYNI----------------------------VGLPVAAGVLLPVTNTMLTPSLAGAM------------------MGISSLGVMANSLLLQVE--YN-RGNPVAEQ--EHKQS-------------SELKEKQSTSPLWKSKHSGDVEKGL-----------------------------------------------------------------------------------------
>Amborella_trichopoda_13333@42650526.H1.1
-----------------------------------------------------------------------------------------------------------------------------------------------------------------------------------------------------------------------------------------------------------------------------------------------------------------------------------------------------------------------------------------------------------------------------------------------------------------------------------------------------------------------------------------------------------------------------------------------------------------------------------------------------------------------------------------------------------------------------------------------------------------------------------------------------------------------------------------------------------------------------------------------------------------------------------------------------------SGEAPVQRLADKVAGRFTYGVMALSTATFLFWNLFGSKLVPAIVQQ-------------------------------------------GSPISLALQLSCSVLVV-------------------ACPCSLGLATPTAVLVGTSLGATRGLL-------IRGGDVLEKFALVNTIVFDKTGTLTAGRPVVTKVVTLEQEQLHF-----------------------------SQNRTSCTWSEHEVLRLAAAVESNTNHPIGKAIIEAA---------QAAGCQYVK--------------------------------------------------------ATD--GTFYEEPGSGAVATVEYK--RVAVGTTSWL--QR--------------------------------------------------------------------------------------------------------------------------------------------------------------------------------------------------------------------------------------------------------------------------------------------------------------------------------------------------------------------------------------------------------------------------------------------------------------------------------------------------------------------------------------------------------------------------------------------------
>Amborella_trichopoda_13333@42634776.H1.3
--------------------------------------------------------------------------------------------------------------------------------------------------------------------------------------------------------------------------------------------------------------------------------------------------------------------------------------------------------------------------------------------------------------------------------------------------------------------------------------------------------------------------------------------------------------------------------------------------------------------------------------------------------------------------------------------------------------------------------------------------------------------------------------------------------------------------------------------------------------------------------------------------------------------------------------------------------------------------------------------------------------------------------------------------------------------------------------------------------------------------------------------------------------------------------------------------------------------------------------------------------------------------------------------------------------------------------------------------------------------------------------------------------------------------------------------------------------------------------------------------------------------------------------------------------------------------------------------------------------------------------------XXXMRIKIKD----NAASDAASVILLGNR-------------LSXVVDALDLARATIGKVRQNLAWAVLYNI----------------------------VAIPVAAGVLLPHFDLAMTPSLSGGL------------------MA-------------------------------------------------------------------------------------------------------------------------------------------------------------------
>Chlorokybus_atmophyticus_3144@372637243.H1.1
--------------------------------------------------------------------------------------------------------------------------------------------------------------------------------------------------------------------------------------------------------------------------------------------------------------------------------------------------------------------------------------------------------------------------------------------------------------------------------------------------------------------------------------------------------------------------------------------------------------------------------------------------------------------------------------------------LEERARASAA--------------RDVKALASLLPASTQLVL-----D-S---------------------EADAF--TNAARIR---VPTSQVRKGDRVLVLPS-----ERMPVD--------GVVLRGSSSVEESMLTGESLPVRKTAGSLVVAGTLNWEGPLLVEATATGAGSI-------------------------------LMGIT-RM----------------------------VEEAQSREAPVQRLADAVAGPLIYTVLGLAAATFAFW-----------------------------------------------------------------------------------------------------------------------------------------------------------------------------------------------------------------------------------------------------------------------------------------------------------------------------------GCGACAVVEGK--RVAVGTLSWA--LA---------QVGSDTTMRVDAA---------------------------------------------------------RQLQERLQGHSN--AEAHTVAYVCMEGE-GVMGAISVADSIRRDAPETVKRLK-AMGLRVMMMSGDRP-PAAHAIAQTLGI--------------CQ---ED-VYAQ----------LR----------------------PEDKAARIADLQA-------------GGARVIXVXXGXNDAPALAEASVGMALGN--AT----DMANEAAQVVCLSER-------------LAQITEALELSRATLTKIRTNLFWALAYNC----------------------------IGIPLAAGAALPAFDLALTPSFAGAM------------------MALSSVAVVSNSLLLRLQ--FA-D---PFKRHEQLPAESSATEVAASS---------------------------------------------------------------------------------------------------------------------
>Chlorokybus_atmophyticus_3144@CT02130626.H1.2
--------------------------------------------------------------------------------------------------------------------------------------------------------------------------------------------------------------------------------------------------------------------------------------------------------------------------------------------------------------------------------------------------------------------------------------------------------------------------------------------------------------------------------------------------------------------------------------------------------------------------------------------------------------------------------------------VLLGRALEQRAKLQAS--------------SDMTSLLTLLPARARLLTGANKSD----------------------------FNASTKPKE---VPTSDIRKGDSVLVLPG-----DRIPVD--------GVVQSGRSSVDESTMTGEAIPVAKGPGDEVKAGTVNYSGAVVVEATRAGGEAA-------------------------------LADIV-RM----------------------------IEDAQARPAPVQRLADQ------------------------------------------------------------------------------------------------------------------------------------------------------------------------GTLTSGRPSVSRVVAS----------------------------------------RKSALDEHALLGLAAAVEQQTSHPVARAIVAAA---------AEHPHDDDPSVINGA-------------------------------------------TGEWR--VAS--GTFHEEPGSGAKATVSGR--EVVVGTLEWL--QQ---------EGVTGDAPSTHD-------------------------------------------------------------------------DTASVVYVGVDGQ--MAGAFEIVDEVRPGAAETVRGLQ-ALGLNTIMLSGDKE-TVAKHVASSVGI--------------PH---DN-VYAR----------VR----------------------PEGKA-VVSRLQS-------------SGRSVAMVGDGVNDAAALACADVGIAVGT--AV----DVAAQVADIVLAGNR-------------LPQVLDAISLSRATFSKIRQNLIWAFTYNL----------------------------IGIPVAAGALLPTAGLMLTPSIAGGM------------------MGLSSVAVMANSLLLRLQ--YY-A---KNTL--PTSQP-------------------------------------------------------------------------------------------------------------------------------
>Cryptomeria_japonica_3369@148770958.H2.1
-----------------------------------------------------------------------------------------------------------------------------------------------------------PKWPQQMIL------------------SHFASPKT---------SYTLYAT-R-------TGN---RKPVHANLLLKAQVQSRLVC-RSQAID---TG-L-----SLSD------ITPIQLTASKPALNSVVLDIQGMMCGSCAARVRSLLAADSRVESVAVNMLTEMAAVRLKTD-AL-------------------DSSA--------------------------------------------------------------------------------------------------------------------------------------------------------------------------------------------------------------------------------------------------------------------------------------------------------------------------------------------------------------------------------------------------------------------------------------------------------------------------------------------------------------------------------------------------------------------------------------------------------------------------------------------------------------------------------------------------------------------------------------------------------------------------------------------------------------------------------------------------------------------------------------------------------------------------------------------------------------------------------------------------------------------------------------------------------------------------------------------------------------------------------------------------------------------------------------------------------------------------------------------------------------------------------------------------------------------------------------------------------------------------------------------------------------------------------------------------------------------------------------------------------------------------------------------------------------------------------------
>Gnetum_gnemon_3382@27905339.H1.1
-------------------------------------------------------------------------------------------------------------------------------------------------------------------------------------------------------------------------------------------------------------------------------------------------------------------------------------------------------------------------------------------------------------------------------------------------------------------------------------------------------------------------------------------------------------------------------------------------------------------------------------------------------------------------------------------------------------------------------------------------------------------------------------------------------------------------------------------------------------------------------------------------------------------------------------------------------------------------------------------------------------------------------------------------------------------------------------------------------------------------------------------------------------------------------------------------------------------------------------------------------------------------------------------------------------------ST--EGQVTEPGFGALAETDGK--CIVVGSIEWI--NT---------CLKNGNGDSESEELM--------------------------------------------SRITRKLSERTA---------SSCLQQSMSVVYIGEQGK-GIIGGILVADTLRKDARNTILRLQ-KMGIKTMMLSGDRE-EAVAHVANTVGI--------------AE--KKH-IRAS----------LK----------------------PNEKRDFIRSLQKQ-------------GHTVTMVGDGVNDAPALALADVGVALRLQKRE----DAASDAASVILLGNK-------------LSQIVEALEL-----------------------------------------------------------------------------------------------------------------------------------------------------------------------------------------------------------------------------------------------------------------
>Klebsormidium_flaccidum_3172@372620062.H1.2
--------------------------------------------------------------------------------------------------------------------------------------------------------------------------------------------------------------------------------------------------------------------------------------------------------------------------------------------------------------------------------------------------------------------------------------------------------------------------------------------------------------------------------------------------------------------------------------------------------------------------------------------------------------------------------------------------------------------------------------------------------------------------------------------------------------------------------------------------------------GTINWEGXLTVEAVATGAHSV-------------------------------LAGIT-RL----------------------------VEEAQAREAPVQRLADRISGPFVFSVMGLSAATFAFWYGLGTSLFPEVLYSDAAG-------------------------------------PDGSALLLSLKLAIDVLVV-------------------ACPCALGLATPTAVLVGTSLGARRGLL-------LREG------AKVDTVVFDKTGTLTEGKTSVASVATRG------------------------------------------DIPRAELLRLAAAVESTTRHPVATAIVNRA---------QSEGLST------------------------------------------------------SA--SAV--EDARTEPGKGASGLVSGL--RVAVGAFDWV--AE----------------------VE--------------------------------------------HELRDRAEKGIE---------DA--AGSRTVVFVGVEGR-GVVGAVGVVDAVRKDAAATVRRLQ-ELGVRTLIMSGDRR-ESVRSVAQRIGI--------------AE---AD-VYAE----------LR----------------------PEDKQRLVGALRD-------------EKAVVAMVGDGVNDAPALAAADVGIALRG--GT----DAAEEAASVILMGNR-------------LGQVGEAVALGRATFNKIKQNLFWALAYNA----------------------------VGIPLAAGALLPAYDISLTPSVAGAM------------------MAFSSVAVVTNSLLLRVG--KIAS---EEAP--GRTEDVPRT---------------------------------------------------------------------------------------------------------------------------
>Penium_margaritaceum_102169@372785383.H1.2
---------------------------------------------------------------------------------------------------------------------------------------------------------------------------------------------------------------------------------------------------------------------------------------------------------------------------------------------------------------------------------------------------------------------------------------------------------------------------------------------------------------------------------------------------------------------------------------------------------------------------------------------------------------------------------------------------------------------------------------------------------------------------------------------------------------------------------VAGRSAVDESMQTGEAMTVSKEVGSRVLAGTVNWEGPIAVQATATGANCS-------------------------------VCIMA-RK----------------------------VEEAQEREAPVQRLADRVAGPFVATIVGASIATFAFWSQLGCEMFPDVLLNDVAG-------------------------------------DDGSTLALATRLATDVLVV-------------------ACPCALGLATPTAILVGTSLGARRGLL-------LRGGE-------------------------------------------------------------------------------------------------------------------------------------------------------------------------------------------------------------VAVGTEEWV--HE---------VCFGR-DLREGENVQ--------------------------------------------LPPREE----QG---------AG--GGSPSVVYVGGXGXWGLLGCIFVEDRIRPEAKXTVS-LQ-QQHMQPLILSGDSQ-EAVDTVAAAVGI------------------------------------------------------------PDEKAEAVRALQAR-------------GHTVAMIGDGINDSLALAAADVGVAIPPPGKEGAAMSAAADVASLVLLGGN-------------LSQLQEAVELSRATMNRAHANLLWALAYNA----------------------------VAVPVAAGVLLPAFDIAISPAVAGAM------------------MAGSSLLVVMSSVLLRFH---------------------------------------------------------------------------------------------------------------------------------------------------
>Picea_glauca_3330@49064772.H1.1
----------------------------------------------------------------------------------------------------------------------------------------------------------------------------------------------------------------------------------------------------------------------------------------------------------------------------------------------------------------------------------------------------------------------------------------------------------------------------------------------------------------------------------------------------------------------------------------------------------------------------------------------------------------------------------------------------------------------------------------------------------------------------------------------------------------------------------------------------------------------------------------------------------------------------------------------------------------------------------------------------------------------------------------------------------------------------------------------------------------------------------------------------------------------------------------------------------------------------------------------------------------------------------------------------------------------------------------------------------------------------------------------------------------------------------------------------------------------------------------------------------------------------------------------------------------------------------------------KLQEE-------------KKIVALVGDGINDAAALAQSDVGIAMGG--GV----GAATEVASIVLMGDK-------------LTQILDALELSKMTMRKIKQNLLWAFMYNI----------------------------VCIPVAAGVLLPVTGTLLTPSLAGAM------------------MGISSLGVMANSLALQME--FN-S---KHKH--VGSSMFNGN------------PLGSIVSMDSTDPQDQDLEKGGHFSRQKDGKY-------------------------------------------------------------------------------
>Pinus_taeda_3352@37565540.H1.1
------------------------------------------------------------------------------------------------------------------------------------------------------------------------------------------------------------------------------------------------------------------------------------------------------------------------------------------------------------------------------------------------------------------------------------------------------------------------------------------------------------------------------------------------------------------------------------------------------------------------------------------------------------------------------------------------------ARLQAS--------------SDMKDLLSLVSSQSRLVVPADGGS-I---------------------STNEVFPSEAACFE---VPTDDIRPGDFILILPG-----ETIPVD--------GKVVAGVSVVDESMLTGEPLPVRKGSGLSVSAGTVNWEGPIRVEVSTTGAMST-------------------------------ISKII-RM----------------------------VEEAQGQEAPVQRLADLIAGPFAYTVLTLSATTFVFWYFFG------------------------------------------------------------------------------------------------------------------------------------------------------------------------------------------------------------------------------------------------------------------------------------------------------------------------------------------------------------------------------------------------------------------------------------------------------------------------------------------------------------------------------------------------------------------------------------------------------------------------------------------------------------------------------------------------------------------------------------------------------------------------------------------------------------------------------------------------------------------------------------------------------------------------------------------------------------
>Pinus_taeda_3352@8179668.H1.1
----------------------------------------------------------------------------------------------------------------------------------------------------------------------------------------------------------------------------------------------------------------------------------------------------------------------------------------------------------------------------------------------------------------------------------------------------------------------------------------------------------------------------------------------------------------------------------------------------------------------------------------------------------------------------------------------------------------------------------------------------------------------------------------------------------------------------------------------------------------------------------------------------------------------------------------------------------------------------------------------------------------------------------------------------------------------------------------------------------------------------------------------------------------------------------------------------------------------------------------------------------------------------------------------------------------------------------------------------------------------------------------------------------------------------------------------------------------------------------------------------------------------------------------------------------------------------------------KRNFISSLQKQ-------------GHSVAMVGDGINDAPSLALADVGVALRLQARD----DAASDAASVILLGNR-------------LSQILEAIDLARATISKVHQNLAWAIAYNT----------------------------FAIPLAAGVLLPSFNFALTPSMSGGM------------------MALSSVLVVTNSLLLQFH--YNHI---QENN--MQSSNNF-----------------------------------------------------------------------------------------------------------------------------
>Welwitschia_mirabilis_3377@74070676.H1.1
-----------------------------------------------------------------------------------------------------------------------------------------------------------------------------------------------------------------------------------------------------------------------------------------------------------------------------------------------------------------------------------------------------------------------------------------------------------------------------------------------------------------------------------------------------------------------------------------------------------------------------------------------------------------------------------------------------------------------------------------------------------------------------------------------------------------------------------------------------KQSGDQVIAGAMNFNGTLTIEVRRPGGETV-------------------------------MSDIV-QM----------------------------VEEAQNRHAPIQRLSDKVAGHFSYGVMALSVATFAFWSLFGAKILPSLASQ-------------------------------------------GSVIQLALQLSCNVLVI-------------------ACPCALGLATPTAVLVGTSLGAKQGLL-------IRGGDILEQFSAVDTFVFDKTGTLTVGKPMVTKVVANRDAKLRD-----------------------------SQ---HQFLLEDEILSLAAAVECNSLHPIGKAVVEAA---------RAAGCKRLM--------------------------------------------------------VND--GTFQQEPGYGATAIVGER--RISVGTVDWL--QR---------HGVNHESWK--F--------------------------------------------------------------------SQ--RTNETVIYVG-------------------------------------------------------------------------------------------------------------------------------------------------------------------------------------------------------------------------------------------------------------------------------------------------------------------------------------------------------------------------------------------------------------------------------------------------------------------------------------------
>Welwitschia_mirabilis_3377@74113309.H3.1
--------------------------------------------------------------------------------------------------------------------------------------------------------------------------------------------------------------------------------------------------------------------------------------------------------------------------------------------------------------------------------------------------------------------------------------------------------------------------------------------------------------------------------------------------------------------------------------------------------------------------------------------------------------------------------------------------------------------------------------------------------------------------------------------------------------------------------------------------------------------------------------------------------------------------------------------------------------------------------------------------------------------------------------------------------------------------------------------------------------------------------------------------------------------------------------------------------------------------------------------------------------------------------------------------------------------------------------------------------------------------------------------------------------------------------------------------------------------------------------------------------------------------------------------------------------------------------------------------Q-------------GHTITMVGDGVNDAPALAVADVGVALRLERRE----DAASDAASVVLLGNR-------------LFQLVEAIELSRATMNKVKQNLAWAIAYNT----------------------------LAIPVAAGVLLPSFDFALTPPMAGGM------------------MAFSSVLVVTNSLLLQFQ--AG-H---RQGK--LDVMNDLK----------------------------------------------------------------------------------------------------------------------------
