# Supplementary material for: Origin and evolution of metal P-type ATPases in Plantae (Archaeplastida)
Source: Front Plant Sci. 2014 Jan 7;4:544. doi: 10.3389/fpls.2013.00544 (PMC3922081; doi:10.3389/fpls.2013.00544)
Supplement: DataSheet1 — Alignments in FASTA format for Files S1–S7. [file DataSheet1.ZIP › dataset-s1/file-s6.fasta]

>Aureococcus_anophagefferens_44056@72032
-------------------------------------------------------------------------------------------------------------------------------------------------------------------------------------------------------------------------------------------------------------------------------------------------------------------------------------------------------------------------------------------------------------------------------------------------------------M---------------SSA--------------------------A--EKKPLTSDDAERGAPALARTKFRLENVCCEGETRLAKRTLADVPGVADVKVNVVGRVAYVSHHTDVITSAEICD-KLN----GVNLGASVEAAAASVDA-----------------------------------------------------------------------------------------------------------------------A-LDPPDYK--TLGFLALLAGAFAA----GLA-----LGSERALLGVVALGCLPLFRDAAGAAAGG-RL-DVNVLMLVAVAGALALGDVADAATVCVVASAAKAAEHDCMRRVRNALAEVACGDGRDAARRP--------DGSSVDADELVAGDVVVVRAGERVPVDGVVTKGK--AAVDESSLTGESAPVQKAKGDGVSRGTVATQGF-VEVACSRARDADGAAEMARLVAEAQASTTRSQDLIGNFAAVFTPLVLAAAMSAG--------------V-L---VSVRVGLVLLVLACPCALVLAAPIVVVSSLGAAAKRGIVVKSAAALEALAAVDLVCADKTGTLTQGRCRVAAGGCV-GDDA-------------------------------------------------------AAS----ALSDDVKRV--DVVPGAGVAGDVAG-----C---------HVRVGTADHCEVGPD----------AGWAPPPRGGATTLFVDVD-D-EVGLALSVLDPARAEAPGALAALRALGL--GLAVLTGDKREVVDAVLAEIG-TLAGGLGDVDVRAACTPADKLAYV--RAARA-----------------KRRVVLFVGDGINDAPALAAADVGVAMGAGGTAMAVDAADVAIMTDDLACLPAA-VALGQAATAAIGQNVVLSVAFKLAVVAAAFA-YDVPLWVAVSADLASLLAVVANGSRPMWAGR------------------------------------------------------------------------------------------------------------------------------------------------------------------------------------------------------------------------------------------------------------------------------------------------------------------------------------------------------------------------------------------------------------------------------------------------------------------------------------------------------------------------------------------------------------------------------------------------------------------------------------------------------------------------------------------------------------------------------------------------------------------------------------------------------------------------------------------------------------------------------------------------------------------------------------------------------------------------------------------------------------------------------------------------------------------------------------------------
>Amborella_trichopoda_13333@51370772.H1.1
---------------------------------------------------------------------------------------------------------------------------------------------------------------------------------------------------------------------------------------------------------------------------------------------------------------------------------------------------------------------------------------------------------------------------------------------------------------------------------------------------------------------------------------------------------------------------------------------------------------------------------------------------------------------------------------------------------------------------------------------------------------------------------------------------------------------------------------------------------------------------------------------------------------------------------------------------------------------------------------------------------------IIPTI----MRKE----NWHSHLYMSLVVLICACPCALVLSTPIATACALSRTASEGVLVKGGDFLETLARVRIVAFDKTGTITSGKFSVAEMVCLIEEDDI-----------------SLDMLLYWVSSVESKSNHPMAAAFVDYGRSRQV----E------PAPEKVEDF--QNFPGEGVYGIVDG-----A---------AIYIGNKKMALRAGCN-SVP------NINE-QEQGATLAYVFLGR--KVVGMFSLYDEVRHSALGVIRELKKLGI--QIVLLTGDGHAAA-------------------------------------------------------------------------------------------------------------------------------------------------------------------------------------------------------------------------------------------------------------------------------------------------------------------------------------------------------------------------------------------------------------------------------------------------------------------------------------------------------------------------------------------------------------------------------------------------------------------------------------------------------------------------------------------------------------------------------------------------------------------------------------------------------------------------------------------------------------------------------------------------------------------------------------------------------------------------------------------------------------------------------------------------------------------------------------------------------------------------------------------------------------------------------------------------------------------------------------------------------------------------------
>Aquilegia_coerulea_218851@22040791
------------------------------------------------------------------------------------------------------------------------------------------------------------------------------------------------------------------------------------------------------------------------------------------------------------------------------------------------------------------------------------------------------------------------------------------------------------------------------------------------------------------------MEAKKYQKSYFDVLGICCSSEVPLIMNMLRPLNGVQDVNVIVPSRTVIVIHDNLVISDIQIVK-V--------------------------------------------------------------------------------------------------------------LNQARLEA------NIRAY-GQ------EKHGK-KWP-KPY-TIACGILVVVSTFKFIY------H----PMEWVALGAIALGIPPILFRSFVAVRNC-TF-DVNILVLIAVGGTIGLRDYWEGGTIVFLFTIAEWLESRASHKANAVMTSLMSMAPQKAVLAET--------GETIAAKDVVIDTVLAVKAGEVIPIDGVVVEGN--CEVDEKTLTGESLPVPKQVQSTVWAGTINLNGY-ISVKTTALAEDCVVAKMAKLVEEAQNSKSKTQRLVDKFAKYYTPAVMLASIGLIVVPAA----LGWH----NLKHWAHLALVMLVSACPCALILSTPVATFCAFTKAATSGILIKGGDYLEVLAEIKVMAFDKTGTLTRGEFSVSDFRSI-LP-DV-----------------DLNTLLYWVSSIESKASHPMAAALVDYGRLKSI----E------PKPENVKEF--QDFPGEGIYGEIDG-----K---------CIYVGNKKIAKRAGCE-TVP-------SQGDDKKGETFGYIFSGE--NLLGVFSMADTCRSGIQEAITELKSLGI--KTTMLTGDSYTAAMRVQAKLG-HAL-----DEVHAELLPEEKVKII--KDLKK-----------------E-GPTAMIGDGVNDAPALATAHIGISMGIAGSAMAIETGQITLMSNDIRKLPQA-IRLARRTRWKIRQNVALSFVTKAAILALAFC-GHPLLWAAVLADVGTCLLVIFNSMLILQGTT-----------KH------RV-----KCHKFACA--------P----------DN-T--------------------------------GHGSRSGCGHPP------------------NDKHGCG-----SKDAHNLHS----------SVS-------H------IHEKSCSH-GDPPSMCGH-KK---DQTYTPRT---PCQT---------------------------------------------------------A---NP-----GLCG-------------------------------HPP------NDKHGCGLKDAHNLHS-----SV----SH---IHEESCSHGDPPSMCGH--------------KKDHTC-------------------------------------TPRTPCQTAIPGLCGKSNVSLAKCDGHRRCSTVSHETPA-------HVIQINKVDNKVDTCQNHSNDDH---IVCT------------DQVNTSSICSKISHHAKNACQGHSTSATSTE-----I------SN--------------------------------------------------------LDEDLKLKEVCEGHADHSH----------------------------K----DLNKKYHHHHHHQQPCHALKNGAETTTL---------------ISGGCLDNRGRHVDCQAKMSM--------------------------------------------------------------------------------------------------------------------------------------------------------------------FHEPNNCI-------------MGICSEELNKVMHTCASLE----KR---------------------------------------------------------------------------------------------------------------------
>Vitis_vinifera_29760@17822919
------------------------------------------------------------------------------------------------------------------------------------------------------------------------------------------------------------------------------------------------------------------------------------------------------------------------------------------------------------------------------------------------------------------------------------------------------------------------------------------------------------------------MATKKWQKSYFDVLGLCCSSEVPLIEKILKPLDGVKEISVIVPSRTLIVVHDNLLISQIQIVK-A--------------------------------------------------------------------------------------------------------------LNQARLEA------NVRIY-GE------VAYQK-KWP-SPF-AIVSGILLLLSFLKYVY------Q----PFRWLALGAVAAGIFPIAWRGIVAIRNF-TL-DINILVLIAVIGTIALNDYWEAGSIVFLFTIAEWLESRASHKATAVMSSLMSIAPQKAVIADT--------GEIVEANSVLVDTIIAVKTGEVIPIDGIVVEGK--CEVDEKSLTGESFPVAKQKDSTVWAGTINLNGY-ISVKTTALAEDCVVAKMAKLVEEAQNSKSKTQRFIDKCTKFYTPVVVLISAGLAGIPAA----LRVH----DLSHWFHLSLVVLVSACPCALILSTPVATFCALSKAAVSGLLIKGGEYLEILAKIRIMAFDKTGTITRGEFVVKDFQSL-RD-DV-----------------SSDTLLYWVSSIESKSSHPMAAALFDYGLSQSV----E------PKPENVEEF--QNFPGEGIHGKIDG-----K---------DIYVGNRKIALRAGCE-TV-------PTIGEDKEGKTIGYVYSDA--TPTGIFTLSDACRTGVVEAIKELKLLGI--KSAMLTGDSHASAMHTQDQLG-HTL-----EVVHAELLPEDKARII--KDFKE-----------------E-GPTAMIGDGVNDAPALATADIGISMGIAGSALATETGHVVLMTNDIRKIPKA-VRLARKTHRKVVENVILSITTKAAILALAIA-GHPLIWAAVLADVXXX---------------------------------------------------------------------------------------------------------------------------------------------------------------------------------------------------------------------------------------------------------------------------------------------------------------------------------------------------------------------------------------------------------------------------------------------------------------------------------------------------------------------------------------------------------------------------------------------------------------------------------------------------------------------------------------------------------------------------------------------------------------------------------------------------------------------------------------------------------------------------------------------------------------------------------------------------------------------------------------------------------------------------------------------------------------------------------------------------------------
>Eucalyptus_grandis_71139@23569622
-------------------------------------------------------------------------------------------------------------------------------------------------------------------------------------------------------------------------------------------------------------------------------------------------------------------------------------------------------------------------------------------------------------------------------------------------------------------------------------------------------------------MGEAGEESKKLQKSYFDVMGLCCSSEIPLVESILRQLDGVGDVSVIVASRTVIVVHDTLLVSQTQIVN-A--------------------------------------------------------------------------------------------------------------LNQARLEA------NVKAY-GE------INHHK-KWP-SPY-AIASGGLLLLSLLQFVY------H----PFKWLALGAVVAGILPVILKGFAALRNF-RI-EINILVLIAVIGTVAMRDYLEAGTIVFLFTTAEWLESRASHKASAEMSALMSIAPQTAVIAET--------GEVVNVDEIKLNTVVAVKAGEVIPIDGVVVDGK--SDVDEKTLTGESFPVSKHKDSPVWAGTINLNGY-ISVKTTALAEDCLVAKMAKLVEEAQNKKSRTQRLIDRCAQFYTPAVLIISIGFAMIPVVFPVALHHH----KRNYWFHLALVVLVSACPCALVLSTPVATFCALTKAAKSGLLIKGGDYLETLAKIGNLAFDKTGTITRGEFMVEDFRSL-NE-GI-----------------SIETMLYWVSSIESKSSHPMAAPLVGYGRSFSI----E------PKPEDVDNF--QNFPGEGIYGKIDG-----N---------DIFIGNRKIALRAGCE-RVP------SIEGLTGEGKTMGYVFCRA--KPVGIFTLSDACRTGAQEAIKALKSLKI--KTAMLTGDSQGAAMHAQNQLG-HAL-----DVVHAELLPEDKAKII--KRLKE-----------------D-APTGMVGDGINDAPALATADIGISMGISGSALAMETGHVILMSNDIRKIPKA-IMLARRAHRKVVENVILSITTKVAILTLALA-GHPFIWAAVLADTGTCLVVILNSMLLLRQSH-----------EH------GG-----KKCCKSSA--------M----------RQ--------------------------------------REGCNI-SKTN------------SSHS-HHNCC-----SSK---------------VGTK-------V------YETEQGCG-KVCTSKCQS-GGP--ISDLCGKG---VAK---------------------------------------------------------------------KHCDD-----------GDN-----------CRGSATTH------HQDHGCSTGNNHMSHR-----------------HRHCSHESQP---------------------------------------------------QNGCAVQQRCVVKCHSTNLSSSASSCGNSELSS------SLNRQVP----------------EVSKDENAEQC---------------------------GQMCNDHNHGGSNPISSSACSDNMCTSAIQK-----Q------GTCAFGDHKEQHTVQHCNHGSCEKITKSESHV-------------------------------------------------------------------------------ITGNCDSLEEQNKECHGMQCSNDNHDVKEGLSNT-------------------------------------------------------------------SECRSHADLT-------------SDVHHH--------------HHHHD------------------------------------HHDHHPKTGSNCCLHLQPV---------------------------ID-I-------------ETGKDHMDSGSVHICTNLA----KRETG-GCCKS-YMK-----------ECCGKHGHLGPA-F----GGCLSEIVTEY----------------------------------------------------------------
>Carica_papaya_3649@16428863
--------------------------------------------------------------------------------------------------------------------------------------------------------------------------------------------------------------------------------------------------------------------------------------------------------------------------------------------------------------------------------------------------------------------------------------------------------------------------------------------------------------------MASAGEMKKYRKSYFDVLGLCCPSEVPMIENILNSLDGVKEFSVIVPTRTVIVVHDNLLLSQHQIVK-A--------------------------------------------------------------------------------------------------------------LNQGGLEA------NAIAY-GE------TKYKK-KWP-SPY-AVASGLLLCLSFLRYVY------S----PLRWLAVAAVAAGGVPILLKALASIRNL-RI-DINILAIIAGIGTIYMKDYTEAATIVFLLNISEWLESRASHKANAAMSSLMNLAPQKAIIAET--------GEEVDTDEVKLNTILAVKTGEVVPIDGIVVDGN--AEVDEKTLTGESFPVPKQKDSTVWAGTINLNGY-ISVKTTALAEDCVVAKMTKLVEEAQNSKSRTQRFIDRCSRYYTPGILIISASLAVIPAV----LRVH----DMKYWIHLALVVLVSACPCALILSTPVVTFCALTRAASSGLLIKGGDYLEVLAKIKVTAFDKTGTITKGEFTVMDFQSL-TR-DI-----------------SLNTLLYWVSSIESKSSHPMAKALVDYGMSQLV----T------PNPESVEDY--QNFPGEGIHGKIDG-----K---------DIYIGNRKIGVRAGCS-SVP------VTEGDTKGGKTIGYIYCNS--SLVGIFSLSDTCRTGVVEAIKHLKLLGI--KSVMLTGDSQAAAMHAQEQLG-NAL-----EIVHSDLLPEDKARII--NELKK-----------------ELGATAMIGDGVNDAPALATADIGISMGISGSALATQTGHIILMSNDIRKIPKA-IRLVRKARRKVIENVILSIITKAGIIALAFA-GHPLVWAAVVADVGTCLLVILNSMLILRTPA-----------KN------PK-----SS-----------------------------------------------------------------------------------------SHT-NHNCC-----SSK---------------NLQN-------H------SHSH-----KTCNSKSQP-KSC--PTKSSN-----------------------------------------------------------------------------------------------------------------HH------GHNHGTCNNHDDHH-----------------GHNHGICNNHDDYHGRNH----------------------R-------------------------TCNNQ-------DDHHGHNPGTCNNQDD---------------------------------HQGHSRRTCNNHD-DH------HG------------HNHGTCNNQDDHQGHSRRTCNNH-------------------------------DDHHGHNHGTCNNHETH-------EH----KHGCSGTHHHLT-SCKQDNASTHDHNHVG-----------------------------------L----HHLEEGTSLNNNNGLCKHKHCDHNINQVSDHEKLHS---------------------------MA----------------------------------AIKQICCAQ------------------------------------------------------------------------------------NDHDQCPEEKSD-HVH-S------------------HDHVVM-C-------------DYDPAGMAHGGSHGCVRLE----RREYG-GCCRS-YLK-----------ECCNNHGHFGVG------MGGLTEIVTE-----------------------------------------------------------------
>Glycine_max_3847@26314266
----------------------------------------------------------------------------------------------------------------------------------------------------------------------------------------------------------------------------------------------------------------------------------------------------------------------------------------------------------------------------------------------------------------------------------------------------------------------------------------------------------------------MDKAEKAMRKSYFDVLGLCCSSEVPLIENILRPLQGIKEVSVIVPSRTVIVVHDTLVISQLQIVK-A--------------------------------------------------------------------------------------------------------------LNEARLEA------NIRVY-GD------EKHQK-RWP-SPY-SIASGVLLLLSLLKFVF------H----PLKYLALGAVAVAVYPLILKAIVSIRNL-RL-DINILMLIAVIGTISMNHYLEAGTIVFLFSIAQWLESRASHKATAVMSSLMNIAPQKAVIAET--------GEVVDADEVKINTVLEVKAGEVIPIDGVVIDGI--CEVDEKKLTGESFPVAKQKDSTVWAGTINLNGY-ISVKTTALAEDCVMAKMAKLVEEAQNSKTNIQRLIDKFAQFYTPGVVIISALVAVIPLA----LKQH----NHKLWLQFSLVVLVSACPCALILSTPVATFCAYTKAATSGLLIKGGDHLETLAKIKVMAFDKTGTITKGEFVVTHFQSL-SD-DI-----------------DFNTLAYWVSSIESKSSHPSAAAIVDYGRSLSV----E------PEPEKVTEF--EIFPGEGICGKIEG-----R---------VIYIGNKRIAARAGFET-VP------ILQGEVERGKTTGYIYLGA--IPIGFFSLSDACRLRVQEAIGQLKSLGI--KTAMLTGDNQSAAMQVQDELG-HSL-----ELVHAELLPEDKVKII--SEFKK-----------------E-GPTAMVGDGLNDAPALAAADIGISMGISGSALASETGNIILMSNDIMKIPEA-IKLARKASRKVVENIVFSIMTKAAILDLAIG-GHPLVWAAVVADVGTCLLVIFNSMLLLRKGH-----------NH------GG-----KCCRSSTK--------P----------HN-------------------------------------HKNGCGGSHDNS------------SHHH-HH-------------------------------------HE--HDQHQHEDHSH-KRCC----S-E------KTKKLF---PPQK---------------------------------------------------------C---GG-----AHGSS------------------------------SHH------HHHHRQHQ-----------------------------------------------------------------------------------------------------------------------------------------------------------------HE--------YHN-------HDQHDQHHQKCASQTS--FSTCPPCS-------------------------------------------------------------------------------------------------------------------------------------------------------------------------------------------------------------------------------------------------------------------------------------------------------------------------------------------------------------------------------------------------------------------------------------------------------------------------------------------------------------------------------------------
>Glycine_max_3847@26314267
-----------------------------------------------------------------------------------------------------------------------------------------------------------------------------------------------------------------------------------------------------------------------------------------------------------------------------------------------------------------------------------------------------------------------------------------------------------------------------------------------------------------------------------------------------------------------------------MKVK-A--------------------------------------------------------------------------------------------------------------LNEARLEA------NIRVY-GD------EKHQK-RWP-SPY-SIASGVLLLLSLLKFVF------H----PLKYLALGAVAVAVYPLILKAIVSIRNL-RL-DINILMLIAVIGTISMNHYLEAGTIVFLFSIAQWLESRASHKATAVMSSLMNIAPQKAVIAET--------GEVVDADEVKINTVLEVKAGEVIPIDGVVIDGI--CEVDEKKLTGESFPVAKQKDSTVWAGTINLNGY-ISVKTTALAEDCVMAKMAKLVEEAQNSKTNIQRLIDKFAQFYTPGVVIISALVAVIPLA----LKQH----NHKLWLQFSLVVLVSACPCALILSTPVATFCAYTKAATSGLLIKGGDHLETLAKIKVMAFDKTGTITKGEFVVTHFQSL-SD-DI-----------------DFNTLAYWVSSIESKSSHPSAAAIVDYGRSLSV----E------PEPEKVTEF--EIFPGEGICGKIEG-----R---------VIYIGNKRIAARAGFET-VP------ILQGEVERGKTTGYIYLGA--IPIGFFSLSDACRLRVQEAIGQLKSLGI--KTAMLTGDNQSAAMQVQDELG-HSL-----ELVHAELLPEDKVKII--SEFKK-----------------E-GPTAMVGDGLNDAPALAAADIGISMGISGSALASETGNIILMSNDIMKIPEA-IKLARKASRKVVENIVFSIMTKAAILDLAIG-GHPLVWAAVVADVGTCLLVIFNSMLLLRKGH-----------NH------GG-----KCCRSSTK--------P----------HN-------------------------------------HKNGCGGSHDNS------------SHHH-HH-------------------------------------HE--HDQHQHEDHSH-KRCC----S-E------KTKKLF---PPQK---------------------------------------------------------C---GG-----AHGSS------------------------------SHH------HHHHRQHQ-----------------------------------------------------------------------------------------------------------------------------------------------------------------HE--------YHN-------HDQHDQHHQKCASQTS--FSTCPPCS-------------------------------------------------------------------------------------------------------------------------------------------------------------------------------------------------------------------------------------------------------------------------------------------------------------------------------------------------------------------------------------------------------------------------------------------------------------------------------------------------------------------------------------------
>Glycine_max_3847@26314268
-----------------------------------------------------------------------------------------------------------------------------------------------------------------------------------------------------------------------------------------------------------------------------------------------------------------------------------------------------------------------------------------------------------------------------------------------------------------------------------------------------------------------------------------------------------------------------------MKVK-A--------------------------------------------------------------------------------------------------------------LNEARLEA------NIRVY-GD------EKHQK-RWP-SPY-SIASGVLLLLSLLKFVF------H----PLKYLALGAVAVAVYPLILKAIVSIRNL-RL-DINILMLIAVIGTISMNHYLEAGTIVFLFSIAQWLESRASHKATAVMSSLMNIAPQKAVIAET--------GEVVDADEVKINTVLEVKAGEVIPIDGVVIDGI--CEVDEKKLTGESFPVAKQKDSTVWAGTINLNGY-ISVKTTALAEDCVMAKMAKLVEEAQNSKTNIQRLIDKFAQFYTPGVVIISALVAVIPLA----LKQH----NHKLWLQFSLVVLVSACPCALILSTPVATFCAYTKAATSGLLIKGGDHLETLAKIKVMAFDKTGTITKGEFVVTHFQSL-SD-DI-----------------DFNTLAYWVSSIESKSSHPSAAAIVDYGRSLSV----E------PEPEKVTEF--EIFPGEGICGKIEG-----R---------VIYIGNKRIAARAGFET-VP------ILQGEVERGKTTGYIYLGA--IPIGFFSLSDACRLRVQEAIGQLKSLGI--KTAMLTGDNQSAAMQVQDELG-HSL-----ELVHAELLPEDKVKII--SEFKK-----------------E-GPTAMVGDGLNDAPALAAADIGISMGISGSALASETGNIILMSNDIMKIPEA-IKLARKASRKVVENIVFSIMTKAAILDLAIG-GHPLVWAAVVADVGTCLLVIFNSMLLLRKGH-----------NH------GG-----KCCRSSTK--------P----------HN-------------------------------------HKNGCGGSHDNS------------SHHH-HH-------------------------------------HE--HDQHQHEDHSH-KRCC----S-E------KTKKLF---PPQK---------------------------------------------------------C---GG-----AHGSS------------------------------SHH------HHHHRQHQ-----------------------------------------------------------------------------------------------------------------------------------------------------------------HE--------YHN-------HDQHDQHHQKCASQTS--FSTCPPCS-------------------------------------------------------------------------------------------------------------------------------------------------------------------------------------------------------------------------------------------------------------------------------------------------------------------------------------------------------------------------------------------------------------------------------------------------------------------------------------------------------------------------------------------
>Glycine_max_3847@26314269
-----------------------------------------------------------------------------------------------------------------------------------------------------------------------------------------------------------------------------------------------------------------------------------------------------------------------------------------------------------------------------------------------------------------------------------------------------------------------------------------------------------------------------------------------------------------------------------------------------------------------------------------------------------------------------------------------------------------------------------------------------------------------------------------------------------------------------------------------------------MSSLMNIAPQKAVIAET--------GEVVDADEVKINTVLEVKAGEVIPIDGVVIDGI--CEVDEKKLTGESFPVAKQKDSTVWAGTINLNGY-ISVKTTALAEDCVMAKMAKLVEEAQNSKTNIQRLIDKFAQFYTPGVVIISALVAVIPLA----LKQH----NHKLWLQFSLVVLVSACPCALILSTPVATFCAYTKAATSGLLIKGGDHLETLAKIKVMAFDKTGTITKGEFVVTHFQSL-SD-DI-----------------DFNTLAYWVSSIESKSSHPSAAAIVDYGRSLSV----E------PEPEKVTEF--EIFPGEGICGKIEG-----R---------VIYIGNKRIAARAGFET-VP------ILQGEVERGKTTGYIYLGA--IPIGFFSLSDACRLRVQEAIGQLKSLGI--KTAMLTGDNQSAAMQVQDELG-HSL-----ELVHAELLPEDKVKII--SEFKK-----------------E-GPTAMVGDGLNDAPALAAADIGISMGISGSALASETGNIILMSNDIMKIPEA-IKLARKASRKVVENIVFSIMTKAAILDLAIG-GHPLVWAAVVADVGTCLLVIFNSMLLLRKGH-----------NH------GG-----KCCRSSTK--------P----------HN-------------------------------------HKNGCGGSHDNS------------SHHH-HH-------------------------------------HE--HDQHQHEDHSH-KRCC----S-E------KTKKLF---PPQK---------------------------------------------------------C---GG-----AHGSS------------------------------SHH------HHHHRQHQ-----------------------------------------------------------------------------------------------------------------------------------------------------------------HE--------YHN-------HDQHDQHHQKCASQTS--FSTCPPCS-------------------------------------------------------------------------------------------------------------------------------------------------------------------------------------------------------------------------------------------------------------------------------------------------------------------------------------------------------------------------------------------------------------------------------------------------------------------------------------------------------------------------------------------
>Glycine_max_3847@26317102
----------------------------------------------------------------------------------------------------------------------------------------------------------------------------------------------------------------------------------------------------------------------------------------------------------------------------------------------------------------------------------------------------------------------------------------------------------------------------------------------------------------------MDKAEKAVQKSYFDVLGLCCSSEVPLIENILKPLEGIKEVSVIVPSRTVIVVHDTLVISQLQIVK-A--------------------------------------------------------------------------------------------------------------LNQARLEA------NIRVY-GD------EKHQK-RWP-SPY-SIASGVLLLLSLLKFVF------H----PLKYLALGAVAVGAYPIILKAIVSIRNL-RL-DINILMLIAVIGTIVMNDYLEAGTIVFLFSIAEWLESRASHKANAVMSSLMNITPQKAVIAET--------GEVVDADEVKIDTVLAVKAGEVIPIDGVVLDGT--CEVDEKTLTGESFPVAKQKDSTVWAGTINLNGY-ISVKTTALAEDCVVAKMAKLVEEAQNSKTSIQRLIDKFAKFYTPGVVIISALVAVIPLA----LKQH----NEKHWLHFALVVLVSACPCALILSTPVATFCAYSKAATSGLLIKGGDHLETLAKIKVMAFDKTGTITKGEFVVTHFQSL-SD-DI-----------------DLNTLAYWVSSIESKSSHPLAAAIVDYGRSLSV----E------PEPEKVTEF--ENFPGEGICGKIEG-----R---------VIYIGNKKIATRAGSET-VP------ILQGEIERGKTTGYIYLGA--TPLGFFSLSDTCRLGVQEAIGQLKSLGI--KTAMLTGDSQSAAMQAQEQLG-HSL-----ELVHAELLPEDKVKII--SEFKK-----------------E-GPTAMIGDGLNDAPALAAADIGISMGISGSALASETGNIILMSNDIRKIPEA-IKLARKARRKVLENIVLSIMTKAAILGLAIG-GHPLVWAAVVADVGTCLLVIFNSMLLLRKGH-----------NH------GG-----KCCRSSTK--------P----------HN-------------------------------------HKNGCGGSHGSS------------SHHH-HHH------------------------------------EH--DQQHQHEHHSH-KHCC----S-D------KTKKMS---QPQK---------------------------------------------------------C---GG-----AHGSS------------------------------SHH------HHHQHQHEQHNHDQHD-----QH----EHHNH------------------------------------------------------------------------------------------------------------------------------------DQLDQRE--------HHG-------HSQHDQHHQKCASQTC--SSTCPPCSSNSSFGGIVNHCNTMK------AHDQCKGSDEFHEHDHCHHGRCDKNHDEVHKHDTE------DN---------------HAVAEKRHGSCLGHKNHGTKHCHNQNLDKVTHDSA-----SHSSPCHL----NLPCKKESQQFTHNHCHLIHGCENLKDHESKDVLRSNHDI----------------------------------------------------------QHEKSGCHSDFEKHETGE--ISIDIITEYV-E----LASSLEEKGKGSCREDCSD-----------------------------------TCGNLAAVCGCESSNEREDIAC------------------CRN----E-------------DSSKECKESPIMHVCDGLN----KREVG-GCCKS-YMK-----------ECCAKLGHSSRPRF----VGGLSEIITE-----------------------------------------------------------------
>Phaseolus_vulgaris_3885@27143309
-----------------------------------------------------------------------------------------------------------------------------------------------------------------------------------------------------------------------------------------------------------------------------------------------------------------------------------------------------------------------------------------------------------------------------------------------------------------------------------------------------------------------MEKSKKLQKSYFDVLGLCCSSEVPLIENILKPLEGIKEVSVIVPSRTVIVLHDTLAISQLQIVK-A--------------------------------------------------------------------------------------------------------------LNQARLEA------NIRVH-GD------EKHKK-RWP-NPY-SIASGVLLLVSLLKFVY------H----PMKYVALGAVAAGVYPIILKAIASIRNR-RI-DISILMIIAVIGTIAMDDYLEAGTIVFLFSIAEWLESRASYKANAAMSSLMNITPQKAVIAET--------GEVVDADEVKVNTILAVKAGEVIPIDGVVLDGT--CEVDEKTLTGESFPVAKQKDSTVWAGTINLNGY-ISVKTTALAEDCVVAKMTKLVEEAQNSKTTVQRLIDKFVKFYTPAVVIIAILVAVIPVA----VKSR----KEKYWLHTALVVLVSGCPCALILSTPVATFCAYTRAATSGLLIKGGHHLETLAKIKVMAFDKTGTITKGDFVVTQFQSL-SA-DI-----------------DLNTLLYWVSSVESKSSHPLASAIVDYGRSLSI----E------PEPEKVTEF--ENFPGEGISGKMED-----R---------VIYIGNKKIAARAGSET-VP------ILQGEIARGKTTGYIYLGA--TQVGLFSLSDVCRLGVQEAIERLKLLGI--KTAMLTGDSESAAMQAQEQLG-HSL-----ELVHAELLPEDKVKII--SEFKK-----------------E-GPTAMIGDGINDAPALASADIGISMGISGSALASETGNIILMSNDIRKIPEA-IKLARRTRWKVLENIILSITTKAAIIGLALG-GYPFVWAAVVADVGTCLLVILNSMLLLRRGH-----------KH------GG-----NLCRSSTK--------S----------HN-------------------------------------HKSGCGGTHDHD------------HAHH-QHQHC-----HDHEHEHDH-HHHHHQHEHEHD-------HH--HHRHHQHEHDH-EHDHHHHHS-H------ETENMS---QPQK---------------------------------------------------------C---GG-----SHVSS------------------------------SHH------HHHHLQHQH-EHDHEH-----EH----DHHHHH---S-----------H------------------------------------------------------------ETENIPQPQKCGGSHVSSSHHHHHHLQHQHEHEH----------YEHHHHNQHEHHSCNQHDHQNH---SHNQ-------LDQHQHPQQCVSSQTS--SSTSPPCSSDSSLRGIVNHSNTMK------GHDLFKRSDELHEHDHCHRGRCDKNEDGVQKLETE------NHGGSNSSSLIL-----NAEDNHAVGNCLGHKAHGTKHYHNQHVDRVAHDGV-----SHSSPYHP----HLSCQKESQQLTNDHCHPILGCENLKDHKCSSVLHSNQDM----------------------------------------------------------HHKKSGCSPDFEKNGTGE--ISVDIIVEQE-LSPMHGCSSLAEKEKGSCCEGCSD-----------------------------------TCENLPAVCCCEGSKEGEDSAC------------------CRD----E-------------CSSKECKESPVVHVCLGWD----KRELG-GCCKS-YMK-----------ECCGKLGDS-RAGF----VGGLSEIMTE-----------------------------------------------------------------
>Medicago_truncatula_3880@23048587
--------------------------------------------------------------------------------------------------------------------------------------------------------------------------------------------------------------------------------------------------------------------------------------------------------------------------------------------------------------------------------------------------------------------------------------------------------------------------------------------------------------------MSSSEGGKKLQKSYFDVVGLCCSSEVPLIENILKPLQGVKEVSVIVPSRTVIVVHDTLLISQLQIVK-A--------------------------------------------------------------------------------------------------------------LNQARLEA------NIRIY-GN------ENHKK-KWP-SIY-SVASGLLLLLSFLKFVY------T----PFKYVALAAVVAGIYPIFLKAIVSIRNL-RI-DINILVIIAVAGTIAMNDYLEAGTIVFLFSISDWLESSASHKSNAVMTSLMSIAPQKAVIAET--------GEDVDVDEVRVNTILAVKAGEIIPIDGIIVDGD--CEVDEKTLTGESFPVAKQKDSTVWAGTINLNGY-ISVKTTALAEDCVVAKMTKLVEDAQNSKTSTQRLIDKFAKFYTPV--FISTLVAVVPVV----LKVH----NEKYWLHFALVVLVSACPCALILSTPVATFCAYTKAATSGLLIKGGHALETLAKIKVMAFDKTGTITKGEFAVTNFQSL-SD-DI-----------------DLNTLIYWVSCIESKSSHPLAEAIVDHGRSLSI----V------PNPEKVTEF--ENFPGEGICGKIDE-----R---------VLYIGNKKIATRAGSETVVP------TLEGEAHGGKTIGYIYSGP--TPVGIFSLSDTCRSGVQEAIRKLKLLGI--KTAMLTGDCQSAAMQAQEQLG-HAL-----ELVHAELLPEGKVKII--TEFKK-----------------D-GPTAMLGDGLNDAPALASADIGISMGISGSALASETGDIILMSNDLRKIPEA-IKLARKARRKVIENIVLSVITKVAILALAIA-GHPIVWAAVLADVGTCLLVILNSMLLLPRGH-----------KH------GG-----KSCKSSNQ--------H----------HV-------------------------------------HKNGCGDTNDGS------------SHHH-DHR------------------------------------------HHQHQHHSH-KRCCS-----------------------------------------------------------------------------------------------------------------------------------------------------------------------------------------------------------------------------------------------------------------------------------------------------------------------------------------EKAQPQKCASQSC--SSKNPSCTSNPSLIGNVNP------------------LKNMENHDHCHQGSCDKSRDGVQKHNIE------NKFCSDFHDLNLNAEDIGADAVNSHGNCQGHKSHGTKHCHYKNINMDTHDHT-----SLGSHCHL-----SPCDKKETQQVTKHCHSNHGCENLKDHGT------IHDI----------------------------------------------------------QHQKSGCHSDFKKHETDE--ISIDIITEHVELASMHGCSNLAEKEKDSCKDCP---------------------------------------KLPVVCGGCEGPNEREVSPC------------------CKN----E-------------GYSKESIESSIMHACISFD----KREVG-GCCKS-YMK-----------ECCGRHGHSGAGSF-----VGLSEIVTE-----------------------------------------------------------------
>Cucumis_sativus_3659@16956316
----------------------------------------------------------------------------------------------------------------------------------------------------------------------------------------------------------------------------------------------------------------------------------------------------------------------------------------------------------------------------------------------------------------------------------------------------------------------------------------------------------------MAATEAEGNKGGGLKKSYFDVLGICCSSEIPVIENILKDIEGIKEIRVIVATRTVIVLHDDLLVSQAQIVK-A--------------------------------------------------------------------------------------------------------------LNQARFEA------NVRAY-GD--Q---KDHRK-KWP-SPY-AVASGLLLLLSLLKYVN------P----IFRWVALAAVAAGILPIVLKSFAAVRHL-RI-DINILALIAVIGTIVLKDYLEAATIVFLFTIAEWLESRAAHKANAVMSSLLSIAPQKAVLADT--------GEVVGADEVKLGTLLAVKAGEDIPIDGIVVEGK--CEVDEKTLTGESFPVPKQKNSTVWAGTINLNGY-VTVKTTALAEDCVVAKMAKLVEEAQNNKSRTQRFIDKCAKFYTPAVIIISTCIVVIPLA----LRLP----NRSHWFHLALVVLVSACPCALILSTPVASFCALTKAATSGLLIKGGDYLETLGKIKIMAFDKTGTITRGEFMVTEFQVL-DKDNI-----------------SLDTLLYWVSSIESKSSHPMAAALVDHGRSLSI----D------PKPENVDDF--QNFPGEGVHGRIDG-----K---------DIYIGNRKIATRANCA-TVP------EIKDEAKDGRTVGYIFCGT--IAAGVFSLSDSCRTGAKEAMDELRSLGI--KTAMLTGDSSAAALQAQKELG-KAL-----QAVHAELLPQDKTRLI--NDFKK-----------------E-GPTAMIGDGLNDAPALATADIGISMGISGSALAIETGDVILMTNDIRKVPKA-IRLARRANNKVIENVILSVVPRIAILGLAFG-GHPLVWAAVLADVGACVLVILNSMLLLRGTD-----------GH------KG-----KKAGKFSA--------T----------HG-S----------------------------------SKHKCCHVSSHSDEC----------SGHTHDHGCN-----HRSSHSSSH-SHHHHHHHHEHE-------D------CGSLKNTH-DGCLQKNHP-SMC--DSKLKNS------SS---------------------------------------------------------C---KK-----SKLMNP-----SSKIDGST---------GCVKLCEHDH------THDHGCSDGSDSSSHS-----HH----QHHHHH----HHEHEDCHSLEK---------------THDVCLPQNHA--SKCDSRSKNLSSFNEGKHIDSCSKVDG--------STGSVQLCEHDHMHDHGCNTDSTDSSSH----------------SHHHHYEHEDCGSLK-KT-----HDG------------CVLQNCASKCDSGMKSSSSCKKSKLVDSSS------------------KVDDSASSLKPCEHGHICNDQPAEHDHHPYSS-------CTDHHAK-------------------------D----------------------------E----LCSPENTQEFCSFQKCASNSCEKIKCTSSPASHDGSAVIVELDESGCCTHNTQSAQHDHDIQSPK-------C----DF--DD-----SH---SPSLEHHISNGCCSQKNTH-------------KDFLSHPMRDSETCKEGVHLHCKASNEDN--------------------G------------AINNTVNIKLEADHSNSKRGNTS-------------NKPMENRETNNCK-------------SCRRGSSQFKIGKSCAGLN----KREVG-GCCKS-YMK-----------ECCRKHGDIRMA-V----RGGLNEIIIE-----------------------------------------------------------------
>Cucumis_sativus_3659@16957079
-----------------------------------------------------------------------------------------------------------------------------------------------------------------------------------------------------------------------------------------------------------------------------------------------------------------------------------------------------------------------------------------------------------------------------------------------------------------------------------------------MSEEAT-----------EKMNKKVIKENKKMERSHFDVLGICCSSEIPLIENILKPLQGIKQITVIVPTRTLIVVHDSLLISQLQIVK-A--------------------------------------------------------------------------------------------------------------LNEARLEA------NIQLK-GK------GIMKK-KWP-SPY-AIASGLLLTASFLKYVY------H----PLRWLAVAAVAAGIFPILLKAISAIRHL-RV-DVNILAIIAVVGTIAMDDYMEAGSIVFLFSIAEWLESRASHKANGAMCSLMRLAPQKATIAES--------GEVVDVRDVKLKSVLGVKAGEVIPIDGIVVEGN--CEVDEKTLSGETFPVTKQKDSLVWAGTINLNGY-ISVQTTVVAEDCVVAKMAELVEEAQNNKSKTQTFIDECAKYYTPAVVIISACLAAIPAA----LRVH----NLRHWLHLALVVLVSACPCALILSTPVAAFCALTKAAMAGVLIKGGNHLEVLAKIKVMAFDKTGTITRGEFVVTHFQAL-RD-DI-----------------NFHTLLQWVSSIESKSSHPMATALVNYGKLHSI----D------LKPENVEEF--ENFLGEGVRGKIDG-----N---------DIYIGSKKIAARAGYDIPVS--SKLNNFDDETRQEQTLGYVFCGG--MMIGSFGLLDSCRSGVKEAIEEIKSFGI--KTAMLTGDCRAAAMHVQEQLG-NTL-----DVIHSELLPKEKANII--KEFKN-----------------NDGAIAMVGDGLNDTPALATADIGMSMGISGSALATETGNVILMSNDMRKIPKA-IKLAKTFHTKVVQNVILSIGTKTAILGLAFA-GHPLIWAAVLADVGTCLLVILNSMLLLRGMD-----------HK------HG-----KKKCCKSSK-------P----------CL-T---------------------------------------------------------------KHGQLC-----DGARSSHHH-SHHHD-HDHDHD-------HH--NHRCHVVDD--------------------------------------QSASQENNH--------VHKHCCCEEKDH------------------------------------------------------------------KMQLSQ------DHNKETCGVLNQEKN-------------------NHECGEHECEETNVHHK----------KEDKFHHNYSNQCE--KTPLEREIRGN---------------------------SSKRVGKS------------------------------------------DCNCHSHHVT---IDIH-------ESNESPES---------------------------------------------RQRLVIHK--------------------------------------------------------------------------------------------------------------------------------------------------------------------------------------------------------------------------------------------------------------------------------------------------------------------------------------------------------------------------------------------------------------------------------------------------------------------------------------------------------
>Citrus_clementina_85681@20794399
---------------------------------------------------------------------------------------------------------------------------------------------------------------------------------------------------------------------------------------------------------------------------------------------------------------------------------------------------------------------------------------------------------------------------------------------------------------------------------------------------------------------MADAQERKYQKSYFDVLGICCSSEVPLIENILKSLEGVKEVSVIVPSRTVIVLHDALLISQHQIVK-A--------------------------------------------------------------------------------------------------------------LNQARFEA------NVRAY-GG------TSYQK-KWP-SPY-AMACGVLLAISILKYVY------H----PLRWFALGAVAIGIFPIILKGLAAIRNF-KL-DINILVLIAVIGTIAMNDYIEAGIIVFLFTIAEWLESRASHKATAVMSSLMSIAPQKAIIAGT--------GEEVDAGEVKLNTVLAVKAGEVIPIDGIVVDGK--CEVDEKTLTGESYPVSKQKGSTVWAGTINLNGY-ISVETTAVAEDCVVAKMAKLVEEAQNSKSRIQRFVDKFSQYYTPAVIFISACVAVIPIA----LGVS----NHKQWFHLALVVLVSACPCALILSTPVVTYCALTKAATSGLLIKGGDYLQTLAKVRFMAFDKTGTITRGEFVMSEFQPL-SE-DI-----------------NLNTLLYWVSSIESKSSHPMSAALVEYGRSLSI----E------PKPEDVEDY--QNFPGEGIYGKIGG-----E---------EIYIGNRKIAQRAGCG-TVP------SVDGPKMKGNTIGYIFLGA--SPVGIFCLSDACRTGAAEAVNQLKSLGI--RTAMLTGDNQAAAMQAQEQ-------------------------------------------------------LALMFEQINDAPALATADIGISMGISGSALATETGQVILMSNDIRKVPEA-IRLARKAHWKVIENIAVSIATKAGIIALALG-GHPLVWAAVLADVGTCLIVILNSMLLLHETH-----------SH------RG-----KCIKSSSS--------S----------S-------------------------------------------------------------------------------------------------------------------------------------------------------------------------------------------------------------------------------------------------------------------------------------HT-----------------PKHLCCSDSKAQ-------------------------------------------------------------NRCEPEDY--SSHGCDSRSN-------------------------------------------------------------------------------DSGSRSPNLCGNN---------------------QCCAGSDHGAEEDKLCDHESFNKDDNDIEAQNTH--------NCSGYHNSNFSKNNTWPNCFGRKGNCGEDHVN------------------------------H----SVSEEICREVTNHEHQHSHHCSEKHEKNHVHVTDSG-----------------------------------------------------------------------------------------------------------CHSCGH-------------------------------------HCPEPIPVIKKCYTDHSEGRHN-A------------------AYHMPL----------------GTDQVESSVAKSACMSLG----KRENE-RCCKSYYMK-----------QCCGDHVHFGTK-F----GGGLSEIVTE-----------------------------------------------------------------
>Citrus_sinensis_2711@18105377
---------------------------------------------------------------------------------------------------------------------------------------------------------------------------------------------------------------------------------------------------------------------------------------------------------------------------------------------------------------------------------------------------------------------------------------------------------------------------------------------------------------------MAAAQERKYQKSYFDVLGICCSSEVPLIENILKSLEGVKEVSVIVPSRTVIVLHDALLISQHQIVK-A--------------------------------------------------------------------------------------------------------------LNQARFEA------NVRAY-GG------TSYQK-KWP-SPY-AMACGVLLAISILKYVY------H----PLRWFALGAVAIGIFPIILKGLAAIRNF-KL-DINILVLIAVIGTIAMNDYIEAGIIVFLFTIAEWLESRASHKATAVMSSLMSIAPQKAIIAGT--------GEEVDAGEVKLNTVLAVKAGEVIPIDGIVVDGK--CEVDEKTLTGESYPVSKQKGSTVWAGTINLNGY-ISVETTAVAEDCVVAKMAKLVEEAQNSKSRIQRFVDKFSQYYTPAVIFISACVAVIPIA----LGVS----NHKQWFHLALVVLVSACPCALILSTPVVTYCALTKAATSGLLIKGGDYLQTLAKVRFMAFDKTGTITRGEFVMSEFQPL-SE-DI-----------------NLNTLLYWVSSIESKSSHPMSAALVEYGRSLSI----E------PKPEDVEDY--QNFPGEGIYGKIGG-----E---------EIYIGNRKIAQRAGCG-TVP------SVDGPKMKGNTIGYIFSGA--SPVGIFCLSDACRTGAAEAVNQLKSLGI--RTAMLTGDNQSAAMQAQEQLG-NAL-----NVVHSELLPEDKAKII--NQFKQ-----------------E-GKTAMIGDGINDAPALATADIGISMGISGSALATETGQVILMSNDIRKVPEA-IRLARKAHWKVIENIAVSIATKAGIIALALG-GHPLVWAAVLADVGTCLIVILNSMLLLHETH-----------TH------RG-----KCIKSSSS--------S----------SH-TH------------------------K-H------------------------------------IKKCC-----NPS---------------G--------------------------KHCKSSAAN----------------------------------------------------------------------------------------------Q-----TRKHEGKC-----------CQSSAEFH------THRHGCKSNHFHPSD-----------------NQQLCCSDSKAQ-------------------------------------------------------------NRCEPEDY--SSHGCDSRSN-------------------------------------------------------------------------------DSGSRSPNLCGNN---------------------QCCAGSDHGAEEDKLCDHERFNKDDHDIEAQNIH--------NCSGYHNSNFSKNNTWPNCFGRKGNCGEDHVN------------------------------H----SVSEEICLEVTNHEHQHSHHCSEKHEKNHVHVTDSG-----------------------------------------------------------------------------------------------------------SHSCGH-------------------------------------HCPEPIPVIKKCYTDHSEGRHN-A------------------AYHMPL----------------GTDQVESSVAKSACMSLG----KRENE-RCCKSYYMK-----------QCCGDHVHFGTK-F----GGGLSEIVTELT---------------------------------------------------------------
>Gossypium_raimondii_29730@26767094
----------------------------------------------------------------------------------------------------------------------------------------------------------------------------------------------------------------------------------------------------------------------------------------------------------------------------------------------------------------------------------------------------------------------------------------------------------------------------------------------------------------------MAANKKKLQRSYFDVLGLCCSSEVPLIENILKPLEGVKQVSVIVPTRTVIVVHDNLLVSQLQIVK-A--------------------------------------------------------------------------------------------------------------LNQARLEA------NVRAH-GE------IKYQK-KWP-SPF-AMACGLLLLISFFKYVY------R----PLQWVAVGAVVIGICPILLKGYAAITNF-RL-DINILMLIAVIGSIAMKDYTEAATIVFLFTIAEWLESRASHKATAVMSSLMSMSPQKAVIAES--------GEEVDVDEVKLNTVLAVKAGEVIPIDGIVVDGN--CEVDEKTLTGESLPVSKQKDSTVWAGTINLNGY-ISVKTTAVAEDCVVAKMAKLVEEAQNSKSTTQRFIDKCAQFYTPAIIVVSVAIAVIPAA----FRVH----NLRHWFHLALVVLVSACPCALILSTPVASFCTLTKAATSGLLVKGGDYLEILSNIKITAFDKTGTLTRGEFVVTNFRSL-CQ-DI-----------------SFNSLLYWVSSIESKSSHPMAAALIEYGRSHSI----E------PKPETVEDY--QNFPGEGIYGRIDG-----R---------DIYIGSRKVSVRAHG--TAP------NVEGNMMEGKTIGYVFCGA--TPAGIFSLSDACRTGAAEAVNELKSMGI--KTAMLTGDNQAAAIHVQEQLG-NSL-----DVIHADLLPQDKARIV--EEFKK-----------------E-GPTAMLGDGINDAPALATADIGISMGISGSALATETGHVILMSNDIRKIPKA-IRLARKAHRKVIQNVILSISTKVAILALAFA-GHPLVWAAVLADVGTCLLVIFNSMLLLHGTH-----------KH------AG-----KCSKSSAA--------S----------HK-DK------------------------Q-------GCNTSHCH------------------SSHN-HEHSS-----IDK---------------KVQK-------A------CEPQKCSS-RSCASRCQS-NPS--NSDASSNS----------------------------------------------------------------C---GS-----NKCTES-----T--------------------------------------------------------------------------------------------------------------------------------------------------------------------------------------------------------------------------------------------------------------------------------------GTREMKHCDQGSCNIVNHKIEAHNLP------SKCCSSHGKLGE-K--HC-----------------------------------------------------HHSSNQQGTKADQCHSTCGGNHTDRQ------TL-------------------------------------------------------------------------------------------------------GTFVEHSCLES------------------------------------PKPEAHPYSNKCFTDYWES-PH-T-------------------------A-------------IDIPMNTSHETAQACMSVE----KREMG-GCCKS-YMK-----------ECCGKHGHFRSG-L----TEIVTE---------------------------------------------------------------------
>Gossypium_raimondii_29730@26767095
--------------------------------------------------------------------------------------------------------------------------------------------------------------------------------------------------------------------------------------------------------------------------------------------------------------------------------------------------------------------------------------------------------------------------------------------------------------------------------------------------------------------------------------------------------------------------------------------------------------------------------------------------------------------------------------------------------------------------------------------------MACGLLLLISFFKYVY------R----PLQWVAVGAVVIGICPILLKGYAAITNF-RL-DINILMLIAVIGSIAMKDYTEAATIVFLFTIAEWLESRASHKATAVMSSLMSMSPQKAVIAES--------GEEVDVDEVKLNTVLAVKAGEVIPIDGIVVDGN--CEVDEKTLTGESLPVSKQKDSTVWAGTINLNGY-ISVKTTAVAEDCVVAKMAKLVEEAQNSKSTTQRFIDKCAQFYTPAIIVVSVAIAVIPAA----FRVH----NLRHWFHLALVVLVSACPCALILSTPVASFCTLTKAATSGLLVKGGDYLEILSNIKITAFDKTGTLTRGEFVVTNFRSL-CQ-DI-----------------SFNSLLYWVSSIESKSSHPMAAALIEYGRSHSI----E------PKPETVEDY--QNFPGEGIYGRIDG-----R---------DIYIGSRKVSVRAHG--TAP------NVEGNMMEGKTIGYVFCGA--TPAGIFSLSDACRTGAAEAVNELKSMGI--KTAMLTGDNQAAAIHVQEQLG-NSL-----DVIHADLLPQDKARIV--EEFKK-----------------E-GPTAMLGDGINDAPALATADIGISMGISGSALATETGHVILMSNDIRKIPKA-IRLARKAHRKVIQNVILSISTKVAILALAFA-GHPLVWAAVLADVGTCLLVIFNSMLLLHGTH-----------KH------AG-----KCSKSSAA--------S----------HK-DK------------------------Q-------GCNTSHCH------------------SSHN-HEHSS-----IDK---------------KVQK-------A------CEPQKCSS-RSCASRCQS-NPS--NSDASSNS----------------------------------------------------------------C---GS-----NKCTES-----T--------------------------------------------------------------------------------------------------------------------------------------------------------------------------------------------------------------------------------------------------------------------------------------GTREMKHCDQGSCNIVNHKIEAHNLP------SKCCSSHGKLGE-K--HC-----------------------------------------------------HHSSNQQGTKADQCHSTCGGNHTDRQ------TL-------------------------------------------------------------------------------------------------------GTFVEHSCLES------------------------------------PKPEAHPYSNKCFTDYWES-PH-T-------------------------A-------------IDIPMNTSHETAQACMSVE----KREMG-GCCKS-YMK-----------ECCGKHGHFRSG-L----TEIVTE---------------------------------------------------------------------
>Gossypium_raimondii_29730@26767096
-------------------------------------------------------------------------------------------------------------------------------------------------------------------------------------------------------------------------------------------------------------------------------------------------------------------------------------------------------------------------------------------------------------------------------------------------------------------------------------------------------------------------------------------------------------------------------------------------------------------------------------------------------------------------------------------------------------------------------------------------------------------------------------------------------------------------------------------------------------------------------------------------------------------------------------------------------------------------MAKLVEEAQNSKSTTQRFIDKCAQFYTPAIIVVSVAIAVIPAA----FRVH----NLRHWFHLALVVLVSACPCALILSTPVASFCTLTKAATSGLLVKGGDYLEILSNIKITAFDKTGTLTRGEFVVTNFRSL-CQ-DI-----------------SFNSLLYWVSSIESKSSHPMAAALIEYGRSHSI----E------PKPETVEDY--QNFPGEGIYGRIDG-----R---------DIYIGSRKVSVRAHGTAPNV-------EG-NMMEGKTIGYVFCGA--TPAGIFSLSDACRTGAAEAVNELKSMGI--KTAMLTGDNQAAAIHVQEQLG-NSL-----DVIHADLLPQDKARIV--EEFKK------------------EGPTAMLGDGINDAPALATADIGISMGISGSALATETGHVILMSNDIRKIPKA-IRLARKAHRKVIQNVILSISTKVAILALAFA-GHPLVWAAVLADVGTCLLVIFNSMLLLHGTH-----------KH------AG-----KCSKS---------SAA----------SH-K--DKQ-----------------G-----------CN-------------------TSHCHSSH-NHEHS-----SIDKKV---------------------------QKACEPQKCSS-RSCASRCQS-NPS--NSDASSNS---CGSN----------------------------------------------------------------------------------------------KCTESTGTREMK------HCDQGSCNIVNHKIEA-----H---------NLPSKCCSSHGKL-------------------------------------------------------------G----------EK------------------------------------------------------------------------------------------------------------------------------------------------------------------------------------------HC-------------------------------------------HHSSNQQGTKADQCHSTCGGNHTDRQTL--GTFVEHSCLESP-----------------------------------------------------------------------------------------------------------------------------------------------KPEAHPYSNKCFTDYWESP--------HTAI------------D-IPMNT-----------------------SHETAQACMSVEKREMG-GCCKS-YMK-----------ECCGKHGHFRSGLT----EIVTE----------------------------------------------------------------------
>Gossypium_raimondii_29730@26773321
-----------------------------------------------------------------------------------------------------------------------------------------------------------------------------------------------------------------------------------------------------------------------------------------------------------------------------------------------------------------------------------------------------------------------------------------------------------------------------------------------------------------------MVANKNLQKSYFDVLGLCCSSEVPLIENILKSLEGVKEVSVIVPTRTVIVLHDNLLLSQLQIVK-A--------------------------------------------------------------------------------------------------------------LNQARLEA------NVRAH-GE------IKYQK-KWP-SPF-AVVCGLLLLLSFLKYVY------H----PLQWLAVGAVVIGIYPVLFKGFAAITHF-RI-DINILILIAVIGSVAMKDYTEAGTIVFLFTIAEWLESRASHKASAVMSSLMSITPQKAVIAEN--------GEEVDVDEVKLNTLLAVKAGEAIPIDGIVVDGR--CEVDEKSLTGESLPVTKEKDSTVWAGTINLNGY-ISVKTTAVAEDCVVAKMAKLVEEAQNSKSNTQRFIDKCAQFYTPAIIIVSAAIAVIPTA----LRVK----NIHHWFHLALVVLVSACPCSLILSTPVASFCALTKAATSGLLVKGGDYLETLSKIRITAFDKTGTLTRGEFIVTDFQPL-SQ-DI-----------------SLDTLLYWVSSIESKSSHPMAAALVDYGRSHSI----E------PNPETVEDY--QNFPGEGIYGRVDG-----R---------DIYIGSKKISVRAHG--TVP------TLEGNMMKGKTIGFVYSGA--TPAGIFSLSDACRTGVPEAVDELKSMRI--KVAMLTGDNQAVAIHVQEQLG-NRL-----DVVHAELLPEDKARII--KDFKK-----------------E-GATAMIGDGVNDAPALATADIGISMGISGSALATETGHVVLMSNDIRKIPKA-IKLARKAHRKVIENVILSISTKTAILALAFA-GHPLVWAAVLADVGTCLLVICNSMLLLRGKH-----------KD------GR-----KCCKSSVA--------A----------HT-NK------------------------H-------GSKASHCD------------------SFHK-HQDAS-----LDK---------------KVQK-------A------CEPPTCCS-ERCASRCHS-GIF--KTDSSSNS----------------------------------------------------------------R---GR-----DKCEDS-----RRTHDGS--------------------------------------------------------------------------------------------------------------------------------------------------------------------------------------------------------------------------------------------------------------------------------VIREAKYCNQRSCNLVNHKIEAQNLP------RKCCSGHGSLDL-G--KEANATHGVKQCHQGHLHQY----------------------------S----SSTPEKEQQGTKNDHCHSTYCGENHVDIHGNNLTAF-------------------------------------------------------------------------------------------------------ENLVEHRCLES------------------------------------LNQTGHLDSHE----------P-T-------------------------H-------------TAIDITMNPDEVHGCTSVE----KRELG-GCCKS-YMK-----------ECCGKHGRFRPG-L----TEIITE---------------------------------------------------------------------
>Theobroma_cacao_3641@27425722
-----------------------------------------------------------------------------------------------------------------------------------------------------------------------------------------------------------------------------------------------------------------------------------------------------------------------------------------------------------------------------------------------------------------------------------------------------------------------------------------------------------------------MDANKKLQKSYFDVLGICCSSEVAQIENILKSLEGVKEVSVIVPTRTVIVLHDNLLVSQLQIVK-A--------------------------------------------------------------------------------------------------------------LNQARLEA------NVRAR-GE------IKYQK-KWP-SPF-AIACGLLLLFSLLKYAY------H----PLQWLAVGAVAVGIYPMLLKGYAAVRNF-RL-DINILMLSAVIGSVAMKDYTEAGTIVFLFTTAEWLESRASHKATAVMSSLMSIAPQKAVIAET--------GEEVDADEVKLSTVLAVKAGEVIPIDGIVVDGK--CEVDEKTLTGESLPVTKEKDSTVWAGTINLNGY-ISVKTTAVAEDCVVAKMAKLVEEAQNNKSRTQRFIDKCAQFYTPAIVIVSAAIAVIPAA----LRVH----NLHNWFYLALVVLVSACPCALILSTPVASFCALTKAATSGLLVKGGDYLEILSKIKITAFDKTGTLTRGEFVVTDFRSL-CE-DI-----------------SLNTLLYWVSSVESKSSHPMAAALVEYGRSHSI----E------PNPETVEDY--HNFPGEGIYGRIDG-----R---------DIYIGSRKISLRAHG--TVP------SLEGNMIEGKTIGYVFSGA--TPAGIFSLSDACRTGAAEAVNELKSMGI--KAAMLTGDNQAAAIHVQEQLG-NRL-----DEVHAELLPEDKARII--EELRK-----------------E-GPTAMIGDGINDAPALATADIGISMGISGSALATETGHVILMSNDIRKIPKA-IQLARKAHRKVIENVILSISTKAAILALAFA-GHPLVWAAVLADVGTCLLVICNSMLLLRGTH-----------KH------AG-----KCSKSSAA--------S----------HT-DK------------------------K-------GCKTSHCR------------------LSDN-HEHAS-----TDK---------------KVQK-------L------CEPKRCLS-QRCASKCQS-SPF--NSDSCSNS----------------------------------------------------------------C---GS-----NKCADS-----ARTHDGSV-----------SDGSLEAK------HCDQGSCCMVNDKRAG-------------------KCCRSSTASHTD---------------------------------------------------------KHGCKTFHG--HSSHNHQHAIID------QKV----------------------QKPCAPKKCSSQK----------------------------CAAKCQSSPFGTDSCSADSARA------------------HNGSVSDRSHEEKHCDQGSCCMVNDKTEAHNLS------SNCCSGNRSLGL-N--TEDKC--------------R----------------------------K----ASYCVEDQRETKIGHCHSVHCGENHVKNHTNDK-AL-------------------------------------------------------------------------------------------------------GNLVEHSSSES------------------------------------LNPKAYSHPHKCCIDYSDQXPH-T-------------------------A-------------IDIPMSSDFEAAKARTTLE----KREFG-GCCKS-YMR-----------ECCGKHGHFGPG-L----GGGLAEITTE-----------------------------------------------------------------
>Theobroma_cacao_3641@27425723
-----------------------------------------------------------------------------------------------------------------------------------------------------------------------------------------------------------------------------------------------------------------------------------------------------------------------------------------------------------------------------------------------------------------------------------------------------------------------------------------------------------------------MDANKKLQKSYFDVLGICCSSEVAQIENILKSLEGVKEVSVIVPTRTVIVLHDNLLVSQLQIVK-A--------------------------------------------------------------------------------------------------------------LNQARLEA------NVRAR-GE------IKYQK-KWP-SPF-AIACGLLLLFSLLKYAY------H----PLQWLAVGAVAVGIYPMLLKGYAAVRNF-RL-DINILMLSAVIGSVAMKDYTEAGTIVFLFTTAEWLESRASHKATAVMSSLMSIAPQKAVIAET--------GEEVDADEVKLSTVLAVKAGEVIPIDGIVVDGK--CEVDEKTLTGESLPVTKEKDSTVWAGTINLNGY-ISVKTTAVAEDCVVAKMAKLVEEAQNNKSRTQRFIDKCAQFYTPAIVIVSAAIAVIPAA----LRVH----NLHNWFYLALVVLVSACPCALILSTPVASFCALTKAATSGLLVKGGDYLEILSKIKITAFDKTGTLTRGEFVVTDFRSL-CE-DI-----------------SLNTLLYWVSSVESKSSHPMAAALVEYGRSHSI----E------PNPETVEDY--HNFPGEGIYGRIDG-----R---------DIYIGSRKISLRAHG--TVP------SLEGNMIEGKTIGYVFSGA--TPAGIFSLSDACRTGAAEAVNELKSMGI--KAAMLTGDNQAAAIHVQEQLG-NRL-----DEVHAELLPEDKARII--EELRK-----------------E-GPTAMIGDGINDAPALATADIGISMGISGSALATETGHVILMSNDIRKIPKA-IQLARKAHRKVIENVILSISTKAAILALAFA-GHPLVWAAVLADVGTCLLVICNSMLLLRGTH-----------KH------AG-----KCSKSSAA--------S----------HT-DK------------------------K-------GCKTSHCR------------------LSDN-HEHAS-----TDK---------------KVQK-------L------CEPKRCLS-QRCASKCQS-SPF--NSDSCSNS----------------------------------------------------------------C---GS-----NKCADS-----ARTHDGSV-----------SDGSLEAK------HCDQGSCCMVNDKRAG-------------------KCCRSSTASHTD---------------------------------------------------------KHGCKTFHG--HSSHNHQHAIID------QKV----------------------QKPCAPKKCSSQK----------------------------CAAKCQSSPFGT-----------------------------------------------------------------------------------------------------------------------------------------------------------------------------------------------------------------------------------------------------------------------------------------------------------------------------------------------------------------------------------------------------------------------------------------------------------------------------------------------------------------------------------------------
>Manihot_esculenta_3983@17986735
--------------------------------------------------------------------------------------------------------------------------------------------------------------------------------------------------------------------------------------------------------------------------------------------------------------------------------------------------------------------------------------------------------------------------------------------------------------------------------------------------MAA-----------QEKGLAGNISKKKFQKSYFDVLGICCSSEVPLIENILKSLDGVKEFSVIVPTRTVVVVHDNLIISQIQIVK-A--------------------------------------------------------------------------------------------------------------LNQARLEA------NVRVN-GD------TSYQK-KWP-SPF-AVAGGVLLLLSLLKFVY------H----PLHWLALGSVAIGIPPIILKAIASIRNF-RL-DTNILVLIAVVGTIALKDYLEAGTIVFLFTIAEWLESRASHKANAVMSSLMNIAPQKAIIAET--------GEEVDADEVKLNTILAVKAGEIIPIDGIVVDGN--CEVDEKTLTGESFPVAKQKDSTVWASTINLNGY-ISVKTTALAEDCVVAKMVKLVEEAQNNKSRTQRLIDKIAQYYTPVVIIISVSLVVVPLT----LRVH----NRNHWFHLALVVLVSACPCALILSTPVATFCTLTKAATSGVLIKGGDYLETLAKIKVMAFDKTGTITRGEFVVVDFQPL-CE-DV-----------------SLDALVYWVSCIESKSSHPMAAALVDYGRSHSV----E------PNPENVVDF--QNFPGEGIHGKIDG-----K---------EIYIGNRKIALRAGCG-TE---------EGDMKGGKTIGYVFSGG--NPIGIFSLSDACRTGVAEAISELKSFGI--RTAMLTGDSQAAAMHAQEQLG-NAL-----EVVHAELLPEDKARII--ETFKK-----------------E-GSTAMIGDGINDAPALAMADIGISMGISGSALATETGHVILMSNDIRKVPKT-IQLARKAHRKVIENIILSISTKSAILALGFA-GHPLVWAAVLADVGTCLLVIFNSMLLLRGTH-----------EK------GR-----KCCKSSSA--------A----------EH-T----------------------------------------KKCDSTY------------SSHH-HKPCC-----SNK---------------KVTK-------S------CEPQE--L-QTCTSRCES-DDV--NK------------------------------------------------------------------------------------------------------------------------------------------------------------------------------------------------------------------------------------------------NRSCGKK------------------------------------------------------------------------------------------------CTN---------------------PANKEQNEVKHCSHGSCNT-VD-LEANNPH------KHA---------------------------------------------------------------------CSKSSAEENTKKCKNKNHCDDSSKSTWESGFNH-------------------------------------------------------------------------------------------------------------------RP-----------------------------------LHLEHAVKNCCSSHNNL--H----------------------------------------------CSTMDIHHACMNLE----KRESG-SCCKS-YMK-----------ECCGKHGRFSN-GF----GGGLSEITIE-----------------------------------------------------------------
>Ricinus_communis_3988@16801483
-----------------------------------------------------------------------------------------------------------------------------------------------------------------------------------------------------------------------------------------------------------------------------------------------------------------------------------------------------------------------------------------------------------------------------------------------------------------------------------------------------------------MAAQDKNKAAKKHQKSYFDVLGLCCSSEVPLIENILKSLDGVKEYSVIVPTRTVIVVHDNLLISQLQIVK-A--------------------------------------------------------------------------------------------------------------LNQARLEA------NVRVK-GD------TSHQK-KWP-SPF-AVASGVLLLLSLLKFVY------H----PLHWLALGAVAIGIFPILMKAVASLRNF-RL-DTNILVLIAVVGTIVLKEYVEAGFIVFLFTIAEWLESRAGHKANAVMSSLMSITPQKAIIAAT--------GEEVDADEVKLNTVLAVKAGEVIPIDGIVVDGN--CEVDEKTLTGESFPVPKQKDSTVWAGTINLNGY-INVQTTALAEDCVVAKMAKL--------------------YYTPAVIIISVSLVVVPLA----LRVH----NRNRWFRLALVVLVSACPCALILSTPVATFCALTKAATSGVLIKGGDSLETLAKIKVMAFDKTGTITKGEFVVVDFGSL-CE-DI-----------------SLDTLVYWVSSIESKSSHPMAAALVDYAKSLSI----E------PNPENVVEF--QNFPGEGIHGKIDG-----K---------EIYIGNKKIGLRAGYG-TVP------TLETEMKGGKTVGYVYSGG--TPIGIFSLSDACRTGVAEAVTKLKSMGV--KTAMLTGDSQAAAMHAQEQLG-HAL-----EVVKAELLPEDKARII--EEFKK-----------------E-GTTAMIGDGVNDAPALATADIGISMGISGSALATETGDVILMSNDIRKIPDV-ISLARKAHRKVIENVILSMSTKSAILALAFA-GHPLVWAAVLADVGTCLLVIFNSMLLLRGTH-----------KH------GG-----KCCKSSSA--------T----------AN-T----------------------------------------SKRDNNS-------------SEH-HHHCC-----SDR---------------KVET-------S------CNSHE--S-RSCASRCQA-SDS--SV------------------------------------------------------------------------------------------------------------------------------------------------------------------------------------------------------------------------------------------------KPSCGEVHK----------------------------------------------------------------------------------------------CAH---------------------SAD-SHDGRKHCQHDTSSHVVD-LEANNPH------KHSCDKVSTNCI-----------SNHSDH------S----------------------------I----HTEEATQKMTKADDHCHSNHCEKNHVNIHIEDDSSE--------------------------------------------------------------------------------------------------------DIVESGVNHRPHH-----------------------------------QELHHGIKKCCGGHKSN--P-G------------------CSSVND-I-------------H-QDLSNTGATIMHCMSLE----KRETG-GCCKS-YMK-----------ECCGKHGQFGTGGF----GGGLPEXXX------------------------------------------------------------------
>Populus_trichocarpa_3694@27007613
-----------------------------------------------------------------------------------------------------------------------------------------------------------------------------------------------------------------------------------------------------------------------------------------------------------------------------------------------------------------------------------------------------------------MKESPPPL--------------QASLLINL--------LACSPLS----SSKESLIFFKSFIPCKID----------LEIKTMA-----------AELEKSNKAATKKLQKSYFDVLGLCCSSEVPLIENILKSLDGVKDFSVIVPTRTVIVFHDDLLISQLQIVK-A--------------------------------------------------------------------------------------------------------------LNQARLEA------NVRAY-GE------TKHQK-KWP-SPY-AMACGVLLLLSLLKYVY------H----PLRWFAIGAVAVGILPICLKAVASLRNF-RL-DTNVLMLIAVIGTIAMDDYIEAGTIVFLFTIAEWLESRASHKASAVMSSLMSIAPQKAVIAET--------GEEVDADEVKLNTVLAVKAGEVIPIDGVVVDGN--CEVDEKTLTGESFPVPKQVDSTVWAGTINLNGY-MSVRTTALAEDCVVAKMAKLVEEAQNSKSKTQRFIDKFAQYYTPAVIIISASVAVIPLA----LRLH----DRNRWFRLALVVLVSACPCALILSTPVATFCALTKAASAGLLIKGGDYLETLGKIKVMAFDKTGTITRGEFVVTDFQPL-CN-DI-----------------SVDTLLYWVSSIESKSSHPMAAALIDYGKMHSI----E------PQPEKVEEF--QNFPGEGIQGKIEG-----K---------DIYIGNRKIAHRASGT-VP-------TLEGDKKTGKSVGYVYCGA--TLAGIFSLSDSCRTGVAEAIKELKSLGI--KTAMLTGDSEAAAMYAHEQLE-HAL-----EVVHAELLPEDKATII--KELKK-----------------E-GPTAMIGDGLNDAPALATADIGISMGISGSALATETGHVILMSNDLRKVPKA-IRLGRKSHRKVIENVIMSMTTKSAILALAFA-GHPLVWAAVLADVGTCLLVILNSMLLLRGSK-----------SS------GA-----SHSHKHGT--------K----------NS-SH------------------------N-H---SSHNHRNCCSSQNVKK------------VECG-AQKCC-----SSP---------------KVEQ-------V------QSGAL--N-STCASRCCS-SPK--VEKGPSGS---QNSS---------------------------------------------------------C---TS-----GVCSSP-----KV----EK-----------VHSGAQNS------SCASGCCSSQKVEKVQ-----LA----AQNSNCASGCCSSQKAEVKLVA---------------QNPSCDSGCCS--RPKVEKVQSEDQN-SNCASRCCSSQKAEVKLVAQNPSCDSGCCSRPKV--------EKVQSED----------------Q-NSNCASRCCSSQK-VVK---EHCV------------AQSSSLASGCQSSQHSISSCRNQECADSAKS-----H------DARVATNASGVHEAKHHDHSCFNTVNPNTEANHPR------SHDCSSPPKLKH-----------LCHNSV------E----------------------------T----QGKCSDGDGLHKEKHCHRSHGEPAATHHGIHHHSSH---------------------------SS-------H----DL--EG-----------SQKTTDNTTNCCSKSSCK-------------NTIDIP--KNEESLGEIVESSCSPQHQH-----------------------------------QELHQELKKCCTGCAPP--H-------------------------------------------TVIEIEPTTMHACMSME----KREIG-GCCQS-YMK-----------ECCSKHGHFAT-GF----GGGLSEITIEQV---------------------------------------------------------------
>Fragaria_vesca_57918@27251768
---------------------------------------------------------------------------------------------------------------------------------------------------------------------------------------------------------------------------------------------------------------------------------------------------------------------------------------------------------------------------------------------------------------------------------------------------------------------------------------------------------------------MAEQAAKKLQKSYFDVLGLCCSSEVPLVENILKPLLGVKEVSVVVATRTVIVVHDSLLISQLQIVK-A--------------------------------------------------------------------------------------------------------------LNQARLEA------NVRVY-GA--E---NSFKQ-KWP-SPY-AIASGVFLLLSLLKFVY------R----PMGWLALGAVAVGIFPIAMKGIASIRNL-RL-DINILMIVAVIGTIALNDYLEAGTIVFLFTIAEWLESRAGHKAKAVMSSLMSMAPQKAVLADT--------GEVVDVDEVKLNTLLAVKAGEVIPIDGIVVDGK--GEVDEKTLTGESYPVTKEKDSTVWAGTVNLNGY-LSVKTTALAEDCVVAKMSKLVEEAQNSKSRTERFIDKCTKFYTPAVLVISISIAVIPAA----LRVH----NWSKWFHLALVVLVSACPCALILSTPVVTFCTLTKAATSGILIKGGDFIETLAKVKIMAFDKTGTITRGEFVVMDFKSL-RD-DI-----------------SLNALIYWVSSIERKASHPMAAALVDYGRSFSI----E------PNPENVENF--ENFPGEGVHGKIDG-----Q---------DIYIGSKRIALRASCE-TVP------TIEG-SKGGKTIGYIYCGR--TPAGVFTLSDACRTGAAEAVRELKKLGI--KTAMLTGDSHAAAMQANEQLE-QAL-----DVVHAELLPEDKAKII--KELKV-----------------E-GKTAMVGDGINDAPALATADIGISMGISGSALAQDTGNIILMSNDVRKLPKA-IQLARRAKRKVIENVILSISTKAGILALAFA-GHPLVWAAVLADVGTCLLVILNSMLLLRGAH-----------RH------GD-----KHVHN------------------------------------------------------------------HGKHIHS------------HSHG-NQKCC-----SDH---------------KVVE-------V------CKSQKCSS-QRCASECRP-SSN--LS-LPGNS---TCSS----------------------------------------------------------------------------------------------------DLHEAK------HHDHGSCRSHNRGGNR-----QS----HTH--TNQHCFSDSK--TVVVH---------------EPPKCSSQSCG--PDCQPSPLKAS----LADDCKCEDSEEIHSCPRNDDLHEAKNCDKHDLES------QINH----------------------------------------------------------------KHGCLQTENLSSCEDHGCTALTVR-----H------GSCGEG---------------------------------------------YG------IQSIHEKKDCN-----HH----------------------------S----APSLEENRRPKSVDHCHSTHCDKEHISNEAFQETAS---------------------------TS-------C----EE--HH-----------HHH------------------------------------HQQHQHQDQHHHHHHHNHHHH--------------------HQ------H-QTSPPHMTIDIIQSSNHTKSALPH-A------------------CNSGRI-R-------------EKEVCCPQSMGINAC-MLE----KREVG-GCCKS-YMK-----------ECCGVHGHIGSSF-----QGSLSEVTIE-----------------------------------------------------------------
>Fragaria_vesca_57918@27252124
-----------------------------------------MATAFCSLNMLGSGLSQLNEYNLKKKHAIFTRQVVPLLRILQLGFLYIILISSLHFRSCLHSRRLFGSSLNAEKVSPGTNRRVEVKHCPQAFPSNSKDKEEENISKATLIWRAIKLPIYFVAFIPLTV-----GSA-AAYFETGIFSWW--RYSLLS--ISSVLIITWLNLSNDVYDFDTGA-DKNKLESVVNL--------V------------------GSRTGTIVAAYALLVLGFMGLAWCPPFRLSYQGLGEPLCFSAFGPFATTAFYLLQGSGSQMMHLPFTGSILSASLLVGITTTLILFCSHFHQIEEDR-------AVAKMSPLVRL-GSKRGSGVVQLAIAGLYVLAFAFGISRALPI--------------TCIFFCAFTLPVARLVVSYVQEN----HNDKHKIFMAKYFCVRLHSLFGVALAAGLVVFGAD-----------DQQEEESTKSATKLQKSYFDVLGLCCSSEVALVENILKPLNGVKEVSVILPTKTVIVVHDSHLISQIQIDE-A--------------------------------------------------------------------------------------------------------------MNQASLES------SVKVH-V-------ENYKK-KWP-SPY-AIASGVLLLLSLLKYVY------S----PFQWLALGAVAAGIFPILMKCVASIRNL-KI-DINILVIIAVIGTIAMSDYVEAGTIVFLFTIAEWLESRSRHKANAVMSSLMSMAPQKAVLAAT--------GDVVDVDMVELNTILAVKAGEVIPIDGIVVDGE--AEVDEKTLTGESYPVAKLQGSTVWAGTVNLNGY-ISVKTTALAEDCVVAEMAKLVEEAQNRKSKTQRFVDKFAKFYTPAVLFVSVSVAVIPAA----LHVP----NWSQWFHLALVVLVSACPCALILSTPVVTFCTLTNAATSGLLIKGGDYLEILGKIKTMCFDKTGTITSGEFFVMDFHSL-RK-DI-----------------SLNTLLYWVASIERKSSHPMADALVDCARFHSI----E------PKPENVEDF--QSFPGQGIRGRIDG-----Q---------DIYIGNRKIALRTASG-TVP------TIEESGNGGKTIGYIYCGG--TPAGIFALSDACRLGAAEAVRELKEIGI--KTALLTGDSH---------LE-QAF-----EVVYAELLPEEKARIV--NEFKI-----------------E-GYTAMVGDGINDAPALATADIGISMGISGSALAQETGNVILMSNDIRNLPKA-IRLAKRANRKVIENVTLSMAPKLAVLALAFA-GHPLVWAAVLADAGTCVLVILNSMLLLQASN-----------NK------QT-----KGNSEQPD--------A----------LN-TV---------------SN-----KHS-L---LPCMNQQCCSDSTNSSTR----------EVC-KPEKCC-----SDS---------------EAAQ-------V------CKPQKCCS-DRCGTECLP-GPS--SPGYMPRN---DECM------------------------------------------------------------------------------------------------------NSVD------VCDSASCKSIGSEVSS-----SL----TLPLLHDYP------------------------------------------------------------------------------------------------------------------------------------------------------------------------------------------------------------------------------------------------------------------------------------------------------------------------------------------------------------------------------------------------------------------------------------------------------------------------------------------------------------------------------------------------------------------------------------------------------------------------------------------------------------------------------------------------------------------------------
>Malus_x_3750@22620969
-----------------------------------------------------------------------------------------------------------------------------------------------------------------------------------------------------------------------------------------------------------------------------------------------------------------------------------------------------------------------------------------------------------------------------------------------------------------------------------------------------------------------------------------------------------------------------------------------------------------------------------------------------------------------------------------------------------------------------------------------------------------------------------------------------------------------------------------------------------MSSLMSMAPQIAVLAES--------GEVVGVDEVKLNTILAVKAGEKIPIDGIVVEGK--AEVDEKTLTGESYPVAKEKDSTVWAGTINLNGY-ISVKTTSLAEDCAVAKMAKLIEEAQNSKSRTQRFIDKCAMFYTPAVLVISVSIAVIPAA----LHVH----NWRKWFHLALVVLVSACPCGLILSTPVVTFCTLTKAATSGLLIKGGDYIEILAKVKIMAFDKTGTITRGEFVVMDFQSL-RD-DI-----------------SLNTLLYWVSSIERKSSHPMADALVDYGRLFSV----E------PNPENVEEF--QNFPGEGIHGKIDG-----Q---------DIYIGNRKIALRAACEIVPT-------IE-GSKGGKTIGYIYSGG--APAGVFXISDACRSGAAEALKELKKLGI--KTAMLTGDSNAAALHTNEQLK-QAL-----EVVQAELLPEDKARII--REFKM------------------EGNTAMVGDGINDAPALATADIGISMGISGSALAQETGNIILLSNDIRKLPKA-VQLARRANRKVIENVALSITXKASILALGFA-GHPLVWAAVLADXGTCXLVIFNSMLLLQGTN-----------KH------GG-----KTSAP---------HGH----------KH-G--SHG-----------------H----G---HKHGS-------------------HGHSHSHK-NQHCC-----SDSXPV---------------------------K-XCKPQKCSS-QKCGSECHP-SPL--NSSFPCKL-----------------------------------------------------------------------------------------------------K--CSDDLHEAR------HCDETSCIKVSHDLES-----Q---------NKHNHGCLXHHNX-------------------------------------------------------------SSCAEGDKLHEXKHCNHSASSLVEIQKL-----------------------TSKGHCHTTHCGKEHSRNE---------------------------------------------------------------------GDGVHEEKHCNYSAFALH---------ESEKLTSSVHCHSSXCGKEH-VRNEDDAIHEPKHCN----------------------------------HS----TFSLEESRKLTSTGHCHSTQCGKDHIHNES-LGETFATRCDHQPH--------------------------------------------------------------------------------------------------------------------------------HNQ------DKQSPPHHTTIDIVAGCNRTESAA--------TNSC----I-GSRTAEK-EACCS-----------------------ELVAIHA-CVLEKREVG-GCCXS-YMK-----------ECCGXHGHVGSSFQ----GCLS-EITME-----------------------------------------------------------------
>Malus_x_3750@22622017
-----------------------------------------------------------------------------------------------------------------------------------------------------------------------------------------------------------------------------------------------------------------------------------------------------------------------------------------------------------------------------------------------------------------------------------------------------------------------------------------------------------------------------------------------------------------------------------------------------------------------------------------------------------------------------------------------------------------------------------------------------------------------------------------------------------------------------------------------------------MSSLMSMAPQIAVLAES--------GEVVGVDEVKLNTILAVKAGEKIPIDGIVVEGK--AEVDEKTLTGESYPVAKEKDSTVWAGTINLNGY-ISVKTTSLAEDCAVAKMAKLXEEAQNSKXRTQRFIDKCAMFYTPAVLVISVSIAVIPAA----LHVH----NWXKWFHLALVVLVSACPCGLILSTPVVTFCTLTKAATSGLLIKGGDYIEXLAKVKIMAFDKTGTITRGEFVVMDFQSL-RD-DI-----------------SLNTLLYWVSSIERKSSHPMADALVDYGRXFSV----X------PNPEXVEEF--QNFPGEGIHGXIDG-----Q---------DIYIGNRKIALRAACEIVPT-------IE-GSKGGKXIGYIYSGG--APAGVFXISDACRSGAAEALKELKKLGI--KTAMLTGDSNAAALHTNEQLK-QAL-----EVVQAELLPEDKARII--REFKM------------------EGNTAMVGDGINDAPALATADXGISMGISGSALAQETGNIILLSNDIRKLPKA-VQLARRAXRKVIENVALSITXKASILALGFA-GHPLVWAAVLADXGTCXLVIFNSMLLLQGTN-----------KH------GG-----KTSAP---------HGH----------K------------------------------------HGS-------------------HGHSHSHK-XQHCC-----SDSXPV---------------------------K-XCKPQKCSS-QKCGSECHP-SPL--NSSXPCKL-----------------------------------------------------------------------------------------------------K--CSDDLHEAR------HCDETSCIKVSHDLES-----Q---------NKHNHXCLXHHNX-------------------------------------------------------------SSCAEGDKLHEXKHCNHSASSLVEIQKL-----------------------TSKGHCHTTHCGKEHSRNE---------------------------------------------------------------------GDGVHEEKHCNYSAFALH---------ESEKLTSSVHCHSSXCGKEH-VRKEGDAIHEPKHCN----------------------------------HS----TFSLEESRKLTSTGHXHSTQCGEDHIHNES-LGETFATRCDHQHH--------------------------------------------------------------------------------------------------------------------------------HNQ------DKQSAPHHTTTDVVAGCXHTESAA--------TNSC----I-GSRTAEK-EACCS-----------------------ELVAIHA-CVLEKREVG-GCCKS-YMK-----------ECCGGHGHIGSSFQ----GDGILRDCNGGIAPDITCLCDEMKLGEEVQ---------------------------------------------
>Malus_x_3750@22628643
-----------------------------------------------------------------------------------------------------------------------------------------------------------------------------------------------------------------------------------------------------------------------------------------------------------------------------------------------------------------------------------------------------------------------------------------------------------------------------------------------------------------------------------------------------------------------------------------------------------------------------------------------------------------------------------------------------------------------------------------------------------------------------------------------------------------------------------------------------------MSSLMSMAPQKAVLAES--------GEVVGVDEVKLNTILAVKAGEIIPIDGIVVEGK--AEVDEKTLTGESYPVAKEKDSTIWAGTINLNGY-IXVKTTSLAEDCAVAKMAKLVEEAQNSKTRTQSFIDKCARFYTPAVLVISVSIAVIPAV----LHVH----NWSNWFHLALVVLVSACPCGLILSTPVVTFCTLTKAATSGLLIKGGDYIEILAKVKTMAFDKTGTITRGEFVVMDFQSL-RD-DI-----------------SLNTLLYWVSSIERKSSHPMADALVDYGRSLSV----E------PKPENVEEF--QNFPGEGIHGKIDG-----Q---------DIYIGNRKIALRAACEIVPT-------IE-GSKGGKTIGYIYSGG--TPAGVFTIADACRSGAAEAVKELKKLGI--KTAMLTGDSNAAALHTNEQLK-RAL-----EVVHAELLPEDKARII--KEFKM------------------EGNTAMVGDGINDAPALATADIGISMGISGSALAQETGNIILLSNDIRKLPKA-VQLARRANRKVIENVVLSITTKVSILALGFA-GHPLVWAAVLADVGTCMLVIFNSMLLLQGTH-----------KH------GG-----KTSAP---------HGH----------KH------------------------------------GS-------------------HGHSHSHK-NQHCC-----SDSKRL---------------------------KAACKPQKCSS-QKCGSECQP-SPL--NSSFSYKL-----------------------------------------------------------------------------------------------------K--CSD-LHEAR------HCDETSCTKVNHDLES-----Q---------NKHNHGCLSHHNL-------------------------------------------------------------SSCAEXDKLYEAKHCNHSASSLVEIKXL-----------------------TSKGHCHSTHCGKEHNRKE---------------------------------------------------------------------DDGVHEEKHCNYSAFALH---------ESENLTSGVYCHSSHSXKEH-SIXEGDAIHEPKHCN----------------------------------HS----TFSLEESRKLTSTGHCHSTHCDKDHIHNNESLGEMFATRCDHQHQ--------------------------------------------------------------------------------------------------------------------------------HNQ------DKQSP-PHSTIDIVXGCEHXESAT--------TNSC----I-GSRTAEK-EACCS-----------------------ELVAIHA-CVLEKREVG-GXCXS-YMK-----------ECCGGHVHIGSXFQ----GCLSEIX-IE-----------------------------------------------------------------
>Malus_x_3750@22648824
----------------------------------------------------------------------------------------------------------------------------------------------------------------------------------------------------------------------------------------------------------------------------------------------------------------------------------------------------------------------------------------------------------------------------------------------------------------------------------------------------------------------------------------------------------------------------------------------------------------------------------------------------------------------------------------------------------------------------------------------------------------------------------------------------------------------------------------------------------------------------------------------------------------------------------------------------------------------------------------------------------------------------------------------------------------XXXAATSGLLIKGGDYIEXLAKVKIMAFDKTGTITRGEFVVMDFQSL-RD-DI-----------------SLNTLLYWVSSIERKSSHPMADALVDYGRLFSV----E------PNPENVEEF--QNFPGEGIHGKIDG-----Q---------DIYIGNRKIALRAACEIVPT-------IE-GSKGGKTIGYIYSGG--APAGVFTISDACRSGAAEAXKELKKLGI--KTAMLTGDSNAAALHTNEQLK-QAL-----EVVQAELLPEDKARII--KEFKM------------------EGNTAMVGDGINDAAALATADVGISMGISGSALAQETGNIILLSNDIRKLPKA-VQLARRAKRKVIENVALSITTKASILALGFA-GHPLVWAAVLADVXXX---------------------------------------------------------------------------------------------------------------------------------------------------------------------------------------------------------------------------------------------------------------------------------------------------------------------------------------------------------------------------------------------------------------------------------------------------------------------------------------------------------------------------------------------------------------------------------------------------------------------------------------------------------------------------------------------------------------------------------------------------------------------------------------------------------------------------------------------------------------------------------------------------------------------------------------------------------------------------------------------------------------------------------------------------------------------------------------------------------------
>Malus_x_3750@22666808
-----------------------------------------------------------------------------------------------------------------------------------------------------------------------------------------------------------------------------------------------------------------------------------------------------------------------------------------------------------------------------------------------------------------------------------------------------------------------------------------------------------------------------------------------------------------------------------------------------------------------------------------------------------------------------------------------------------------------------------------------------------------------------------------------------------------------------------------------------------MSSLMSMAPQKAVLAES--------GEVVDVDEVKLNTILAVKAGETIPIDGIVVEGK--AEVDEKTLTGESFPVAKEKDSTVWAGTINLNGY-ISVKTTSLAEDCAVAKMAKLVEEAQNSKTRTQRFIDKCAMFYTPAVLVISVSIAVIPAA----LHVH----NWSKWFHLALVVLVSXCPCXLILSTPVVTFCTLTKAATSGLLIKGGDYIEILAKVKIMAFDKTGTITRGEFVVMDFQSL-RD-DI-----------------SLNTLLYWVSSIERKSSHPMADALVDYGRSFSV----K------PNPESVEEF--QNFPGEGIHGRIDG-----Q---------DIXIGNRKIALRAACEIVPT-------IE-GSKGGKTIGYIYSGG--APAGVFXISDACRSGAAEALKELKKLGI--KTAMLTGDSNAAALHTNEQLK-QAL-----EVVQAELLPEDKARII--KEFKM------------------EGNTAMVGDGINDAXALATADXGISMGISGSALAQETGNIILLSNDIRKLPKA-VQLARRAKRKVIENVALSITTKASILALGFA-GHPLVWAAVLADVGTCMLVIFNSMLLLQGTN-----------KH------GG-----KTSAP---------HGH----------K------------------------------------HGS-------------------HGHSHSHK-XQHCC-----SDSKPV---------------------------K-ACKPQKCSS-QKCGSECHP-SPL--NSSXPCKL-----------------------------------------------------------------------------------------------------K--CSDDLHEAR------HCDETSCIKVSHDLES-----Q---------NKHNHXCLSHHNL-------------------------------------------------------------SSCAEGDKLHEAKHCNHSASSLVEIQKL-----------------------TSKGHCHTTHCGKEHSRNE---------------------------------------------------------------------GDGVHEEKHCNYSAFALH---------ESEKLTSSVHCHSSRCGKEH-VRKEGDAIHEPKHCN----------------------------------HS----TFPWRKQKVTX--------------------------------------------------------------------------------------------------------------------------------------------------------------------------------------------------------------------------------------------------------------------------------------------------------------------------------------------------------------------------------------------
>Malus_x_3750@22671961
----------------------------------------------------------------------------------------------------------------------------------------------------------------------------------------------------------------------------------------------------------------------------------------------------------------------------------------------------------------------------------------------------------------------------------------------------------------------------------------------------M-----------XSXQGKEKPAAIKFQKSYFDVLGLCCASEVPLIENILKPLEVKA-------------------------------------------------------------------------------------------------------------------------------------------LNQARLEA------NVRVY-GA--G---DIYKK-TWP-SPY-AIGSGVLLVLSFLKYAY------R----PLGWLALGAVAVGIFPVALKCFAAIRNF-RFHDINILVIIAVIGTIALKDYTEAASIVFLFTIAEWLQSSAGYRAKAVMSSLMSMAPQIAVLAES--------GEVVGVDEVKLNTILAVKAGEKIPIDGIVVEGK--AEVDEKTLTGESYPVAKEKDSTVWAGTINLNGY-ISVKTTSLAEDCAVAKMAKLIEEAQNSKSRTQRFIDKCAMFYTPAVLVISVSIAVIPAA----LHVH----NWRKWFHLALVVLVSACPCGLILSTPVVTFCTLTKAATSGLLIKGGDYIEILAKVKIMAFDKTGTITRGEFVVMDFQSL-RD-DI-----------------SLNTLLYWVSSIERKSSHPMADALVDYGRLFSV----E------PNPENVEEF--QNFPGEGIHGKIDG-----Q---------DIYIGNRKIALRAACE-IVP------TIEG-SKGGKTIGYIYSGG--APAGVFXISDACRSGAAEALKELKKLGI--KTAMLTGDSNAAALHTNEQLK-QAL-----EVVQAELLPEDKARII--XEFKM-----------------E-GNTAMVGDGINDAXALATADIGISMGISGSALAQETGNIILLSNDIRKLPKA-VQLARRAXRKVIENVALSITXKASILALGFA-GHPLVWAAVLADXGTCXLXXX----------------------------------------------------------------------------------------------------------------------------------------------------------------------------------------------------------------------------------------------------------------------------------------------------------------------------------------------------------------------------------------------------------------------------------------------------------------------------------------------------------------------------------------------------------------------------------------------------------------------------------------------------------------------------------------------------------------------------------------------------------------------------------------------------------------------------------------------------------------------------------------------------------------------------------------------------------------------------------------------------------------------------------------------------------------------------------------------------------
>Malus_x_3750@22627006
----------------------------------------------------------------------------------------------------------------------------------------------------------------------------------------------------------------------------------------------------------------------------------------------------------------------------------------------------------------------------------------------------------------------------------------------------------------------------------------------------M-----------ASAQGKEKPAAIKFQKSYFDVLGLCCASEVPLIENILKPLEVKA-------------------------------------------------------------------------------------------------------------------------------------------LNQARLEA------NVRVY-GA--G---DIYKK-TWP-SPY-AIGSGVLLVLSFLKYAY------R----PLGWLALGAVAVGIFPVALKCFAAIRNF-RFHDINILVIIAVIGTIALKDYTEAASIVFLFTIAEWLQSSAGYRAKAVMSSLMSMAPQIAVLAES--------GEVVGVDEVKLNTILAVKAGEKIPIDGIVVEGK--AEVDEKTLTGESYPVAKEKDSTVWAGTINLNGY-ISVKTTSLAEDCAVAKMAKLIEEAQNSKSRTQRFIDKCAMFYTPAVLVISVSIAVIPAA----LHVH----NWRKWFHLALVVLVSACPCGLILSTPVVTFCTLTKAATSGLLIKGGDYIEILAKVKIMAFDKTGTITRGEFVVMDFQSL-RD-DI-----------------SLNTLLYWVSSIERKSSHPMADALVDYGRLFSV----E------PNPENVEEF--QNFPGEGIHGKIDG-----Q---------DIYIGNRKIALRAACE-IVP------TIEG-SKGGKTIGYIYSGG--APAGVFXISDACRSGAAEALKELKKLGI--KTAMLTGDSNAAALHTNEQLK-QAL-----EVVQAELLPEDKARII--REFKM-----------------E-GNTAMVGDGINDAPALATADIGISMGISGSALAQETGNIILLSNDIRKLPKA-VQLARRANRKVIENVALSITAKASILALGFA-GHPLVWAAVLADAGTCLLVIFNSMLLLQGTN-----------KH------GG-----KTSAPHGH--------K----------HG-SH------------------------G-H---G---HK---HGSHGHS------------HSHK-NQHCC-----SDS---------------IPVK-------V------CKPQKCSS-QKCGSECHP-SPL--NSSFPCKL---KCSD----------------------------------------------------------------------------------------------------DLHEAR------HCDETSCIKVSHDLES-----QN----KH----NHGCLRHHNF--------------------------------------------------------------SSCAEGDKLHEEKHCNHSASSL------VEIQKLT----------------S-KGHCHTTHCGKEH---------------------------------------------------------------------SRNEGDGVHEEKHCNYSAFALHESEKLTSSVHCH----SSHCGKEHVRNE------DDAIHEPKHCN------H----------------------------S----TFSLEESRKLTSTGHCHSTQCGKDHIHNESLGETF------------------------------------------------------------------------------------------------------------ATRCDHQPHHN--------------------QD------K-QSPPHHTTIDIVAGCNRTESAATN-S------------------CIGSRT-A-------------EKEACCSELVAIHAC-VLE----KREVGXXX---------------------------------------------------------------------------------------------------------------
>Malus_x_3750@22641803
----------------------------------------------------------------------------------------------------------------------------------------------------------------------------------------------------------------------------------------------------------------------------------------------------------------------------------------------------------------------------------------------------------------------------------------------------------------------------------------------------M-----------ASAQVKEKVAAKKFQKSYFDVLGLCCSSEVPLIENILKPLEGVKEVSVIVPSRTVIVVHDILLISQLQIVT-NIKEQEKSEGKKKKMEKRDRE-------------------------------------------------------------AKKNWGMG--LTF--------VIPWTVKALNQARLEA------NVRVY-GA--G---DSYKK-TWP-SPY-AIGSGVLLVLSFLKSVY------R----PLGWLALGAVFLGIFPIAMKGFASIRNF-RFHDINILVIIAVVGTIALKDYTEAASIVFLFIIAEWLQSCAGYRAKAVMSSLMSMAPQKAVLAES--------GEVVDVDEVKLYTILAVKAGEVIPIDGIVVEGK--GEVDEQTLTGESYPVAKEKDSTVWAGTINLNGY-ISVKTTALAEDCAVAKMAKLVEEAQSSKTRTQRFIDKCAMFYTPAVLVISVSIAVIPAA----LHVH----NWSKWFHLALVVLVSACPCGLILSTPIVTFCTLTKAATSGLLIKGGDYIEILAKVKIMAFDKTGTITRGEFVVMDFQSL-RD-DI-----------------SLNTLLYWVASIERKSSHPMADALVDYGRSLSI----E------PKPENVEEF--QNFPGEGIHGKIDG-----Q---------DIYIGNRKIALRAACE-IVP------TTEG-SNGGKTIGYIYSRG--TPAGVFTISDACRSGAAEAIRELKKLGI--KTAMLTGDSNAAALHTNEQLK-QAL-----EVVHAELLPEDKARIV--KEFKT-----------------E-GNTAMVGDGINDAPALATADIGISMGISGSALAQETGNIILLSNDIRKLPKA-VQLARRANRKVVENVVLSITTKVGILALGFA-GHPLVWAAVLADVGTCMLVIFNSMLLLQGTQ-----------KH------GG-----NTSAPHAH-----------------------------------------------------------K---HGSHGHS------------LSHK-NQRCC-----SDS---------------KPVK-------A------CKPQ------KCSSQCQP-TPL--NSSLPCML---KCSD----------------------------------------------------------------------------------------------------DLRKAR------HCDEASCMKVNKDLES-----QN----KH----NHGCLSHHDL--------------------------------------------------------------SSCAEGDKIHEAKHCNGSASSL------VEIQKLT----------------S-KGHCHSTHCSKEH---------------------------------------------------------------------STKESDGVHEEKHCNHSIFSLDESKRLTDSDISR----SRHCGKEHSRKE------GDAIHEPKHCN------H----------------------------S----AFSMEECQKLTSTGHCHSTHCGKDHIHNEALGETF------------------------------------------------------------------------------------------------------------ATCCDHQHHCN--------------------PD------E-N-SPPNTTIDIVPGCDPAESAPTN-S------------------CIGSGT-V-------------EKEACCSESVAIQAC-VLE----KREVG-GCCKS-YMK-----------ECCGSHGHIGSSF-----KGCLSEITIE-----------------------------------------------------------------
>Prunus_persica_3760@17660986
----------------------------------------------------------------------------------------------------------------------------------------------------------------------------------------------------------------------------------------------------------------------------------------------------------------------------------------------------------------------------------------------------------------------------------------------------------------------------------------------------------------MAAQDKDKAAAKKFQKSYFDVLGLCCSSEVPLVENILKPLEGVKEVSVIVPSRTVIVVHDSLLISQIQIVK-A--------------------------------------------------------------------------------------------------------------LNQARLEA------NVRLY-GA--E---DNYKK-KWP-SPY-AIASGVLLLLSFLKYAY------R----PLGWLALGAVVVGIFPIAMKGVAAIRHL-RL-DINILVIVAVIGTIALNDYMEAGTIVFLFTVAEWLESRAGHRAKAVMSSLMSMAPQKAVLAET--------GEVVDVDEVKLNTTVAVKAGEVIPIDGIVVEGK--GEVDEKTLTGESYPVAKEKDSTVWAGTINLNGY-LSVKTTALAEDCAVAKMAKLVEEAQNSKTRTQRFIDKCAKFYTPSVLVISVSIAVIPAA----LHVH----NWSKWFHLALVVLVSACPCALILSTPVVTFCTLTKAATSGLLIKGGDYIEVLAKVKIMAFDKTGTITSGEFVVIDFQSL-RD-DI-----------------SLNTLLYWVASIERKSSHPMADALVDYGRSHSV----E------PKPENVEEF--QNFPGEGIHGKIDG-----Q---------YIYIGNRKIALRANCV-TVP------TIEG-RKGGKTIGYIYSGG--TPAGIFTISDTCRSGAAEACRELKKLGI--KTAMLTGDSHAAALHANEQLK-QAL-----EVVHAELLPEDKARII--TEFKT-----------------E-GSTAMVGDGINDAPALATADIGISMGISGSALAQETGNIILLSNDIRKLAKA-VKHARRANRKVIQNVVLSITTKVAILALGFA-GHPLVWAAVLADVGTCMLVILNSMLLLKGTE-----------KH------GG-----KCGKNSS------------------------A------------------------P-H---A---HK---HGSHGHS------------HSHK-NQHCC-----SES---------------KAVK-------A------CKPQKCSS-QKCGSECQP-SPL--NSSLPAS------------------------------------------------------------------------------------------------------------------------------CMKLNRDLES-----QN----KH----NHGCSRPHNLSS----------------------CAEDG-------------------------CTDLVGSHGNCAEGDKIHEEKHCNHSTLL-------EENQKPI----------------S-NSHCHSTHCGKEH---------------------------------------------------------------------SRNEGDGLHEVNHRNRSDFPLEVSQKSASTAHCH----SSHCGKEHGTKQ------GHGLHEAKHCN------H----------------------------S----AFPLEESKNLASFGHCHPTHCGKDHIGNEASGKSA------------------------------------------------------------------------------------------------------------GTSCDHQHHHH--------------------NL------D-EKTPPHTAIDIVPGNDHTESSPTH-S------------------CISSGT-R-------------EEEACCSKSVAIHAC-VLE----KREVG-GCCKS-YMK-----------ECCGGHGHIGPSF-----KGCLSEITTEQM---------------------------------------------------------------
>Arabidopsis_lyrata_59689@16036291
------------------------------------------------------------------------------------------------------------------------------------------------------------------------------------------------------------------------------------------------------------------------------------------------------------------------------------------------------------------------------------------------------------------------------------------------------------------------------------------------------------------------MASKKMTKSYFDVLGICCTSEVPLIENILKSMDGVKEYSVIVPSRTVIVVHDTLILSQFQIVK-A--------------------------------------------------------------------------------------------------------------LNQARLEA------NVRVT-GE------TNFRN-KWP-SPF-AMVSGLLLLLSFFKYLY------S----PFRWLAVAAVVAGIYPILAKAVASLARF-RI-DINILVIITVGATIGMRDYTEAGVVVFLFTIAEWLQSRASYKASAVMQSLMSLAPQKAMIAET--------GEEVQVDELKINTVIAVKAGETIPIDGVVVDGN--CEVDEKTLTGEAFPVPKLRDSTVWAGTINLNGY-ITVKTTALAEDCVVAKMAKLVEEAQNSKTETQRFIDKCSMYYTPAIILISVCFAAIPFA----LKVH----NLKHWIHLALVVLVSACPCGLILSTPVATFCALTKAATSGLLIKGADYLETLAKIKVVAFDKTGTITRGEFIVMDFQSL-SE-DI-----------------SLHSLLYWVSSAESKSSHPMAAALVDYAKSVSV----E------PKPEAVEDY--QNFPGEGIYGKIDG-----K---------EVYIGNKRIASRSGCSSV----PD--VDVD-TKGGKTIGYVYVGK--TLSGVFNLSDACRSGVAQAMKELKALGI--KTAMLTGDNQAAAMHAQEQLG-NAM-----DIVRAELLPEGKSEII--KEFMR-----------------EEGSTAMVGDGLNDAPALATADIGISMGVSGSAIATETGNIILMSNDIRRIPQA-IKLARRAKRKVVENVVTSITMKGAILALAFA-GHPLIWAAVLADVGTCLLVILNSMLLLSDNH-----------KT------GN-----K-CYRESSS------------------SS--IVEKLE--GDAAGDMEAGLLPKI----S---DKHCKSGCCGTKTQVKVM----QPAKSSSDHSH-SGCC-----EKKQ-KD-----------NVTV-------V--------------------------------------------------------------------KKSSCAEPVD----------------------------------------------------------------------LVQ------GHDSGCCGNKSQQ----------------------------------------------------------------------------------------------------------------------------------------------------------------------------------------------------------------------------------------------------------------------------------------------------------------------------------------------------------------------------------------------PNQHEVQQSCHNK---------------------------------------PSGLDIGTG-SQHEGS--STVVN----------LE-------------------------------------------------GDEQEEVKVSVKGCCSSPADLAVTSLKVKSDGHSKSSCCESSKRDKEGASSQVK-TK--------KAC--------KSNCSSRE----KSHHGSSCCSS-YAK-----------ECCSHHHHHTRANG----IGSLKEIVIE-----------------------------------------------------------------
>Arabidopsis_thaliana_3702@19643720
------------------------------------------------------------------------------------------------------------------------------------------------------------------------------------------------------------------------------------------------------------------------------------------------------------------------------------------------------------------------------------------------------------------------------------------------------------------------------------------------------------------------MASKKMTKSYFDVLGICCTSEVPLIENILNSMDGVKEFSVIVPSRTVIVVHDTLILSQFQIVK-A--------------------------------------------------------------------------------------------------------------LNQAQLEA------NVRVT-GE------TNFKN-KWP-SPF-AVVSGILLLLSFFKYLY------S----PFRWLAVAAVVAGIYPILAKAVASLARF-RI-DINILVVVTVGATIGMQDYTEAAVVVFLFTIAEWLQSRASYKASAVMQSLMSLAPQKAVIAET--------GEEVEVDELKTNTVIAVKAGETIPIDGVVVDGN--CEVDEKTLTGEAFPVPKLKDSTVWAGTINLNGY-ITVNTTALAEDCVVAKMAKLVEEAQNSKTETQRFIDKCSKYYTPAIILISICFVAIPFA----LKVH----NLKHWVHLALVVLVSACPCGLILSTPVATFCALTKAATSGLLIKGADYLETLAKIKIVAFDKTGTITRGEFIVMDFQSL-SE-DI-----------------SLQSLLYWVSSTESKSSHPMAAAVVDYARSVSV----E------PKPEAVEDY--QNFPGEGIYGKIDG-----K---------EVYIGNKRIASRAGCLSV----PD--IDVD-TKGGKTIGYVYVGE--TLAGVFNLSDACRSGVAQAMKELKSLGI--KIAMLTGDNHAAAMHAQEQLG-NAM-----DIVRAELLPEDKSEII--KQLKR-----------------EEGPTAMVGDGLNDAPALATADIGISMGVSGSALATETGNIILMSNDIRRIPQA-IKLAKRAKRKVVENVVISITMKGAILALAFA-GHPLIWAAVLADVGTCLLVILNSMLLLSDKH-----------KT------GN-----K-CYRESSS------------------SSVLIAEKLE--GDAAGDMEAGLLPKI----S---DKHCKPGCCGTKTQEKAM----KPAKASSDHSH-SGCC-----ETKQ-KD-----------NVTV-------V--------------------------------------------------------------------KKSCCAEPVD----------------------------------------------------------------------LGH------GHDSGCCGDKSQQPHQ---------------HEV--------------------------------------------------------------------------------QVQQSCHNKPSG-----------------------------------LDSGCCGGK--------------------------------------------------------------------------------------------S----------------------------------------------------------------------------------------------------------------------------------QQPHQHELQQSCHDK---------------------------------------PSGLDIGTG-PKHEGS--STLVN----------LE-------------------------------------------------GDAKEELKVLVNGFCSSPADLAITSLKVKSDSHC------------------------------------------KSNCSSRE----RCHHGSNCCRS-YAK-----------ESCSHDHHHTRAHG----VGTLKEIVIE-----------------------------------------------------------------
>Capsella_rubella_81985@20893656
---------------------------------------------------------------------------------------------------------------------------------------------------------------------------------------------------------------------------------------------------------------------------------------------------------------------------------------------------------------------------------------------------------------------------------------------------------------------------------------------------------------------MALKNEKKMTKSYFDVLGICCTSEVPLIENILKSMDGVKEYSVIVPSRTVIVVHDTLILSQFQIVK-A--------------------------------------------------------------------------------------------------------------LNQARLEA------NVRVT-GE------TKFKN-KWP-SPF-AVVSGVLLLLSFFKYLY------S----PFRWLAVVAVVAGIYPILAKAVASLARF-RI-DINILVVITVGATIGMQDYTEAAVVVFLFTIAEWLQSRASYKASAVMQSLMSLAPQKAVIAET--------GEEVEVDELKINTVIAVKAGETIPIDGVVVDGN--CEVDEKTLTGEAFPVPKLRDSTVWAGTFNLNGY-ITVKTTALAEDCVVAKMAKLVEEAQNSKTETQRFIDECSKYYTPAIILISVCFAAVPFA----LKVH----NQKHWFHLALVVLVSACPCGLILSTPVATFCALTKAATSGLLIKGADYLETLAKIKIVAFDKTGTITRGEFIVMDFQSL-SS-DT-----------------SLHSLLYWVSSAESKSSHPMAAALVDYAKSVSV----E------LKPEAVEDY--QNFPGEGIYGKIDG-----K---------QVYIGNKRIASRAGCSSV----PD--IDVD-TKGGTTVGYVYVGE--TLAGVFNLSDACRSGVAQAMKELKSMGI--KTAMLTGDNQASAMHAQEQLG-NAM-----DIVRAELLPEGKSEII--KEFKR------------------EGPTGMVGDGLNDAPALATADIGISMGVSGSALATETGNIILMSNDIRRIPQA-IKLARRAKRKVVENVIISISMKGAILALAFA-GHPMIWAAVLADVGTCLLVILNSMLLLSDKH-----------KA------GN-----K-CYRESSS-------S----------SSVLTAEKIE--GDAAGDMEAGLLPNT----S---GKHCKSGCCGKKNQEKVM----KSAKTSSAHGH-TGCC-----EKKH--------------NVRA-------V--------------------------------------------------------------------EKTCCAETGV----------------------------------------------------------------------LKL------GHDSGFCGEKTQKPHQ---------------HQH--------------------------------------------------------------------------------EVKWC-GEK---------------------------------------T------Q--------------------------------------------------------------------------------------------K----------------------------------------------------------------------------------------------------------------------------------PHQHQHEVKQSCHTK---------------------------------------SSCLDNGTG-SKQKSS--STLVN----------RE-------------------------------------------------GDEQGEVQVSVKGCCSSPGDSKVASLKLS-NGDCKSSCCESSKMDDKEETCS-Q-AK--------ETC--------KSHCSSRE----RSHHGSSCCRT-YAM-----------ESSSHHH--HHTRA----AAGLTEIVIE-----------------------------------------------------------------
>Capsella_rubella_81985@20893657
---------------------------------------------------------------------------------------------------------------------------------------------------------------------------------------------------------------------------------------------------------------------------------------------------------------------------------------------------------------------------------------------------------------------------------------------------------------------------------------------------------------------MALKNEKKMTKSYFDVLGICCTSEVPLIENILKSMDGVKEYSVIVPSRTVIVVHDTLILSQFQIVK-A--------------------------------------------------------------------------------------------------------------LNQARLEA------NVRVT-GE------TKFKN-KWP-SPF-AVVSGVLLLLSFFKYLY------S----PFRWLAVVAVVAGIYPILAKAVASLARF-RI-DINILVVITVGATIGMQDYTEAAVVVFLFTIAEWLQSRASYKASAVMQSLMSLAPQKAVIAET--------GEEVEVDELKINTVIAVKAGETIPIDGVVVDGN--CEVDEKTLTGEAFPVPKLRDSTVWAGTFNLNGY-ITVKTTALAEDCVVAKMAKLVEEAQNSKTETQRFIDECSKYYTPAIILISVCFAAVPFA----LKVH----NQKHWFHLALVVLVSACPCGLILSTPVATFCALTKAATSGLLIKGADYLETLAKIKIVAFDKTGTITRGEFIVMDFQSL-SS-DT-----------------SLHSLLYWVSSAESKSSHPMAAALVDYAKSVSV----E------LKPEAVEDY--QNFPGEGIYGKIDG-----K---------QVYIGNKRIASRAGCSSV----PD--IDVD-TKGGTTVGYVYVGE--TLAGVFNLSDACRSGVAQAMKELKSMGI--KTAMLTGDNQASAMHAQEQLG-NAM-----DIVRAELLPEGKSEII--KEFKR------------------EGPTGMVGDGLNDAPALATADIGISMGVSGSALATETGNIILMSNDIRRIPQA-IKLARRAKRKVVENVIISISMKGAILALAFA-GHPMIWAAVLADVGTCLLVILNSMLLLSDKH-----------KA------GN-----K-CYRESSS-------S----------SSVLTAEKIE--GDAAGDMEAGLLPNT----S---GKHCKSGCCGKKNQEKVM----KSAKTSSAHGH-TGCC-----EKKH--------------NVRA-------V--------------------------------------------------------------------EKTCCAETGV----------------------------------------------------------------------LKL------GHDSGFCGEK--------------------------------------------------------------------------------------------------------------------------------------------------------T------Q--------------------------------------------------------------------------------------------K----------------------------------------------------------------------------------------------------------------------------------PHQHQHEVKQSCHTK---------------------------------------SSCLDNGTG-SKQKSS--STLVN----------RE-------------------------------------------------GDEQGEVQVSVKGCCSSPGDSKVASLKLS-NGDCKSSCCESSKMDDKEETCS-Q-AK--------ETC--------KSHCSSRE----RSHHGSSCCRT-YAM-----------ESSSHHH--HHTRA----AAGLTEIVIE-----------------------------------------------------------------
>Brassica_rapa_3711@22703739
---------------------------------------------------------------------------------------------------------------------------------------------------------------------------------------------------------------------------------------------------------------------------------------------------------------------------------------------------------------------------------------------------------------------------------------------------------------------------------------------------------------------MATKNEKKMTKSYFDVLGICCTSEVPLIENILNSLDGVKEYSVIVPSRTVIVVHDSLIISQFNIVK-A--------------------------------------------------------------------------------------------------------------LNQARLEA------NVRVT-GE------TNFKN-KWP-SPF-AVVSGVLLLLSFFKYVY------S----PFRWLAVAAVVAGIYPILAKSVASIARA-RI-DINILVVITVGATLGMRDYTEAAAVVFLFTIAEWLQSRASYKASAVMQSLMSLAPQKAVIAET--------GEEVEVDELKINTVIAVKAGETISIDGVVVDGN--CEVDEKTLTGEAFPVPKLRDSTVWAGTINLNGY-ITVKTTALAEDCVVAKMAKLVEEAQNSKTETQRFIDECSKYYTPAIILISLCFVVIPFA----LKVH----NMKHWLHLALVVLVSACPCGLILSTPVATFCALTKAATSGLLIKGADYLETLAKIKTVAFDKTGTITRGEFIVMDFKSL-SR-DI-----------------SLHSLLYWVSSVESKSSHPMAAALVDYAKSISV----E------PKPEAVEDY--QNFPGEGIHGKIGG-----K---------EVYIGNKRIASRAGCSSV----PD--IDVD-TKGGKTVGYVYLGE--TLAGVFNLSDACRSGVAQAMKELKSMGI--KTAMLTGDNQASAMHAQEQLG-NVM-----DVVHAELLPEGKSQII--KEFKR------------------EGPTAMVGDGLNDAPALATADIGISMGVSGSALATETGHIILMSNDIRRIPQA-IRLARRGKRKVVENVVLSITMKGAILALAFA-GHPLIWAAVLADVGTCLLVILNSMLLLRDVH-----------VP------GG-----K-CHRA---------------------------EKGA--CDVVGDMEAGLLP-----------KHCKSGCCGKKNQQEVM----KLDKTSEGHGH-SGCC-----DKKR-ED-----------KVMI-------VR-------------------------------------------------------------------K----------------------------------------------------------------------------------------RCESRCCGDKIQQRDQ-----------------D--------------------------------------------------------------------------------EVKQSCHNKAGD-----------------------------------TEEIRL-----------------------------------------------------------------------------------------------------------------------------------------------------------------------------------------------------------------------------------------------------------------------------------------------------------------------------------------------------------------------------------DISVKGCCSRPVAD----PVVASDGHRESSCCESSRKGNNEEACCEV-E----------TN--------ESNCSSRE----KHHSH-----------------------CHSHHHE------------------------------------------------------------------------------------
>Eutrema_halophilum_98038@20194930
---------------------------------------------------------------------------------------------------------------------------------------------------------------------------------------------------------------------------------------------------------------------------------------------------------------------------------------------------------------------------------------------------------------------------------------------------------------------------------------------------------------------MASKNEKKMTKSYFDVLGICCTSEVPLIENILKSLDGIKEYSVIVPSRTVIVVHDSLIISQFHIVK-A--------------------------------------------------------------------------------------------------------------LNQARLEA------NVRVT-GE------THFKN-KWP-SPF-AVVSGVLLLLSFFKYVY------S----PFRWLAVAAVVAGIYPILAKSVASIARS-RI-DINILVVITVGATLGMRDYTEAAAVVFLFTIAEWLQSRASYKASAVMQSLMSLAPQKAVIAET--------GEEVEVDELKINTVIAVKAGETIPIDGVVVDGN--CEVDEKTLTGEAFPVPKLRDSTVWAGTINLNGY-ITVKTSALAEDCVVAKMAKLVEEAQNSKTETQRFIDECSKYYTPAIILISLCFAVVPLA----LKVH----NPKHWFHLALVVLVSACPCGLILSTPVATFCALTKAATSGLLIKGADYLETLAKIKTVAFDKTGTITRGEFIVMDFKSL-SR-DI-----------------SLHSLLYWVSSAESKSSHPMASALVDYAKSVSV----Q------PKPEAVEDY--QNFPGEGIYGKIDG-----K---------EVYIGNKRIASRAGCSSV----PD--IDVN-TKGGKTVGYVYVGE--TLAGIFNLSDACRSGVAQAMKELKSLGI--KTAMLTGDNQASAMQAQEQLG-NAM-----DIIRAELLPEGKSEII--KEFKR------------------EGPTAMVGDGLNDAPALATADIGISMGISGSALATETGHIILMSNDIRRIPQA-IRLARRAKRKVVENVVLSITLKGAILALAFA-GHPLIWAAVLADVGTCLLVILNSMLLLRDTN-----------TP------GN-----K-CHRA-SS------------------PSVLNTEKHE--GDVVGDMEAGLLPKKS---S---DKHCKSGCCGKKNQEKVM----KPAKPSSDHGH-SGCC-----DKKQ-KD-----------NVRI-------NV-------------------------------------------------------------------RNSCCAEPGD----------------------------------------------------------------------LEQ------GRDSGCCGTKIHQ--------------------D--------------------------------------------------------------------------------KVKQSCHNKAGN-----------------------------------SEEIVL-------------------------------------------------------------------------------------------------------------------------------------------------------------------------------------------------------------------------------------------DVSDGD---------------------------------------CKSVCCETGSELQQGS--STLVN----------LY-----------------------------------------------------EEVKVSVKGCCSSPADPVIASLKVKSNGHCESKCCENSE-KAKEEICSEV-K----------TM--------DSKFSSRE----RSHSH-----------------------HHHHHA-------------------------------------------------------------------------------------
>Brassica_rapa_3711@22710111
---------------------------------------------------------------------------------------------------------------------------------------------------------------------------------------------------------------------------------------------------------------------------------------------------------------------------------------------------------------------------------------------------------------------------------------------------------------------------------------------------------------------MASKNDKKMTKSYFDVLGICCTSEVPLIENILKSLDGIKKYSVIVPSRTVIVVHDSLIISQFHIVK-A--------------------------------------------------------------------------------------------------------------LNQARLEA------NVRVT-GE------TNFKN-KWP-SPF-AVVSGVLLLLSFFKYLY------S----PFRWLAVAAVVAGIYPILAKSIASIART-RI-DINVLVVITVGATLGMQDYTEAAAVVFLFTIAEWLQSRASYKASAVMQSLMSLSPQKAVIAET--------GEEVEVDELKINTIIAVKAGETIPIDGVVVDGN--CEVDEKTLTGEAFPVPKLRDSTVWAGTINLNGY-ITVKTTSLAEDCVVAKMAKLVEEAQNSKTETQRFIDQCSKYYTPVA-----------------------------------------------------TFCALTKAATSGLLIKGADYLETLAKIKTVAFDKTGTITRGEFIVTDFKSI-SR-DI-----------------SLHSLLYWVSSVESKSSHPMASALVDYAKSVSV----E------PKPEAVEDY--QNFPGEGIYGKIDG-----K---------EVYIGNKRIASRAGCSSV----PD--TDVD-TKGGKTVGYVYVGE--TLAGSFNLSDACRSGVAQAMKELKSLGI--KTAMLTGDNQAAARHAQEQLG-NAI-----DIIHAELLPEGKSEII--KEFKR------------------EGPTAMVGDGLNDAPALATADIGISMGISGSALATETGNIILMSNDIRRIPQA-IRLARRAKRKVVENVVLSITMKGAILGLAFA-GYPLIWAAVLADVGTCLLVILNSMLLLRDKQ-----------KG------GN-----K-CYRSSSS------------------PCVLNAEKHE--GDAAGDMEAGLLPPTR---S---DKHCKSSCCGKKNREKVM----K-----PHHGH-SGCC-----DKKQ-KD-----------NVKI-------VR-------------------------------------------------------------------K----------------------------------------------------------------------------------------SCDSGCCGSGNKTQQP-----------------D--------------------------------------------------------------------------------QD-EGCHDMPS------------------------------------EEIRLD-------------------------------------------------------------------------------------------------------------------------------------------------------------------------------------------------------------------------------------------VGDGGD---------------------------------------CKSVCCGTGTIQQEGS--SNLVN----------VD-----------------------------------------------------GEVKVSVKGCCSRPAEHVVASLKVKSNGHCESSKEDKEETCSEVKMNCGS-R----------ER--------SHSHDH--------------------------------------HHA------------------------------------------------------------------------------------
>Arabidopsis_lyrata_59689@16044560
-----------------------------------------------------------------------------------------------------------------------------------------------------------------------------------------------------------------------------------------------------------------------------------------------------------------------------------------------------------------------------------------------------------------------------------------------------------------------------------------------------------------------------------------------------------------------------------------------------------------------------------------------------------------------------------------------------------------------------------------------------------------------------------------------------------------------------------------------------SQATAVMQSLMSLAPQKAIIAET--------GEEVEVDEVKISTVVAVKAGETIPIDGIVVDGN--CEVDEKTLTGEAFPVPKQRDSTVWAGTINLNGY-ISVKTTSLAGDCVVAKMAKLVEEAQSSKTKSQRLIDKCSQYYTPAIIVVSACVAIVPVI----MKVH----NLKHWFHLALVVLVSGCPCGLILSTPVATFCALTKAATSGLLIKSADYLDTLSKMKIAAFDKTGTITRGEFIVIDFKSL-SR-DI-----------------TLRSLLYWVSSVESKSSHPMAATIVDYAKSVSV----E------PRPEEVEDY--QNFPGEGIYGKIEG-----N---------DIYIGNKRIASRAGCSTVPE-------IEVDTKGGNTVGYVYVGE--RLAGVFNLSDACRSGVSQAMTELKSLGI--KTAMLTGDSQAAAMHAQEQLG-NVL-----DVVHGELLPEDKSKII--QEFKK------------------EGPTAMVGDGVNDAPALAIADIGISMGISGSALATQTGHIILMSNDIRRIPQA-VKLARRARRKVVENVFLSIILKAGILALAFA-GHPLIWAAVLVDVGTCLLVILNSMLLLREKK-----------KI------GN-----KKCYR---------AST----------SM-LNGRKLEGDDDDVVDLEAGLLTKS----G---NGQCNSSCCGDKKNQEKVVMMKPSSKTSSDHS-HPGCC-----GDKKQD---------------------------KVKPL---VRD-GCCGEETRK-A-V--GDMVSLSS---C-------------------------------------------------------------------------------------------------KKSSHVKHDLKM------KGGSGCCANKSEKVEE-----V---------V-AKSCCEKPKQQMESAG------------------DCKSGHCEE--KKHAEEIVVPVQIIPQ------ALTGLEIELQRKEPCKTSCCDNKEKKVKEIGLLL--------ASEDKSYPEKEVLIKDEGNCKSGCENKGT------------------------------------------------------------------------------VTQRCHEKCCSDEKQ-TGEITLASEEETDDQDCFSGCCVNEG-TV--KQSFHEKKHAVLV--------EKEGLDMETGVCCDDLKLVCCGNTEG----EVEEHCDLEIKDEGHCKSGCCNDEKQTTEITLASEEETDSMDC--------------------------------------------------------------------------------------------------------------------------------------------------SSEEVTKICGEKPVSLVLSDLQVKKDEQC----E-SSNRAVKSETCCKV--------------------KIPEACASKCKEKEKRHNGKSCCRS-YAK-----------EFCSHRHHHHHHHH----HHHHHVIA-------------------------------------------------------------------
>Arabidopsis_lyrata_59689@16060205
---------------------------------------------------------------------------------------------------------------------------------------------------------------------------------------------------------------------------------------------------------------------------------------------------------------------------------------------------------------------------------------------------------------------------------------------------------------------------------------------------MA-----------SQNKQEEKKKVKKLQKSYFDVLGICCTSEVPIIENILKALDGVKEYSVIVPSRTVIVVHDSLLISPFQIGK-A--------------------------------------------------------------------------------------------------------------LNQARLEA------NVRVN-GE------TNFKN-KWP-SPF-AVVSGILLLLSFLKFVY------S----PLRWLAVAAVAAGIYPILAKAFASIRRL-RI-DINILVIITVIATLAMQDFMEAAAVVFLFTISDWLETRASYKANSVMQSLMSLAPQKAIIAET--------GEEVEVDEVKISTVVAVKAGETIPIDGIVVDGN--CEVDEKTLTGEAFPVPKQRDSTVWAGTINLNGY-ISVKTTSLAGDCVVAKMAKLVEEAQSSKTKSQRLIDKCSQYYTPAIIVVSACVAIVPVI----MKVH----NLKHWFHLALVVLVSGCPCGLILSTPVATFCALTKAATSGLLIKSADYLDTLSKIKIAAFDKTGTITRGEFIVIDFKSL-SR-DI-----------------SLRSLLYWVSSVESKSSHPMAATIVDYAKSVSV----E------PRPEEVEDY--QNFPGEGIYGKIDG-----N---------DIYIGNKRIASRAGCSTV----PE--TEID-TKGGKTVGYVYVGE--RLAGVFNLSDACRSGVSQAMTELKSLGI--KTAMLTGDSQAAAMHAQEQLG-NVL-----DVVHGELLPEDKSKII--QEFKK------------------EGPTAMVGDGVNDAPALATADIGISMGISGSALATQTGHIILMSNDIRRIPQA-VKLARRARRKVVENVFLSIVLKAGILALAFA-GHPLIWAAVLVDVGTCLLVILNSMLLLREKK-----------KI------GN-----KKCYRAST--------------------SMLNGRKLEGDDDDVVDLEAGLLKKS----G---NGQCNSSCCGDKKNQEKVVMMKPSSKTSSDHSH-PGCY-----GDKK-QD-----------KVKP-------LV-------------------------------------------------------------------RDGCCGEETRK-AVGDII----------SLSS--C---K--------------------------------KS-SHVKHDLKM------KGGSGCCANKSEKVEE---------------VVAKSCCEKSKQ------------------QMESAGDCKSSHCE--EKKHAEEIVVPVQIIGQ----ALTGLEIEL--QRKEPCKTSCCDNKEEKVKEIGLL-----L---ASEDKSYPEKGVLIKDEGNCKSGCENKGT------------------------------------------------------------------------------VTQRCHEKCCSDEKQTG-EITLASEEETDDQDCSSGCCVNEG---IVKQSSHEKKHAVLV--------EKEGLDMETGVCCDDLKLVCCGNTEG----EVEEQCDLEIKNEGHCKSGCCNDEKQTAEITLASEEETDSTDCSSGCCMDKEEVTKICGEKPVSL-------V-------------------------------------------------------------------------------------------------------------------------------------LSDLQVKKDEHCESSN-----RAVKVETCCKVKIP--------EAC--------ASKCRERE----KRHSGKSCCRS-YAK-----------EFCSHRHHHHHHHH----HHHHVSA--------------------------------------------------------------------
>Arabidopsis_thaliana_3702@19641614
---------------------------------------------------------------------------------------------------------------------------------------------------------------------------------------------------------------------------------------------------------------------------------------------------------------------------------------------------------------------------------------------------------------------------------------------------------------------------------------------------MA-----------LQNKEEEKKKVKKLQKSYFDVLGICCTSEVPIIENILKSLDGVKEYSVIVPSRTVIVVHDSLLISPFQIAK-A--------------------------------------------------------------------------------------------------------------LNEARLEA------NVRVN-GE------TSFKN-KWP-SPF-AVVSGLLLLLSFLKFVY------S----PLRWLAVAAVAAGIYPILAKAFASIKRP-RI-DINILVIITVIATLAMQDFMEAAAVVFLFTISDWLETRASYKATSVMQSLMSLAPQKAIIAET--------GEEVEVDEVKVDTVVAVKAGETIPIDGIVVDGN--CEVDEKTLTGEAFPVPKQRDSTVWAGTINLNGY-ICVKTTSLAGDCVVAKMAKLVEEAQSSKTKSQRLIDKCSQYYTPAIILVSACVAIVPVI----MKVH----NLKHWFHLALVVLVSGCPCGLILSTPVATFCALTKAATSGLLIKSADYLDTLSKIKIVAFDKTGTITRGEFIVIDFKSL-SR-DI-----------------NLRSLLYWVSSVESKSSHPMAATIVDYAKSVSV----E------PRPEEVEDY--QNFPGEGIYGKIDG-----N---------DIFIGNKKIASRAGCSTV----PE--IEVD-TKGGKTVGYVYVGE--RLAGFFNLSDACRSGVSQAMAELKSLGI--KTAMLTGDNQAAAMHAQEQLG-NVL-----DVVHGDLLPEDKSRII--QEFKK------------------EGPTAMVGDGVNDAPALATADIGISMGISGSALATQTGNIILMSNDIRRIPQA-VKLARRARRKVVENVCLSIILKAGILALAFA-GHPLIWAAVLVDVGTCLLVIFNSMLLLREKK-----------KI------GN-----KKCYRAST--------------------SKLNGRKLEGDDDYVVDLEAGLLTKS----G---NGQCKSSCCGDKKNQENVVMMKPSSKTSSDHSH-PGCC-----GDKK-EE-----------KVKP-------LV-------------------------------------------------------------------KDGCCSEKTRK-SEGDMV----------SLSS--C---K--------------------------------KS-SHVKHDLKM------KGGSGCCASKNEKGKE---------------VVAKSCCEKPKQ------------------QVESVGDCKSGHCE--KKKQAEDIVVPVQIIGH----ALTHVEIEL--QTKETCKTSCCDSKEKVKE-TGLL-----L---SSENTPYLEKGVLIKDEGNCKSGSENMGT------------------------------------------------------------------------------VKQSCHEKGCSDEKQTG-EITLASEEETDDQDCSSGCCVNEG---TVKQSFDEKKHSVLV--------EKEGLDMETGFCC-DAKLVCCGNTEG----EVKEQCRLEIKKEEHCKSGCCGEEIQTGEITLVSEEETESTNCSTGCCVDKEEVTQTCHEKPASL-------V-------------------------------------------------------------------------------------------------------------------------------------VSGLEVKKDEHCESSH-----RAVKVETCCKVKIP--------EAC--------ASKCRDRA----KRHSGKSCCRS-YAK-----------ELCSHRHHHHHHHH----HHHVSA---------------------------------------------------------------------
>Capsella_rubella_81985@20897962
--------------------------------------------------------------------------------------------------------------------------------------------------------------------------------------------------------------------------------------------------------------------------------------------------------------------------------------------------------------------------------------------------------------------------------------------------------------------------------------------------MAS-----------QNKEELEKKKVKKLQKSYFDVLGICCTSEVPIIENILKSLDGVKDFSVIVPSRTVIVVHDSLLISPSQIAK-A--------------------------------------------------------------------------------------------------------------LNQARLEA------NVKVT-GE------ANFKN-KWP-SPF-AVVSGILLLLSFLKFVY------S----PLRWIAVAAVAAGIYPILAKAFASIRRL-RV-DINILVIITVIATLAMQDFMEAAAVVFLFTIADWLETRASYKASAVMQSLMSLAPQKAIIAET--------GEEVEVDEVKVSTVVAVKAGETIPIDGIVVDGN--CEVDEKTLTGEAFPVPKQRDSTVWAGTINLNGY-ITVKTTSLAGDCVVAKMAKLVEEAQSSKTKSQRLIDKCSQYYTPAIIIISACFAIVPVI----MKVH----NLNHWFHLALVVLVSACPCGLILSTPVATFCALTKAATSGLLIKSADYLDTLSKIKITAFDKTGTITRGEFIVIDFKTL-SK-DI-----------------TLRSLLYWVSSVESKSSHPMAATIVDHAKSVSV----E------PRPDEVEDY--QNFPGEGIYGKIDG-----N---------NIYIGNKRIASRAGCSTV----PE--TEVD-IKGGKTVGYIYVEE--RLAGVFSLSDACRSGVSQAMTELKSMGI--KTAMLTGDNQASAMHAQEQLG-NVL-----DVVHGELLPEDKSKII--QEFKK------------------EGPTAMVGDGVNDAPALATADIGISMGISGSALATQTGHIILMSNDIRRIPQA-IKLARRARRKVVQNVFLSITFKAGILALAFA-GHPLIWAAVLVDVGTCLLVIFNSMLLLREKK-----------KI------GN-----KKCYRATT--------------------SMLNGRKLEGDDDDVVDLEAGLLTKS----G---NGQCNSGCCGDKKAQEKV-MMKPSHKTSSDHFH-SGCC-----DDKK-QD-----------NV-K-------VM-------------------------------------------------------------------RDGCCGEETRK-PEGDMA----------SLSS--C---K--------------------------------NSTSHVKHDLKM------KGGSGCCANKNEKKKE---------------VAAKSCCDKPKQ------------------EMESAGDCRSGHFK--KKKQAEEI-VPMQFVGQ----ALNGLEIELQTKDGETCKTSCCDNKETIKET--GL-----F---LTEDTSYPEQGVLIKDEGNCKSGCCDGENQTAE----VTIVDHNSRCCENKAIVKQSCREKVAQDMETGGSCDLKLVCCGKT------------EDEVGEKSDMERKIEANCKSGCCSDEKQTE-DITLASEDDTDIQECSSVCCVVKE---EVTQSFHEKKHAVLV--------RDEGLDRETGVCC-EAKLLCCGSIEG----EVEEKCDMEVKNEGHCKSGCCSDGTQTEEITLASEEETESTDCSSGCCVDKEEVTSICHEKPVSL-------L--VAGL--E------------TEGGGDCKSNCCGTGL-TQEGS--SNLAN----------VES-----AQSGGCGTVKVSSQTCCSERETEKV------YSQT------C-CSERETEKVSSQICCTSPTDLVLSDLQVKKVERCESSN-----RAIKVETCCKVKTA--------EAC--------PSICRERE----KRHSGKNCCRS-YAK-----------EFCGHRHHHHHHHH----HHHHLSV--------------------------------------------------------------------
>Eutrema_halophilum_98038@20202304
-------------------------------------------------------------------------------------------------------------------------------------------------------------------------------------------------------------------------------------------------------------------------------------------------------------------------------------------------------------------------------------------------------------------------------------------------------------------------------------------------------------------------------------------------------------------------------------------------------------------------------------------------------------------------------------------------------------------------------------------------------------------------------------------------------------------------------------------------------------------------------------------------------------------------------------------------------------------------MAKLVEEAQSSKTKSQRLIDKCSQYYTPAIIIISACFAIVPAI----MKVH----NLNHWFHLALVVLVSACPCGLILSTPVATFCALTKAATSGLLIKSADYLDTLSKIKIAAFDKTGTITRGEFIVIDFKSL-SRD------------------ISLRSLLYWVSSVESKSSHPMATTIMDYARSVSV----E------PRPEEVEDY--QNFPGEGIYGKIDG-----N---------NIYIGNKKIASRAGCSTVP-------EIEVDTKGGKTIGYVYVSE--RLAGVFNLSDACRSGVAQAMKELKDLGI--KTAMLTGDNQDAAMHAQEQLG-NAL-----DAVHGELLPEDKSKII--QEFK------------------KEGPTAMVGDGVNDAPALATADIGISMGISGSALATQTGHIILMSNDIRRIPQA-IKLARRARRKVVENVFISITLKAGILSLAFA-GHPLIWAAVLVDVGTCLLVILNSMLLLREKD-----------KN------KN-----RKCYR-AST-------------------TMLNGKKLEGGDDEDVDLEAGLLSK---S-G---NGQCNSGCCGDKKTQEKVMTRPSS-KTSSDHCNSAGCC-----GDKKRDNVK---------------------------------------------------------------------------------------LVKDSCCGEKSKKPE-----------------GDIAS---LS--------------------------------SCKKSKIDLKI------TSGSSCCASKKEKLKE--------------IVVAKSCCEEKQQAEGNVE---------------------------------------MQILG----QEITDLEKGLQKTVGETCKSSCCGNKEKAKETGLMLS--------TTEETTYLEERVLIEDERKCKSGCCDGERKTAEATVVAYNMDCNSGCCEKKESVKQSCHQKASLDIETGVSCDLKLVCCGNTKGEVCEQ--------SDLEKGLVLKNEGPCQSNCCSDGKQTG-EITLAFEEETESSDCSLGCCGNEE---EVKQSCHEKTCLETEA-----------------GVSCDIKLGCCGSIEGEVREQFDLEKALQVKIEGQCKSNCCGDEKKTEEITLASEEETESLDCSSGCCGNKEEMKQSCHEKTCLDIVSCDSKLVCCGKREVEVRERLDLEKGMQIVNEGQCKSGCCGDEKKTE--EITLAYEEETENP-----------------ATEGGVDCKSLCCGTGLKQEVSSDLVNVVESSKAGSSCCSKEKEIVKVSNQSCCTSPIDLVLSDL-----------------QVKKLEICCKV--------------------KTPEACGSKCREREKRHIGKSCCRS-YAK-----------EYCSHRHHHHHHHHHHHHHIGAA----------------------------------------------------------------------
>Brassica_rapa_3711@22697893
-----------------------------------------------------------------------------------------------------------------------------------------------------------------------------------------------------------------------------------------------------------------------------------------------------------------------------------------------------------------------------------------------------------------------------------------------------------------------------------------------MELQNE-----------DKNKEEEKNTKKKWQKSYFDVLGICCSSEVPLIENILKSLDGVKEYSVNVPSRTVIVVHDNLLISPFQIAK-A--------------------------------------------------------------------------------------------------------------LNQAKFEA------NVKVD-GK------TNFKN-KWP-SPF-APASGILLLLSFLKFVY------P----PLRWIAVAAVAAGIYPILAKAVASIGRK-RV-DINILVIITVAATLAMQDYMEAAAVVFLFTIAEWLETRASYKATAVMQSLMSLAPQKAIIAET--------GEEVEVDEVKVNTIVAVKAGETIPIDGIVVDGN--CEVDEKTLTGEAYPVPKQRDSTVWAGTINLNGY-VSVKTTSLASDCVVAKMAKLVEEAQSSKTKSQRLIDKCSQYYTPAIILVSGGFAVVPAV----MKLH----NLNHWFHLALVVLVSACPCGLILSTPVATFCALTKAATSGLLIKSADYLDTLSKIKITAFDKTGTITRGEFIVIEFRSL-HS-T-------------------KPGLLPEESSLSLSSDHS----LVDYAKSVNV----E------PRTEEVEGY--QNFPGEGIYGKIDG-----N---------DIYIGNKRIGSRAKISTV----PE--IEVDTNKGGKTVGYIYVGE--RLAGVFNLSDACRSGVAQAMKELKDLGI--KTAMLTGDNQDAAMHAQEQLG-NAM-----DVVHGELLPEDKSRII--LEFKK------------------EGPTAMVGDGVNDAPALATADIGISMGISGSALATQTGHIILMSNDIRRIPQA-IRLARRARRKVVENLFISITLKVGILVLAFA-GHPLIWAAVLADVGTCLLVILNSMLLLRDKD-----------KT------KN-----KKCYRASS--------------------TLLNGKKLEGGAEEELDLEAGLLTKS---------GQCNSGCCGDKKKQEKV---KPSSKSSYTHRH-SGCC-----GDKQQQD-----------NVKT-------IV-------------------------------------------------------------------KESCCGEKNKI-HMA-------------SFSS--C-----------------------------------------KKSTHVK------KGGSGCCDKKKEKMKE---------------TVAKRCCEEKEK------------------NVEM------------------------QILGG----QEL-------------------------------------------------IDLEKGLAGETCKSRCYGTKEKAAE---AAYKVDCNSGSCQENETVKQRCPEKTCLDIETG---DSKLVCYGET------------EGEVGEQSDLEVKNERECKSGCCSDERKQTEEITLASE----------------------------------------------EETTEILDCSSSVKQSCHESTCL----EVKEQFDLKIENEGRCKSDCCGDEKQTGEITMACEEETDGSDCSSTCCGNKEKVEQSCHEKACLD-------I--EAGV--S------------CDL----KLACCGNTEGEVKEK--LDFEE----------GLQ-----IKNQ-----GQCKSDCGLKEEG-SS------SLVG------K-EREIVKVLSQSSNCCTSPTELHV--------------------KKKKIEICCKVKTP--------EAVAC-----ESIKCKERE----KRHIGKSCCRS-YAK-----------EYCSHRHHHHHHHH----HVGAV----------------------------------------------------------------------
>Brassica_rapa_3711@22701982
-----------------------------------------------------------------------------------------------------------------------------------------------------------------------------------------------------------------------------------------------------------------------------------------------------------------------------------------------------------------------------------------------------------------------------------------------------------------------------------------------MALQNE-----------DNKKEENKKTKKKWQKSYFDVLGICCPSEVPIIENILKSLEGIKEYSVIVPTRTVIVVHDSLLISPSQIAK-A--------------------------------------------------------------------------------------------------------------LNQARLEA------NVKVD-GK------TSFKN-KWP-SPF-AVISGILLLLSFFKFLY------S----PFRWLAVAAVAAGIYPILAKAVASIGRC-RV-DINILIIITVAATLAMQDYMEAAAVVFLFTIAEWLETRASYKANAVMQSLMSLAPQKAIIAET--------GEEVEVDDVKVNTIVAVKAGETIPIDGIVVDGN--CEVDEKTLTGEAFPVPKQRDSTVWAGTINLNGY-ISVKTTALASDCVVTKMAKLVEEAQSSKTKSQRLIDKCSQYYTPAIIFISGCIAAVPAI----MKVH----NLNHWFHLALVVLVSACPCGLILSTPVATFCALTKAATSGLLIKSADYLDTLSKIKITAFDKTGTITRGEFIVVDFKSL-HG-DI-----------------SLRTLLYWVSSVESKSSHPMAATIVDYAKSVDV----E------PRTEEVEDY--QLFPGEGIYGKIDG-----N---------DIYIGNKRIASRAKCSTV----PE--IEVD-TKGGKTVGYIYVGE--RLAGVFNLSDACRSGVIQAMKELKDLGI--KTAMLTGDNQDAAMHAQEQLG-NAL-----DVVHGELLPEDKSRII--QEFKK------------------EGPTAMVGDGVNDAPALATADIGISMGISGSALATQTGDIILMSNDIRRIPQA-IKIARRARRKVVQNVFISIIFKVGILILAIC-GHPLIWAAVLVDVGTCLLVILNSMLLLREKD-----------KS------KN-----KKCYRS----------------------SVLNGKKLEGEADEEVDLEAGLLSK----------SQCNSGCCGDKKTQEKVVMKKPSSKSSSGHDHAGGCC-----GDKKTQE-----------EVMM-------VKPTSKSSSGYDHAG-GCCGDKKTQ--------EKVVMV---KPSS-------KSSSDNG--------HSGGCCGDKKTQ-EKVVMV----------KPSSKSS---SDHGRSGGCCGDK-----KT--------QEKVMMVKPSGKSRSDH------GHSGGCCGDKKQENVK-----V---------VVKDSCCGEKTKKPDGDMGSSISCKKSTHVHNDLKQKGGSGCCT--KDKEKAEKNVEMQILGE----GLIDLEKGLQKKAGETCKTSCCGTKEKAKETSSLEKDV--L---IKETVKQTEEIALA----------------AEE---ETGSLDCWLDSSENKTTVKQSCHEETSLDIEAGVSCDLKLACCGSI------------EGG------------------------------------------------------------------------------------------------------------EVKEKLDLEIKSEGQCKSVCCGDEKQTGEITLACEE-------ESGCCGNKEEVGQICHQKDCLE-------T--DLKL------------------------VCCGNTEGEVREA--FDLEK----------GKGECCGKEVTQICSEKPVSKSPCCGTGLKQEGSSSSVNVVES------G-SKEREMVKVPSQSCCTSPNDLVL--------------------QVKKVESCCKVKTP--------EACGSKCKASSPSPPPRAP----PSPPCGGCLME-TVT-----------E--------------------------------------------------------------------------------------------
>Arabidopsis_lyrata_59689@16066225
------------------------------------------------------------------------------------------------------------------------------------------------------------------------------------------------------------------------------------------------------------------------------------------------------------------------------------------------------------------------------------------------------------------------------------------------------------------------------------------------------------------MAEGEEAKKKNLQTSYFDVVGICCSSEVSIVGDVLRPLDGVKEFSVIVPSRTVIVVHDTFLISPLQIVK-A--------------------------------------------------------------------------------------------------------------LNQARLEA------SVRPY-GD------TSLKS-QWP-SPF-AIVSGVFLAVSFFKYFY------N----LLEWLAIAAVVAGIFPILAKAVASVTRF-RL-DINGLTLIAVIATLCMQDFTEAATIVFLFSVADWLESSAAHKASTVMSSLMSLAPRKAVIADT--------GLEVDVDEVRINTIVSVKAGESIPIDGVVVDGS--CDVDEKTLTGESFPVSKQRESTVLAATINLNGY-IKVKTTALARDCVVAKMTKLVEEAQKSQTKTQRFIDKCSRYYTPAVVVLAACFAVIPAL----LKVQ----NLSHWFHLALVVLVSGCPCGLILSTPVATFCALTKAATSGFLIKTGDCLETLAKIKIVAFDKTGTITKAEFMVSDFRSL-SH-NI-----------------NLHNLLYWVSSIESKSSHPMAAALIDYARLIFV----E------PKPDIVENF--QNFPGEGVYGRIDG-----Q---------DIYIGNKRISQRAGCLTV----PE--MEAN-MKRGKTIGYIYIGA--KLSGSFTLLDGCRYGVAQALKELKSLGI--KTAMLTGDNRDAAMSTQEQIE-NAL-----DIVHSELLPQDKARII--DEFKI------------------QGPTMMVGDGLNDAPALAKADIGISMGISGSALATETGDIILMSNDIRKIPKG-MRLAKRSHKKVIENVVLSVSIKGAIMVLGFV-GYPLVWAAVLADAGTCLLVILNSMMLLRDER-----------EA------VS------TCYRASSS-------S-----------------PVKLEEDEAEDLEVGLLQKSEET-S---KKSCSSGCCSGTKDNQQ---------------------------------------------------------------------------------------------------------------------------------------------------------------------------------------------------------------------------------------------------------------------------------------------------------------------------------------------------------------------------------------------------------------------------------------------------------------------------------------------------------------------------------------------------------------------------------------------------------------------------------------------------------------------------------------------------------------------------------------------------------------------------------------------------------------------------------------------------------------------------------------------------------------------------------------------------------------------------------------
>Arabidopsis_thaliana_3702@19645860
------------------------------------------------------------------------------------------------------------------------------------------------------------------------------------------------------------------------------------------------------------------------------------------------------------------------------------------------------------------------------------------------------------------------------------------------------------------------------------------------------------------MAEGEESKKMNLQTSYFDVVGICCSSEVSIVGNVLRQVDGVKEFSVIVPSRTVIVVHDTFLISPLQIVK-A--------------------------------------------------------------------------------------------------------------LNQARLEA------SVRPY-GE------TSLKS-QWP-SPF-AIVSGVLLVLSFFKYFY------S----PLEWLAIVAVVAGVFPILAKAVASVTRF-RL-DINALTLIAVIATLCMQDFTEAATIVFLFSVADWLESSAAHKASIVMSSLMSLAPRKAVIADT--------GLEVDVDEVGINTVVSVKAGESIPIDGVVVDGS--CDVDEKTLTGESFPVSKQRESTVMAATINLNGY-IKVKTTALARDCVVAKMTKLVEEAQKSQTKTQRFIDKCSRYYTPAVVVSAACFAVIPVL----LKVQ----DLSHWFHLALVVLVSGCPCGLILSTPVATFCALTKAATSGFLIKTGDCLETLAKIKIVAFDKTGTITKAEFMVSDFRSL-SP-SI-----------------NLHKLLYWVSSIECKSSHPMAAALIDYARSVSV----E------PKPDIVENF--QNFPGEGVYGRIDG-----Q---------DIYIGNKRIAQRAGCLTDNV--PD--IEAT-MKRGKTIGYIYMGA--KLTGSFNLLDGCRYGVAQALKELKS-------------------------------------------------------------------------------------------------------------------------------------------------------------------------------------------------------------------------------------------------------------------------------------------------------------------------------------------------------------------------------------------------------------------------------------------------------------------------------------------------------------------------------------------------------------------------------------------------------------------------------------------------------------------------------------------------------------------------------------------------------------------------------------------------------------------------------------------------------------------------------------------------------------------------------------------------------------------------------------------------------------------------------------------------------------------------------------------------------------------------------------------------------------------------------------------------------------------------------------------------------------------------------------------------
>Capsella_rubella_81985@20891822
------------------------------------------------------------------------------------------------------------------------------------------------------------------------------------------------------------------------------------------------------------------------------------------------------------------------------------------------------------------------------------------------------------------------------------------------------------------------------------------------------------------MVEGEETKKMNIQTSYFDVVGICCSSEVSIVGDVLRPLDGVKEFSVIVPSRTVIVVHDNFLISPLQIVK-A--------------------------------------------------------------------------------------------------------------LNQARLEA------SVRPY-GE------TSLKS-QWP-SPF-AIVSGVLLALSLFKYLY------S----PLEWFAVVAVMAGVFPILAKAVASVTRF-RL-DINALTLIAVIATLCMQDFTEAATIVFLFSVADWLESSAAQKASTVMSSLMSLAPQKAVIAET--------GLEVDVGEVRINTVVSVKAGESIPIDGVVVDGR--CDVDEKTLTGESFPVSKQRESTVLAATINLNGY-IKVKTTALARDCVVAKMTKLVEEAQKTQTKTQRFIDKCSRYYTPAVVILAACFAVIPAL----LKVP----NLSHWFHLALVVLVSGCPCGLILSTPVATFCALTKAATSGFLIKTGDCLETLAKIEIIAFDKTGTITKAEFTVSDFRSL-SH-NI-----------------NLHTLLYLVSSIESKSNHPMAAALIDHARSSSV----E------PKPDVVENF--ENFPGEGVYGRIDG-----Q---------DIYIGNKTIAQRAGCLTV----PD--IEAD-MKRGKTIGYIYIGA--KLAGSFCLLDGCRYGVAQALKELKILGI--KTAMLTGDNQDAAMTTQEQLG-NAL-----DIVHSELLPQDKARII--DEFKS------------------QGATMMVGDGLNDAPALAKADIGISMGISGSALATETGDIILMSNDIRKIPKG-MRLAKRSHKKVIENVVLSVSIKGAIMVLGFA-GYPLVWAAVLADAGTCLLVILNSMMLLRDER-----------EA------VS------ACYRASPS-------S-------------P---PPSLVEDEAEDLEVGLLQKSEET-S---NKSCCSGCCSGPK-------------------------------------------------------------------------------------------------------------------------------------------------------------------------------------------------------------------------------------------------------------------------------------------------------------------------------------------------------------------------------------------------------------------------------------------------------------------------------------------------------------------------------------------------------------------------------------------------------------------------------------------------------------------------------------------------------------------------------------------------------------------------------------------------------------------------------------------------------------------------------------------------------------------------------------------------------------------------------------------
>Capsella_rubella_81985@20891823
------------------------------------------------------------------------------------------------------------------------------------------------------------------------------------------------------------------------------------------------------------------------------------------------------------------------------------------------------------------------------------------------------------------------------------------------------------------------------------------------------------------MVEGEETKKMNIQTSYFDVVGICCSSEVSIVGDVLRPLDGVKEFSVIVPSRTVIVVHDNFLISPLQIVK-A--------------------------------------------------------------------------------------------------------------LNQARLEA------SVRPY-GE------TSLKS-QWP-SPF-AIVSGVLLALSLFKYLY------S----PLEWFAVVAVMAGVFPILAKAVASVTRF-RL-DINALTLIAVIATLCMQDFTEAATIVFLFSVADWLESSAAQKASTVMSSLMSLAPQKAVIAET--------GLEVDVGEVRINTVVSVKAGESIPIDGVVVDGR--CDVDEKTLTGESFPVSKQRESTVLAATINLNGY-IKVKTTALARDCVVAKMTKLVEEAQKTQTKTQRFIDKCSRYYTPAVVILAACFAVIPAL----LKVP----NLSHWFHLALVVLVSGCPCGLILSTPVATFCALTKAATSGFLIKTGDCLETLAKIEIIAFDKTGTITKAEFTVSDFRSL-SH-NI-----------------NLHTLLYLVSSIESKSNHPMAAALIDHARSSSV----E------PKPDVVENF--ENFPGEGVYGRIDG-----Q---------DIYIGNKTIAQRAGCLTV----PD--IEAD-MKRGKTIGYIYIGA--KLAGSFCLLDGCRYGVAQALKELKILGI--KTAMLTGDNQDAAMTTQEQVI-I---------------------------------------------------------------------------------------------------------------------------------------------------------------------------------------------------------------------------------------------------------------------------------------------------------------------------------------------------------------------------------------------------------------------------------------------------------------------------------------------------------------------------------------------------------------------------------------------------------------------------------------------------------------------------------------------------------------------------------------------------------------------------------------------------------------------------------------------------------------------------------------------------------------------------------------------------------------------------------------------------------------------------------------------------------------------------------------------------------------------------------------------------------------------------------------------------------------------------------------------------------------------
>Eutrema_halophilum_98038@20196026
------------------------------------------------------------------------------------------------------------------------------------------------------------------------------------------------------------------------------------------------------------------------------------------------------------------------------------------------------------------------------------------------------------------------------------------------------------------------------------------------------------------MVNGEEANKKNLQTSYFDVVGICCSSEVSLVGDVLRPLDGVKEFSVIVPSRTVIVVHDTL-ISPLQIVK-A--------------------------------------------------------------------------------------------------------------LNQARLEA------SVRPY-GE------TSLKS-QWP-SPF-AVISGVLLALSFLKYFY------S----PLEWLAVVAVVAGIFPILAKAVASVTRF-RL-DINTLTLIAVIATLCMQDYTEAATIVFLFSVADWLESSAAQKASTVMSSLMSLAPRKAVIAET--------GLEVDVDEVWINTVVSVKAGESIPIDGVVVDGS--CDVDEKTLTGESFPVSKQRDSNVLAATINLNGY-IKVRTTALARDCVVAKMTKLVEEAQKSQTKTQRFIDKCSRYYTPAVVVVAACFAVIPAL----LEVH----NLSHWFHLALVVLVSGCPCGLILSTPVATFCALTKAATSGFLIKTGDCLETLAKIKIAAFDKTGTITKAEFTVEDFRSL-SH-NI-----------------NLKNLLYWVSSIESKSSHPMAAALIDYARSISV----E------PKPDMVENF--HNFPGEGVYGRIDG-----Q---------DIYIGNKRIAKRAGCLTV----PD--IEVN-MKWGKTIGYIYIGE--KLTGSFNLLDGCRHGVAQALKELKSLGI--TTAMLTGDNRDAAMSTQEQLG-NAL-----DIVHSELLPQDKARII--DEFKS------------------QGPIMMVGDGLNDAPALAKADIGISMGISGSALATETGDIILMSNDIGKIPRG-MRLARRSHKKVIENVVLSVSIKGAIMVLGFA-GYPLIWAAVLADAGTCLLVILNSMLLLRDER-----------EA------ES------ACYRASTS-------S-------------PHSPVKLEEDDETGDLEVGLLQKSEET-S---KKSCCSGCCSGPK-------------------------------------------------------------------------------------------------------------------------------------------------------------------------------------------------------------------------------------------------------------------------------------------------------------------------------------------------------------------------------------------------------------------------------------------------------------------------------------------------------------------------------------------------------------------------------------------------------------------------------------------------------------------------------------------------------------------------------------------------------------------------------------------------------------------------------------------------------------------------------------------------------------------------------------------------------------------------------------------
>Brassica_rapa_3711@22708443
------------------------------------------------------------------------------------------------------------------------------------------------------------------------------------------------------------------------------------------------------------------------------------------------------------------------------------------------------------------------------------------------------------------------------------------------------------------------------------------------------------------MANVEETTKKKLQTSYFDVVGICCSSEVSLVGEILRPLDGVKEFSVIVPSRTVIVVHDILLISPLQIVK-A--------------------------------------------------------------------------------------------------------------LNKARLEA------SVRPY-GE------TSLTS-QWP-SPF-AVVSGVLLALSFLKYFY------S----PLEWFAVVAVVAGVFPILAKAVASVTRF-RV-DINALTLIAVIATVCMEDYTEAATIVFLFSVADWLESSAAHKASTVMSSLMSLAPRKAVIAET--------GQEVDVDDVGINTVVSVKAGESIPIDGVVVDGS--CDVDEKTLTGESFPVSKQRDSTVLAATINLNGY-IKVKTTALARDCVVAKMTKLVEEAQKSQTKTQRFIDKCSRYYTPAVVVVAACFAVIPVL----LKVQ----NLSHWFHLALVVLVSGCPCGLILSTPVATFCALTKAATSGFLIKTGDCLETLAKIRISAFDKTGTITKAEFTVSDFKSL-SP-NI-----------------NLKTLLYWVSSIESKSSHPMAAALIDYARSVSV----E------PTPDRVENF--QNFPGEGVYGRIDG-----Q---------DIYIGNKRIAQRAGCLST-V--PG--IEAN-MKRGKTIGYIYIGE--ELTGSFNLLDGCRHGAAQALQELKSLNI--KTAMLTGDNRDAAMSIQEQLG-DAL-----DIVHAELLPQDKARII--DEFKS------------------QGPTMMVGDGLNDAPALAKADIGISMGISGSALATETGDIILMSNDINKIPKG-MRLARRSHRKVIENVVLSVGIKGAIMVLGLV-GYPLIWAAVLADAGTCLLVILNSMMLLRDER-----------EA------AP------VCYRASPL-------S-----------------PVKLEEPEVEDLEVGLLQKSGET-S---KKSCCSGCCSGPKDKQTGDLESF---------------------------------------------------------------------------------------------------------------------------------------------------------------------------------------------------------------------------------------------------------------------------------------------------------------------------------------------------------------------------------------------------------------------------------------------------------------------------------------------------------------------------------------------------------------------------------------------------------------------------------------------------------------------------------------------------------------------------------------------------------------------------------------------------------------------------------------------------------------------------------------------------------------------------------------------------------------------------------
>Brassica_rapa_3711@22703164
------------------------------------------------------------------------------------------------------------------------------------------------------------------------------------------------------------------------------------------------------------------------------------------------------------------------------------------------------------------------------------------------------------------------------------------------------------------------------------------------------------------MADGEDTTKKNLQTSYFDVVGICCSMEVPLVGDVLRPLNGVKEFSVIVPSRTVIVVHDSFLISPLQIVK-A--------------------------------------------------------------------------------------------------------------LNEARLEA------SVRPY-GE------TSFKS-QWP-SPF-ALVSGVLLALSFLKYFY------G----LLEWFAVVAVVAGVYPILAKAVASVTRF-RL-DINALTLIAVIATVCMEDYTEAATIVFLFSVADWLESSAAHKASTVMSSLMNLAPRKAVIVET--------GIEVDVDEVGLNTVVSVKAGESIPIDGVVVDGS--CDVDEKTLTGESFPVSKQRDSPVLAATINLNGY-IKVKTTVLARDCVVAKMTKLVEEAQKSQTKTQRFIDKCSRYYTPAVVVVAACFALIPVL----LKAQ----NLSHWFHLALVVLVSGCPCGLILSTPVATFCALTKAATSGFLIKTGDCLETLAKIKIAAFDKTGTITKAEFTVSDFQSL-SH-NI-----------------NLQHLIYWVSSIESKSSHPMAEALIDYARSVSV----E------PKPDMVENF--QNFPGEGVYGRIDG-----Q---------DIYIGNKRIAKRAGCLTV----PD--SEAD-MKGGKTIGYIYIGE--ELTGSFSLLDGCRHGVAQALKELKFLGI--TTAMLTGDNRDAAMSIQQQLG-NAL-----DIAHTELLPQDKARII--DEFKS------------------QGPTMMVGDGLNDAPALAKADIGISMGISGSALATETGDIILMSNDLRKIPKG-MRLARRCHKKVIENVVLSVSIKGAIMVLGFA-GYPLIWAAVLADAGTCLLVILNSMMLLRDER-----------EA------VS------ACYRASPS-------S-------------CT----PSLLKLEEDLEVGLLQKSEET-S---NKSCCSGCCGGPKGTQQK--------------------------------------------------------------------------------------------------------------------------------------------------------------------------------------------------------------------------------------------------------------------------------------------------------------------------------------------------------------------------------------------------------------------------------------------------------------------------------------------------------------------------------------------------------------------------------------------------------------------------------------------------------------------------------------------------------------------------------------------------------------------------------------------------------------------------------------------------------------------------------------------------------------------------------------------------------------------------------------
>Linum_usitatissimum_4006@23150818
--------------------------------------------------------------------------------------------------------------------------------------------------------------------------------------------------------------------------------------------------------------------------------------------------------------------------------------------------------------------------------------------------------------------------------------------------------------------------------------------------------------------MAEDDKKTKLQKSYFDVLGLCCSSEIPLVENILKSLDGVKDFSVVVPTKTVIVFHDSLLISQLQIVK-A--------------------------------------------------------------------------------------------------------------LNQARLEA------NVRLV-GGSGG---ANYRK-RWP-SPY-AIGSGVLLLISFLKYVY------P----PIKWVAIGAVVVGVPPILLKAIASVRNS-RL-DVTILVLIAVISTVAMKDYTEAATVVFLFTIADWLESRASNKASAVMTSLMNIAPQKATIAES--------GEEVDVDIVKLNTVVAVKAGEAIPIDGIVVDGQ--CDVDEKSLTGESFPVSKQKDSTVWAGTINLNGY-ISVRTTALAEDCVVAKMAKLVEEAQNSKSRTQRFIDKCAQYYTPAIILISASFAVIPLA----LRVH----NRNHWFHLALVVLVSACPCALVLSTPVATFCALTKAATAGLLIKGGDYLETLAKIKVVAFDKTGTITRGDFVVSDFKSV-SD-EF-----------------SSETLVYWVSSIESKSSHPMAAALVDYGRSLLI----E------PRPENVEEY--ESIPGEGIHGKIDG-----R---------DIYIGNKKIAVRAGSGAVVP------MAEGGRDGGMTIGYVYYGG--TLAGVFSLSDSCRTGVKEAIHDLKSMGI--RTAMLTGDSQAAAMHAQTQLE-NAI-----EEVHAELLPEDKARIV--GEFKR------------------RGRTAMVGDGINDAPALATADIGISMGVSGSALATETGHVILMSNDIRKVPQA-IKLARRAHRKVIENVVFSICTKSSILALAFA-GHPLIWAAVLADVGTCVLVILNSMLLLRGTH-----------HK------HK-----EHHHHGKS--------S----------AA-TH----------------------------------------NHKEHH------------HHHG-KGNCC-----SEK---------------KAEK-------V------CHSEKT---KCFTSEHEH-QPN--LQ-TH------TAKP---------------------------------------------------------C---KD-----SKCEK------------------------------------------------------------------------SAGCGANN----------------------------------------------------------------------ATTEDSTHCHK------------------------------------------------------------------------EQVNSLHNHGCSKTHKPSLCTRKEHHE---------------------------TESSEEVHHSCRKDETFLEQEHVRHH----HV---------------------------------V----------------------------D----HHGSTLNESMANHEDCHSTHCDHPDIHRSPTES----------------------------------------------------------------------TCCSTLQQQ----------------------------------------------------------------------------QPGKEPAKKCCKSNGNPSERIS------------------CKPVSSCH-------------DGKSHS------HPCSSVE----KREIG-GCCKS-YRK-----------ECCKRNGGYPPG-L----GGRLTEIVIE-----------------------------------------------------------------
>Linum_usitatissimum_4006@23165404
--------------------------------------------------------------------------------------------------------------------------------------------------------------------------------------------------------------------------------------------------------------------------------------------------------------------------------------------------------------------------------------------------------------------------------------------------------------------------------------------------------------------MAEDDKKTKLQKSYFDVLGLCCASEVPLVENILKLLDGVKDFSVVVPTKTVIVVHDSLLISQLQIVK-A--------------------------------------------------------------------------------------------------------------LNQARLEA------NVRLV-GGSGG---ANYRK-RWP-SPY-AIGSGILLLISFLKYVY------P----PMKWVAIGAVVVGVPPILLKAIASVRNS-RL-DVTILVLIAVISTVAMKDYTEAATVVFLFTIADWLESRASNKASAVMTSLMNIAPQKATIAES--------GEEVDVDEVKLNTVVAVKAGEAIPIDGIVVDGQ--CDVDEKSLTGESFPVSKQKDSTVWAGTINLNGY-ISVRTTALAEDCVVAKMATLVEEAQNSKSRTQRFIDKCAQYYTPAIILISASFAVIPLA----LRVH----NRNHWFHLALVVLVSACPCALVLSTPVATFCALTKAATAGLLIKGGDYLETLAKIKVVAFDKTGTITRGDFVVSDFKSV-GD-EF-----------------SSETLVYWVSSIESKSSHPMAAALVDYGRSLSI----E------PRPENVEEY--ETIPGEGIHGKIDG-----R---------DIYIGNKKIAVRAGSGAVVP------MAEGGRDGGMTIGYVYYGG--TLAGVFSLSDSCRTGVKEAIHELKSMGI--RTAMLTGDSQAAAMHAQTQLE-NAL-----EEVHAELLPEDKARIV--GEFKR-----------------QAGRTAMVGDGINDAPALATADIGISMGISGSALATETGHVILMSNDIRKVPQA-IKLARRAHRKVIENVVFSICTKGSILALAFA-GHPLIWAAVLADVGTCVLVILNSMLLLRGTH-----------HK------EH-----HHRGKS----------S----------AA-TH----------------------------------------NHKEHH------------QHHG-KGNCC-----SEQ---------------KAEK-------V------GHSEKT---KCCTSEHEH-QPN--LH-TQ------TAKP---------------------------------------------------------C---KD-----SKCGK------------------------------------------------------------------------SAGCGANN----------------------------------------------------------------------ATTEDSKHCHK------------------------------------------------------------------------EQVNSLHNHGCSKTHKPSLCTGKEHHE---------------------------TESSEGVHRSCQKDKTFLEQEHVHHH----HK---------------------------------V----------------------------D----HHGSNLNESMENHEDCHYAHCDHPDIHRSLAES----------------------------------------------------------------------TCCSTLQ-E----------------------------------------------------------------------------KPGKEPAKKCCESNGNPSGRIS------------------CKPVSSCH-------------GGKSHSHPCSSVGKRSSVE----KREIG-GCCKS-YRK-----------ECCRSNGGLPPG-L----GGRLTEIVIE-----------------------------------------------------------------
>Mimulus_guttatus_4155@17670312
---------------------------------------------------------------------------------------------------------------------------------------------------------------------------------------------------------------------------------------------------------------------------------------------------------------------------------------------------------------------------------------------------------------------------------------------------------------------------------------------------MC-----------VGMEANGKSVGKKFQKSYFDVLGLCCTSEVPLIEKILNSLDGVKGFSVIVPTKTVVVVHDSLLISQIQIVK-A--------------------------------------------------------------------------------------------------------------LNQARLEA------NIRAF-GE------TNYKN-KWP-SPY-AIACGTLLLLSFLKYFY------N----PLRWLAVAAIAVGILPVLLKAFAAVRNL-TL-DINILVLIAVSGSLALHDYWEAATIVFLFTIAEWLESRASHKATAVMSSLVNVVPQRAVLAET--------GEEVNADEVKLGSILAVKAGEVIPIDGVVVDGK--CEVDEKFLTGESFPVAKQKDDVVWASTINLNGY-ITVKTTAITDDCVVARMAKLVEDSQNNKSKTQRVIDKCAKYYSPAILVISASLAIVPFL----LHVQ----DTKKWYHLALVVLVSGCPCSLLLSTPVAMFCALSKAAGDGVLFKGAEHVETLARIKIMAFDKTGTITRGEFVVSDFRSL-HD-NI-----------------SLDTLLYWISSIESKSSHPMAAALVDFARSHTV----D------PKSEQVEKF--EIFPGEGIYGRIED-----N---------DVYVGNWKIALRAGCSTAVP------KLEGYNVEGKSIGYVFVGP--SLSGIFCLSDACRTGAKEALKELKSMGI--KTVMLTGDSYAAAKHAQSQLG-GGL-----DEVHAELLPEDKDRIV--KELQK-----------------T-GPTAMIGDGVNDAPALVTSDIGISMGVAGSALATETGDVVLMSNDIRRIPKA-YKLARKVRRKIIENVVISISTKAAIIGLGIA-GHPLVWAAVLADVGTCLLVIFNSMLLLRGVD-----------GH------DQ-----KCGGAHRN--------H----------HH-AH-----------------------------------D----------------------SHAHKKNNKC-----SSS---------------------------------SNNNNNKN-SPCASKCGS-GSS--SCKDK------KCSS---SGQEAVTTKAI--------VSHKCCQEVVTK-----------------------------------------------------------------DLESQNV------VHTHGSCGNGGAAHEK-----V-----------HGKCCKKSSLSPHDHD------------------------------------------------------------------------HDHD-HDHDHDHDHKHEHEHEHEHEHKHVHEHEHEIHGKKCMENHCGEHKHGGL---SGKT------------SPSANKHETRCCEKEAGTSCGGDLLKIVIE----------------------------------------------------------------------------------------------------------------------------------------------------------------------------------------------------------------------------------------------------------------------------------------------------------------------------------------------------------------------------------------------------------------------------------------------------------------------------------------------------------------------------------
>Mimulus_guttatus_4155@17676263
----------------------------------------------------------------------------------------------------------------------------------------------------------------------------------------------------------------------------------------------------------------------------------------------------------------------------------------------------------------------------------------------------------------------------------------------------------------------------------------------------------------------MDSTDKKLQKSYFDVLGLCCSSEIQLIENIVKSLDGVKDFTVVVPTKTLIVVHDSLLVSQIQIVK-A--------------------------------------------------------------------------------------------------------------LNRARLEA------NVRVS-GE------TNHKH-KWP-STY-TIASGVLLLLSFCKYFY------S----PLRWLAVGAIVVGIPQIMLKAFAAIRNL-TF-DINILVLITVAGSIALQDYWEAGTVVFLFTVSQWLESRASYKATAVMSSLVSMVPQRAVLAET--------GQEVNADEVPLNTVLAVKAGETIPIDGVVVQGN--CEVDEKTLTGESFPVSKQKDSPVWAGTININGY-ISVKTTAVAEDSVVARIARIVEDAQIKKSKTQRFMDRCAKYYTPAIVVISASIAVVPLV----FQLG----NKKEWFHLALVVLVTACPCALLLSTPVAMFCALSKAATLGVLFKGAEHLETLSGIKIMAFDKTGTITRGEFLVVDFKSL-HN-DV-----------------SFNTLLHWISSIECKSSHPMAAALVDFARARGI----E------AKPDIVEEF--ENFPGEGIYGKIED-----N---------EIHIGNKKIVSRAGCNAVPT------LEGYETDQGVSVGYVFLGS--CPAGIFSLSDTCRTGAKEAIHELNSLGI--KTVMLTGDSHGAAMRAQDQLG-GGL-----EAIHSELLPEGKSRII--KELQA-----------------V-GPTAMIGDGINDAPALATAEIGISMGVSGSALAMESGDVVLFSNDIRKIPKA-YRIAKKVKRKIIENVVISMVTKVGVLGLAVA-GHPLVWVAVLTDVGTCLLVIFNSMMLLKEEE-----------TT------PV-----REKVRGGNN-------K----------DI-VNSKP-----STAVTTTVP-----TNV-E---KKSCARKCCGAESKQKPE----------IEEP-LLVTC-----E------------------------------------------------------------------------------------------------------------------------------------------------------------------------------------------------------------------------------------------------------------------------------------------------------------------------------------------------------------------------------------------------------------------------------------------------------------------------------------------------------------------------------------------------------------------------------------------------------------------------------------------------------------------------------------------------------------------------------------------------------------------------------------------------------------------------------------------------------------------------------------------------------------------------------------------------------------
>Solanum_lycopersicum_4081@27293190
----------------------------------------------------------------------------------------------------------------------------------------------------------------------------------------------------------------------------------------------------------------------------------------------------------------------------------------------------------------------------------------------------------------------------------------------------------------------------------------------------------------MKESEKINNDINKLSKSYFDVLGICCTSEVVLVEKILKNLDGVREVSVIVTTKTVIVTHDALLISQQQIVK-A--------------------------------------------------------------------------------------------------------------LNQARLEA------SIRVK-GL------QNYQK-KWP-SPF-AIGSGILLALSFLKYFY------Q----PLQWLALVAVAVGIPPIIFRGIAAIRNF-TL-DINILVLIAVAGSIVLHDYWEAATIVFLFTIAEWLESRASHKANAVMSSLVNIVPPTAVLAEN--------GEVVNVDQVKLNSVLAVKAGETIPIDGIVVEGE--CDVDEKTLTGESFPVSKQKDSTVWAGTTNLNGY-ISVKTTALAEDCAVARMAKLVEDAQNKKSKAERYIDKCAKYYTPVIVVIAAGFAIVPTA----LRVH----NLKEWYRLALVALVSACPCALVLSTPVAMCCALSKAATSGLLFKGAEYLETLAKIKIMAFDKTGTITRGEFAVTEFRSL-ID-GL-----------------SLNTLLYWVSSIESKSGHPMAAALVDYAQSNSV----E------PKPDRVEQF--QNFTGEGIYGRIDG-----M---------EIYVGNRKISSRAGCTTVPE------IEGGDSLQGKSVGYIFLGS--SPAGLFRLSDVCRTGVKDAMRELKQMGI--KTVMLTGDCYAAANHVQDQLH-GAL-----DEFQAELLPEDKATII--KGFQK-----------------E-APTAMIGDGLNDAPALATADIGISMGISGSALAKETGHVILMTNDIGRIPKA-ACLARRVRRKIIENMIIAIGTKGAIVALAIA-GHPLVWAAVLADAGTCLLVILNSMLLLRGAT-----------RR------HE-----KKICKSST--------S----------SH-A---------------------------H---HHKDKASCCKSE-------------------KTPQQCC-----SDI---------------ESQK-------E------CRKKSCSS-EVCVQRCQP-IPS--GSTSCVND---QRSD---STQN-NGHQSH--------SHPQCCSSKMSV-TACQSA----------VSESKSC---GS-----NNCSDS-----IRKSSCHSSTNSLISSSDLSAPQCHSA------TSSSKSCGGTKRSN-----------------LSDKSCCRSLEIPQTCST----------------------------------------------------KKA--AHGCYSEVSGPKSCGNSKCSDSTDNNIHHSHSDRQTCTSKVCAPQSPSATSSSMTCGNTKCSDTTSKIS---CHSH-------ANSEPCSSKKSGPTCQNANSGSRSCGNHKCQDSATEHGVHSLTDPLSEEVILKQKILVLESNHDLSHGCCEEEHDHHPNLDKA------YDSCALQECHYS--------------------------------------------------VQG----DITDISKTGIQETSHCDSTNQTCQTVISGSMIFGDNKSLDSVDIHECHSHAHPPHKEEPHHSVGH-------G--CSDK--EH-----DHSHPEKAFDSCATQECCFSVQDHSIDI--SE------------------NGSQGTDHCDSIKQSMVIPCSCKHTPQEKVSHCGFHST------T-IPTDEELAKLVRRCCDYRPCHNVRSG------------------CRNHATECGPTTRSTINILRDNHHHHHLDCSGRKVCSPIE----KRHIG-GCCES-FRK-----------ECCPKNINHFASSF----GGGLSEIVLE-----------------------------------------------------------------
>Citrus_clementina_85681@20786380
-------------------------------------------------------------------------------------------------------------------------------------------------------------------------------------------------------------------------------------------------------------------------------------------------------------------------------------------------------------------------------------------------------------------------------------------------------------------------------------------------------------------------MAERLKKNYFEVLGLCCSSEVPLVERIMNSLDGVEEISVIVPTKTVIVVHDTRRISETKIVE-A--------------------------------------------------------------------------------------------------------------LNKARLEA------TVRPE-GK------MKSQK-KWP-APS-VMASGLLLALSFLGYIY------Y----PLQSLAVAAVIFGVPAILVRSVASIKSL-TL-NINVLVLMAAVGTLALGDYVEAGSIVFLFSISQWLESVASYKAMAAMSSLTSMAPQKAITAET--------GDQVDVNTVKVNTILAVRAGEVIPIDGIVVEGK--CEVDEKTLTGESFPVVKEQDSPVWAGTINLDGY-ISIKTTALAKDCVVSRMAALVEESHKKKSRAQTFIESFAKYYIPAVLLISVAFAVIPAA----VGVP----NVRHWLYLAIVVLVSTCPCALILSTPVVIFCALSKAATTGLLVKGGNYLETLAKVKMVAFDKTGTVTRGEFTVTDFQSI-CD-DV-----------------SLGTLLYWVSSIESKSSHPMAAALVDYARSLAI----E------PVPENVEDF--QNFPGEGIFGKIHG-----N---------EIYIGNRRIGPRTGCSKDSI-------VEAKCTGGKTRGYVYLGA--TPVGTFSLSDSCRSGALEAIKDLKSLGI--KSFILTGDSHAAALYAQDQLD-HAF-----DMVYAELLPQHKAELV--ELLKK-----------------D-GTTAMVGDGINDAPALAAADIGISMGISGSALAMETGHVILMSNDIRKIPKA-IKLARKASTKLIQNVTLSVTVKGAVLALAIA-GYPLVWAAVLTDVGTCLIVILNSMLLLKNNP-----------EE------EG-----G-----------------------------------------------------------------------------------------------SRCC-----EATSAKDTA-ST-----------------------SLHSQTGSS-PCCLSSSSC-RKD--RSTSSTGS---QGENKRVARGGKVKKC-----------GDQCCDIEAGV-TA---------------------------------------------------------------------------------------------------------------------------------------------------------------------------------------------------------------------------------------------------------------------------------------------------------------------------------------------------------------------------------------------------------------------------------------------------------------------------------------------------------------------------------------------------------------------------------------------------------------------------------------------------------------------------------------------------------------------------------------------------------------------------------------------------------------------------------------------
>Citrus_clementina_85681@20787817
-----------------------------------------------------------------------------------------------------------------------------------------------------------------------------------------------------------------------------------------------------------------------------------------------------------------------------------------------------------------------------------------------------------------------------------------------------------------------------------------------------------------------------------------------------------------------------------------------------------------------------------------------------------------------------------------------------------------------------------MKSQK-KWP-APS-VMASGLLLALSFLGYIY------Y----PLQSLAVAAVIFGVPAILVRSVASIKSL-TL-NINVLVLMAAVGTLALGDYVEAGSIVFLFSISQWLESVASYKAMAAMSSLTSMAPQKAITAET--------GDQVDVNTVKVNTILAVRAGEVIPIDGIVVEGK--CEVDEKTLTGESFPVVKEQDSPVWAGTINLDGY-ISIKTTALAKDCVVSRMAALVEESHKKKSRAQTFIESFAKYYIPAVLLISVAFAVIPAA----VGVP----NVRHWLYLAIVVLVSTCPCALILSTPVVIFCALSKAATTGLLVKGGNYLETLAKVKMVAFDKTGTVTRGEFTVTDFQSI-CD-DV-----------------SLGTLLYWVSSIESKSSHPMAAALVDYARSLAI----E------PVPENVEDF--QNFPGEGIFGKIHG-----N---------EIYIGNKRIGPRTGCSKXXX-----------------------------------------------------------------------------------------------------------------------------------------------------------------------------------------------------------------------------------------------------------------------------------------------------------------------------------------------------------------------------------------------------------------------------------------------------------------------------------------------------------------------------------------------------------------------------------------------------------------------------------------------------------------------------------------------------------------------------------------------------------------------------------------------------------------------------------------------------------------------------------------------------------------------------------------------------------------------------------------------------------------------------------------------------------------------------------------------------------------------------------------------------------------------------------------------------------------------------------------------------------------------------------------------------------------------------------------------------
>Citrus_clementina_85681@20786691
-------------------------------------------------------------------------------------------------------------------------------------------------------------------------------------------------------------------------------------------------------------------------------------------------------------------------------------------------------------------------------------------------------------------------------------------------------------------------------------------------------------------------------------------------------------------------------------------------------------------------------------------------------------------------------------------------------------------------------------------------------------------------------------------------------------------------------------------------------AIAAMSSLTSMAPQKAIIAET--------GEQVDVNTVKVNTILAVRAGEVIPIDGIVVEGK--CEVDEKTLTGESFPVVKEQDSPVWAGTINLDGY-ISIKTTALAKDCVVSRMAALVEESHKKKSRAQTFIESFAKYYIPAVLLISVAFAVIPAA----VGVP----NVRHWLYLAIVVLVSTCPCALILSTPVVIFCALSKAATTGLLVKGGNYLEILLKVKMVAFDKTGTVTRGEFTVTDFQSI-CD-DV-----------------SLGTLLYWVSSIQSKSSHPMASALVDYARSLAI----E------PVPENVEDF--QNFPGEGIFGKIHG-----N---------EIYIGNRRIGPRTGCSKDSI-------VEAKCTGGKTRGYVYLGA--TPVGTFSLSESCRSGAPEAIKDLKSLGIKIKSVILTGDSHAAALYLQDQLD-HAF-----DMVYAELLPQHKAELV--ELLKK-----------------D-GTTAMVGDGINDAPALAAANIGISMGISGSALAMETGHVILMSNDIRKIPKA-IKLARKASTKLIQNVTLSVTVKGAVLVLAVA-GYPLVWAAVLTDVGTCLVVILNSMLLLKNNP-----------EE------EG-----GFSKSK----------------------------------------------------Y---GTFSLSCKKDEAKEALNV------------KNCRSRCC-----EATSAKDMA-ST-----------------------SLHGQTGPN-PCCLSSSSC-RKD--RSTSSTGS---QGENKRVARGGKAKKC-----------GDQRCDIEAGI-TT---------------------------------------------------------------------------------------------------------------------------------------------------------------------------------------------------------------------------------------------------------------------------------------------------------------------------------------------------------------------------------------------------------------------------------------------------------------------------------------------------------------------------------------------------------------------------------------------------------------------------------------------------------------------------------------------------------------------------------------------------------------------------------------------------------------------------------------------
>Citrus_sinensis_2711@18110787
-------------------------------------------------------------------------------------------------------------------------------------------------------------------------------------------------------------------------------------------------------------------------------------------------------------------------------------------------------------------------------------------------------------------------------------------------------------------------------------------------------------------------------------------------------------------------------------------------------------------------------------------------------------------------------------------------------------------------------------------------------------------------------------------------------------------------------------------------------------------------------------------------------------------------------------------------------------------------------------------------------------------------------------------------------XXXVLIFCAFSKAATTGLLVKGGDYLEILAKVKMVALDKTGTVTRGEFTVTDFQSI-CD-DV-----------------SLGTLLYWVSSIESKSSHPMAAALVDYARSLAI----E------PVPENVEDF--QNFPGEGIFGKIHG-----N---------VIYIGNRRIGPRTGCSKDSI-------AEAKCTGGKTRGYVYLGA--TPVGTFSLSDSCRSGALEAIKDLKSLGI--KSFILAGDSHAAALYAQDQLD-HAF-----DMVYAELLPQHKEELV--ELLKK------------------DGATAMVGDGINDAPALAAVDIGISMGISGSALAMESGHVILMSNDIRKIPKA-IKLARKASTKLIQNVTLSVTVKGAVLVLAVA-GYPLVWVAVLTDVGTCLVVILNSMLLLKNNL-----------EE------EG-----GFWKS---------KYG----------TFSLSCKKD------------EDKEAL----N---VKNCRSRCCEATSAKDMASTSL-----QG-----------------------------------------------------QTGPN-PCCFSSS---------------------------------------------------------------------------------------------------------------------------------------------------------------------------------------------------------------------------------------------------------------------------------------------------------------------------------------------------------------------------------------------------------------------------------------------------------------------------------------------------------------------------------------------------------------------------------------------------------------------------------------------------------------------------------------------------------------------------------------------------------------------------------------------------------------------------------------------------------------------------------------------------------
>Glycine_max_3847@26331536
-----------------------------------------------------------------------------------------------------------------------------------------------------------------------------------------------------------------------------------------------------------------------------------------------------------------------------------------------------------------------------------------------------------------------------------------------------------------------------------------------------------------------------------------------------------------------------------------------------------------------------------------------------------------------------------------------------------------------------------------------------------------------------------------------------------------------------------------------------------MSSLTSMTPQKAVIAET--------GERVDVNDVKINTILAVKAGDAIPLDGIVVEGK--CEVDEKMLTGESLPVIKELDSVLWAGTIN----------------------------------------------------LISAGIAVVPAA----LKVH----DIKPWFHLVIVVLLIACPCALILSTPIAIFCALTKAAISGLLLKGGDYIETLSGIKTVAFDKTGTITRGEFTVTDFSVV-D-D------------------ISIKTLLYWVSSIQSKSSHPMAAALVEYGMSNSI----K------PIPKNVENF--ENLPGEGVLGTIDG-----K---------DICIGNR------------------------------------------RIVFSLVDTCRAGALEAIEELKLLGV--RSVMLTGDRSQDAMYVQSQ-------------------PSEKAVII--ENFK------------------KDGLIAMIGDGINDAPALXXX-------------------------------------------------------------------------------------------------------------------------------------------------------------------------------------------------------------------------------------------------------------------------------------------------------------------------------------------------------------------------------------------------------------------------------------------------------------------------------------------------------------------------------------------------------------------------------------------------------------------------------------------------------------------------------------------------------------------------------------------------------------------------------------------------------------------------------------------------------------------------------------------------------------------------------------------------------------------------------------------------------------------------------------------------------------------------------------------------------------------------------------------------------------------------------------------------
>Phaseolus_vulgaris_3885@27147758
-------------------------------------------------------------------------------------------------------------------------------------------------------------------------------------------------------------------------------------------------------------------------------------------------------------------------------------------------------------------------------------------------------------------------------------------------------------------------------------------------------------------------MAENMKRSSFEVLGLCCATEATLVERILKPLHGVKHVSVIVPTRTVTVVHDVLFISESQIAD-A--------------------------------------------------------------------------------------------------------------LNAARLEA------SLRLQ-GE------TDNEK-KWP-DLT-TMVCGLLLALSFLKYVY------Q----PLEWLALGSVVIGFPKVLLRAIASIKAL-TL-NINILVLLAVCGTAALRDFWEAGVIIFLFSIAQWLETRATHKAKVAMSSLTSMAPQKAVIAET--------GERVDVNDVKIDTILAVRPGDAIPLDGIVVEGK--CEVDEKMLTGESLPVIKEFDSVVWAGTINVNGY-ISVKTTVLAKDTVVARMSKLVEEASSRKSRTQRFIDNFAKYYIPAVVLISASIAVVPAA----IEVP----DIKPWLHLAIVVLLSACPCALILSTPVAIFCALTKAATSGLLLKGGDYVETLSGIKTVAFDKTGTITRGEFTVTDFSFV--D-DI-----------------SIETLLYWVSSIESKSSHPMAASLVEYGMSHSV----R------PIPENVENF--ENFAGEGVFGTIDG-----K---------DIYIGNRRIGARADSARVDC---H----LQLQSHEISTPKEHCGP--TLVGVFSLVDTCRSGALEAIEELKLLGV--RSVMLTGDSSQAAMYVQSQLN-HGL-----DLVHAELLPAEKAVII--ENLKK-----------------D-GLIAMIGDGINDAPALATADIGISMGISGSALANETGNAILMSNDIQKIPEA-IRLARKTTRKLIENVIISVGFKSAILALAIA-GYPIVWLAVLTDVGTCLLVIFNSMLILQETP-----------KS------AR-----KS--ASSKY-------G----------TF-LEDLT-----TNLLDNESNN---IKNQ-G---SEKCGKDCCKDGHIETT--------------RRNESSG-----LLKLSSLKG-NHS-------------------------------------------------------------------GNSVAIEVH--------IVKPCNGWCLSK-VK------------------------------------------------------------MYEDSACRT------NNGSGCCQEQSKTEK---------------CAIDSGCCQEQSKTEKCVIGS----------VAR-----------------------EAASIVSLESDCLKDKSVDIPEVSGTEGIPKCCKK------------------------------------------TCCNDSFNNMT---SLSH-------------------------------------------------PEIIIE---------------------------------------------------------------------------------------------------------------------------------------------------------------------------------------------------------------------------------------------------------------------------------------------------------------------------------------------------------------------------------------------------------------------------------------------------------------------------------------------------------------------
>Phaseolus_vulgaris_3885@27147759
-----------------------------------------------------------------------------------------------------------------------------------------------------------------------------------------------------------------------------------------------------------------------------------------------------------------------------------------------------------------------------------------------------------------------------------------------------------------------------------------------------------------------------------------------------------------------------------------------------------------------------------------------------------------------------------------------------------------------------------------------------------------------------------------------------------------------------------------------------------MSSLTSMAPQKAVIAET--------GERVDVNDVKIDTILAVRPGDAIPLDGIVVEGK--CEVDEKMLTGESLPVIKEFDSVVWAGTINVNGY-ISVKTTVLAKDTVVARMSKLVEEASSRKSRTQRFIDNFAKYYIPAVVLISASIAVVPAA----IEVP----DIKPWLHLAIVVLLSACPCALILSTPVAIFCALTKAATSGLLLKGGDYVETLSGIKTVAFDKTGTITRGEFTVTDFSFV--D-DI-----------------SIETLLYWVSSIESKSSHPMAASLVEYGMSHSV----R------PIPENVENF--ENFAGEGVFGTIDG-----K---------DIYIGNRRIGARADSARVDC-------HLQLQSHEISTPKEHCGP--TLVGVFSLVDTCRSGALEAIEELKLLGV--RSVMLTGDSSQAAMYVQSQLN-HGL-----DLVHAELLPAEKAVII--ENLKK------------------DGLIAMIGDGINDAPALATADIGISMGISGSALANETGNAILMSNDIQKIPEA-IRLARKTTRKLIENVIISVGFKSAILALAIA-GYPIVWLAVLTDVGTCLLVIFNSMLILQETP-----------KS------AR-----KSASS-------------------------KYGTFLEDLTTNLLDNESNNIKNQ----G---SEKCGKDCCKDGHIETTRRNES-----SGLLK-LSSLK-----GNHSGN---------------------------SVAIE-VHIVK-PCNGWC----------------------LS----------------------------------------------------------------------------------------------KVKMYEDSACRT------NNGSGCCQEQSKTEKC-----A----------IDSGCCQEQSKTEKCVI----------------------GS-------VAREA----AS---------------------IVSLESDCL---------------------KDKSVDIPEVSGTEGIPKCCKKTCCNDSFNNMT---------------------------------------------------------------------SLSHPEIIIE----------------------------------------------------------------------------------------------------------------------------------------------------------------------------------------------------------------------------------------------------------------------------------------------------------------------------------------------------------------------------------------------------------------------------------------------------------------------------------------------------
>Glycine_max_3847@26340842
-------------------------------------------------------------------------------------------------------------------------------------------------------------------------------------------------------------------------------------------------------------------------------------------------------------------------------------------------------------------------------------------------------------------------------------------------------------------------------------------------------------------------MVENIKRSSFEVLGMCCATEEALVERILKPLRGVKDVSVIVPTRTVTVVHDVLLISESQIAD-A--------------------------------------------------------------------------------------------------------------LNAARLEA------SLRLQ-GE------TDNEK-KWP-DLT-TMVCGLLLALSFLKYAY------Q----PLGWLALGSVVIGFPKVLLRAIASIKAL-TL-NINILVLLAVCGTAALQDFWEAGIIIFLFSIAQWLETRATHKAMVAMSSLTSMAPQKAVIAET--------GELVDVNDVKINTILAVKAGDAIPLDGIVVEGK--CEVDEKMLTGESLPVTKELDSVVWAGTINVNGY-ISVKTTVLAKDTVVARMSKLVEEASSRKSRTQRFIDHFAKYYIPAVVLISASIAVVPAA----LKVP----NIKPWFHLAIVVLLSACPCALILSTPVAIFCALTKAAISGLLLKGGDYIETLSGIKTVAFDKTGTITRGEFTVTDFSVS-VD-DI-----------------SIETLLYWVSSVESKSSHPMAAALVEYGMLNSV----K------PIPENVENF--QNFPGEGVYGIING-----K---------DIYIGNRRIGARAGSERVDC---R----TQCQSPEISTPNQCCGP--TLVGVFRLADTCRSGALEAIEELKLLGV--RSVMLTGDSSQAAMYAQSQLN-HAL-----DIVHAELLPAEKAVII--ENFKK-----------------D-GLIAMIGDGMNDAPALATADIGISMGISGSALANETGNAILMSNDIRKIPEA-IRLARKTTRKLIENVIISIGFKSVILALAIA-GYPIVWLAVLTDVGTCLLVILNSMLILQEKT-----------KY------ER-----KS--TSSKY-------G----------TF-SEDMT-----TALLDKKSNSNENKAVL-S---AEKCGKDCCKNDTYREAT----------T--NKNESSG-----LSKLSSLKG-NHN-------------------------------------------------------------------GNLVSIEVH--------IVKPCNGCGLGK-VK------------------------------------------------------------MCEDFSCRT------N------------------------------NSSSDCCQEQSKTEKSDTGS----------IVT-----------------------QEASIATLESDGYKGKSMDISKLSGTSVTPKCCKN------------------------------------------LCCNDSVNNIS---NLSL-------------------------------------------------SQPEIVIE-------------------------------------------------------------------------------------------------------------------------------------------------------------------------------------------------------------------------------------------------------------------------------------------------------------------------------------------------------------------------------------------------------------------------------------------------------------------------------------------------------------------
>Medicago_truncatula_3880@23016123
-------------------------------------------------------------------------------------------------------------------------------------------------------------------------------------------------------------------------------------------------------------------------------------------------------------------------------------------------------------------------------------------------------------------------------------------------------------------------------------------------------------------------MVENIKRSNFEVLGMCCATEATLVERILKPLHGVKAVSVIVPARTVTVVHDVLLISESKIAD-A--------------------------------------------------------------------------------------------------------------LNTARLEA------SFRPQ-GE------TNNEK-KCP-DIL-TMACGLLLALSFLKYIY------P----PLGWLALGSVAIGFPKVLFRAIASIRAL-TL-NINILVLLAVCGTAALQDFTDGGVIIFLFSIAQWLETRATHKALVAMSSLTNMAPQMAIVAET--------GERVDVNDVKMNTILAVKAGDAIPLDGIVVEGK--CEVDEKMLTGESFPVTKESDSLVWAGTINMNGY-ISVRTTVLAKDTVVARMSRLVEEASSRKSLAQRFIDNFAKYYIPVVVLISASIAVVPAA----LSVP----DMEPWFHLALVVLLSGCPCALILSTPVAIFCALTKAAISGLLLKGGDYLETLSRIKTVAFDKTGTITRGEFSVTDFSAG-DD-IN------------------NETLLYWISSIESKSSHPVAGALVDYARLHSI----K------PVPENVENF--QNFPGEGIFGTIDG-----R---------DIYIGNKRVGVRAICKRDNC---E----VQFQRPEISTKKNNCEE--TLVGVFSLVDACRSGALEAMEELKLLGV--RSVMLTGDSSQVAMYVQSQLK-NAI-----DIVHAELLPHEKAKLI--ENFKK-----------------E-GPIAMIGDGINDAPALATADIGISMGISGSALANETSNAILMSNDIRKVPEA-IRLARKTTRKLVENVIISVGFKCAILALAIA-GYPLVWLAVLTDVGTCLLVILNSMLILQENH-----------KY------EK-----RESTKGSKY-------G----------KF-LEDKT-----KPLLNKQSNIDEEKGLL-S---GEECGKDCCKNATHYVET----------SKERNDESCG-----VSKLSLLNG-NDH-------------------------------------------------------------------GMFMFVEVH--------VVKHCVMIQDSS-IL------------------------------------------------------------------------------------------------------------------------------------------------------------------------TLESQGQK---DKSITVSETSGISECCKN------------------------------------------RCCNDI----------------------------------------------------------------------------------------------------------------------------------------------------------------------------------------------------------------------------------------------------------------------------------------------------------------------------------------------------------------------------------------------------------------------------------------------------------------------------------------------------------------------------------------------------------------------------------------
>Medicago_truncatula_3880@23028196
-------------------------------------------------------------------------------------------------------------------------------------------------------------------------------------------------------------------------------------------------------------------------------------------------------------------------------------------------------------------------------------------------------------------------------------------------------------------------------------------------------------------------MVENIKRSNFEVLGMCCATEATLVERILKPLHGVKAVSVIVPARTVTVVHDVLLISESKIAD-A--------------------------------------------------------------------------------------------------------------LNTARLEA------SFRPQ-GE------TNNEK-KCP-DIL-TMACGLLLALSFLKYIY------P----PLGWLALGSVAIGFPKVLFRAIASIRAL-TL-NINILVLLAVCGTAALQDFTDGGVIIFLFSIAQWLETRATHKALVAMSSLTNMAPQMAIVAET--------GERVDVNDVKMNTILAVKAGDAIPLDGIVVEGK--CEVDEKMLTGESFPVTKESDSLVWAGTINMNGY-ISVRTTVLAKDTVVARMSRLVEEASSRKSLAQRFIDNFAKYYIPVVVLISASIAVVPAA----LSVP----DMEPWFHLALVVLLSGCPCALILSTPVAIFCALTKAAISGLLLKGGDYLETLSRIKTVAFDKTGTITRGEFSVTDFSAG-DD-IN--NETYCTGRFHLSIERNNVRSLALISSIESKSSHPVAGALVDYARLHSI----K------PVPENVENF--QNFPGEGIFGTIDG-----R---------DIYIGNKRVGVRAICKRDNC---E----VQFQRPEISTKKNNCEE--TLVGVFSLVDACRSGALEAMEELKLLGV--RSVMLTGDSSQVAMYVQSQLK-NAI-----DIVHAELLPHEKAKLI--ENFKK-----------------E-GPIAMIGDGINDAPALATADIGISMGISGSALANETSNAILMSNDIRKVPEA-IRLARKTTRKLVENVIISVGFKCAILALAIA-GYPLVWLAVLTDVGTCLLVILNSMLILQENH-----------KY------EK-----RESTKGSKY-------G----------KF-LEDKT-----KPLLNKQSNIDEEKGLL-S---GEECGKDCCKNATHYVET----------SKERNDESCG-----VSKLSLLNG-NDH-------------------------------------------------------------------GMFMFVEVH--------VVKHCVMIQDSS-IL------------------------------------------------------------------------------------------------------------------------------------------------------------------------TLESQGQK---DKSITVSETSGISECCKN------------------------------------------RCCNDI----------------------------------------------------------------------------------------------------------------------------------------------------------------------------------------------------------------------------------------------------------------------------------------------------------------------------------------------------------------------------------------------------------------------------------------------------------------------------------------------------------------------------------------------------------------------------------------
>Eucalyptus_grandis_71139@23571742
-------------------------------------------------------------------------------------------------------------------------------------------------------------------------------------------------------------------------------------------------------------------------------------------------------------------------------------------------------------------------------------------------------------------------------------------------------------------------------------------------------------------------MPSSTEKTYLEVLGLCCASEVPLVEKILRAFDGVNDISVIIPTKTVIVLHDPLIVSQSKLVE-A--------------------------------------------------------------------------------------------------------------LNRVRLEA------SIRHR-GE------IDSAT-KWP-SPA-LIICGLLFGLSFLKYVY------H----PLKWLALAAVVVGLPPIGLRSLASIKNL-TL-NINVLVLISVIGTLALQDYWEAASIVFLFSIAQWLELMASHKAMATMSSLASMTPEKAVIAET--------GESVDVNEVRMNTVLSVKAGEAIPIDGIVVDGK--CDVDEKMLTGESYPVAKDIGSTVWAGSINLNGY-ISMRTTALAKECVVARMAKLVEDAHKKKSHTQGLIDNCAKYYIPGVALVSACIAVVPAA----LKLQ----NEDHWFHLAIVVLVGSCPCALILSTPITFFCALSRAAKDGLLFKGGEYLEILAKVKTVAFDKTGTVTRGEFVVTNFQSI-CK-DI-----------------DLNTLLYWVSSIESKSSHPMSAAIIDYAHSLSI----E------AKPEDVEDF--QNFPGEGIYGRINS-----K---------GIFIGNRRIGLRAGYETESS------------IETDTNGFIYTGQ--RLVGKFSLSDACRTGSMEAIDDIKSLGI--KTAMLTGDSQAAARSAQSQLD-YAL-----DLVYAELLPENKARII--EDFKK-----------------G-GPTAMIGDGVNDAPALATADVGISMGISGSALAMETGHVILMSNNIGKIPEA-IKLARRTFRKLVENVLISISLKGVILGLAFA-GYPLVWAAVLTDVGTCLIVILNSMQLLNATS-----------NQ------EK-----KFSRSK----------------------------------------------------Y---VGKCQSSCCLPVKYIERR------------SQCSSHCC-----PSSPDIHED-ER-----------------------KLNLGSDAS-W-LF---SN-APD--SGDAESMA---QRVPSNFDEEEIIKHCKQ--------VRTKCCVEAEAI-EITPG-----------------------------------------------------------------K------MSASGCCKQSGKKCSC-----RL----EQHDGGSGSSTSGI-------------------------------------------------------------------------------------------------------------------------------------------------------------------------------------------------------------------------------------------------------------------------------------------------------------------------------------------------------------------------------------------------------------------------------------------------------------------------------------------------------------------------------------------------------------------------------------------------------------------------------------------------------------------------------------------------------------------------
>Brachypodium_distachyon_15368@21815269
--------------------------------------------------------------------------------------------------------------------------------------------------------------------------------------------------------------------------------------------------------------------------------------------------------------------------------------------------------------------------------------------------------------------------------------------------------MS------------------------------------GGELRRG-----------ALEESLLLTGRTQWDKTYLDVLGVCCSAEVALVERLLSPLAGVRTVSVVVPSRTVVVQHDPAAVSQSH---------------------------------------------------------------------------------------------------------------IVKVLNGAGLEA------SVRAY-GSS------GIIS-RWP-SPY-ILASGVLLLASSLSWLL------PDPLHHLQWLALAAAFVGAPPMLLRGFAAASRL-TL-DINVLMLIAVAGAAALGDYTEAGAIVFLFTTAEWLETLACTKASAGMSSLMSMIPPKAVLAET--------GQVVNVSDIGVGAVVAVRAGEVVPVDGVVVDGQ--SEVDERSLTGESYPVPKQPQSEVWAGTLNLDGY-IAVRTSALAENSTVARMEKLVEEAQNSRSKTQRLIDSCAKYYTPAVVVMGAGVALPPLL----LGAG----DPERWFRLSLVLLVSACPCALVLSTPVATFCALLTAARMGVLIKGGDVLESLGEITAVAFDKTGTITRGEFSIAAFHVV-A-DKV-----------------QITHLLYWVSSIESKSSHPMAAALVEYARSKSI----Q------PKPENVAEF--RVIPGEGVYGEIHG-----R---------HIYIGNKRAALARGSCHTV----P--EKKDGDLKGVSVGYVICDG--DLVGAFSLSDDCRTGAAEAIQELTAMGI--KSVMLTGDSAEAAAHAQEQLG-GAL-----EELHWDLFPEDKVRLV--AALKA-----------------RAGPTMMVGDGMNDAPALAMADVGVSMGVSGSAAAMETSHATLMSSDVLRVPEA-VRLGRRARRTIAVNLVASVGIKAAVLVLAVA-WTPALWAAVLADVGTCLLVVLNSMRLLGEGN-----------RG------GG-----GK---KKKE----------------------------------------------------------EACRATARSLEMR----RAQLLLNADD-ASN---------------------------------------------------------------------------------------------------------------------------------------------------------AAS-----TTVV----------------------V------ERP----GGGGG-------------------REKCHCCHRENESP-------------------------------ES---SVAIDIIRV-------------------------------------------D----ERPEEV-----------------------------------------------------------------------------------------------------------------------------------------------------------------------------------RKIAACA--------PAKGG--------------ADA------------------------------------------------------------------------------------------------------------------------------------------------------------------------------------------------------------------------------------------------------------------------------------------------------------------------------------------------------------------------------------------
>Hordeum_vulgare_4513@MLOC_18862.1
-------------------------------------------------------------------------------------------------------------------------------------------------------------------------------------------------------------------------------------------------------------------------------------------------------------------------------------------------------------------------------------------------------------------------------------------------------------------------------------------------------------------------------------------------------------------------------------------------------------------------------------------------------------------------------------------------------------------------------------------------------------------------------------------------------------------------------------------------------------------------------------------------------------------------------------------------------------------------MERLVEEAQQSKSKTQRLIDSCAKYYTPAVVFLGAGVALLPPL----VGAR----DAERWFRLALVLLVSACPCALVLSTPVATFCALLTAARMGLLVKGGDVLESLGEIKAVAFDKTGTITRGEFTVDIFDVV-G-HKV-----------------QMSQLLYWISSIESKSSHPMAAALVEYAQSKSI----E------PKPECVAEF--RILPGEGIYGEIDG-----K---------RIYVGNKRVLARASSCQT-----V--PERMNGLKGVSIGYVICDG--DLVGVFSLSDDCRTGAAEAIRELASMGI--SSVLLTGDSAEAAVHAQERLG-GAL-----EELHSELFPEDKVRLV--SAVKA-----------------RVGPTMMVGDGMNDAPALAMADVGVSMGISGSAAAMETSHATLMSSDILRVPEA-VRLGRRACRTIAVNMVSSVAAKVAVLALALA-WRPVLWAAVLADVGTCLLVVLNSMLLLGEGG-----------G---------------R---RGKE----------------------------------------------------------EACRATARSLEMR----RSQLAAVSPD-AAT--------------------------------------------------------------------------------------------------------------------------------------------------------------------K----------------------S------VGK----TGGDA-------------------SKGCHCCHKPIKSP-------------------------------EH---SVVINVRVD-------------------------------------------E----QREGPTD------------A------TCTPAKN-----------------------------------------------VEV--------------------------TG-----LVDASVMPA-----------------------------------------------SS---------SCVSGGGCC--------SREKT--------------GRNM-----------------------------------------------------------------------------------------------------------------------------------------------------------------------------------------------------------------------------------------------------------------------------------------------------------------------------------------------------------------------------------------
>Hordeum_vulgare_4513@MLOC_18862.2
---------------------------------------------------------------------------------------------------------------------------------------------------------------------------------------------------------------------------------------------------------------------------------------------------------------------------------------------------------------------------------------------------------------------------------------------------------------------------------------------------------------------------------------------------------------------------------------------------------------------------------------------------------------------------------------------------------------------------------------------------------------------------------------------MVLRGFAAASRL-AL-DINILMLIAVVGAVALKDYTEAGVIVFLFTTAEWLETLACTKASAGMSSLMSMIPPKAVLAET--------GEVVNVRDIDVGAVIAVRAGEMVPVDGVVVDGQ--SEVDERSLTGESYPVPKQPLSEVWAGTLNLDGY-IAVRTSALAENSTVAKMERLVEEAQQSKSKTQRLIDSCAKYYTPAVVFLGAGVALLPPL----VGAR----DAERWFRLALVLLVSACPCALVLSTPVATFCALLTAARMGLLVKGGDVLESLGEIKAVAFDKTGTITRGEFTVDIFDVV-G-HKV-----------------QMSQLLYWISSIESKSSHPMAAALVEYAQSKSI----E------PKPECVAEF--RILPGEGIYGEIDG-----K---------RIYVGNKRVLARASSCQT-----V--PERMNGLKGVSIGYVICDG--DLVGVFSLSDDCRTGAAEAIRELASMGI--SSVLLTGDSAEAAVHAQERLG-GAL-----EELHSELFPEDKVRLV--SAVKA-----------------RVGPTMMVGDGMNDAPALAMADVGVSMGISGSAAAMETSHATLMSSDILRVPEA-VRLGRRACRTIAVNMVSSVAAKVAVLALALA-WRPVLWAAVLADVGTCLLVVLNSMLLLGEGG-----------G---------------R---RGKE----------------------------------------------------------EACRATARSLEMR----RSQLAAVSPD-AAT--------------------------------------------------------------------------------------------------------------------------------------------------------------------K----------------------S------VGK----TGGDA-------------------SKGCHCCHKPIKSP-------------------------------EH---SVVINVRVD-------------------------------------------E----QREGPTD------------A------TCTPAKN-----------------------------------------------VEV--------------------------TG-----LVDASVMPA-----------------------------------------------SS---------SCVSGGGCC--------SREKT--------------GRNM-----------------------------------------------------------------------------------------------------------------------------------------------------------------------------------------------------------------------------------------------------------------------------------------------------------------------------------------------------------------------------------------
>Hordeum_vulgare_4513@MLOC_18862.4
--------------------------------------------------------------------------------------------------------------------------------------------------------------------------------------------------------------------------------------------------------------------------------------------------------------------------------------------------------------------------------------------------------------------------------------------------------MTG-SG---------------ES---------------YPALEAS-----------LLSDEAAASARRKWEKTYLDVLGVCCSAEVALVERLLAPLDGVRAVSVVVPSRTVVVEHDPSAVSQSR---------------------------------------------------------------------------------------------------------------IVKVLNGAGLEA------SVRAY-GSS------GVIG-RWP-SPY-IVACGALLLASSFRWLL------P----PLQWLALGAACAGAPPMVLRGFAAASRL-AL-DINILMLIAVVGAVALKDYTEAGVIVFLFTTAEWLETLACTKASAGMSSLMSMIPPKAVLAET--------GEVVNVRDIDVGAVIAVRAGEMVPVDGVVVDGQ--SEVDERSLTGESYPVPKQPLSEVWAGTLNLDGY-IAVRTSALAENSTVAKMERLVEEAQQSKSKTQRLIDSCAKYYTPAVVFLGAGVALLPPL----VGAR----DAERWFRLALVLLVSACPCALVLSTPVATFCALLTAARMGLLVKGGDVLESLGEIKAVAFDKTGTITRGEFTVDIFDVV-G-HKV-----------------QMSQLLYWISSIESKSSHPMAAALVEYAQSKSI----E------PKPECVAEF--RILPGEGIYGEIDG-----K---------RIYVGNKRVLARASSCQTA----V--PERMNGLKGVSIGYVICDG--DLVGVFSLSDDCRTGAAEAIRELASMGI--SSVLLTGDSAEAAVHAQERLG-GAL-----EELHSELFPEDKVRLV--SAVKA-----------------RVGPTMMVGDGMNDAPALAMADVGVSMGISGSAAAMETSHATLMSSDILRVPEA-VRLGRRACRTIAVNMVSSVAAKVAVLALALA-WRPVLWAAVLADVGTCLLVVLNSMLLLGEGG-----------G---------------R---RGKE----------------------------------------------------------EACRATARSLEMR----RSQLAAVSPD-AAT--------------------------------------------------------------------------------------------------------------------------------------------------------------------K----------------------S------VGK----TGGDA-------------------SKGCHCCHKPIKSP-------------------------------EH---SVVINVRVD-------------------------------------------E----QREGPTD------------A------TCTPAKN-----------------------------------------------VEV--------------------------TG-----LVDASVMPA-----------------------------------------------SS---------SCVSGGGCC--------SREKT--------------GRNM-----------------------------------------------------------------------------------------------------------------------------------------------------------------------------------------------------------------------------------------------------------------------------------------------------------------------------------------------------------------------------------------
>Hordeum_vulgare_4513@MLOC_18862.5
---------------------------------------------------------------------------------------------------------------------------------------------------------------------------------------------------------------------------------------------------------------------------------------------------------------------------------------------------------------------------------------------------------------------------------------------------------------------------------------------------------------------------------------------------------------------------------------------------------------------------------------------------------------------------------------------------------------------------------------------------------------------------------------------MVLRGFAAASRL-AL-DINILMLIAVVGAVALKDYTEAGVIVFLFTTAEWLETLACTKASAGMSSLMSMIPPKAVLAET--------GEVVNVRDIDVGAVIAVRAGEMVPVDGVVVDGQ--SEVDERSLTGESYPVPKQPLSEVWAGTLNLDGY-IAVRTSALAENSTVAKMERLVEEAQQSKSKTQRLIDSCAKYYTPAVVFLGAGVALLPPL----VGAR----DAERWFRLALVLLVSACPCALVLSTPVATFCALLTAARMGLLVKGGDVLESLGEIKAVAFDKTGTITRGEFTVDIFDVV-G-HKV-----------------QMSQLLYWISSIESKSSHPMAAALVEYAQSKSI----E------PKPECVAEF--RILPGEGIYGEIDG-----K---------RIYVGNKRVLARASSCQTA----V--PERMNGLKGV-------------------------------------------------------------------------------------------------------------------------------------------------------------------------------------------------------------------------------------------------------------------------------------------------------------------------------------------------------------------------------------------------------------------------------------------------------------------------------------------------------------------------------------------------------------------------------------------------------------------------------------------------------------------------------------------------------------------------------------------------------------------------------------------------------------------------------------------------------------------------------------------------------------------------------------------------------------------------------------------------------------------------------------------------------------------------------------------------------------------------------------------------------------------------------------------------------------------------------------------------------------------------------------------------------------------------------------
>Hordeum_vulgare_4513@MLOC_18862.3
--------------------------------------------------------------------------------------------------------------------------------------------------------------------------------------------------------------------------------------------------------------------------------------------------------------------------------------------------------------------------------------------------------------------------------------------------------MTG-SG---------------ES---------------YPALEAS-----------LLSDEAAASARRKWEKTYLDVLGVCCSAEVALVERLLAPLDGVRAVSVVVPSRTVVVEHDPSAVSQSR---------------------------------------------------------------------------------------------------------------IVKVLNGAGLEA------SVRAY-GSS------GVIG-RWP-SPY-IVACGALLLASSFRWLL------P----PLQWLALGAACAGAPPMVLRGFAAASRL-AL-DINILMLIAVVGAVALKDYTEAGVIVFLFTTAEWLETLACTKASAGMSSLMSMIPPKAVLAET--------GEVVNVRDIDVGAVIAVRAGEMVPVDGVVVDGQ--SEVDERSLTGESYPVPKQPLSEVWAGTLNLDGY-IAVRTSALAENSTVAKMERLVEEAQQSKSKTQRLIDSCAKYYTPAVVFLGAGVALLPPL----VGAR----DAERWFRLALVLLVSACPCALVLSTPVATFCALLTAARMGLLVKGGDVLESLGEIKAVAFDKTGTITRGEFTVDIFDVV-G-HKV-----------------QMSQLLYWISSIESKSSHPMAAALVEYAQSKSI----E------PKPECVAEF--RILPGEGIYGEIDG-----K---------RIYVGNKRVLARASSCQT-----V--PERMNGLKGVSIGYVICDG--DLVGVFSLSDDCRTGAAEAIRELASMGI--SSVLLTGDSAEAAVHAQERLG-GAL-----EELHSELFPEDKVRLV--SAVKA-----------------RVGPTMMVGDGMNDAPALAMADVGVSMGISGSAAAMETSHATLMSSDILRVPEA-VRLGRRACRTIAVNMVSSVAAKVAVLALALA-WRPVLWAAVLADVGTCLLVVLNSMLLLGEGG-----------G---------------R---RGKE----------------------------------------------------------EACRATARSLEMR----RSQLAAVSPD-AAT--------------------------------------------------------------------------------------------------------------------------------------------------------------------K----------------------S------VGK----TGGDA-------------------SKGCHCCHKPIKSP-------------------------------EH---SVVINVRVD-------------------------------------------E----QREGPTD------------A------TCTPAKN-----------------------------------------------VEV--------------------------TG-----LVDASVMPA-----------------------------------------------SS---------SCVSGGGCC--------SREKT--------------GRNM-----------------------------------------------------------------------------------------------------------------------------------------------------------------------------------------------------------------------------------------------------------------------------------------------------------------------------------------------------------------------------------------
>Oryza_sativa_4530@24111357
--------------------------------------------------------------------------------------------------------------------------------------------------------------------------------------------------------------------------------------------------------------------------------------------------------------------------------------------------------------------------------------------------------------------------------------------------------MAG-KD---------------EAEGLEARLLLLPPE--AAAEEPT-----------RCGGGDGGGGGRKRKKTYLDVLGVCCSAEVALVERLLAPLDGVRVVSVVVASRTVVVEHDPAAAPESA---------------------------------------------------------------------------------------------------------------IVKALNKAGLEA------SVRAY-GSS------GVVS-RWP-SPY-IVASGVLLTASFFEWLF------P----PLQCLAVAAVVAGAPPMVRRGFAAASRL-SL-DINVLMLIAVAGALCLGDYTEAGAIVFLFTTAEWLETLACTKASAGMSSLMGMLPVKAVIATT--------GEVVSVRDVRVGDVVAVRAGEIVPVDGVVVDGQ--SEVDERSLTGESFPVPKQPHSEVWAGTMNFDGY-IAVRTTALAENSTVAKMERLVEAAQNSRSKTQRLIDSCAKYYTPAVVVVAAGVALIPAL----LGAD----GLEQWWKLALVMLVSACPCALVLSTPVASFCAMLRAARMGIFIKGGDVLESLGEIRAVAFDKTGTITRGEFSIDSFHLV-GDHKV-----------------EMDHLLYWIASIESKSSHPMAAALVEYAQSKSI----Q------PNPENVGDF--RIYPGEGIYGEIHG-----K---------HIYIGNRRTLARASSPQS-----T--QEMGEMIKGVSIGYVICDG--ELAGVFSLSDDCRTGAAEAIRELGSLGI--KSVMLTGDSSAAATHAQGQLG-GVM-----EELHSELLPEDKVRLV--SGLKA-----------------RFGPTMMVGDGMNDAAALAAADVGVSMGISGSAAAMETSHATLMSSDVLRVPEA-VRLGRCARRTIAVNVAGSVAVKAAVLALAAA-WRPVLWAAVLADVGTCLLVVLNSMTLLREEW-----------KG------GA-----KE------D----------------------------------------------------------GACRATARSLVMR----SQLAAD-----------------------------------------------------------------------------------------------------------------------------------------------------------------SQA-----PNAA----------------------D------AGA----AGREQ-------------------TNGCRCCPKPGMSP-------------------------------EH---SVVIDIRAD-------------------------------------------G----ERQEERP------------AEAAVVAKCCGGGG-----------------------------------------------GEG----------------------------------IRCGASKK-----------------------------------------------PT---------ATVVVAKCC--------GGGGG--------------GEGTRCG-----A-----------SKNPATAAVVAKCCSGGGGEGIGCGASKKPTATAVVAKC--CGGGGEGT-----RCAASKKPATAAVVAKCCGGDGGEGTGCGAS-------------------------------KR----SP-------PAEGSCSGGEG--------------GTNGVGRCCT----------------------------SVKRPTCCDM--------------------GAAEVSDSSPETAKDCRNG-RCCAK-TMNSGEVKG--------------------------------------------------------------------------------------------------
>Panicum_virgatum_38727@23794730
--------------------------------------------------------------------------------------------------------------------------------------------------------------------------------------------------------------------------------------------------------------------------------------------------------------------------------------------------------------------------------------------------------------------------------------------------------MVGGAG----RPPGA-----PEAAELGERLLPLPS---P--GSGD-----------AD---GGGRRRGKWEKTYLDVLGVCCSAEAALVERLLSPIDGVRAVTVVVPSRTVVVEHDPAAVSHTH---------------------------------------------------------------------------------------------------------------IVKALNKAGLEA------SVRAY-GGG-----SGFAG-RWP-SPY-VLASGALLLASSLAPLL------P----PLRWLALAAACAGAPTVLRRAFAAATRL-AL-DINVLMVVAVAGAAALGDYTEAGAIVFLFTAAEWLETLACARAGAGMSSLMSTVPPRVVLAAT--------GEVVGLRDVEVGAVVAVRAGEVVPVDGVVVDGQ--SEVDESSLTGESFPVPKQPPAEVWAGTMNLDGY-IAVRTTALAENSTVARMERLVEAAQNSRSKTQRLIDSCSKYYTPAVVALAASVALVPLV----LG---A-QDMRKWFQLALVLLVSACPCALVLSTPVATFCALLRAARMGFLIKGGDILESLGGIRVAAFDKTGTITKGEFSIDGFHVV-R-DKV-----------------EMNQLLYWVSSIESKSSHPMAAALVEYAQSKSV----Q------PNPEKVAEF--RIYPGEGIYGEING-----R---------HVYIGNRRIMARSSCQTVS----G----IDDGVNAASIGFVVCDG--DLVGAFSLSDDCRTGAAEAIRELRSMGI--KTVMLTGDSRSAAMRAQEQLG-GAM-----EELHSELLPADKVGLV--GDLKA-----------------RVGPALMVGDGLNDAPALAVADVGVAMGLSGSAAAMETSHAALMSGDLLRVPAA-VRLGRHARRT-----------------------------------------------------------------------------------------------------------------------------------------------------------------------------------------------------------------------------------------------------------------------------------------------------------------------------------------------------------------------------------------------------------------------------------------------------------------------------------------------------------------------------------------------------------------------------------------------------------------------------------------------------------------------------------------------------------------------------------------------------------------------------------------------------------------------------------------------------------------------------------------------------------------------------------------------------------------------------------------------------------------------------------------------------------------------------------------------------------------------------------------------------
>Panicum_virgatum_38727@23798019
--------------------------------------------------------------------------------------------------------------------------------------------------------------------------------------------------------------------------------------------------------------------------------------------------------------------------------------------------------------------------------------------------------------------------------------------------------MTGGAG----RPAGA-----PEAAELEERLLPLPS---P--GSGD-----------ADGGGGGGRRRGKWEKTYLDVLGVCCSAEVALVERLLSPIDGVRAVTVVVPSRTVIVEHDPAAVSPSH---------------------------------------------------------------------------------------------------------------IVKALNKAGLEA------SVRAY-GSS-----GVVAG-RWP-SPY-VLASGALLLASSLAPLF------P----PLRWLALAAACAGATPMLLRALAAATGL-AL-DINVLMVVAVAGAAALGDYAEAGAIVFLFTAAEWLETLACAKAGAGMSSLMSTIPPRVVLAAT--------GEAVGLRDVEVGAVVAVRAGEVVPVDGVVVDGQ--SEVDESSLTGESFPVPKQPPAEVWAGTMNLDGY-IAVRTTALAENSTVARMERLVEAAQNSRSKTQRLIDSCSKYYTPAVVALAASVALVPLV----LG---A-QDMRRWFQLALVLLVSACPCALVLSTPVATFCALLRAARMGVLIKGGDILESLGGIRVAAFDKTGTITKGEFSIDGFHVV-G-DMV-----------------EMSQLLYWVSSIESKSSHPMAAALVEYAQSKSI----Q------PKPENVTEF--RIFPGEGIYGEIDG-----R---------HVYIGNRRIIARSSCQKGS----G----IDDGVSAASIGYVVGDG--DLVGAFSLSDDCRTGAAEAIRELRSMGI--KSVMLTGDSRSAAMRAQEQLG-GAI-----EELHSELLPADKVGLV--GDLKA-----------------RYGPVLMVGDGLNDAPALAAADVGVAMGLSGS--------------------------------------------------------------------------------------------------------------------------------------------------------------------------------------------------------------------------------------------------------------------------------------------------------------------------------------------------------------------------------------------------------------------------------------------------------------------------------------------------------------------------------------------------------------------------------------------------------------------------------------------------------------------------------------------------------------------------------------------------------------------------------------------------------------------------------------------------------------------------------------------------------------------------------------------------------------------------------------------------------------------------------------------------------------------------------------------------------------------------------------------------------------------------------------
>Setaria_italica_4555@19713448
--------------------------------------------------------------------------------------------------------------------------------------------------------------------------------------------------------------------------------------------------------------------------------------------------------------------------------------------------------------------------------------------------------------------------------------------------------MMGGAE----RPAKA-----PGAAELEERLLRPPA---A--A-RS-----------RDLDGGGRRKRGKWEKTYLDVLGVCCSAEVALVERLLAPIDGIRGVTVVVPSRTVIVEHDPAAVSLSHIEL-A-------------------------------------------------------------------------------------------HLC--------RDPRPMKALNRAGQEA------SERAY-GSS-----GGVVG-RWP-SPY-ILASGGLLLASSLAPLL------P----PLRWLALAAACAGAPPVLLRALASATRL-AL-DINVLMLAAAAGAAALGDFAEAGAIVFLFTTAEWLETLACTKATAGMSSLMSMIPPRVVLADT--------GEVVSLRDVKVGAVVAVRAGEVVPIDGVVVDGQ--SEVDESSLTGESFPVPKQPPSEVWAGTMNLDGY-IAVRTTALAENSTVAKMERLVEAAQNSRSKTQRLIDSCSKYYTPAVVALAASVVLVPLL----LR---A-QDMRRWFRLALVLLVSACPCALVLSTPVATFCALLRAARMGVLIKGGDILETLGGIRVAAFDKTGTITKGEFSIDGFHVV-G-DKV-----------------ELSQLLYWVSSIESKSSHPMATALVEYAQSKSI----Q------PKPENATEF--RIYPGEGIYGEISG-----R---------HVYIGNRRIMARSSCYTEM-----------DDRKGASIGYVICDG--DLVGAFSLSDDCRTGAAEAIRELRSMGI--KSVMLTGDSRSAAMRAQEQLR-GAM-----DELHPELLPADKVRLV--GELKA-----------------RDGPTMMVGDGMNDAPALAMADVGVSMGLSGSAAAMETSHATLMSSDILRVPAA-VGLGRRARRTIAVNVVVSVAAKAAVVALAVA-WRPVLWAAVLADVGTCLVVVLHSMTLLREPG-----------TR------R-----------GGKD----------------------------------------------------------EVCRATARSLA-M----RSSQL---------------------------------------------------------------------------------------------------------------------------------------------------------------AAASNG-----ATAS-----------------------------VQG----PDVGG-------------------TRSCRCCQKPGKSS-------------------------------EQEHSVVIDIPAAS-------------------------------------------S----SSAEHREI--QIPR----ATAKGSGGGCCGA-G-----------------------------------------------KAC--------------------------G---------A--STV-----------------------------------------------TS---------AADVPRKCC--------ARKED----------------SRV--------------------------SVKTACCNNGGG----------------------------AR-----GS-PR----------------------------------------------------------------------------------------------------------------------------------------------------------------------------------------------------------------------------------------------------------------------------------------------------------
>Sorghum_bicolor_4558@1956148
--------------------------------------------------------------------------------------------------------------------------------------------------------------------------------------------------------------------------------------------------------------------------------------------------------------------------------------------------------------------------------------------------------------------------------------------------------MRGGDS----PAKAP-----AEAAALEERLLPPPV---T--RSG------------DAGAGGGKRGGSKWEKTYLDVLGVCCSAEVALVERLLKPIDGVRSVTVVVPSRTVVVEHDPAAVSQSHIGA-----------------------------------------------------------------------------------------------------------------QQGGLEA------SVRAY-GSTSGG--VGVVA-RWP-SPY-VVASGGLLLASLLAPLL------P----PLRWLALAAACAGAPPMLLRALASGLAL-AL-DINALMLVAVAGAAALGDYAEAGAIVFLFTAAEWLETLACTKASAGMSTLLTMVPPRVVLAGT--------GEVVSVRDVEVGTVVAVRAGEVVPVDGVVVDGQ--SEVDESSLTGESFPVPKLPPSEVWAGTMNMDGY-IAVRTTALADDSTVARMQRLVEAAQNSRSKTQRLVDSCAKYYTPGVVVLAASVALVPLL----LG---A-KDLKRWCQLALVLLVSACPCALVLSTPVATFCALLRAARMGVLIKGGDVLESLGEIRVAAFDKTGTITKGQFSIDGFHVV-G-DKV-----------------EMSQLLYWVSSIESKSSHPMAAALVEYSQSKSI----Q------PKPENVTEF--RIFPGEGISGVING-----R---------QIFIGNRRIMARSSCYTAP----E----M-DDHRGASIGYVIVDG--DLVGAFSLSDDCRTGAAEAIMELRSMGI--KSVMLTGDSRAAATRAQQQLG-GVL-----EELHWELLPADKVSLV--GDLKA-----------------RAGATLMVGDGMNDAPALAASDVGVSMGLSGSAAAMETSHATLMSSDILRVPAA-VALGRCTRATIAANVVVSVGAKAAVLALAVA-WRPLLWAAVLADVGTCLLVVLHSMLLLREPA-----------GT------GS-----WRR-RGGPP----------------------------------------------------------EACRATARSLA-M----RSQLD---------------------------------------------------------------------------------------------------------------------------------------------------------------GASNGG--------------------------------------AAG----GSVRR-------------------EPGCRCCQKPRKPF-------------------------------EQEHAAVVIDIPAP-------------------------------------------S----A-----DA--EHPR----ATAKGDATGCCGG-A-----------------------------------------------RVA--------------------------C---------AAPTTV-----------------------------------------------TS---------VNCAPRGCC--------GGKGK--------------GDSRV--------------------------SARTSCSSNGGG----------------------------GA-----AR-DPPKKAGNGCNARCCSSGK-----------------------------------------------------------------------------------------------------------------------------------------------------------------------------------------------------------------------------------------------------------------------------------------
>Zea_mays_4577@20849023
---------------------------------------------------------------------------------------------------------------------------------------------------------------------------------------------------------------------------------------------------------------------------------------------------------------------------------------------MKSRKYGMGASMMSACPPQIGTSLSRM-----QKWLTEPPILSLISGRRRCRLLSLPCR------ENFCVLRAPTA--------------IYVLLLTFPPPLAFLQLQSLILA----RTGAA-----AAMGSVEERLLPPPP---A--RS--------------ADAGAGGAKSGKWEKTYLDVLGVCCSAEVALVERLLKPIDGVRAVTVVVPSRTVIVEHDLAAVSQSH---------------------------------------------------------------------------------------------------------------IVKALNKAGLEA------SVRAY-GS------SGVVA-RWP-SPY-TVASGALLLASLFAPLL------P----SLRWLALAAACAGAPPMVLRALAAG--L-AL-DINALMLVAVAGAAALGDYAEAGAIVFLFTTAEWLETLACTKASAGMSSLMSMVPPTVVLAQT--------GEVVGVRDVGVGAVVAVRAGEVVPVDGVVVDGQ--SEVDESSLTGESFPVPKQPQAEVWAGTMNLDGY-IAVRTTALADNSTVARMQRLVEAAQNSRSKTQRLVDSCAKYYTPAVVAVAAGVALVPLL----LGPRGA-QDPKRWFQLALVLLVSACPCALVLSTPVATFCALLRAARMGVLIKGGDVLESLGEIRVAAFDKTGTITKGEFSVHGFHVV-G-DKV-----------------GMSQLLYWVSSIESKSSHPMATALVEYAQSKSI----Q------PEPTSVTDF--RIYPGEGISGAING-----R---------QIFIGNTRIMARSSCYAAG----A--GPEMEGQQGASIGHVIVDG--DHVAAFSLSDDCRTGAAEAIRELRSMGI--RSVMLTGDSKAAASRAQRQLG-GAL-----EEVHSELLPADKVALV--GDLKA-----------------RAGPTLMVGDGMNDAPALATADVGVAMGLSGSAAAMETSHATLMSSDLLRVPAA-VRLGRRARATVAANVIASVGAKAAVLALAAA-WRPALWVAVLADVGTCLLVVLHSMLLLWDPA-----------GA------GW-----RRRGGGGDP----------------------------------------------------------EACRATARSLA-M----RSQLA---------------------------------------------------------------------------------------------------------------------------------------------------------------EASNGA-----AGTA----------------------Q------GRR----PGGGT-------------------KAGCHCCRETSEPS-------------------------------EQDHTAVVVDIPAP-------------------------------------------S----A---------ERPG----VVAPTAATGCCSSSA-----------------------------------------------REA--------------------------C---------ATPTTV-----------------------------------------------TT---------VNSAPRGCC--------GGIGE--------------GDTRE--------------------------NARTSCCTDAR---------------------------------------DSPKKAGQQCNARCCSWGK-------QN-------------------------------TL----KC-------QAQDTISNLK------------------------------------------------------------------------------------------------------------------------------------------------------------------------------------------------------------------------
>Zea_mays_4577@20849024
------------------------------------------------------------------------------------------------------------------------------------------------------------------------------------------------------------------------------------------------------------------------------------------------------------------------------------------------------------------------------------------------------------------------------------------------------------------------------MGSVEERLLPPPP---A--RS--------------ADAGAGGAKSGKWEKTYLDVLGVCCSAEVALVERLLKPIDGVRAVTVVVPSRTVIVEHDLAAVSQSH---------------------------------------------------------------------------------------------------------------IVKALNKAGLEA------SVRAY-GS------SGVVA-RWP-SPY-TVASGALLLASLFAPLL------P----SLRWLALAAACAGAPPMVLRALAAG--L-AL-DINALMLVAVAGAAALGDYAEAGAIVFLFTTAEWLETLACTKASAGMSSLMSMVPPTVVLAQT--------GEVVGVRDVGVGAVVAVRAGEVVPVDGVVVDGQ--SEVDESSLTGESFPVPKQPQAEVWAGTMNLDGY-IAVRTTALADNSTVARMQRLVEAAQNSRSKTQRLVDSCAKYYTPAVVAVAAGVALVPLL----LGPRGA-QDPKRWFQLALVLLVSACPCALVLSTPVATFCALLRAARMGVLIKGGDVLESLGEIRVAAFDKTGTITKGEFSVHGFHVV-G-DKV-----------------GMSQLLYWVSSIESKSSHPMATALVEYAQSKSI----Q------PEPTSVTDF--RIYPGEGISGAING-----R---------QIFIGNTRIMARSSCYAAG----A--GPEMEGQQGASIGHVIVDG--DHVAAFSLSDDCRTGAAEAIRELRSMGI--RSVMLTGDSKAAASRAQRQLG-GAL-----EEVHSELLPADKVALV--GDLKA-----------------RAGPTLMVGDGMNDAPALATADVGVAMGLSGSAAAMETSHATLMSSDLLRVPAA-VRLGRRARATVAANVIASVGAKAAVLALAAA-WRPALWVAVLADVGTCLLVVLHSMLLLWDPA-----------GA------GW-----RRRGGGGDP----------------------------------------------------------EACRATARSLA-M----RSQLA---------------------------------------------------------------------------------------------------------------------------------------------------------------EASNGA-----AGTA----------------------Q------GRR----PGGGT-------------------KAGCHCCRETSEPS-------------------------------EQDHTAVVVDIPAP-------------------------------------------S----A---------ERPG----VVAPTAATGCCSSSA-----------------------------------------------REA--------------------------C---------ATPTTV-----------------------------------------------TT---------VNSAPRGCC--------GGIGE--------------GDTRE--------------------------NARTSCCTDAR---------------------------------------DSPKKAGQQCNARCCSWGK-------QN-------------------------------TL----KC-------QAQDTISNLK------------------------------------------------------------------------------------------------------------------------------------------------------------------------------------------------------------------------
>Zea_mays_4577@20849025
----------------------------------------------------------------------------------------------------------------------------------------------------------------------------------------------------------------------------------------------------------------------------------------------------------------------------------------------------------------------------------------------------------------------------------------------------------------------------------------------------------------------------------------------------------------------------------------------------------------------------------------------------------------------------------------------------------------------------------------------------------------------------------------------------------------------------------------------------------------------------------------------------------------------------------------------------------------------------------------------------------------------------------------------------------------------MGVLIKGGDVLESLGEIRVAAFDKTGTITKGEFSVHGFHVV-GD-KV-----------------GMSQLLYWVSSIESKSSHPMATALVEYAQSKSI----Q------PEPTSVTDF--RIYPGEGISGAING-----R---------QIFIGNTRIMARSSCYAAGA------GPEMEGQQGASIGHVIVDG--DHVAAFSLSDDCRTGAAEAIRELRSMGI--RSVMLTGDSKAAASRAQRQLG-GAL-----EEVHSELLPADKVALV--GDLKA-----------------RAGPTLMVGDGMNDAPALATADVGVAMGLSGSAAAMETSHATLMSSDLLRVPAA-VRLGRRARATVAANVIASVGAKAAVLALAAA-WRPALWVAVLADVGTCLLVVLHSMLLLWDPA-----------GA------GW-----RRRGGGGDPE--ACRAT----------ARSLAMRSQLAEASNGAAGTAQGRRPG----G---GTKAGCHCCRETSEPSEQDHTAVVVD----------IP-----APSAER---------------------------PGVVA-PTAAT-GCCSSSARE-------------------------------------------------------------------------------------------------------------------ACATPTTVTTVN------SAPRGCCGGIGEGDTR-----E---------NARTSCCTDARDSPKKAG-----------------QQCNARCCSW--GKQNTLK-----------------------------CQAQDTISNLK-------------------------------------------------------------------------------------------------------------------------------------------------------------------------------------------------------------------------------------------------------------------------------------------------------------------------------------------------------------------------------------------------------------------------------------------------------------------------------------------------------------------------------------------------------------------------------------------------------------------------------------
>Panicum_virgatum_38727@23814755
----------------------------------------------------------------------------------------------------------------------------------------------------------------------------------------------------------------------------------------------------------------------------------------------------------------------------------------------------------------------------------------------------MP------------------------------------------GP---------------------------AV--E------------A--AAAR-----------GGGHDGGRGKVAAWEKTYLDVLGVCCTAEVALVERLLSPIDGVRAVTVVVPSRTVIVEHDAAAVSNLH---------------------------------------------------------------------------------------------------------------IVKVLNKAGLEA------SIRAY-AGT------GGGG-RWP-GPF-IVACGALLAASLFAPLL------P----ALRWLALAAACVGSQPMLLRALAAAGNL-TM-DINILMLIAVAGAVALGNYTEAGAIVFLFTVAEWLETLACAKASAGMLSLVSAVPKHAVLAET--------GQVVGMRDVSVGTVVAVKTGEVVPVVG----GQ--SEVDESSLTGESFPVPKQPRSEVWAGTINLDGY-ISVRTTALAENSMVARMERLVEVAQSSRSKTQRLIDACAKYYTPDVELAAIQQKQCTFF----C-------SLKQWFQLSLVLLVSACPCALVLSTPVATFCALLRAARMGLLIKGGGVLESLGEVRVAAFDKTGTITRGEFSIGDFHVV-G-NKV-----------------EMDQLLYWVSSMESKSSHPMAAALVEYSQTKSI----R------PEPEKVTEF--HVYHGEVIYGVISG-----K---------HIYIGNRKIMARSSCQAPV--------QEMGDHKGVSIGHVICDG--DFVGLFSLSDDCRTGAAKAIKELRSMGI--KSLMLTGGSAAAARSSSAA-P-WRS-----SELHSELLPEDKVRLV--TELRA-----------------SAGATLMVGDGMNDAPALAMADVGLAMGLSGSAAAVETSHATLMSGDILRVPKA-VRLGRRTRRTIAANVAFSVGAKAAVLALAVA-WRPVLWVAVLADVGTCLLVVLHSMLLLRDAA-----------AA------GR-----PCCGGAARP----------------------------------------------------------KPCCATARSQLAG----APSRGQVTTA-ATAA------RSSASR--------------------------------------------------------------------P---------------------------------------------------S---------------TQW------------------------------------------------------------------------------------------------------------------------------------------------------------------------------------------------------------------------------------------------------------------------------------------------------------------------------------------------------------------------------------------------------------------------------------------------------------------------------------------------------------------------------------------------------------------------------------------------------------------------------------------------------------------------------------------------------------------------------------------------------------------------------------------------------------
>Setaria_italica_4555@19713923
----------------------------------------------------------------------------------------------------------------------------------------------------------------------------------------------------------------------------------------------------------------------------------------------------------------------------------------------------------------------------------------------------MP------------------------------------------GP---------------------------AV--EAAAARG------G--DHDG-----------D---GGGRRTAGEWEKTYLDVLGICCTAEVALVERLLSPIDGVRAVTVVVPSRTVIVEHDAAAVSQFH---------------------------------------------------------------------------------------------------------------IVKVLNKAGLEA------SVRAY-GSG-----SGAAG-RWP-SPF-IVACGVLLLASFLAPLL------P----PLRWLALAAACVGSQPMLLRAVAAAGEL-TL-DINILMLIAVAGSVALGSYTEAGAIVFLFTVAEWLETLACARASAGM-----------------------------------------------PVDGVVVGGQ--SEVDESSLTGESFPVPKQPQSEVWAGTMNLDGY-ISVRTTALAENSTVAKMERLVEEAQNSRSKTQRLIDSCAKYYTPAVVVLAAGVVLVPLL----LGSH----DLRQWFQLSLVLLVSACPCALVLSTPVATFCALLRAARMGLLIKGGNILESLGEIRIAAFDKTGTITRGEFSINEFHVV-E-DKV-----------------EMSQLLYWVSSIESKSSHPMAAALVQYSRSKSI----R------PEPENVMEF--HIYHGEGIYGAISG-----K---------HIYIGNKKIMARSSCQAAV--------PEMDDLKGVSTGHVICDG--DLVGLFSLSDDCRTGAAKAIKELRSMGI--KSVMLTGDSAAAAKHAQEQLG-GVL-----EELHSELLPEDKVRLI--TKLKT-----------------SAGPTLMVGDGWNDAPALATADVGVSMGLSGSAAAIETSHATLMSSDILRVPKA-VRLGRRTRQTIAVNVIFSIGTKAAVLVLAVA-WQPVLWVAVLADVGTCLLVVLHSMLLLRDTA-----------AR------RS-----CCRTSK-AC-------------------------------------------------------------CGKKAKSPAT----RS------------------------------------------------------------------------------------------------------------------------------------------------------------------QLTGAP-----NTET----------------------P------SVK----GRGEK-------------------AKDSHCCHKHTKPP-------------------------------EH---AVVISIPAR-------------------------------------------A----CEHRKEATA-HATA----EGGNSLTGGCCGASK-----------------------------------------------AC------------------------------------------------------------------------------------------GS---------STA-PAPIC--------TPHGN--------------GEDE-----------------------------------------------------------------------------------------------------------------------------------------------------------------------------------------------------------------------------------------------------------------------------------------------------------------------------------------------------------------------------------------
>Sorghum_bicolor_4558@1956149
----------------------------------------------------------------------------------------------------------------------------------------------------------------------------------------------------------------------------------------------------------------------------------------------------------------------------------------------------------------------------------------------------MP------------------------------------------GPAVEAAAK-------------------GGG--HHHHDGGHHH---D--GHGC-----------G---GGKAAAGSKWEKTYLDVLGICCTAEVALVERLLSPIHGVRAVTVVVPSRTVIVDHDTAVVSQFH---------------------------------------------------------------------------------------------------------------IVKVLNKAGLEA------SIRAY-GSS-----AGASW-RWP-SPF-IIACGVLLAASLFAPLL------P----PLQWLAVVAAVVGSQPMLLRAFAAAGKL-TL-DINILMLIAVVGSVALGSYTEAGAIVFLFTVAEWLETLACTKASAGMMSLMSTVPKTVVLAET--------GQVVGMGDVAVGTVVAVRAGDVVPVDGVVVDGH--SEVDESSLTGESFPVPKQPQSEVWAGTINLDGY-ISVRTTALAENSTVAKMERLVEDAQNSASRTQRLIDSCAKHYTPAVVVIAATVVVVPAL----LGSR----DLEHWFRLSLVLLVSACPCALVLSTPVATFCALLRAARMGLLIKGGNVLESLGEVSVAAFDKTGTITRGEFSIKDFLVV-G-DKV-----------------EMNKLLYWVSSIESKSSHPMAAALVDYAQSKSI----Q------ARPDDVTET--CIYHGEGIYGEING-----K---------KIYIGNERIMARSSCHQHAA--AH--QETDGLMKGVSMGLVICDG--DLVGKFSLSDTCRTGAAEAILQLKSMGI--KSVMLTGDSAAAAKHAQEQLG-GVL-----EELHAGLLPEDKVRLI--RELQT-----------------RHGATMMVGDGMNDAPALAAADVGISMGLSGSAAAIETSHATLMSGDILRVPKA-VRLGRRTRRTIALNVASSVATKAAVMALAVA-WRPVLWVAVLADVGTCLLVVLHSMLLLRDAG-----------RA------RR-----RCGGGA-SK----------------------------------------------------------GGCCGTPHKAPKA----CSS-TAACKS-PKSCC-----STPTKSP--------------------------------------KACCG-TMK--------------------P---------------------------------------------------V---------------ATRPQHA-----ETAG----------------------G------DHS----HKHGK-------------------DGHHHCSHNLSKLP-------------------------------ED---AVVIAIPGP-------------------------------------------G----RAVEHRKDAAGHEK----ADGHGGAGGCCGGHG-----------------------------------------------AS------------------------------------------------------------------------------------------PT---------AAHGASGCC--------AS-GH--------------GEEEVCI-----V-----------I------SGRSPCCSTARS----------------------------RS-----GS---------PKDAICCHGSGGKDGGGAIS-------------------------------AL----VC-----------------------------------------------------------------------------------------------------------------------------------------------------------------------------------------------------------------------------------------
>Zea_mays_4577@20841827
--------------------------------------------------------------------------------------------------------------------------------------------------------------------------------------------------------------------------------------------------------------------------------------------------------------------------------------------------------------------------------MEEQPVAKILAGSAGARRLAFP------------------------------------------LALGPCPWP-------------------SEM--PGPAVEAAAR---G--GGCC-----------G-------KTAGKWEKTYLDVLGICCTAEVALVERLLAPINGVRAVTVVVPSRTVIVDHDTAAVSQFH---------------------------------------------------------------------------------------------------------------IVKVLNKAGLEA------SVRAY-GSS-----AGAPG-RWP-SPF-IVACGVLLAASLFAPLL------P----PLRWLAVAAACVGSQPMLLRAFAAAGKL-TL-DINILMLIAVAGAVALGSYTEAGAIVFLFTVAEWLETLACTKASAGMLSLMSSVPKTVVLAET--------GQVVGMGDVAVGTVVAVRAGDVVPVDGVVVGGQ--SEVDESSLTGESFPVPKQAQSEVWAGTINLDGY-ISVRTTALAENSTVAKMERLVEEAQNSRSRTQRLIDSCAKHYTPAVVVLAAGVVLVPVL----LGAP----DLEHWFRLSLVLLVSACPCALVLSTPVATFCALLRAARMGLLVKGGNVLESLGEVRVAAFDKTGTITRGEFSIKDFLVV-R-DKV-----------------QMSQLLYWVSSIESKSSHPMAAALVEYAQSKSI----Q------PKPEDVTET--CIYHGEGIYGAING-----K---------HIYIGNERIMARSSCRQQE---AG--HRETDGLKGVSVGLVICDG--DLVGKFSLSDTCRTGAAEAILQLRSMGI--KSVMLTGDSEAAAKHAQEQLG-GVL-----EELHSGLLPEDKVRLI--RGLQA-----------------RHGATLMVGDGMNDAPALAAADVGVSMGLSGSAAAIETSHATLMSGDVLRVPKA-VRLGRRTRRTIAVNVASSVGAKAAVLALAVA-WRPVLWVAVLADVGTCLLVVLHSMLLLRDAA-----------RA------RR-----RCGGAS-KA-------------------------------------------------------------C----CATAC----KAPKTACCAT-ASKAC-----GATTVKP--------------------------------------VATR-------------------------P---------------------------------------------------Q---------------PAGAGKK-----ADRP----------------------G------GDK----HGNGK-------------------DDCHRCCHKQSKLP-------------------------------ED---AVVIAIPVR-------------------------------------------A----VEHR--KDA-AAHE----KAEGNAAGGCCGGAP-----------------------------------------------AS----------------------------------------------------------------------------------------------------------AACC--------AEAHG--------------GEDEVCI-----V-----------I------SARSPCCSTARS----------------------------RS-----AS---------PKDAMCCGSGGKD-G-GAIS-------------------------------AL----VC-----------------------------------------------------------------------------------------------------------------------------------------------------------------------------------------------------------------------------------------
>Zea_mays_4577@20833593
------------------------------------------------------------------------------------------------------------------------------------------------------------------------------------------------------------------------------------------------------------------------------------------------------------------------------------------------------------------------------------------------------------------------------------------------------MPG-------------------PAV--EAAARSGGDH---H--GGCC-----------G-------KAAGKWEKTYLDVLGICCTAEVALVERLLTPIQGVRAVTVVVPSRTVIVDHDTAAVSQFH---------------------------------------------------------------------------------------------------------------IVKVLNKAGLEA------SVRAY-GSS-----AGAGG-RWP-SPF-TVACGALLALSLLAPLL------P----PLRWLAVAAACVGSQPMLLRAFAAAGKL-TL-DINILMLIAVAGSVALGSFTEAGAIVFLFTVAEWLETLACSKASAGMLSLMSTVPKTVVLAET--------GQVVGMGDVAVGTVVAVRAGDVVPVDGVVVGGH--SEVDESSLTGESFPVPKQPQSEVWAGTINLDGY-ISVRTTALAENSTVAKMERLVEEAQNSRSRTQRLIDSCAKHYTPAVVVLAAGVVLVPAL----LGAR-D-LELEHWFRLSLVLLVSACPCALVLSTPVATFCALLRAARMGLLVKGGNVLESLGEVRVAAFDKTGTITRGEFSIKDFHVV-G-DKV-----------------EMNQLLYWVSSIESKSSHPMAAALVEYAQSKSV----Q------PKPENVTET--CIYHGEGIYGVMDG-----K---------QIYIGNERIIARSSCRHHQH--AG--HQETDGLKGVSIGHVICDG--DLVGKFSLSDTCRTGAAEAILQLRSMGI--KSVMLTGDSAAAAKHAQEQLG-GVL-----EELHAGLLPEDKVRLV--RGLQA-----------------RHGATLMVGDGMNDAPALAAADVGVSMGLSGSAAAIETSHAALMSGDILRVPKA-VRLGRRARRTIAVNVASSVGAKAAVLALAVA-WRPVLWVAVLADVGTCLLVVLHSMLLLRDGA-----------AR------RP-----RCCASA-TA-------------------------------------------------------------CKSKQASKPC----CATVKPVATT-RHRH------------------------------------------------------G-------------------------H---------------------------------------------------G---------------HGHGHAG-----AGKP----------------------G------TLG----GDKQG-------------------KDCHGCCQKESKPP-------------------------------ED---AVVIAIPGR-------------------------------------------A----VEHR--KEA-FPHE----N-------------A-----------------------------------------------GA----------------------------------------------------------------------------------------------------------GGCC--------AAAHG--------------AEDEVCI-----V-----------I------SARSPCCSTARS----------------------------RS-----GS---------PKDALCCHGSGGKDG-GAIS-------------------------------AL----VC-----------------------------------------------------------------------------------------------------------------------------------------------------------------------------------------------------------------------------------------
>Brachypodium_distachyon_15368@21821976
----------------------------------------------------------------------------------------------------------------------------------------------------------------------------------------------------------------------------------------------------------------------------------------------------------------------------------------------------------------------------------------------------------------------------------------------------------------------------------------------------------------MGDDAAVPAAAAKLEKSYFDVLGICCPSEVPLVEKLLEPLAGVHKVTVVVPSRTVIVVHDAAAISQSQ---------------------------------------------------------------------------------------------------------------IVKALNQARLEA------SVRAY-GGGGG--AEKISN-KFP-SPY-VLVCGALLVVSLFEHFW------P----PLKWFALAGAAAGLPPIVLRSVAAARRL-TL-DVNILMLIAVAGAIALKDYSEAGFIVFLFTTAEWLETRASRKATAGMSSLMSMAPQNAVLAET--------GQVVATQDVKVNTVIAVKAGEVVPIDGVVVDGR--SEVDESTLTGESFPVSKQADSQVWAGTLNIDGY-IAVRTTAMADNSAVAKMARLVEEAQNSRSNTQRLIDTCAKYYTPAVVLMSGAVALIPVI----VRAH----NLKHWFQLALVLLVSACPCALVLSTPVATFCALLRAARTGLLIKGGDVLESLASIKVAAFDKTGTITRGEFSVEEFRTA-G-ERV-----------------PKQKLLYWVSSIESRSSHPMASALVDHAQSNSV----E------PKSENVTEF--QIYPGEGIYGEIDG-----K---------GVYVGNKRILSRASCQTVP--------DM-KDMKGVTVGYVVCSK--ELIGVFTLSDSCRTGAAEAIKELRSLGI--KSVMLTGDSTAAATYAQNQLG-NLL-----AEVHSELLPEDKVRIV--DELKA-----------------KDGPTLMIGDGMNDAPALAKADVGVSMGVSGSAVAMETSHITLMSNDIRRIPKA-IKLARRTHRTIIVNIVFSVATKLAIVGLAFA-GHPLIWAAVLADVGTCLLVIMYSMLLLREKG-----------SG-------K-----V-------A----------------------------------------------------------KKCCASSHHGS-------HSKK---HG-TSHHC-----SDGPCRS--------------------------------------T---GSGVD--------------------S---------------------------------------------------SAGKHAC---HDHHHEHNHHKEP-----RNLH----------------------S------ADKHGCHDHS----------------------HGHNHCKEPSNQMFTSM-----------------HASHGHEHTQNICKEP-----------------------------------------SNPHS--SNKH----DCHDHEHGHREEPS----GSHS-TKELAC-----------------------------------------------------H--------------------------GH-----AHGHCEETKSSHSTDEHAC---H------------------------DHKHCEEPISL---------HCANEHVCH--------DHDQD--------------DHQHHCC-----D-----------EQEPLHTADTHSCHDHKHEDSSA-------------------------------------------------------------GSIQELSISIEDASHDHHE-----KQSQCGHQSE----EP--------KERDCRHHQK------AKDCAPAPTDCSSINCCS----------------------------TI-SIKGCEM--------------------KGKDICSSWQVGGI-GTGS-RCCRT-RVR-----------NCCSH--S----------MLKLPEIVVE-----------------------------------------------------------------
>Hordeum_vulgare_4513@MLOC_10131.1
-----------------------------------------------------------------------------------------------------------------------------------------------------------------------------------------------------------------------------------------------------------------------------------------------------------------------------------------------------------------------------------------------------------------------------------------------------------------------------------------------------------------------------------------------------------------------------------------------------------------------------------------------------------------------------------------------------------------------------------------------------------------------------------------------------------------------------------------------------------MSSLMSMAPQNAVLAET--------GQVVATQDVKINTVIAVKAGEIVPIDGVVVDGR--SEVDESTLTGESFPVSKQADSQVWAGTLNIDGY-IAVRTTAMADNSAVAKMARLVEEAQNNRSSTQRLIDTCAKYYTPAVIFMSAAVAVIPVC----LKAR----NLKHWFELALVLLVSACPCALVLSTPVATFCALLRAARTGLLIKGGDVLESLASIKVAAFDKTGTITRGEFSVEEFQTV-G-ERV-----------------SKQQLLYWVSSIESRSSHPMAAALVGYAQSNSV----E------PKSENVAEF--QMYPGEGIYGEIGG-----E---------GVYVGNKRILARASCQIVP--------DIVEHMKGVTIGYVACNK--ELIGVFSLSDSCRTGSAEAIKELRSLGI--KSVMLTGDSTAAATHAQNQLG-NIL-----AEVHAELLPEDKVRIV--DELKA-----------------RDGPTLMIGDGMNDAPALAKADVGVSMGVSGSAVAMETSHITLMSNDIRRIPKA-IKLARRTHRTIVVNIVFSVTTKLAIVALAFA-GHPLIWAAVLADVGTCLLVIMYSMLLLREKG-----------SG-------K-----V-------A----------------------------------------------------------KKCCASSHSKK-------HGHR------TTHHC-----SDGHHHE--------------------------------------NVSTGGCVD--------------------S---------------------------------------------------SAGKHSC---HDHHHEHDHHKEP-----SNLH----------------------S------VDKXXX------------------------------------------------------------------------------------------------------------------------------------------------------------------------------------------------------------------------------------------------------------------------------------------------------------------------------------------------------------------------------------------------------------------------------------------------------------------------------------------------------------------------------------------------------------------------------------------------------------------------------------------------------------------------------------------------------------------------------------------------------------
>Hordeum_vulgare_4513@MLOC_10131.2
-----------------------------------------------------------------------------------------------------------------------------------------------------------------------------------------------------------------------------------------------------------------------------------------------------------------------------------------------------------------------------------------------------------------------------------------------------------------------------------------------------------------------------------------------------------------------------------------------------------------------------------------------------------------------------------------------------------------------------------------------------------------------------------------------------------------------------------------------------------MSSLMSMAPQNAVLAET--------GQVVATQDVKINTVIAVKAGEIVPIDGVVVDGR--SEVDESTLTGESFPVSKQADSQVWAGTLNIDGY-IAVRTTAMADNSAVAKMARLVEEAQNNRSSTQRLIDTCAKYYTPAVIFMSAAVAVIPVC----LKAR----NLKHWFELALVLLVSACPCALVLSTPVATFCALLRAARTGLLIKGGDVLESLASIKVAAFDKTGTITRGEFSVEEFQTV-G-ERV-----------------SKQQLLYWVSSIESRSSHPMAAALVGYAQSNSV----E------PKSENVAEF--QMYPGEGIYGEIGG-----E---------GVYVGNKRILARASCQIVP--------DIVEHMKGVTIGYVACNK--ELIGVFSLSDSCRTGSAEAIKELRSLGI--KSVMLTGDSTAAATHAQNQLG-NIL-----AEVHAELLPEDKVRIV--DELKA-----------------RDGPTLMIGDGMNDAPALAKADVGVSMGVSGSAVAMETSHITLMSNDIRRIPKA-IKLARRTHRTIVVNIVFSVTTKLAIVALAFA-GHPLIWAAVLADVGTCLLVIMYSMLLLREKG-----------SG-------K-----V-------A----------------------------------------------------------KKCCASSHSKK-------H--G---HR-TTHHC-----SDGHHHE--------------------------------------NVSTGGCVD--------------------S---------------------------------------------------SAGKHSC---HDHHHEHDHHKEP-----SNLQ----------------------S------MLQIRIPATTIS-------------------MSRVQLIQFQ-------------------------------SYRYGSRVNPLI--------------------------------------TVSRKF--NAAQ----NTKRKRVGIT--------------------------------------------------------------------------------------------------------------------------------------------------------------------------------------------------------------------------------------------------------------------------------------------------------------------------------------------------------------------------------------------------------------------------------------------------------------------------------------------------------------------------------------------------------------------------------------------------------------
>Setaria_italica_4555@19705476
-----------------------------------------------------------------------------------------------------------------------------------------------------------------------------------------------------------------------------------------------------------------------------------------------------------------------------------------------------------------------------------------------------------------------------------------------------------------------------------------------------------------MGDAAPPPAGGKAQKSYFDVLGICCPSEVPLVERLLEPLPGVRKVTVIVPSRTVIVLHDADATSPAH---------------------------------------------------------------------------------------------------------------IVKVLNQAKLDA------SVRAY-GSGT----EKITN-KWP-SPY-VLLCGVCLLVSLFEHFW------R----PLKWFALGAVAAGILPILMRSFAAARRL-TL-DVNILMLIAVSGAIALKDYSEAGFIVFLFTTAEWLETRASHKATAGMSSLMSMAPQKAVLAET--------GQVVAAQDVKVNTIIAVKAGEIIPIDGIVVDGR--SEVDESTLTGESFPVAKQPESQVWAGTLNIDGY-IAVRTTAMADNSAVAKMARLVEEAQNSRSNTQRLIDTCAKYYTPAVVVMAAAVAVIPVV----IRAH----NLKHMFQLALVLLVSACPCALVLSTPIATFCALLTAARTGLLIKGGDVLESLAKIKIAAFDKTGTITRGEFCVEEFKVV-G-GRV-----------------SIQQLLYWVSSIESRSSHPMASVLVDYAQSKSV----E------PKSDTVTEF--QIYPGEGIYGEIDG-----E---------GVYIGNKRILSRASCETVP--------DI-EDMKGVTVGYVACKR--ELIGVFTLSDSCRTGSAEAIKELRSLGI--KSVMLTGDSAAAAAYAQEQLG-NIL-----DEVRSELLPEDKVRIV--DELKA-----------------KHGPTLMIGDGMNDAPALAKADVGVSMGVSGSAVAMETSHITLMSNDIRRIPKA-VQLARRTHRTIIVNIIFSVITKLAIVGLAIG-GHPLIWAAVLADVGTCLLVIMYSMLLLRSKS-----------D--------R-----K-------A----------------------------------------------------------KKCCASSQHGS-------HAKK---HC-VSGHC-----SDGPCKS--------------------------------------TGSC---KE--------------------S---------------------------------------------------SSGKHGC---HDHGHSHSHCIEP-----SNQQ----------------------P------TEKHACHDHD----------------------HSHSHCKEPSNQVVTEK-----------------HACHDHGYTHNHRKEPGNQVL-TE--------------NHGCH--DHGHTHDHCKELSSSHI--INKH----DCHDNEHSHCKEAH----ASQHSDSNSTC-----------------------------------------------------H--------------------------EH-----EHSHCEEHNHSHSAG------EH------------------------EHSHCEEHKHS---------HSTVEHACH--------DHDHE---------------HEHHCH-----A-----------EQPLVHIADTHHYHDHEHGHDHG----------------------EIEE-----SETDCHAEVQ-HHHSHCCHEPHVQEKKIAAEPVQEVSISISSLPDENHE-----QHNQCSHRSD----EH--------KVADCTNHLK------AKDCVPPPADLVSRNCCS----------------------------VTSSNKGCGS--------------------KGKDICSSWQAVCA-RETS-RCCRS-YVKCPRTS------SCCSH--P----------MLKLPEIVVE-----------------------------------------------------------------
>Sorghum_bicolor_4558@1984937
-------------------------------------------------------------------------------------------------------------------------------------------------------------------------------------------------------------------------------------------------------------------------------------------------------------------------------------------------------------------------------------------------------------------------------------------------------------------------------------------------------------------MGDAAVPAGTLQKSYFDVLGICCPSEVPLVEKLLRPLPGVHTVTVIVPSRTVIVLHDAAATSPAQ---------------------------------------------------------------------------------------------------------------IVKALNQARLEA------SVRAY-GSGSE---EKVAN-KWP-SPY-VLFCGVFLVVSLFEHFW------P----PLKWFALVAAAAGLPPIVLRSFAAARRL-TL-DVNILMLIAVSGAIALKDYSEAGFIVFLFTTAEWLETRASHKATAGMSSLMSMTPQKAVLAET--------GEVVSAQDVKVNTVIAVKAGEVVPIDGVVVDGR--SEVDESTLTGESFPVAKQPDSQVWAGTLNIDGY-IAVRTTAMADNSAVAKMARLVEEAQNSRSKTQRLIDTCAKYYTPAVVVMAAGVAVIPVA----IRAH----HLKHWFQLALVLLVSACPCALVLSTPVATFCALLTAARTGLLIKGGDVLETLARIKIAAFDKTGTITRGEFCVEEFQAV-G-ERI-----------------PMQQLLYWVSSIESRSSHPMASVLVDYALSKSV----E------PKSDNVTEF--QIYPGEGIYGEIDG-----E---------GVYIGNKRILSRASCETVP--------DM-KDMKGVTIGYVACKG--QLIGVFTLSDSCRTGSAEAIRELRSLGI--KSVMLTGDSSAAASYAQNQLG-NIL-----DEVHPELLPEDKVRIV--DELKA-----------------KHGPTLMIGDGMNDAPALAKADVGVSMGVSGSAVAMETSHITLMSNDIRRIPKA-IQLARRTHRTIIVNIIFSVITKLAIVGLALS-GHPLIWAAVLADVGTCMLVIMYSMLLLRSKG-------------------GR-----K-------A----------------------------------------------------------KKCCASSQHGS-------HAKK---HC-VSRHC-----SDGPCKS--------------------------------------TGCS---KE--------------------S---------------------------------------------------SAGKHGC---HDHGHAHTHCKEP-----SSQH----------------------P------TEKHACHDHG----------------------HSHNHCKEPSSHVVTEK-----------------HVCHDHGNTHNHCKEAGNQLLLVE--------------GHGCHDRDHGHSHEHTGK-----------Q----DCHGHEHSHCKEPK----TPRA-DSEGACHGHG-----------------------------------------------HDH--------------------------GH-----EHRHCEGDSHSHATGELGCHEHS----------------------------------------------TVEHACE--------H----------------------QCH-----A-----------EQQTVHTAETHHCHDHEHGQHKH----------------------DHGE-----I-EEPEKDCH-DHSHHCCHEPHDKDKTP-AEPVEEVTISIAALPKDEGH-----HHSEEH-KGE----HC-------GKAKDCG---V------PAP-------------TD----------------------------CAASKNCCSV--------------------KGGDTCSSSQAACA-KETS-PCCRS-YVKCPKTTATVTRSSCCGHSHT----------MLKLPEIVVE-----------------------------------------------------------------
>Zea_mays_4577@20882640
--------------------------------------------------------------------------------------------------------------------------------------------------------------------------------------------------------------------------------------------------------------------------------------------------------------------------------------------------------------------------------------------------------------------------------------------------------------------------------------------------------------------MGDAAAAGTLHKSYFDVLGICCPSEVPLVEKLLRPLPGVRTVTVIVPSRTVIVLHDAAATSPAQ---------------------------------------------------------------------------------------------------------------IVKALNQARLEA------SVRAY-GGGSDGRQAAGSK-RWP-SPY-VLLCGLLLVVSLFERLW------P----PLKWCALAAAAAGLPPIALRSFAAARRL-TL-DVNILMLIAVSGAIALKDYSEAGFIVFLFTTAEWLETRASHKATAGMSSLMSMAPQKAVVAET--------GEVVAAQDVKVGTVLAVKAGEVVPIDGVVVDGR--SEVDESTLTGESFPVAKQPESQVWAGTLNIDGY-IAVRTTAMADNSAVAKMARMVEEAQNSRSRTQRLIDTCAKYYTPAVVVMAAGVAVVPVV----VRAH----NLKHWFQLALVLLVSACPCALVLSTPVATFCALLTAARTGLLIKGGDVLETLARIKIAAFDKTGTITRGEFSVEEFQAV-G-ERV-----------------TTPQLLYWVSSIESRSSHPMASVLVDYAQSKSV----G------PKSDNVAEF--QIFPGEGIYGEIDG-----E---------GVYIGNKRILSRASCETVP--------DM-KDMKGVTVGYVACKG--QLIGVFTLSDSCRTGSDEAIRELRSLGI--KSVMLTGDSSAAASYAQNQLG-NIL-----DEVHSELLPEDKVRIV--DELKA-----------------KHGPTLMIGDGMNDAPALAKADVGVSMGVSGSAVAMETSHITLMSNDIRRIPMA-VQLARRTHRTIVVNIVFSVITKLAIVGLALA-GHPLIWAAVLADVGTCMLVIMYSMLLLRSES-----------NG------GR-----K-------V----------------------------------------------------------KKCCASSQHGSHS----HARKK---HC-VSHHC-----SDGPCNK--------------------------------------STAGCSKES--------------------P---------------------------------------------------SAGKHAC---SDHGHAHTHCKEP-----SNHR-----------------------------PERHACHDHG----------------------HSHNHCKEPSSHVVTEK-----------------HVCHDHGNTHSHCEEAGNQLLLVE--------------SHGCNDHGHGHSHDRCKELSSPRF--TSKH----ECHDHEHSHCKEPK----TPCA-DSEAACHGHG-------------------------------------------------H--------------------------GH-----EHRHCEGDSHSHATGEHGCHEHD------------------------AHSHCEEHGHS---------DTAVEHACE--------H----------------------ECH-----G-----------EHQTVHAVETHHCHDHDHEHGQH----------------------ELGE-----I-EEPEKDCH-DHSHHCCHEPHGKDKVA-AEPVEEVTISIAALPKDEGH-----HHSEEQHNGE----HC-------RKAKDCGGGGG------AAP-------------TD----------------------------CAASKNCCGV--------------------KGGDACSSVQAARA-RETG-PCCRS-YVKCPRTAA-ASRSSCCGH--S----------MLKLPEIVVE-----------------------------------------------------------------
>Zea_mays_4577@20882641
--------------------------------------------------------------------------------------------------------------------------------------------------------------------------------------------------------------------------------------------------------------------------------------------------------------------------------------------------------------------------------------------------------------------------------------------------------------------------------------------------------------------------------------------------------------------------------------------------------------------------------------------------------------------------------------------------------------------------------------------------------------------------------------------------------------------XXXSGAIALKDYSEAGFIVFLFTTAEWLETRASHKATAGMSSLMSMAPQKAVVAET--------GEVVAAQDVKVGTVLAVKAGEVVPIDGVVVDGR--SEVDESTLTGESFPVAKQPESQVWAGTLNIDGY-IAVRTTAMADNSAVAKMARMVEEAQNSRSRTQRLIDTCAKYYTPAVVVMAAGVAVVPVV----VRAH----NLKHWFQLALVLLVSACPCALVLSTPVATFCALLTAARTGLLIKGGDVLETLARIKIAAFDKTGTITRGEFSVEEFQAV-G-ERV-----------------TTPQLLYWVSSIESRSSHPMASVLVDYAQSKSV----G------PKSDNVAEF--QIFPGEGIYGEIDG-----E---------GVYIGNKRILSRASCETVP--------DM-KDMKGVTVGYVACKG--QLIGVFTLSDSCRTGSDEAIRELRSLGI--KSVMLTGDSSAAASYAQNQLG-NIL-----DEVHSELLPEDKVRIV--DELKA-----------------KHGPTLMIGDGMNDAPALAKADVGVSMGVSGSAVAMETSHITLMSNDIRRIPMA-VQLARRTHRTIVVNIVFSVITKLAIVGLALA-GHPLIWAAVLADVGTCMLVIMYSMLLLRSES-----------NG------GR-----K-------V----------------------------------------------------------KKCCASSQHGSHS----HARKK---HC-VSHHC-----SDGPCNK--------------------------------------STAGCSKES--------------------P---------------------------------------------------SAGKHAC---SDHGHAHTHCKEP-----SNHR-----------------------------PERHACHDHG----------------------HSHNHCKEPSSHVVTEK-----------------HVCHDHGNTHSHCEEAGNQLLLVE--------------SHGCNDHGHGHSHDRCKELSSPRF--TSKH----ECHDHEHSHCKEPK----TPCA-DSEAACHGHG-------------------------------------------------H--------------------------GH-----EHRHCEGDSHSHATGEHGCHEHD------------------------AHSHCEEHGHS---------DTAVEHACE--------H----------------------ECH-----G-----------EHQTVHAVETHHCHDHDHEHGQH----------------------ELGE-----I-EEPEKDCH-DHSHHCCHEPHGKDKVA-AEPVEEVTISIAALPKDEGH-----HHSEEQHNGE----HC-------RKAKDCGGGGG------AAP-------------TD----------------------------CAASKNCCGV--------------------KGGDACSSVQAARA-RETG-PCCRS-YVKCPRTAA-ASRSSCCGH--S----------MLKLPEIVVE-----------------------------------------------------------------
>Panicum_virgatum_38727@23761139
----------------------------------------------------------------------------------------------------------------------------------------------------------------------------------------------------------------------------------------------------------------------------------------------------------------------------------------------------------------------------------------------------------------------------------------------------------------------------------------------------------------------------------------------------------------------------------------------------------------------------------------------------------------------------------------------------------------------------------------------------------------------------------------------------------------------------------------------------------------------------------------------------------------------------------------------------------------------------------------------------------------------------------------------------------------------------XXXVLESLAKIKIAAFDKTGTITRGEFCVEEFQAV-GG---------------------------VVSSIESRSSHPMASVLVDYAQSKSV----E------PKSDNVTEF--QIYPGEGIYGEIDG-----E---------GVYIGNKRILSRASCETVS-------DM--KDMKRVTIGYVACKK--ELIGVFTLSDSCRTGSAEAIKELRSLGI--KSVMLTGDSSVAAAYAQNQLG-NIL-----DEVHSELLPEDKVRIV--DELKA-----------------KYGPTLMIGDGMNDAPALAKADVGVSMGVSGSAVAMETSHITLMSNDIRRIPKA-IQLARRTHRTIIVNIIFSVITKLAIVGLAIA-GHPLIWAAVLADVGTCLLVIMYSMLLLRSKG-----------GQ------N-------AKKC-CA------------------------------------SSQHG---S---H-G---KKHCVSDHCLDGPCKSTGG---CK-ESS---------S-----GKYGCHDHG---------------------------------------------------------------------------------------NSHTHCKESSNQQPA-----------------EKHAC---HD--------------------------------HGHGHSHSHSH------SHNHNYCKEPSN---Q--------------VVTEKHACHDHGHTHNHRK---------------------------------------E--PG----NQLLI-ENHGCHD--HVHTHDHCKELSSPHF------------------------------------------------------------------INKQDCHDNDH-------------------------------------THCKEA---HTCQHSDCNSACPEH-EH-SHCEEDNHSHS-------AGE---HACH-EHEHSHCEERN-----------------HSHSLVEHACHDHDHEHEHHCHAEQ---QPADTHHCHDHGEIEESE-------KGCHAEQQLHHNHCCHEPHGLEKKIAAEPVQEFSIPISSLPDENRNTQNQC---------------------S----------------------------------------HHSEE-HKVEDCTNHL-------------------------------KGKDCVPPPADRLSRNC-----------------CNVTSNKGCGS--------------------KGKDVCSSWQAVCARE--TSRCCRS-YVK-----------CPRT--S-----SYCSHTMLKLPEIVVE-----------------------------------------------------------------
>Zea_mays_4577@20882642
---------------------------------------------------------------------------------------------------------------------------------------------------------------------------------------------------------------------------------------------------------------------------------------------------------------------------------------------------------------------------------------------------------------------------------------------------------------------------------------------------------------------------------------------------------------------------------------------------------------------------------------------------------------------------------------------------------------------------------------------------------------------------------------------------------------------------------------------------------------------------------------------------------------------------------------------------------------------------------------------------------MAAGVAVVPVVVR--------AHNLKHWFQLALVLLVSACPCALVLSTPVATFCALLTAARTGLLIKGGDVLETLARIKIAAFDKTGTITRGEFSVEEFQAV-GER------------------VTTPQLLYWVSSIESRSSHPMASVLVDYAQSKSV----G------PKSDNVAEF--QIFPGEGIYGEIDG-----E---------GVYIGNKRILSRASCETVP-------DM--KDMKGVTVGYVACKG--QLIGVFTLSDSCRTGSDEAIRELRSLGI--KSVMLTGDSSAAASYAQNQLG-NIL-----DEVHSELLPEDKVRIV--DELKA-----------------KHGPTLMIGDGMNDAPALAKADVGVSMGVSGSAVAMETSHITLMSNDIRRIPMA-VQLARRTHRTIVVNIVFSVITKLAIVGLALA-GHPLIWAAVLADVGTCMLVIMYSMLLLRSES-----------NG------GR-----KVKKC-CA------------------------------------SSQHGSHSH---A-R---KKHCVSHHCSDGPCNKSTAGCSKE-SPS---------A-----GKHACSDHG---------------------------------------------------------------------------------------HAHTHCKEPSNHRPE---------------------------------------------------------------RHACHDH------GHSHNHCKEPSS---H--------------VVTEKHVCHDHGNTHSHCE---------------------------------------E--AG----NQLLLVESHGCNDHGHGHSHDRCKELSSPRF------------------------------------------------------------------TSKHECHDHEH-------------------------------------SHCKEPKTPCADSEAACHGHGHGH-EH-RHCEGDSHSHA-------TGE---HGCHEHDAHSHCEEHG-----------------HSDTAVEHACEHECHGEHQT----V---HAVETHHCHDHDHEHGQH--ELGEIEEPEKDCHDHSHHCCHEPHGKDKVAAEPVE-EVTISIAALPKDEGHHHSEE---------------------Q----------------------------------------HNGEHCRKAKDCGGGG-------------------------------GAA------------PT-----------------DCAASKNCCGV--------------------KGGDACSSVQAARARE--TGPCCRS-YVK-----------CPRT--AAASRSSCCGHSMLKLPEIVVE-----------------------------------------------------------------
>Hordeum_vulgare_4513@MLOC_52795.2
-------------------------------------------------------------------------------------------------------------------------------------------------------------------------------------------------------------------------------------------------------------------------------------------------------------------------------------------------------------------------------------------------------------------------------------------------------------------------------------------------------------------------MAGKLEKSYFDVLGICCPSEVPLVEKLLEPLAGVRKVTVVVPSRTVIVLHDAAAISQAQ---------------------------------------------------------------------------------------------------------------IVKALNGARLQA------SVRAY-GGGG----QSKIN-KWP-SPY-VLLCGVLLVASLFQHFW------R----PLRWLALVATAAGLPPIVLRSVAAARRL-TL-DVNVLMLIAVAGAVALKDYSEAGFIVFLFTTAEWLETRASCKATAGMSSLMSMAPQNAVLAET--------GQVVAAQDVKVNTVIAVKAGEVVPIDGVVVEGR--SEVDEQTLTGESFPVAKQTDSQVWAGTLNIDGY-ISVRTTAMADNSAVAKMARLVEEAQNSRSETQRLIDTCAKYYTPAVIVMAAAVAVTPVI----VRAH----NLRHWFQLALVLLVSACPCALVLSTPVATFCALLMAARTGLLIKGGDVLESLAGIKVAAFDKTGTITSGEFSVAEFRPV-G-ERV-----------------PRQQLLSWVSSVESRSSHPMAAALVDYARSNSA----K------PTPENVMEF--QIYPGEGIYGEIDG-----H---------GVYVGNRRILSRASCETVP--------EV-NDIKGVTVGYVACNK--ELVGIFGLSDVCRTGSAEAIRELRSMGI--KSVMLTGDSAAAATHAQNQLG-NVL-----AEVHSDLLPEDKVRLV--DELKA-----------------RDGPTLMIGDGMNDAPALARADVGVSMGVSGSAVAMETSHVTLMSNDIRRIPKA-VRLARRTRRTIVTNIVFSVATKLAIVGLALA-GHPLVWAAVLADVGTCLLVIMYSMMLLRGGD-----------GA------RH-----G-------P----------------------------------------------------------RSH--------IE----KHGTS---AS-HHHHC-----SDGPCKS--------------------------------------AGG---CGD--------------------S---------------------------------------------------SAGGHAC---GDEHHCHGHGDRE-----EP-G----------------------S------PHHHGCEDHG----------------------HGHGHCKEPSKLH------------------------------------------PMD--------------SHRCQDHGHGHGHSHCKEASIKLV--TSKN----ISHGHGHSHCKEK---------------------------------------------------------------------------------------------------------------HDEHSTNSVESS-------------------------------------------------TQEHSIL--------IDE----------------------------------------------------------------------------------------S-----AAAQQQILCDHQIEEECGHHSKA--------------------------------------KAR----AT-------ARPTDCGSLSL------RR--------------DT----------------------------VGDDNEGCGT--------------------KARDACSSRRAGCAAGETG-RCCRS-ARA-----------SRCGGHAS----------MLKLPEIVVE-----------------------------------------------------------------
>Hordeum_vulgare_4513@MLOC_52795.4
-----------------------------------------------------------------------------------------------------------------------------------------------------------------------------------------------------------------------------------------------------------------------------------------------------------------------------------------------------------------------------------------------------------------------------------------------------------------------------------------------------------------------------------------------------------------------------------------------------------------------------------------------------------------------------------------------------------------------------------------------------------------------------------------------------------------------------------------------------------------------------------------------------------------------------------------------------XXXYISVRTTAMADNSAVAKMARLVEEAQNSRSETQRLIDTCAKYYTPAVIVMAAAVAVTPVI----VRAH----NLRHWFQLALVLLVSACPCALVLSTPVATFCALLMAARTGLLIKGGDVLESLAGIKVAAFDKTGTITSGEFSVAEFRPV-G-ERV-----------------PRQQLLSWVSSVESRSSHPMAAALVDYARSNSA----K------PTPENVMEF--QIYPGEGIYGEIDG-----H---------GVYVGNRRILSRASCETVP--------EV-NDIKGVTVGYVACNK--ELVGIFGLSDVCRTGSAEAIRELRSMGI--KSVMLTGDSAAAATHAQNQLG-NVL-----AEVHSDLLPEDKVRLV--DELKA-----------------RDGPTLMIGDGMNDAPALARADVGVSMGVSGSAVAMETSHVTLMSNDIRRIPKA-VR-------------------------------------------------------------------------------------------------------------------------------------------------------------------------------------------------------------------------------------------------------------------------------------------------------------------------------------------------------------------------------------------------------------------------------------------------------------------------------------------------------------------------------------------------------------------------------------------------------------------------------------------------------------------------------------------------------------------------------------------------------------------------------------------------------------------------------------------------------------------------------------------------------------------------------------------------------------------------------------------------------------------------------------------------------------------------------------------------------------------------------------------------------------
>Hordeum_vulgare_4513@MLOC_52795.5
-----------------------------------------------------------------------------------------------------------------------------------------------------------------------------------------------------------------------------------------------------------------------------------------------------------------------------------------------------------------------------------------------------------------------------------------------------------------------------------------------------------------------------------------------------------------------------------------------------------------------------------------------------------------------------------------------------------------------------------------------------------------------------------------------------------------------------------------------------------MSSLMSMAPQNAVLAET--------GQVVAAQDVKVNTVIAVKAGEVVPIDGVVVEGR--SEVDEQTLTGESFPVAKQTDSQVWAGTLNIDGY-ISVRTTAMADNSAVAKMARLVEEAQNSRSETQRLIDTCAKYYTPAVIVMAAAVAVTPVI----VRAH----NLRHWFQLALVLLVSACPCALVLSTPVATFCALLMAARTGLLIKGGDVLESLAGIKVAAFDKTGTITSGEFSVAEFRPV-GE-RV-----------------PRQQLLSWVSSVESRSSHPMAAALVDYARSNSA----K------PTPENVMEF--QIYPGEGIYGEIDG-----H---------GVYVGNRRILSRASCETVPE--------V-NDIKGVTVGYVACNK--ELVGIFGLSDVCRTGSAEAIRELRSMGI--KSVMLTGDSAAAATHAQNQLG-NVL-----AEVHSDLLPEDKVRLV--DELKA-----------------RDGPTLMIGDGMNDAPALARADVGVSMGVSGSAVAMETSHVTLMSNDIRRIPKA-VRLARRTRRTIVTNIVFSVATKLAIVGLALA-GHPLVWAAVLADVGTCLLVIMYSMMLLRGGD-----------GA------RH-----GPRSH---------IE------------------------------------KH----G---TSASHHHHCSDGPCKS---AGG---------------C-----GDSSAG---------------------------GHACG---DEH-HCHGHGDR--EEP--G--------------------------------------------------------------------------------------------------------------SPHHHGCEDH------GHGHGHCKEPSKLHPM-----------------DSHRC----------------------------------------------------------------------QDHGHGHGHSHCKEASIKLVTSKNIS--------HGH--------------GH----------------------------------------------------------------------------------------------------------------------------------------------SHCKEK-----------------HDEHSTNS--------------V-------------------ESSTQEHSILI------DESAAAQ--------------------------------------------------------------------------------------------------------------------------------QQ------------ILCDHQIEEECGHHSKAKAR---ATARPTDCGSLSL-RRDTVGDDNEGCGT--------------------KARDACSSRRAGCAAGETG-RCCRS-ARA-----------SRCGGHASMLKLPE----------IVVE-----------------------------------------------------------------
>Cryptomeria_japonica_3369@194595047.H1.1
-------------------------------------------------------------------------------------------------------------------------------------------------------------------------------------------------------------------------------------------------------------------------------------------------------------------------------------------------------------------------------------------------------------------------------------------------------------------------------------------------------------------------------------------------------------------------------------------------------------------------------------------------------------------------------------------------------------------------------------------------------------------------------------------------------------------------------------------------------------------------------------------------------------------------------------------------------------------------------------------------------------------------------------------------------------------------------------------------------------------------------------------------------------------------------------------------------------------------------------------------------------------------------------------------------------------------------------------------------------------------------------GDGINDAPALASADVGIAMGVQGSAVAMESADVALMSNDIRKIAGA-VKIGRKSMRTIYINVAFSLFTKVALVVLTFM-GYIYLWMAVLADTGTCLIVIFHSMLLLKREKGGH----------AHHHHHHHDHD---G--CCKDGPD--------V----------NG-------------------------------------H---ADHLHNHD------------HGTC-KENHG-----HEHNHNHNHTHNHDHNHEHCHD-------HN--HNHSNSHEHEH-EHEHY--------------------------------------------------------------------------------------------------------------------------------------------------------------------------------------------------------------------------------------------------------------------------------------------------------------------------------------------------------------------------------------------------------------------------------------------------------------------------------------------------------------------------------------------------------------------------------------------------------------------------------------------------------------------------------------------------------------------------------------------------------------------------------------------------------------------------------------------------------------------------------------------------------
>Picea_glauca_3330@CT10130626.H2.1
-------------------------------------------------------------------------------------------------------------------------------------------------------------------------------------------------------------------------------------------------------------------------------------------------------------------------------------------------------------------------------------------------------------------------------------------------------------------------------------------------------------------------------------------------------------------------------------------------------------------------------------------------------------------------------------------------------------------------------------------------------------------------------------------------------------------------------------IVFLFTLAEWLESRSSDKARAAIASVMNLAPQTAIIEGS--------DARVPVEDVEINSLLSVKAGDIIPIDGIIMSGK--SSVDESSLTGESLPVEKNVGANVWAGTMNLTGT-SAIR--------------------------------------------------------------------------------------------------------------------------------------------------------------------------------------------------------------------------VTEF--QALHGEGICGVIEG-----H---------EIHIGNARLASRLGWIQDSS--------NTWNSQGPTVGYVGVDG--KFALVFSVADQIRPEAAEAVRDLKKLGI--QLAMLTGDSSTAAAIIEKEIG-E-------IAVHSQLLPEDKVRII--GELKQ-----------------V-GLTAMVGDGINDAPALAAADIGIAMGVAGSAVAMETSDIALMSNDIRKIAGA-VKIGRRTLRKIYINVAISIVTKIVIFALTAV-GLVYLWIAVLTDVGTGMLVTFNSMLLLKGAKRYRHGVCNHQDCD------DR-----GHWHKDND--------G----------DD-HH------------------------H-HVHGGSNRHHHVHGGSNKHQ------------ADRN-IEASA-----DST---------------HTVQEADTCDVV------KCSAC--NFPTSIHHGCA-KPR--TNRCCQNSYPPQVDL---------------------------------------------------------C---AS-----GNCRGG-----KR----QL-----------GSSQLSDSRFEQRCNSSNNCCKSNKIGSTQ-----TSDSRFEQRCNSSNNCCNSNK------------------------------------------------------------------------------------------------------------------------------------------------------------------------------------------------------------------------------------------------------------------------------------------------------------------------------------------------------------------------------------------------------------------------------------------------------------------------------------------------------------------------------------------------------------------------------------------------------------------------------------------------------------------------------------------------------------------------
>Pinus_taeda_3352@68088374.H1.1
---------------------------------------------------------------------------------------------------------------------------------------------------------------------------------------------------------------------------------------------------------------------------------------------------------------------------------------------------------------------------------------------------------------------------------------------------------------------------------------------------------------------------------------------------------------------------------------------------------------------------------------------------------------------------------------------------------------------------------------------------------------------------------------------------------------------------------------------------------------------------------------------------------------------------------------------------------------------------------------------------------TALAMTLAPLI----DHSL----GFRKWVYKALVVLVTACPCALVISTPVATACGLAHAAKTGLLIKGGRYLEALGKLKAIAFDKTGTLTEGIFRVVDVKLVDSETI------------------DEQKWLSWIASLESRSSHPMSVAIVSYCRQKGL----E------P-SAEVKDF--DVLEGEGICGVVDN-----H---------KVYIGNVRLSNRLGW--TEY------VPDTWDIRGATVGYFGTEE--KFVGAFSVADNSRPEA------LQKLGI--HLAMLTGDTA----------------------VYSQLLPQDKVRII--GDLKS-----------------V-GKTAMIGDGINDAPALAAADIGIAMGVAGSAVAMETSDIALMSNDIRKIAGA-IKIGRRTLRKIYINVAISIATKVVIFVLTGV-GLVYLWMAVLTDVGTGMLVTFNSMLLLKGAK-----------CY-----GHV-----VCNRQDCD--------DGGHCHKDNDCDD-G--------------------------------GHCQKDNDGDVY------------------YHVHGGG-----NR--HQVHR----------NIE-------T------STSADCTH------------------TVHEAD---TCGV---------------------------------------------------------V---KC-----SACN-------------------------------FPS------SIHRGC------------------------------------------------------------------------------------------------------------------------------------------------------------------------------------------------------------------------------------------------------------------------------------------------------------------------------------------------------------------------------------------------------------------------------------------------------------------------------------------------------------------------------------------------------------------------------------------------------------------------------------------------------------------------------------------------------------------------------------------------------------
>Physcomitrella_patens_3218@18038000
--------------------------------------------------------------------------------------------------------------------------------------------------------MESVALVDGGKFPLPSCVDYNEGQHFVVLDENGRPQHV--SLPQE---YADSIKSTELCFKDHRTQDA-----SAGVCYLQEAGYFHPHVHR------------------GEDIQDI-PLEQCIDEHCMEKSGCALPVLRELSD----LCQTVLPVVDIDHEHKEGCGHSQIRHG---DHFD--WLVPLND--GSFSLSHPQVQNGHE-----RGFIEHGRLIN--------------------RGKTVAKLKLRPT---------------LVDLFSYESPKQTGYESLPQCAEDVQAHERDGFAIAKGQLDEKCTLMPFASVGRNLVQEGMTKVD------------IPVNFGGALCKTKLDVMGICCPSEVPLIKKLLAPLTGVEDVSVNVTAKTVLVLHDPLLISDVQ---------------------------------------------------------------------------------------------------------------LVKVLNGAHLDA------SIHQR-GEL-----KG-GR-NWP-SPW-CLGSGILLAIAFFKYLY------E----PMHWVALGAVAVGVPPIVVKAIAALRKF-FL-DINILMLIAVSGAIALQDYLEAGTIVFLFTLAEWLETRSTSKARSAIASVVDRAPQNAMLVDG--------GMRVRVEEVAVGTLLSVKTGEAIPIDGEVLSGR--GLVDESSLTGESVPVEKETEAFVWAGTTILSGY-LTIKTTALSADSAVARMVKLVEEAQHQRSNTELLVEKIAKYYTPGVVIAALVIGIAPWA----SGVH----NPTHYVYLALVLLVVACPCALVISTPVVITCGIAQAARLGLLVKGGTYLEVLGRLKVMAFDKTGTLSEGQFCVYSMLPI-DGIS------------------TLKEVLYWTTSVENKASHPLAAAIVTYARLKGV----E------P-SENVANF--EVIAGEGVSAEVDG-----H---------TIHIGNARMAARFGWDTAAA--VE--TLANWSSSGATVGWVGLDG--IAIGIFSVGDKLRSEAAEAVRELKKLGI--RVAMLTGDSNAAAVKVQNKIG-E-------MDVYAELIPEDKVRII--KELKH------------------HGTIAMVGDGINDAPALATADVGIAMGVAGSAVAMETADVALMTNDLRKLAAA-VRLGLDCRWKIAQNITFSFATKLLIIGLVAG-GYASLWGGVVADVGTCLAVIFNSRRILKKVE-----------HQ------AQ-----DKEYRPPC---------------------------------------------------------CSSARCEKIVLTSR--------------G-KGHKH-----GNNVGGFDR-TK---------G-------ERISAGFCESHSCSN-VPLDPTVQV-M---------------------------HKDCDP--------IKK-CLPEEIEV------------------------------------------------------------QNIEFIRMPRTS------EKDAGCCSSDTCNSRS-----TL----FQGALLEADFCEENCEG--------------------------------------RLLTKSQRR------DNMGHSGVVNKEQVSEYCSIRSCKHSSSTKTPSTLEVR---------------------------------EDSNQRS---SPSSITTYSICCSSDSCK--------------VSSNRNVMSLITEVS--------------KDSNSGGSTNEAVKLAV-------------------------------------GYCGNSNGNSSNCDGEASPANLAV------------------------VG----LSAAN-EQTSKPVTGSPDSCCADLSTKIVCQ------------------------------------------------------------------------------------------------------------------------------------------------------------------------------------------------------------------------------------------------------------------------------------------------------------------------------------------------------------------------
>Syntrichia_ruralis_38588@46901640.H1.1
-------------------------------------------------------------------------------------------------------------------------------------------------------------------------------------------------------------------------------------------------------------------------------------------------------------------------------------------------------------------------------------------------------------------------------------------------------------------------------------------------------------------------------------------------------------------------------------------------------------------------------------------------------------------------------------------------------------------------------------------------------------------------------------------------------------------------------------------------------------------------------------------------------------------------------------------------------------------------------------------------------------------------------------------------------------------------------------------------------------------------------------------------------------------------------------------------------------------------------------------------E--TRANWSNSGATVGWIGLDG--IAIGIVSVGDQLLPEAAEAVRGLKKLGV--RVAMLTGDSTAAASYVHDH-D-W-------XNRCIRXIAAVRTRFVRFKHLKE------------------HGVLAMVGDGINDAPALAAADLGIALVVAVSYVAMETADVALLTNDLRKASSGSETRAHLSMDHSGRTVAFTCVTKVLILGLAAG-EYCFSVCRGHSRFGTCLAVFSQLAILTKXXX------------------------------------------------------------------------------------------------------------------------------------------------------------------------------------------------------------------------------------------------------------------------------------------------------------------------------------------------------------------------------------------------------------------------------------------------------------------------------------------------------------------------------------------------------------------------------------------------------------------------------------------------------------------------------------------------------------------------------------------------------------------------------------------------------------------------------------------------------------------------------------------------------------------------------------------------------------------------------------------------------------------------------------------------------------------------------------------------
>Physcomitrella_patens_3218@18046267
-------------------------------------------------------------------------------------------------------------------------------------------------MPGVEVQAPVALPIVEPAPLPPRCQKHGVGDHYMVL-ENGRFAYL--SMPPQ---FSTVAMAAKLCVLDHRRDLRGGW-DPLALCCLQEVGHVHAHVHQ------------------GESTQDI-FL-----EQCMEDAGCALPMVRELAG----SIK-HVPTEVDHHHGTENCGHDLIAHG---DHFD--CLVPLHD--GSYMLSHAQRTETGN-----QKFIEHGRLVK--------------------VGETLGKLKRRPK--------------QLLDLFSFESPRKQGYEILSNVQTSLESCNKEKILKKKAAGLQSSRISKYRTPKNKVENQCCTEKKEE-HWHDTTVTIPKTSKTTGLSKTTIDVMGICCPNEVPLIKKLLEPIPGVEEVSVNVTSKTVTVLHDQLSASSSK---------------------------------------------------------------------------------------------------------------LVKALNDASMVA------SVHQR-GEW-----KA-AQ-KWP-SPW-TIASGILLGVSFFQYLY------H----PLKWVALGSVGVGIPPLVLRSIAAMKSF-IL-DINILMLIAVGGAIGLGDYLEAGSIAFLFTLADWLESRSSDKARAAIAAVVDLAPRSATLLSS--------GMGVRVEEVKVGTLLTVKAGELVPIDGTVTSGK--CNVDESSLTGESLPVEKDVGSIVWAGTVNMSGH-MTVKTTALAEDSAVSRMVRLVEEAQTQRSRTELLVEQIAKYYTPGIVLAAIIIAVVPWA----LHVH----SQRHWLYLALVLLVVACPCALVISTPVVTTCGIAQAARLGLLLKGGSHLEILGKLKVVALDKTGTLSEGHFRVTDIVGL-DGGS------------------NIHQILHWIASVENKASHPMATALVSFANQNGV----K------P-SEHVTDF--EVIVGEGVKANVNG-----R---------IIHIGNARMANRLGWDKAVA--KE--MIHLWSSQGATVGWIGVDN--MAVGVYGVADQLRTEAVEAVRNLKKLGI--KVAMLTGDSASAASFAHKKIG-E-------IEIHAQLLPEDKVHMI--QELKK------------------YGTTAMVGDGINDAPALAAADVGIAMGVAGSAVAMETADVALMTNDLRKLAIA-VELGRNCRWKIGQNVTLSFVTKIVIIGLAAS-GYASLWTAVMADVGTCLLVIFNSMRLLRPNS-----------CS------DH-----CCTTKEKQ---------------------------------------------------------K-AAQCATQHLSIQ--------------GKADNCC-----SKSVVNK---ML---------P-------DDRVINLCDDTLCSD-PLTQAPRSI-FPW--L-------------------KKHHGHHRS--------DHLHEVDKSIEN-EK---------------------------------------------------------LSIIGKQLTLDC------TSSASCCSSSSCHESE-----SG----AQNGKEK----------------------------------------------------------------SHLNSLTERVGREEHHKGEDECAGSKSIFVDKKLTMP---------------------------------KQENSSQ---S-------------------------------VNRFSNEELLIKIDE--------------VSKGERKFR---DKCNY------------------------------------DLPSIDSSHSHEDMQHEHLPIQETQ------------------------FE----QQLRKTEHPALAEDQRDSSACKKLFHETSWVGICSKNLSIETPQK---------------------------------------------QQEETHDPTSEVTSPCGLAVFSSLDI---------------------------------------------------------FAG--------KAQIDGLILESNLCAKAYNGPKVHSS------RPNSARKNVHDSLKKTNSAMVVPTPFPASKDITKETNAGNDYSEMLVCLEAF----KIPIQTDIETN-YRACDPTDTSNNKLSAVFKPSHEASN--------GVQSLMPESSPSKTGS-VLRIRVSDQSERVSVTEGKLLNKNSRLPVLKHSVSDRTLSTIDTVGHPHSLDKPDP
>Welwitschia_mirabilis_3377@74072987.H3.1
-------------------------------------------------------------------------------------------------------------------------------------------------------------------------------------------------------------------------------------------------------------------------------------------------------------------------------------------------------------------------------------------------------------------------------------------------------------------------------------------------------------------------------------------------------------------------------------------------------------------------------------------------------------------------------------------------------------------------------------------------------------------------------------------------------------------------------------------------------------------------------------------------------------------------------------------------------------------------------------------------------------------------------------------------------------------------------------------------------------------------------------------------------------------------------------------------------------------------------------------------------------------------------------------------------------------------------------------------------------------------------GRIAMVGDGINDAPALAAADLGIAMGVAGSNVAMETSDVALMSNDLRKIADA-VKLGKECLRTIYVNIVMSFVTKGLILGLAFA-GYASLWIAVVADVGTCLLVTFNSMLLLRHDR-----------SH------RSPRRHHHHHHKHNTI-------K----------NK-NK------------------------NSD---DKHEHEHEHGAGHEKD------------VKGH-AAAPC-----GLE-----------------EG-------I------GSNAP--N-SRCACD-CE-XPL--ASAGKRKT---XNMH---------------------------------------------------------C---DS-------------------------------------------------------------------------------------------------------------------------------------------------------------------------------------------------------------------------------------------------------------------------------------------------------------------------------------------------------------------------------------------------------------------------------------------------------------------------------------------------------------------------------------------------------------------------------------------------------------------------------------------------------------------------------------------------------------------------------------------------------------------------------------------------------------------
>Selaginella_moellendorffii_88036@15408435
-----------------------------------------------------------------------------------------------------------------------------------------------------------------------------------------------------------------------------------------------------------------------------------------------------------------------------------------------------------------------------------------------------------------------------------------MDIFSYQGPEGKGYEILAEEDDAVV-APRL-----------------------------------------AEDILNIPENFQQVARTVLNVMGICCPSEVPLVRKILEPLPGVKEVSVNYTSRIVTVLHDRLLTPEGR---------------------------------------------------------------------------------------------------------------LVKALNEARLDA------SLHHR-GEL-----KR-SS-NWP-SPW-TICCGILLLVSFFKHFW------N----PLKWFAIGAVAVGIPPIFMRSIASLRRW-IL-DINILMLIAVGGAIALTDYIEAGSIVFLFTLAEWLEGRSSEQARSALASGLD-VPRNAILAET--------GAMVPVDEVKLGSSIAVKAGEMIPVDGIIMSGE--CSLDESSLTGESKPVEKACGSEVWAGTVNLAGY-ITVQTTALAEDSAVSRMIKLVEEAQAKRSHFEQLVEKFAKFYTPALVATALGLALIPLI----AHTH----HEKHWLYLALILLVVACPCALVLSTPVAVACGIQHAARLGVVIKGGSYLEILAKIKCLAMDKTGTLTEGHFRVSEVVPV-GETE------------------DLQQILYWLTSVESRSSHPMAAALVTYASLQDV----V------P-SKSVTDF--QIIEGEGVSAVVDG-----H---------LVEIGNARLASRLGWSSTAI--------TKLKNQTGTVGWLGKDH--QLLAVFSLEDHVREEAAEAVSSLKRMKV--QIHMLTGDNHETAQSVQRKLG-G-------VTVHAGLLPQDKVRII--QELKE-----------------NHGVTGMIGDGINDAPALAAADVGFAMGLAGSAVAMETSDVFLMTDDLRKLSMV-ASLGRRVRTKVIQNVVISVGLKVAMLALSFA-GYGYLWMAVLVDVGACLLVISNSTLLLRGTG-----------KK------RS-----SGHHHH-----------------------------------------------------------H-GKNCKDHDHDHD--------------G---------------------GK---------Q-------CSKDDDHAGRTQCSD-HEHGAEKHQ-H---------------------------HRHPSH--------DHGHNHSHEHSH-H--------------------------------------------------------------SHDHHHHQ------DQGHSHCKKKHA--------------------------------------------------------------------------------------------------CGKGHSHAHC------------------------------------------------------------------------------------------------------------------------------------------------------------------------------------------------------------------------------------------------------------------------------------------------------------------------------------------------------------------------------------------------------------------------------------------------------------------------------------------------------------------------------------------------------------------------------------------------------------------------------------------
>Selaginella_moellendorffii_88036@15409342
-------------------------------------------------------------------------------------------------------------------------------------------------------------------------------------------------------------------------------------------------------------------------------------------------------------------------------------------------------------------------------------------------------------------------------------------------------------------------------------------------------------------------------------MGICCPSEVPLVRKILEPLPGVKEVSVNYTSRIVTVLHDRLLTPEGR---------------------------------------------------------------------------------------------------------------LVKALNEARLDA------SLHHR-GEL-----KR-SS-NWP-SPW-TICCGILLLVSFFKHFW------N----PLKWFAIGAVAVGIPPIFMRSIASLRRW-IL-DINILMLIAVGGAIALTDYIEAGSIVFLFTLAEWLEGRSSEQARSALASGLD-VPRNAILAET--------GAMVPVDEVKLGSSIAVKAGEMIPVDGIIMSGE--CSLDESSLTGESKPVEKACGSEVWAGTVNLAGY-ITVQTTALAEDSAVSRMIKLVEEAQAKRSHFEQLVEKFAKFYTPALVATALGLALIPLI----AHTH----HEKHWLYLALILLVVACPCALVLSTPVAVACGIQHAARLGVVIKGGSYLEILAKIKCLAMDKTGTLTEGHFRVSEVVPV-GETE------------------GLQQILYWLTSVESRSSHPMAAALVTYASLQDV----V------P-SKSVTDF--QIIEGEGVSAVVDG-----H---------LVEIGNARLASRLGWNNTAI--------TKLKNQTGTVGWLGKDH--QLLAVFSLEDHVREEAAEAVSSLKRMKV--QIHMLTGDNHETAQSVQRKLG-G-------VTVHAGLLPQDKVRII--QELKE-----------------NHGMTGMIGDGINDAPALAAADVGFAMGLAGSAVAMETSDVFLMTDDLRKLSMV-ASLGRRVRTKVIQNVVISVGLKVAMLALSFA-GYGYLWMAVLVDVGACLLVISNSTLLLRGTG-----------KK------RS-----SGHHHH-----------------------------------------------------------H-GKNCKDHDHDQD--------------G---------------------GK---------Q-------CSKDDDHAGRTQCSD-HEHGAEKHQ-H---------------------------HRHPSH--------DHGHNHSHDHSH-H--------------------------------------------------------------SHDHHHHQ------DQGHSHCKKKHA--------------------------------------------------------------------------------------------------CGKGHSHAHC------------------------------------------------------------------------------------------------------------------------------------------------------------------------------------------------------------------------------------------------------------------------------------------------------------------------------------------------------------------------------------------------------------------------------------------------------------------------------------------------------------------------------------------------------------------------------------------------------------------------------------------
>Selaginella_moellendorffii_88036@15408658
-----------------------------------------------------------------------------------------------------------------------------------------------------------------------------------------------------------------------------------------------------------------------------------------------------------------------------------------------------------------------------------------------------------------------------------------MDIFSYQTTDGRGYEILAEEDDAVVHSPRL-----------------------------------------AENILSIPENFQQVTRTVLSVMGLCCPSEVPLVRKILEPLPGVKEVSVNYTSRSVTVVHDKLLTPEGR---------------------------------------------------------------------------------------------------------------LVKALNEARLDA------SLHRR-GEL-----KK-AN-KWP-SPW-TICCGILLLVSFFKHFW------N----PLKWMAIGAVAVGIPPILMRSIASLRRW-IL-DINILMLIAVGGAIALADYIEAGSIVFLFTLAEWLEGRSSEQARSALASGLD-VPRNAILAET--------GAMVSVDEVKLGSSIAVKAGEMIPVDGTILSGG--CSLDESSLTGESKPVEKTCGSEVWAGTVNLAGY-ITVQTTALAEDSAVSRMIKLVEEAQAKRSHFEQLVEKFAKFYTPVLVATALGLALIPLI----AHVR----NEKHWLYLALVLLVVACPCALVLSTPVAVACGIQHAARLGVVIKGGSYLEILAKIKCLAMDKTGTLTEGHFRVSEVVAV-GETE------------------DLQQILYWLASVESRSSHPMAAALVTYASLQDV----V------P-SKSVTDF--QIIEGEGVSAVVDG-----H---------LIEIGNARLASRLGWSNTGS------IGSSFPTQTATIGWVGKDH--QLLAVFSLEDHVREEAAEAVRSLKRLNV--QIHMLTGDNNETAQDVQSKLG-G-------VTVHAGLLPQDKVRII--QELKE-----------------NAGVTGMIGDGINDAPALAAADVGFAMGLAGSAVAMETSDVFLMTDDLRKLGLV-VSLGRRVRTKVIQNVVISVGLKAAMLALSFA-GYGYLWMAVLVDVGACLLVISNSTLLLRGTG-----------KT------RS-----SGNHHR-----------------------------------------------------------H-GKNCKDHDHDQH--------------S---------------------SK---------Q-------SSKDDDHAERTQCSD-HEHAAEKHQ-L---------------------------HRHHSH--------DHTQQD-------------------------------------------------------------------------------------QTHSHCKN--A--------------------------------------------------------------------------------------------------C--GKGQSCCSVPKI-------------------------------------------------------------------------------------------------------------------------------------------------------------------------------------------------------------------------------------------------------------------------------------------------------------------------------------------------------------------------------------------------------------------------------------------------------------------------------------------------------------------------------------------------------------------------------------------------------------------------------------
>Selaginella_moellendorffii_88036@15414992
-----------------------------------------------------------------------------------------------------------------------------------------------------------------------------------------------------------------------------------------------------------------------------------------------------------------------------------------------------------------------------------------------------------------------------------------------------------------------------------------------------------------------------IARTRLNVLGICCAGEIPAIKMILEPLSGVEDVSVNYTTRTVTVLHNPFDRLVHTLNK-L---------------------------------------------------------------------------------------------------------YTAKALNEARMEA------SVLHE-GPH-----KSNPE-YKR-SLW-LLVSGVLLVLSFLYLFY------L----PFQWFAIGTILLGAPGIALKAVMSLKRL-RL-DVNVLMLIAIIGAMGLQNYIEAGSIVFLFSFADWLQLRAVKKANEALAFAADLVPQNATLADS--------GLPVPLKEIQLGTLISVKAGEMVPIDGVLISGE--SSVNESSLTGESRPVAKHVGDNVWAGTVNLSGY-LVIETISTAEDSALSRMIKLVEEAQSKRTHTELVVETFAKYYTPAVFLVATATTLIPLL----LYTS----YERHWLYLSLIIVVVACPCALVISTPVTATCAIAGAAKLGLIIKGGDCLELLASMKVVAIDKTGTLTEGHFRVLDFHVV-NCTET-----------------AKSELLQRIAGVESHSIHPVATAFVGYVRLLGI----K------P-SENVADF--RILEGEGVSAVVDG-----H---------LIEIGNTRLAFRRNWRTSMF--SQ--HLEEYEKQGATICWVGVNG--ELVGHFSAADKARSEAREAIENIKNSGV--KVLMLTGDNQSAAACVSHQLG-G-------IEFHAELLPRDKVTII--EQLKA-----------------SVGTTAMVGDGVNDAPALAAAHIGIAMGVAGSAMAMEIADIALMMNDLRRLAVL-RTVGKSYRNVVMQNIFFSLFTKLVVVGLAVA-GYTPLWAAVLADVGTCVLVTFNGMQLL----------------------------------------------------------------------------------------------------------------------------------------------------------------------------------------------------------------------------------------------------------------------------------------------------------------------------------------------------------------------------------------------------------------------------------------------------------------------------------------------------------------------------------------------------------------------------------------------------------------------------------------------------------------------------------------------------------------------------------------------------------------------------------------------------------------------------------------------------------------------------------------------------------------------------------------------------------------------------------------------------------------------------------------------------------------------------------------------------
>Klebsormidium_flaccidum_3172@325164755.H1.1
--------------------------------------------------------------------------------------------------------------------------------------------------------------------------------------------------------------------------------------------------------------------------------------------------------------------------------------------------------------------------------------------------------------------------------------------------------------------------------------------------------------------------------------------EVPLVLGILEPIVGVVKVTVNVPAKTVVVLFNPALVTDLQ---------------------------------------------------------------------------------------------------------------LVKALNAARLSA------RLHTR-GQV-----KQ-QRQKWP-APWYVLLCGVLLGISLIKYAF------A----PMEWVALASIAVGLPPILLNAIRSLRNF-IL-DINVLMTIAVSGALALKDFEEAASVVFLFAIANWLEGRTSERARCALEAVLSLAPDTAVLAET--------DEHVPTSTVPVKTILAVRPGDSIPIDGIVVKGA--STVDESSLTGESIPISKHAGSDVWAGTTNLAGF-LHVKTTALAADSAVARMVRLVEESQSARSRSERLV---------------------------------------------------------------------------------------------------------------------------------------------------------------------------------------------------------------------------------------------------------------------------------------------------LQKRGL--QVAMLTGDNAGAATTIGNLIDPS-------MAIHASLLPADKVTVL--QTLKQ------------------GGVTAMVGDGINDAPALAAADVGIAMGVAG---------------------------------------------------------------------------------------------------------------------------------------------------------------------------------------------------------------------------------------------------------------------------------------------------------------------------------------------------------------------------------------------------------------------------------------------------------------------------------------------------------------------------------------------------------------------------------------------------------------------------------------------------------------------------------------------------------------------------------------------------------------------------------------------------------------------------------------------------------------------------------------------------------------------------------------------------------------------------------------------------------------------------------------------------------------------------------------------------------------------------------------------------------------------------------------
>Chlorella_variabilis_554065@140903
---------------------------------------------------------------------------------------------------------------------------------------------------------------------------------------------------------------------------------------------------------------------------------------------------------------------------------------------------------------------------------------------------------------------------------------------------------------------------------------------------------------------------------------------------------------------------------------------------------------------------------------------------------------------------------------------------------------------------------------------------------------------------------------------------------------------------------------------------XXXRARDAVAAVLMLRPETAKLAA--------TGEAVPVGDVAPGTEVLVPPGESVPLDGTVLAGE--SAVEESLLTGESAPVARGPGAAVHAGTVNVGATTLLIRTTAAAGDTAVARMAALAAS---EQSPAEALVAKFARIYTPVILVSCALLAFLPWAWVA---PEDR-G---DWVYLSLQVLVTACPCALVLSTPATVVCALARAAGKGVLIKSGAALEALRRVSVVSFDKTGTLTRGSFQVVACQPA-A-------------------GWSARDLLRLLGSLERGSSHPLAAAVLGYAAAQGA----VC-------DAAVDGL--EVVPGAGLVAMVEG-----W---------RVAAGTAGLLELHAG------------------------------------------VSGPEVAAAQRAVDAEGA--TACLVAVDGRFAGWLSAGRR--------------------------------------------------PRAWVAHVGDGVNDAPALAAADAGIAMGMAGSAAALEAGSVALFTNDVRAVPAA-LLLARAAGATIWQNIGFAVVTKVAVLVPAAM-GRFTLWGAVLVDVGSSLLVVANALRLLKWRW-----------PV------SK-----PVAAKKDCCTSGSCSAA----------PAAAA---------ACHSQGPECGTKCSTG-G---DSHSHSNSCHDHSSERPA-------------AKAPSCC-----SAG-------------------------------------------KCGSAAPA--PK--PA---GC------S--RSIGYSHSHTQTPALAEQPPAKVASCCS-AGKYGSAAAAPTPTPAPAEQPAAKGPSC---CS----AGKCGSA-----AP------------------------A------PKPAGCGSSTGHSHSHTQTPALA----EQPPAKAPSCCSAGKCSSAAAI------------------------------------PTPTP----------------APAVLPAAKAPSCCS--------------------------------------------------------------------------------------------------------------------------------------AGKCSLAAPAPADAHAHSQTAAGSHACSHSHDV------------------------------------------------------------------------------------------------------------------------------------------------------------------------------------------------------------------------------------------------------------------------------------------------------------------------------------------------------------------------------------------------------------------------------------------------------------------
>Chlorokybus_atmophyticus_3144@372843285.H1.2
-----------------------------------------------------------------------------------------------------------------------------------------------------------------------------------------------------------------------------------------------------------------------------------------------------------------------------------------------------------------------------------------------------------------------------------------------------------------------------------------------------------------------------------------------------------------------------------------------------------------------------------------------------------------------------------------------------------------------------------------------------------------------------------------------------------------------------------------------------------------------------------------------------------------------------------------------------------------------------------------------------------------------------------------------------------------------------------------------------RFQVLHVEVL-EPA-------------------TRVKLLYFATSSGQKSGHPLAAAIVGTAAAEGI----ESSTRVDEFVSV---------AGKGLKAYIDG-----Q---------LILVGNRAMLHSESVCCDE-E-TIIPIEERWGQLGASLCWVSAGG--ELLGAVVVCDSARPEASEAIRSLHALGF--ACAVLTGDSPLSAQAVAKVAG-IEA-----DRVHAQMLPEEKL------KVEH--------------YRSVYKRVVHVGDGVNDAPALASADVGIAMGVGGAAVALEAAHVAIFTNDLRVLPAL-VRLSRVVRTVIIQNISISVVTKVVVLALAAV-GYFTLWGAVLVDAGTAVLVTLNGLSVLRWRG-----------LA------SI-----QQAAGRGD--------K---------CKA-SH-------------------------------------CCEGETIKQ------------KSCS-TDACCKRHTTTSP---------------CGRH-------E------GESEA--T-SLGSNKCCSVLPKNIINNNNTAL---EDTC---------------------------------------------------------CAQTSS-----GCCGTPDACGAAV----EC-----------CDGCEQME------ACGSSSSSSNQLPEVV-----RP----A----CA--CCA---------------------------------------------------------------------------------------------------------------------------------------------------------------------------------------------------------------------------------------------------------------------------------------------------------------------------------------------------------------------------------------------------------------------------------------------------------------------------------------------------------------------------------------------------------------------------------------------------------------------------------------------------------------------------------------------------------------------------
>Chlorella_vulgaris_3077@60160
----------------------------------------------------------------------------------------------------------------------------------------------------------------------------------------------------------------------------------------------------------------------------------------------------------------------------------------------------------------------------------------------------------------------------------------------------------------------------------------------------------------------------------------------------------------------------------------------------------------------------------------------------------------------------------------------------------------------------------------------------------------------------------------------------------------------------------------------------------------------MQHVP-----A---GAEVPVDDVLVGDSLLVRPGDKVPLDGLVTQGT--SRLDHSMLTGESAPVKRGLGEEVFGGTVNCGDGALTVQATAAAADSTVARMARLVEE---------TFVVRFAKWYTPIVVAACLCLALIPLAA----RVDDP-K---WWVYLALQILVTACPCALVLSTPVTMVAALAAAAKQGVLIKGGQVLEALAAAKVVTFDKTGTLTEGRCRVVMTKAL-GGA-------------------DEARMLSLAGSAERTSSHPVAAAIVGCAAARGS----AVDLPVAA---------CTSVPGQGIVAEVDG-----V---------PVAIGNARMLAEQSIHHDG-A-LVAAI----------------------EADWSAQDAPRPEAAEAVRALRSAKL--TVAMLTGDNAGAARSVAAAAG-LDP-----VSVHSSLLPEDKLRQA--LQVEA--------------YRAKFGKVVHVGDGINDAPALAAADVGVAMGANGAAIAVEASDVALFTSDLRCLAPV-ISLGRLSRRKIIENISLSVVTKXXX--------------------------------------------------------------------------------------------------------------------------------------------------------------------------------------------------------------------------------------------------------------------------------------------------------------------------------------------------------------------------------------------------------------------------------------------------------------------------------------------------------------------------------------------------------------------------------------------------------------------------------------------------------------------------------------------------------------------------------------------------------------------------------------------------------------------------------------------------------------------------------------------------------------------------------------------------------------------------------------------------------------------------------------------------------------------------------------------------------------------------------------
>Coccomyxa_subellipsoidea_574566@27387189
---------------------------------------------------------------------------------------------------------------------------------------------------------------------------------------------------------------------------------------------------------------------------------------------------------------------------------------------------------------------------------------------------------------------------------------------------------------------------------------------------------------------------------------------------------------------------------------------------------------------------------------------------------------------------------------------------------------------------------------------------------------------------------VALGAVALEGPLVGLKAFASLRN-KVL-DINALMFLAVVGAVALQDYVEGAAVLVLFGFAQWLEARSSRAARDAISSVLALKPETAILAD-----T---GAEVPVDDVLVGDSLLVRPGDKVPLDGLVTQGT--SRLDHSMLTGESAPVKRGLGEEVFGGTVNCGDGALTVQATAAAADSTVARMARLVEEATSRQSPMETFVVRFAKWYTPIVVAACLCLALIPLAA----RVDDP-K---WWVYLALQILVTACPCALVLSTPVTMVAALAAAAKQGVLIKGGQVLEALAAAKVVTFDKTGTLTEGRCRVVMTKAL-GGA-------------------DEARMLSLAGSAERTSSHPVAAAIVGCAAARGS----AVDLPVAACTSVPGNFLCWPATGQGIVAEVDG-----V---------PVAIGNARMLAEQSIHHDG-A-LVAAIEADWSAQGATVSWVAADG--LLVGVFAVADAPRPEAAEAVRALRSAKL--TVAMLTGDNAGAARSVAAAAG-LDP-----VSVHSSLLPEDKLRQA--LQVEA--------------YRAKFGKVVHVGDGINDAPALAAADVGVAMGANGAAIAVEASDVALFTSDLRCLAPV-ISLGRLSRRKIIENISLSVVTKVAVLVLAAL-GKFSLWAAVAVDVGTALLVIANGMTLLR---------------------------------------------------------------------------------------------------------------------------------------------------------------------------------------------------------------------------------------------------------------------------------------------------------------------------------------------------------------------------------------------------------------------------------------------------------------------------------------------------------------------------------------------------------------------------------------------------------------------------------------------------------------------------------------------------------------------------------------------------------------------------------------------------------------------------------------------------------------------------------------------------------------------------------------------------------------------------------------------------------------------------------------------------------------------------------------------------
>Micromonas_pusilla_564608@27345982
---------------------------------------------------------------------------------------------------------------------------------------------------------------------------------------------------------------------------------------MRDDDRGGLLVPPDSTPSSGGYVDSNTPRKR------KRITTYPRDDPGWLAPFNAL-VFKYPTAM-------FL---------LAMFLLAAAPA----------------------LMDHGAVDVTRAKLGSTDGGVGAGRYMPL-VREKEARAGADETTT--TTAAEAEAARPRPLVFAAADDDRGGDLSEKSSLLGEKNKRSSSD----DFA---------------SHL--------------------------E--AIHVAVRDEHAGGDEPSSHARLKVLGICCPSEVPLIHGILDKRPGVRAVKVIVPTKTVLVEHAPSVASAASIVD-ALN----RARLQASIANVVGDGRDYGGK-------------------------------------------------------------------------------------------------------------KSKCADV-PLPPWTI--LIACALLLVSLLHY----AGDEGDDIYHLRWLALVAVAIGSPPIVRKAIASLRNG-VV-DINTLMMCAVAGACALQEFGEAAAVVALFGISEWLEDRAMGRASSAMGAVLALRPERATRAAE-------PGEPVAAEDVRVGEVVLVKPGEKVPLDGVVVAGG--SAVDESALTGESVPVKKTIGSKVYGGTVNQGGV-LEVEVTALAGDSAVARLVRMVEEAQAQRSDVERAVETFAKHYTPIVVLAAILLATVPFAA----GE-TS-T---KYVYIACVLLVVACPCALVLSTPVVAVCGLTRAARRGMLVKGSAHLERLGKLRVICVDKTGTLTEGAFALTAATLA-TPVTSGGGVG-----KPPRPALGAGALLRWACALELRASHPVASAILAGAGAAVR----V-A----AKACDVRDF--TTLPGEGASATVDG-----R---------LVEVGGPALASRRGWIDDD-A-TLASAVASWERQGATVVWVGID-G-AVAGALRCEDATRITAAGAVTRLKNLGT--EVIMLTGDNEGSAQRVAAEVG-IDQ-----ANVHARLSPARKMEEI--VERVGALERAANARGSLRRRFAGRGTLAMVGDGVNDAPALGAADVGVAMGVAGAAAAMETADVALLTNDLSRVGEA-VAIGRLCVKKIKQNIVFSIVAKAIVLVLSLM-GYTGLWEAVVADVGTALVVILNGMTVLNARS-----------TE------RA-----GEDPGMIGSG----------------------------------GSVAGAAAGIFFG-G---KDACVAKTHHAREFFPAS-------------PTLQRQR-----AED-------------------------------------------E----SHG--VV--DV---EM------G--LVAGRAHSHSHSHSH----------SPP-KTKVFDKNTLPNPPPSPATSPTKASDPA---TG----ASS------------------------------------------------------------------------------------------------------------------------------------------------------------------------------------------------------------------------------------------------------------------------------------------------------------------------------------------------------------------------------------------------------------------------------------------------------------------------------------------------------------------------------------------------------------------------------------------------------------------------------------------------------------------------------------------------------------------------------------------------------------------------------------------------------------
>Micromonas_sp._296587@27404226
-----------------------------------------------------------------------------------------------------------------------------------------------------------------------------------------------------------------------------------------------------------------------------------------------------------------------------------------------------------------------------------------------------------------------------------------------------------------------------------------------MTSPEA-IVLAVD--------SEHLGGAEPSTHTRLKVQGICCPSEVPLIHSILDKRPGIRAVKVIVPTKTVLVEHAAKAAPADSIVD-A----LNAARLQASLASAGGESSSH------------------------------------------------------------------------------------------------------GGGDASDL--GRCCGAG-STP-PVP-ILLACAFLAV--SLLHYVG-----GDFEHLRWVALGAVVVGIPPIARKAAGSLRN-GVV-DINTLMTVAVAGACALQDFGEAAAVVALFGVSEWLEDRAMGRASSAMGAVLALRPEKARRLA-----S--PEKEVPVEDIKVGEVVLVKPGDKVPLDGVVVEGS--SAVDEAALTGESVPVPKSTGNEVYGGTVNQGGT-LEVRVTAPAADSAVARLVRLVEEAQAARSGVERAVETFARHYTPVVVLAALLLATVPYAA----GHTG--P---KYAYMACVLLVVACPCALVLSTPVVAVCGLTRAARRGMLVKGSAHLERLGRLKEICVDKTGTLTEGRFTMTQVKLA-TPRTE----G-----EKPRPALGAGALLRWACALELRASHPVAAAVLAGSGAAVR----I-----AAKQCKVTEF--ETLPGEGASARVDG-----K---------LVEIGGPALARRRGWGRDD-P-ALAAAAAEWERAGATALWVGVEG--DCAGALRCEDALRATAPGAVASLRKRGA--EVVMLTGDNQGSALRVARACD-IPN-----GNVLAGMTPARKMEEV--VGRVAKLEAAAGGPKSLRRRFIGRGTLAMVGDGINDAPALGAADVGIAMGVAGSAAAMETADVALLTNDLSRVAEA-IAIGHMCLVKIRQNIAFSIVAKGIVLVLSLM-GYTGLWEAVVADVGTALVVILNGMTVLSGVK-----------ES------KE-----QGNEVEGCVS---------------------K---------AAENELPAHTHAHSH----------------------------------------------------------------------------------------------------------------------------------------------------------GGAAGN-HG------YSHAGAGGA-----------------------------------------------------------GTGGCDSSGQTDGPFRLK---G----TAGSEAEVSSCANKKC-----------------------------------------------------------------------------------------------------------------------------------------------------------------------------------------------------------------------------------------------------------------------------------------------------------------------------------------------------------------------------------------------------------------------------------------------------------------------------------------------------------------------------------------------------------------------------------------------------------------------------------------------------------------------------------------------------------------------
>Ostreococcus_sp._385169@21022
---------------------------------------------------------------------------------------------------------------------------------------------------------------------------------------------------------------------------------------------------------------------------------------------------------------------------------------------------------------------------------------------------------------------------------------------------------------------------------------------------------------------------------------------------------------------------------------------------------------------------------------------------------------------------------------------------------------------------------------------------------------------------------VALGAVVIGLPPILHRAFRSLRI-GVI-DINTLMTLAVVGACALQEFGEAGAVVALFGLSEFLEDRTLRTATTAMGSVLALQPQFARRLS-----A--SDIEVPIEDVAVGETVLVRPGESVPLDGVVVGGS--SVVNESMLTGESVPLPKSPGDEVFGGTINQGGV-LEVKISAVASNCAVVRLIRLVEEAQASRSNIERTVEKFARFYTPAVIFGALLLAITPYAE----GETG--T---RPAYTACVLLVVACPCALVLSTPVVVVCGLTHAARRGMLIKGSVYLERLGRLRVVFIDKTGTLTDGCFSLVDIRLA-TPQND----G-----Q--TPTFSESELLLWACALESRASHPVATAVLAGAGAATR----L-----AAKTCVVNHF--ETLPGEGASALVDA-----K---------KVEIGGTALANRRNWRASD-V-SLASTVEEWERAGATAIWLGVDE--EVAGAFRCEDTIRHDAPAAVARLRDAGV--EVTMLTGDSQGSAARVAKSCG-IYP-----ANVHAELSPSRKLEEV--KSRINDLQSDTLNAGGLFGSLCGRGVVAMVGDGINDAPALATADVGVAMGVAGTAAAMETADITLLTNDLGRLAEA-VALGNACLVKIRQNIYVSIGAKSVILALSLM-GRTGLWEAVIADVGTALAVILNGMTML----------------------------------------------------------------------------------------------------------------------------------------------------------------------------------------------------------------------------------------------------------------------------------------------------------------------------------------------------------------------------------------------------------------------------------------------------------------------------------------------------------------------------------------------------------------------------------------------------------------------------------------------------------------------------------------------------------------------------------------------------------------------------------------------------------------------------------------------------------------------------------------------------------------------------------------------------------------------------------------------------------------------------------------------------------------------------------------------------
>Ostreococcus_lucimarinus_242159@27416072
---------------------------------------------------------------------------------------------------------------------------------------------------------------------------------------------------------------------------------------------------------------------------------------------------------------------------------------------------------------------------------------------------------------------------------------------------------------------------------------------------------------------------------------------------------------------------------------------------------------------------------------------------------------------------------------------------------------------------------------------------------------------------------VALASVAVGIPEIALKAFGSLRN-GIV-DINTLMGIAIVGACALQDFGEAAAVVALFALSEWLEARAMAKTSRAIGAVLALRPETARRRG-----D---TALVAVEEVKVREVVLVKPGEKVPLDGEIVAGA--SAIDESALTGESMPVPKRVGDVVYGGTLNQGGI-LEIRVSCVAADSAVSRLVRLIEEAQASRSSSELAIERFARVYTPVVIIAAALVMIVQYSS----GVKG--N---EPAYLACVLLVIACPCALVLSTPVVAVSALTVCAQRGVLVKGSAHLERLGRIERVFMDKTGTLTRGSFTLTAVRLV-RPARN----GD----ENQRPALGVGALLRWLCALESRSSHPLAHAVLRGAGAAVR----V-----ASEQCVVEDF--ETIDGQGAKAIVDG-----R---------RVEVGNGELALENAWDAND-V-ELTNMANTWESEGGTVVWVGVDG--RLAGIIRCDDVVRPTAAKAVDDLRKIGA--EVEMITGDNPGSAEYLRARVG-VNP-----THVRASLKPQDKLRII--GEAIEALENK---SSKIALKLFGRGTVAMVGDGINDAPALTAADVGVAMGVAGTAAAMETADVALMTNDLSLLVDT-IVLGRECVRKIRQNVIFSVTTKLVVLVLSIL-GYTGLWQAIAVDVGTALLVIFNGMSILRERN-----------NR-----------------------------------------------------------------------------------------------------------------------------------------------------------------------------------------------------------------------------------------------------------------------------------------------------------------------------------------------------------------------------------------------------------------------------------------------------------------------------------------------------------------------------------------------------------------------------------------------------------------------------------------------------------------------------------------------------------------------------------------------------------------------------------------------------------------------------------------------------------------------------------------------------------------------------------------------------------------------------------------------------------------------------------------------------------------------------------
>Ostreococcus_tauri_70448@15479
------------------------------------------------------------------------------------------------------------------------------------------------------------------------------------------------------------------------------------------------------------------------------------------------------------------------------------------------------------------------------------------------------------------------------------------------------------MG---------------ETA--------------------------A--TIAAKLALEARGGNEPSTRTRLSVNGICCPSEVPLIHKILGKLEGVREVKVIVPTKTVLVEHAATAVSAETIVD-ALN----AARLQAHVSDTKGPGESNSKG------------------------------------------------------------------------------------------------G---------R--GRDGIRG-NAPPLRI--SLGWFFFVVSLFHY----IGGD---AEHLEYVALGSVAVGLPEIAMKAFASFRNG-VV-DINTLMAIAIVGACALRDYGEAAAVVALFTFSEWLEARAMARTSRAIGAVLALRPEIARRRG--------DATPVAVEEIAVNDVVIVKPGEKIPLDGEIIMGA--SAVDESALTGESMPIQKRVGDAVYGGTVNQGGV-FEVRVSCIAENSAVSRLIRLIEEAQASRSSSEVAIERFARVYTPLVILAASLVMVIQYAM----GA-SG-T---EPVYLACVLLVIACPCALVLSTPVVAVSALTLCAQRGVLVKGSAHLERLGRVERIFMDKTGTLTRGSFALTSIRLV-RAP---RNGG-----DAHRPALGVGSLLRWLCALESRSSHPLANTILRGAGAAVR----V-A----AERCTVDDF--ETIDGQGARATVDG-----K---------CVEVGNGDFAAERDWDESD-V-ELTKTAKRWEKEGGTVLWVGVD-G-ILAGVVRCDDVIRPTAAKAVADLRKMGA--TPEMITGDNPGAAAFVREQVG-LDA-----TRVRASLKPQDKLTII--GEAIKELEN---KTSKLEMRVFGRGTVAMVGDGINDAPALTAADVGVAMGVAGAAAAMETADVALMTNDLNRVVEL-IALGKTCVRKIRQNVTFSVTTKLIVLVLSIL-GYTGLWQAIAVDVGVSLLVILNGMSILRDEG-----------KS------DE-----DGELATVQCV----------------------------------GELARQQEESERE-A---A-------------------------------------------------------------------------------------------------------------------------ALIAMNVVTTDA----------AVK-RPAPLAKLPFALPPPKVTSHRH------------------------------------------------------------------------------------------------------------------------------------------------------------------------------------------------------------------------------------------------------------------------------------------------------------------------------------------------------------------------------------------------------------------------------------------------------------------------------------------------------------------------------------------------------------------------------------------------------------------------------------------------------------------------------------------------------------------------------------------------------------------------------------------------------------------------------
>Aplanochytrium_kerguelense_702273@93495
----------------------------------------------------------------------------------------------------------------------------------------------------------------------------------------------------------------------------------------------------------------------------------------------------------------------------------------------------------------------------------------------------------------------------------------------------------------------------------------------------------------------MSKQKSSSVISEIHVGGLCCASEVPIVDEVVGRRSGVFEVNVNVVLKMAVVNHDPSIISAEKMVE-ALN----DEGLKASILKDGNANSTMANP-----------------------------------------------------------------------------------------------SP---------E--KTERLTS-VLPQWNV--TVATILLLVSLLQY----LENPS-WMKELKYVALGSVALCLPKVLYNSLSRLRVG-IL-DVTTLMSLASIGGIALGEYSEAAAVITIYALSDWLESRASSRIRLEIKGLIDLSRDYAILARNDNLL-GPKGTRVPVEQVPIGSALSVPDGGKFPVDGVVISGE--TYADESAFTGESLPVQKRKGSPVSAGTINVGGNYVEIVSTCLSEDTAVSKMVKLMKETAANTSPTEQFVEKVARVYSLIIFFTSLAMASIPWAF----GRETG-Q---RFFMYSLVLLVIGCPCALVISTPIAYVCALAHAAHNGILIKGGRHLETLGALKSIGIDKTGTITDGSFKLQSIEIN-RES--------------DSNPLSIEQIMHIIYCIENGSSHPIATTLCQAALRFAV----Q-------HQGAVDMD--ELLDAFDTMGNVQK-----DAN-DSKDERTYYVGNKAMALRLGWASNS-S-GFLSLCDTWEGQGFSYCIFGDE-S-KPIAAFCIGDSVRKESREAVERLHRLGI--SVTMLTGDNIGAAKHVCQQVG-IEN-------FYASLRPEEKQKHV--NQLA--------------------EKVCMVGDGVNDALSFAAADLSIAMGCMGSTIAIETADIALMDDNLLKLEDA-ILIGKQTLRKIKQNIIFSIGLKLLVVGITFGVPYPSLWLAIVSDVGAMLLVTLNAMTLLDKRK-----------SD------PA-----PLVGEQSSKV---------------------R---------RSEQCS------F----------------------------------------------------------------------------------------------------------------------------------------------------------------------------------------------------------------------------------------------------------------------------------------------------------------------------------------------------------------------------------------------------------------------------------------------------------------------------------------------------------------------------------------------------------------------------------------------------------------------------------------------------------------------------------------------------------------------------------------------------------------------------------------------------------------------------------------------------------------------------------------------------------------------------------------------------------------------------------------------------------------
>Aurantiochytrium_limacinum_717989@142191
MDKADLLEEQPDDPVQENLATPQDGNSDGGLTNGAAEGESATKKKPCSKGCCGN-KSSKAQEGETP--AVAT-----------AG-----KVSAA---DGEEPSSS-QEEPRAEAVAA--ETSETKSNCSKGCCGKKK-----------------EAKILPAVTPEASCKDK----CCGSSNQESIS-VAVPVAHPVSEAKSEPSCSDGCCSKPK--------LETNKIEDGHGHDHGHDHGHSHGHADEGDACCTATPVKA------KPCDNSPADGCCRGDQICFA-KATMDPFD-------NSPC---CPPESTCCADPDLGM----------------------VLDDYDIAAPLNEKIKASLSSDHVLLKRL-CCNGEARVAQQALFM--LNG----------------VRHVRVDVETKRMLVEYEDALISIKSIL-ALL---------------NEK--------------------------S--LGAKLLPKDGRVDTRIFVTSTFNIGKLCCSSEAQIIYRVLTPLDGVEDIRPNVVLKKLTVKHAPVAVPCEMIRK-LLD----DQGLEPQITKNGDLLLPSPAGVKAEFLIQNLFDESGAGKIRELLARNAGISKIDIDVNAKLLTVYFEPKMITATEMSNLLQAGGFDAEATGSGNDV--------VIPMQSGGQSVEDK---------V--GPMEPVA-IWPKWNV--NLALLCWGASLAHY----WPHFG----FMKYLALGAVACCLPPIALSAMNRITYG-VL-DINMLMTLAVIGAIALHDYSEAAAVVTLFSLSDWLEARASSKVRSAMNSLMQLAPETAILAETIPGL-GTEGSVVSVELIPVGARLRVRPGDKFPVDGKLVDDAKETHANESNLTGESRPVRKGPGDEVSAGTINLDTY-VEILCTREHEDSTVARMIRLVEEASNQRAPTQQLIEKIARIYTPVVFIVAILLATVPFAY----SRKVG-Y---ESIYVALVFLVVACPCALVISTPMAYVCGLASAAQRGILVRGGSHLETLGRLKTMAMDKTGTLTLGQFQVVSVEMV-P-----------------HAPFSREEMLSLVCDAERQSSHPIALALLKAEKSRAS----KV-----KSDFELAHT--ELIPGQGILASFRQ-----KKEKSSSSDMILLIGNRALAESKGWPQSC-P-ELAYRIREAEDRGLTALWVGTQ-SFGAVGYVSLGDQLRPESREAVAALHDRGV--RVVMLTGDNPGAARAISADAD-VDE-------FHASLRPEDKVACL--AKME--------------------GIKGMIGDGVNDAPSLAAADVSVSLGCIGTAVALETADVALMQDDLLSLVEA-VDIGRSCFRVIVQNVTFAIVLKIAVLVVTLT-LYSSLWLAILADVGGMLLVTLNAMTLLSKRR-----------SI------SY-----KRGAIMPSDE---------------------S---------ESHAYG------TFA--------------------------------------------------------------------------------------------------------------------------------------------------------------------------------------------------------------------------------------------------------------------------------------------------------------------------------------------------------------------------------------------------------------------------------------------------------------------------------------------------------------------------------------------------------------------------------------------------------------------------------------------------------------------------------------------------------------------------------------------------------------------------------------------------------------------------------------------------------------------------------------------------------------------------------------------------------------------------------------------------------------
>Schizochytrium_aggregatum_876976@84170
-----------------------------------------------------------------------------------------------------------------------------------------------------------------------------------------------------------------------------------------------------------------------------------------------------------------------------------------------------------------------------------------------------------------------------------------------------------------------------------------------------------------------------------------------------------------------------------------------------------------------------------------------------------------------------------------------------------------------------------------------------------------------------------------------------------------------------------------------------------MDALATLNPDRATLVSG---------QVVSAESVQVGTALAVQEGEQFPLDGTLVEGA-STMADESVLTGESKPVRKTAGQQVWAGTVNVGSY-VEMVATAKHEDSSASKIIHLIQSY-SDRAPTEQLVERAAAIYTPLVFIAAIGLATIPWAV----GD-RG-P---ELTRAALVLLVVACPCALVISTPISYVCGLANAAKNGIMIKGGRHLESLGQVKHVCLDKTGTLTHGRFAAQHLEVL-DDPGV-----------------SQPRALALLVAVQRAASHPLSIALAAAAEPRLGPEGAQVLR-----GLKVSSC--NAIPSEGITAKVSGLGESRQ---------TVMAGNMKLAKRMRWTNSH-P-AWARKVNEWAELGLTSGWLGTEVD-GPLVVFAVGDEPRPEAAHAVASLHALSI--ETHMLTGDNPPVAQAVGAQVG-VV-------DIHAGLLPEDKARYV--DSLP---------------------KAAMVGDGVNDGPALAAAMVSVALAEIGSAVALDTADVALMRDDLRALPAA-IKLGRRTLTKIRQNLTFSVVSKAAILSVTMT-VYPSLWLAIAVDVGGMLLVTANAMLLLN---------------------------------------------------------------------------------------------------------------------------------------------------------------------------------------------------------------------------------------------------------------------------------------------------------------------------------------------------------------------------------------------------------------------------------------------------------------------------------------------------------------------------------------------------------------------------------------------------------------------------------------------------------------------------------------------------------------------------------------------------------------------------------------------------------------------------------------------------------------------------------------------------------------------------------------------------------------------------------------------------------------------------------------------------------------------------------------------------
>Fragilariopsis_cylindrus_186039@168079
------------------------------------------------------------------------------------------------------------------------------------------------------------------------------------------------------------------------------------------------------------------------------------------------------------------------------------------------------------------------------------------------------------------------------------------------------------------------------------------------------------------------------------------------------------------------------------------------------------------------------------------------------------------------------------------------------------------------------------------------------------MLSY--VG-----GTWAYLSYLGLVSIVFGIPPIANKALRTARR-GMI-DTNVLMFLAVVGAVCLKQFDEGAAVTFLFSMSEWLEDRATSRANAALTSIVNLKPERANIIQPKT--K--ELIVVPATSVPVGAMVAVKSGDKIPCDGVIAEGT--STVDESSLTGESRPVKKGPGDEVSGGTVNSGNTQIVVQTTHTSDDSAVSRLIRLVEEAQANRSETEKIVDSFAKVYTPCVVISAISLCTFPWLW----GDEIG-R---DWMARGLSLLVIACPCALVISTPISYVAGLAATAQNGILVKGGVHLEALGQLKHVCFDKTGTLTVGDFKLLKLDVI-GK-KN-----------------ERKDVLQYLALMEDRATHPLAKSLVDGIKAEGI----TIPT-----SLFVKDH--TFLAGEGVLGIIND-----S---------KVYVGNERLFRRLGMFESI-PLEQRKEVESWEAMGGTIGFMSIENQ-GVVCAYCVADAPRPEAAQVLKELEGMGI--NVTMLTGDKKETALLIGKKIG-LAE-----RNIKSELLPEEKLALV--SEMKIETD---DVNPLLALFFSKPRLVLMCGDGVNDAPSLVAANVGVAMGA-GAALAMETADVTLMDSHLTKLTYS-IKMGRSVIGKIRQNVVFSIVVKLVVLTLTLM-NKVGLWAAIGSDVGSMIIVTLNGMSLLPKKR-----------AT------NK-----GTDSSSTITV------------------------------------------------------------------------------------------------------------------------------------------------------------------------------------------------------------------------------------------------------------------------------------------------------------------------------------------------------------------------------------------------------------------------------------------------------------------------------------------------------------------------------------------------------------------------------------------------------------------------------------------------------------------------------------------------------------------------------------------------------------------------------------------------------------------------------------------------------------------------------------------------------------------------------------------------------------------------------------------------------------------------------------------------------------
>Fragilariopsis_cylindrus_186039@176342
---------------------------------------------------------------------------------------------------------------------------------------------------------------------------------------------------------------------------------------------------------------------------------------------------------------------------------------------------------------------------------------------------------------------------------------------------------------------------------------------------------------------------------------------------------------------------------------------------------------------------------------------------------------------------------------------------------------------------MDGS--AS-------SI-RPS-VVICGVFWIISMLSY--IG-----GTWAYLSYLGLVSIVFGIPPIANKALRTARR-GMI-DTNVLMFLAVVGAVCLKQFDEGAAVTFLFSMSEWLEDRATSRANAALTSIVNLKPERANIIQPKT--K--ELIVVPATSVPVGAMVAVKSGDKIPCDGVIAEGT--STVDESSLTGESRPVKKGPGDEVSGGTVNSGNTQIVVQTTRTSDDSAVSRLIRLVEEAQANRSETEKIVDSFAKVYTPCVVISAISLCTFPWLW----GDEIG-R---DWMARGLSLLVIACPCALVISTPISYVAGLAATAQNGILVKGGVHLEALGQLKHVCFDKTGTLTVGDFKLLKLDVI-GK-KN-----------------KRKDVLQYLALMEDRATHPLAKSLVDGIKAEGI----TIPT-----SLFVKDH--TFLAGEGVLGIIND-----S---------KVYVGNERLFRRLGMFESI-PLEQRKEVESWEAMGGTIGFMSIENQ-GVVCAYCVADAPRPEAAQVLKELEGMGI--NVTMLTGDKKETALLIGKKIG-LAE-----RNIKSELLPEEKLALV--SEMKIETD---DVNPLLALFFSKPRLVLMCGDGVNDAPSLVAANVGVAMGA-GAALAMETADVTLMDSHLTKLTYS-IKMGRSVIGKIRQNVVFSIVVKLVVLTLTLM-NKVGLWAAIGSDVGSMIIVTLNGMSLLPKKR-----------AT------NK-----GTDSSSTITV------------------------------------------------------------------------------------------------------------------------------------------------------------------------------------------------------------------------------------------------------------------------------------------------------------------------------------------------------------------------------------------------------------------------------------------------------------------------------------------------------------------------------------------------------------------------------------------------------------------------------------------------------------------------------------------------------------------------------------------------------------------------------------------------------------------------------------------------------------------------------------------------------------------------------------------------------------------------------------------------------------------------------------------------------------
>Fragilariopsis_cylindrus_186039@206868
------------------------------------------------------------------------------------------------------------------------------------------------------------------------------------------------------------------------------------------------------------------------------------------------------------------------------------------------------------------------------------------------------------------------------------------------------------------------------------------------------------------------MGGGLVVRSTFMCKGICCSSEIPAIMECLSPVDGITNILINVPLKHVIVDHALTKTVSATMVQGILN----KHSFKATIMKDDHQSENDHN-------------------------------------------------------------------------------------------------N---------D--TNKSIFC-KLSTIIT--IISGVAWVISLFLI----LY------KPLNYVGIVSVVLTFPPIAMKAFKSLRRY-RF-DVNVLMAFAMVGACGLQEFMEAAAIGFLFSISDYLAHFTSKKARDALQKIVELKPESANLIHP---Q-TKELILISVESVPIGALVAVKSGDKVPCDGVVVEGT--STFDESSLTGESRPIQKSANDEVSGGTVNSGNTQIIVQTTSNSEESAVSRLVKLVEEAQANRSETEQLVDRIANVYTPVILVAALCMLTIPWAF----GVDVG-K---RWMNTALVLIVAACPCALVISTPVSYVAGLAAAAQKGVLVKGGAHLEALAVVQQIYFDKTGTLTEGNFKMLELDVL-KSNA-------------NAAELDRTTILEYLYLMEERAAHPLSIALAEGAKKEGV----NIQ----DNKYELTDH--NFMAGEGVEAIING-----M---------KVNVGNERLFRRLDMFDSL-PESEKAKVQGWELMGATIGFMSIG-DHGIVCSYCAADAVRPESKQVLAEFRKMGI--NIIMLTGDNRKTAIAIGTPIG-LTE-----DMIKSGLLPAEKLDIV--CKTTEEFEA------RGTSIFVKQKTVLMCGDGVNDAPALAAANIGVAMGH-GAALAMSTADVCLLDSSLFKLVYA-LRMGKAVKAKIVQNVTFSIVVKIIVVVFALL-GRLDLLWAIVSDIVGMVIVTTNGMLLLTGNK-----------TI------EK-----KKANKTNEMK---------------------K---------AE--INITKITSFD---------------------------------------------------------------------------------------------------------------------------------------------------------------------------------------------------------------------------------------------------------------------------------------------------------------------------------------------------------------------------------------------------------------------------------------------------------------------------------------------------------------------------------------------------------------------------------------------------------------------------------------------------------------------------------------------------------------------------------------------------------------------------------------------------------------------------------------------------------------------------------------------------------------------------------------------------------------------------------------------------------------
>Phaeodactylum_tricornutum_2850@Phatr52367
-------------------------------------------------------------------------------------------------------------------------------------------------------------------------------------------------------------------------------------------------------------------------------------------------------------------------------------------------------------------ME----------------------------------------------------------RA--LNKQG------------------------------------------------------------L-GASILRDGTFTTAATSKPKTTGASVKSTFYVAHICCASEIPAINQVVEPLSGVLAVSINVTSKMVYVTHDTTSIAASQICA-V----LNEQGFGAEVKSDGGEN---------------------------------------------------------------------------------------------------------------FI--VN-------YP-KPA-ITLSGICWFLSMLSL--LG-----GQLDILKYVGLAAVAFGLPTISGKAFRTLSR-WQF-DTNCLMFLAAMGAVVLQEYTEAAAVVFLFAISEWLEVRATARARHALSAIVHLRPEKANLVHPQT--R--QLVVIPASAVPVGALVSVKTGDKIPCDGIVVEGT--TTVDESSLTGEARPIRKGLHDVVSGGTVNSGMAQIMVRTTSTSENSAVSRLIRLVEEAQANRSDTEKLVDEFAKIYTPFVVLAAVLMCSVPWAF----GQETG-R---TWTENGLILIVVACPCAMIISTPVSYVAGLAATAQNGILIKGGAHLEALSLVKHICFDKTGTLTNGEFALLSLEDF-AK-NM-----------------SRKEVFEHLALMEERASHPVAQAILTGARNEKV----SIPK-----DTELERH--TIIAGEGVLGIING-----R---------EVHVGNERMFGRIGLLKDV-PETVRAKVESWKGLGGTIGYMSIEGE-GIVCAYCAADGVRAESASVVSRLRKCGI--EVTMLTGDNRDAALAVGAQVG-LSE-----QEIQSKLLPEEKLAFV--ESLSSGRT----GGSILSNPCGQRRLVMMCGDGVNDAPALAAADIGVAMGA-GAALAMETADIALLDSNLEKLEYS-IRMGQRVTRKIKENVAFSLTVKFVVLGFALA-GLTHLWAAIASDVGAMILVTLNAMLLLPKRQ------------------------------------------------------------------------------------------------------------------------------------------------------------------------------------------------------------------------------------------------------------------------------------------------------------------------------------------------------------------------------------------------------------------------------------------------------------------------------------------------------------------------------------------------------------------------------------------------------------------------------------------------------------------------------------------------------------------------------------------------------------------------------------------------------------------------------------------------------------------------------------------------------------------------------------------------------------------------------------------------------------------------------------------------------------------------------------------------
>Phaeodactylum_tricornutum_2850@Phatrdraft387
------------------------------------------------------------------------------------------------------------------------------------------------------------------------------------------------------------------------------------------------------------------------------------------------------------------------------------------------------------------------------------------------------------------------------------------------------------------------------------------------------MDSPSRRPSLKKSSSSSKSLKPELARSVLVCNGICCAAEIPIINRILEPIKGVKKVRVNVPLKQILVDYDATQVSAKAMTK-A----LNVENLAATIKRDGDDEQMVS-----------------------------------------------------------------------------------------------------------EP--NT-------YP-KPA-VVLSGVCWLVSMLSL--AE-----GNLTNLKWVGLASVAFGLPAIAIKAIRTMAR-YQF-DTNCLMLFAACGAVALQEYTEAAAVVFLFAISEWLEVRATARARHALSAIVHLRPEKANLVHPQT--R--QLVVIPASAVPVGALVSVKTGDKIPCDGIVVEGT--TTVDESSLTGEARPIRKGLHDVVSGGTVNSGMTQIMVRTTSTSENSAVSRLIRLVEEAQANRSDTEKLVDEFAKIYTPFVVLAAVLMCSVPWAF----GQETG-R---TWTENGLILIVVACPCAMIISTPVSYVAGLAATAQNGILIKGGAHLEALSLVKHICFDKTGTLTNGEFALLSLEDF-AK-NM-----------------SRKEVFEHLALMEERASHPVAQAILTGARNEKV----SIPK-----DTELERH--TIVAGEGVLGIING-----R---------EVHVGNERMFGRIGLLKDV-PETVRAKVESWKGLGGTIGYMSIEGE-GIVCAYCAADGVRAESASVLSRLRKCGI--EVTMLTGDNRDAALAVGAQVG-LSE-----QEIQSKLLPEEKLAFI--ESLSSGCT----GGSILSNPCGQRRLVMMCGDGVNDAPALAAADIGVAMGA-GAALAMETADVTLLDSNLEKLEYS-IKMGHRVTRKIKENVAFSLTVKFVVLGFALA-GLTHLWAAIASDVGAMILVTLNAMLLLPKRQ-----------R------------------------------------------------------------------------------------------------------------------------------------------------------------------------------------------------------------------------------------------------------------------------------------------------------------------------------------------------------------------------------------------------------------------------------------------------------------------------------------------------------------------------------------------------------------------------------------------------------------------------------------------------------------------------------------------------------------------------------------------------------------------------------------------------------------------------------------------------------------------------------------------------------------------------------------------------------------------------------------------------------------------------------------------------------------------------------------
>Phaeodactylum_tricornutum_2850@Phatrdraft391
------------------------------------------------------------------------------------------------------------------------------------------------------------------------------------------------------------------------------------------------------------------------------------------------------------------------------------------------------------------------------------------------------------------------------------------------------------------------------------------------------MDSPSRRPSLKKSSSSSKSLKPELARSVLVCNGICCAAEIPIINRILEPIKGVKKVRVNVPLKQILVDYDATQVSAKAMTK-A----LNVENLAATIKRDGDDEQMVS-----------------------------------------------------------------------------------------------------------EP--NT-------YP-KPA-VVLSGVCWLVSMLSL--AE-----GNLTNLKWVGLASVAFGLPAIAIKAIRTMAR-YQF-DTNCLMLFAACGAVALQEYTEAAALVFLFAISEWLEVRATARARHALSAIVHLRPEKANLVHPQT--R--QLVVIPASAVPVGALVSVKTGDKIPCDGIVVEGT--TTVDESSLTGEARPIRKGLHDVVSGGTVNSGMTQIMVRTTSTSENSAVSRLIRLVEEAQANRSDTEKLVDEFAKIYTPFVVLAAVLMCSVPWAF----GQETG-R---TWTENGLILIVVACPCAMIISTPVSYVAGLAATAQNGILIKGGAHLEALSLVKHICFDKTGTLTNGEFALLSLEDF-AK-NM-----------------SRKEVFEHLALMEERASHPVAQAILTGARNEKV----SIPK-----DTELERH--TIVAGEGVLGIING-----R---------EVHVGNERMFGRIGLLKDV-PETVRAKVESWKGLGGTIGYMSIEGE-GIVCAYCAADGVRAESASVLSRLRKCGI--EVTMLTGDNRDAALAVGAQVG-LSE-----QEIQSKLLPEEKLAFI--ESLSSGCT----GGSILSNPCGQRRLVMMCGDGVNDAPALAAADIGVAMGA-GAALAMETADVTLLDSNLEKLEYS-IKMGHRVTRKIKENVAFSLTVKFVVLGFALA-GLTHLWAAIASDVGAMILVTLNAMLLLPKRQ-----------R------------------------------------------------------------------------------------------------------------------------------------------------------------------------------------------------------------------------------------------------------------------------------------------------------------------------------------------------------------------------------------------------------------------------------------------------------------------------------------------------------------------------------------------------------------------------------------------------------------------------------------------------------------------------------------------------------------------------------------------------------------------------------------------------------------------------------------------------------------------------------------------------------------------------------------------------------------------------------------------------------------------------------------------------------------------------------------
>Fragilariopsis_cylindrus_186039@188713
-------------------------------------------------------------------------------------------------------------------------------------------------------------------------------------------------------------------------------------------------------------MHNDTLVLR------SLI--------------------------------------------------RAIP-------------------------GVRKVTIPNN-IQQQTHNNDSNSERII-IIHHDASVHTKIILH--------ALESAGHSAFVRDNTTTTSNAVITTN------------------V---------------LVN--------------------------E--SNHNNHNNDPNQNQKCWVRSSFNVQGVCCASEIPAVRKIVRPLWGVGKVNINLTTKVVHVQHNYIQIQASQIAQ-KLT----EQGFPAHIYKDGAATV------------------------------------------------------------------------------------------------------------------------------QGQ--IQFGFFWVLSMVSI----VNG----IDWFKYFGLASVLFGLPPIIIKAYRTLKRC-QF-DANCMMVTAALGALALGQYDEAASVSFLFAVSEFLEASATTKARKALSEICALRPDHANVIHP---I-SKEIVVVPADRVPLGSLISVRTGDKIAADGVILEGS--TAIDESSLTGESTPAHKIVGDEVSGGTINIGQTQLVVKTTTTVEDSAVSRLIRLVEEAQSNRSPTEKMVDAFAQSYTPFVIFIASLMCTIPWAF----GTDIG-R---HWTLNGLIIVVIACPCALTISTPVTYAAGLAATAKRGVIIKGGAKLEAMGSVDRVVFDKTGTLTKGKFSVTHLEVI-SSS------------------KTRQEMLELLSLMQERASHPIASSLVQAAKAEGV----NVP----R-QMSVTDH--QILKGEGIMAKING-----K--------IQVYVGNQRLFNRLGMLELL-SPENKNLVEEWGDSGGTLGFIGSR-EDGIIGMFCVKDSVREEAREAIDELKEAGI--EAWICTGDSDATAQAVAKEIG-IPE-----HCVNSQLLPEDKLQFV--KGLKRPRP-------KKFALCREKRYVLFCGDGVNDAPALAAAQIGVSMGE-GAAMALEMSDVTLMDSRLTKLTYA-IRMGQRVLRTVKENIIISFVAKLLIIVLTFM-GKMTLLYAIAADVGVMLLVTLNGMKLLPNTS-----------FD------LV-----SPRRSRRGRA---------------------I---------IKQRVGIGTNTDFEL------VRMKTSRSCSDDSIDSFE-------------PDVSEII------------------------------------------------------------------------------------------------------------------------------------------------------------------------------------------------------------------------------------------------------------------------------------------------------------------------------------------------------------------------------------------------------------------------------------------------------------------------------------------------------------------------------------------------------------------------------------------------------------------------------------------------------------------------------------------------------------------------------------------------------------------------------------------------------------------------------------------------------------------------------------------------------------------------------------------------------------------
>Phaeodactylum_tricornutum_2850@Phatr676
--------------------------------------------------------------------------------------------------------------------------------------------------------------------------------------------------------------------------------------------------------------------------------------------------------------------------------------------------------------------------------------------------------------------------------------------------------------------------------------------------------------------------------SVYFVQGICCASELPSVRKIVKPLNGVHSLQINVTTRRVYVEHDADVITAQTIAE-L----IDDALDESI-ATQ----IALQ----------------------------------------------------------------------------------------------------------DLE--SQ-------SL-HWN-VLMSGVFWIVSMLSA--VP------GWSTLRYAGLVAMVFGLPPVIRKAWQTLRR-WEF-DANCMMVIAAFGAALLGEFDEAASVSFLFCISEWLEHRATHRAREALSTIVALRPEHANVIHPLT--K--QMLIVPADQVPVGALISVRTGDKIAADGVVVEGT--SSVDESSLTGESIPVRKTINDVVSGGGINIGTTQLVVRTTSSVEDSAVSRLIRLVEEAQANRSPTEKMIDGFARAYTPVVVALATLMCTIPWLF----GQEVG-R---EWTLNGLIIIVVACPCALTISTPVTYAAGLAATAQRGIVVKGGASLEALGSVKKVVLDKTGTLTQGKFNVVHLENI-GS-IR-----------------SRKEMLQLLALMEAPSSHPLSATLVKAAKQEGV----SVPT-----DMDAKEH--TILKGEGVTANVNG-----K---------QVYVGNRKLFERLGMLSNV-DQAFLGLTDAWSSSGGTVGFIGVEGE-GIIGAFSMTDMIREDAADVVTALRASGH--EVLMLTGDGEGAAKSVAEQIN-LPN-----SAVHYQLTPEDKLHFV--ASIKCPQPKH-------FQVLQRRPLVLFCGDGVNDAPALAVADIGVSMGE-GAALAMEMSDVTLMDSSLSKLVYV-MYMGRRVVRTIQENIALSLLCKLLVVTLTFA-GYMTLLYAIASDVGVMLLVTLNGMKLL----------------------------------------------------------------------------------------------------------------------------------------------------------------------------------------------------------------------------------------------------------------------------------------------------------------------------------------------------------------------------------------------------------------------------------------------------------------------------------------------------------------------------------------------------------------------------------------------------------------------------------------------------------------------------------------------------------------------------------------------------------------------------------------------------------------------------------------------------------------------------------------------------------------------------------------------------------------------------------------------------------------------------------------------------------------------------------------------------
>Thalassiosira_pseudonana_35128@Thaps261657
------------------------------------------------------------------------------------------------------------------------------------------------------------------------------------------------------------------------------------------------------------------------------------------------------------------------------------------------------------------------------------------------------------------------------------------------------------------------------------------------------------------------------------VSGICCSSEIPAIRSILKPLPGVRKVGINVATKVVYVDHDPGVISAGLLMR-A----LNEERFGAEVLTDGGVELMHD----------------------------------------------------------------------------------------------------------HRW--FH-------GL-KFN-VAISGIFWMMSMLSL--IG-----GNWEYLKYAGIGSVLFGMPPVLMKGWMTIRR-YQF-DANCMMIIAAFGALALGEFDEAASVAFLFSVSEWLEARATEKARRALGEIVSLRPEYANLVDKKA--G--GIVIVPASKVPVGSLVSVRTGDKVPADGLVVEGT--SSVDESSLTGEARPVEKRVGDELSGGSINVGSTQLVVKTTSTVGDSTLSRVIQLVEEAQTNRSATEKMVDAFARKYTPVVLVVAFFLCTVPWIL----GEETG-R---YWTLNGLIIIVIACPCALTISTPVTYSAGLAATAQRGIIIKGGSRLEALGNVKTVIFDKTGTLTHGRFALSHLELV-GE-DR-----------------TRRELLELLAIMEAPSSHPLSATLVSAAKSEGV----VVPE-----NVLVKEH--TILKGEGVVATVDD-----K---------KVYVGNERLFKRLNMYDIS-P-QHVDSVHQWCKEGGTVGYIGIEDT-GIIGLFCVTDTIRDEAHDVVSSLVENGI--EVIMLTGDGDGAAQAVGKEIG-LPK-----SSIQSQLLPEDKLHFV--SREK--------------------KLIMMVGDGVNDAPALAIADVGVAMGQ-GAALAMEMSDVTLMDSNLSKLLFS-MKMGAKVITTVKENIVFSLVANSIAVVLTFA-GKMTLLLAIASDVGVMLLVTLNGMKLLS---------------------------------------------------------------------------------------------------------------------------------------------------------------------------------------------------------------------------------------------------------------------------------------------------------------------------------------------------------------------------------------------------------------------------------------------------------------------------------------------------------------------------------------------------------------------------------------------------------------------------------------------------------------------------------------------------------------------------------------------------------------------------------------------------------------------------------------------------------------------------------------------------------------------------------------------------------------------------------------------------------------------------------------------------------------------------------------------------
