# Supplementary material for: Origin and evolution of metal P-type ATPases in Plantae (Archaeplastida)
Source: Front Plant Sci. 2014 Jan 7;4:544. doi: 10.3389/fpls.2013.00544 (PMC3922081; doi:10.3389/fpls.2013.00544)
Supplement: DataSheet1 — Alignments in FASTA format for Files S1–S7. [file DataSheet1.ZIP › dataset-s1/file-s7.fasta]

>Aquilegia_coerulea_218851@22048458
------------------------------------------------------------------MES-----------------ISLGFGSNGFRTLSS-----SSRRRKR-------------LRDKRRF----PILSFSTNISSST---L-LHKPYSNSNQFFN-SARNQ-------LHQSLIQCFAH----------THTHDH---------------HHH------------------------------EHKHHDHNHPHEEHNH-------QHDHHHHHHHHHHGEEGVKLTGSQVAILS--FAKS--IGWV---DLANFLREHLQLCCCSTALLLLASVCPYV-I--------PNQAVKPFQNVFIATAFPLVGVSAALDALVDI-SA--GKVNIHVLMALAAFASVFMGNALEGGLLLAMFNLAHIAEEYFTSRAMVDVKELKENNPEFALVL-EVSG--DGPP-------CFSDLQYNEVPVRDIEVGSYILVRAGESVPVDGEVYQGRSTITIEHLTGEAKPLERKVGNRIPGGARNLDGMMIVKATSTWNNSTLSKIVQLTEEAHLNKPKLQRWLDEFGEHYSKVVIVLSLAVALVGPFL-----------FKWPFIGT----------------SACRGSVYRALGLMVAASPCALAV-APLAYATAISACASKGILLKGGH-VLDALASCNTIAFDKTGTLTTGELMCKAIEPI-HGHRVGVI----------------------------------------------------------------------------------KP----ELSSCCIPTCEEEALAVAAAMEKGTTHPIGRAVVD---------------HSLGKD------LPSI--SIDKFESLPGRGLYATF-TGIQSG-------------------IGSGE---LLRASLGSVEYIASLCNSEDESKKIKEAV-------ST------------------------------------------------------------SA--YGSNFVHAALSVNK---KVTLFH-FEDKPRPDGTDVIAALKDQ------------------------ARLRVMMLTGDHESSAWRVANAVG-I--K-EVYCSLKPEDKLNQVKT---I--------ASDM-GR---------------------------------------------------------G---LIMVGDGINDAPALAAATVGIVLAQR-ASATAIAVADVLLLQD---TISGVPFCIAKARQTTSLVKQSVVLALSCIVFASLPSVLGFLPLWLTVLLHEGGTLLVCLNSIRALNDPTWS--W--KQDLHCMLNSLKSSCAMLLKRSPP-------SSTIQAASL--------------------------------------------------------------------------------------------------------------------------------------------------------------------------------------------------------------------------------------------------------------------------------------------------------------------------------------------------------------
>Aquilegia_coerulea_218851@22048463
-------------------------------------------------------------------------------------------------------------------------------------------------------------------------------------------------------------------------------------------------------------------------------------------------------------------------------------------------------------------------------------------------------------------------------------------------------------------------------------------------------------------------XXXSVPVDGEVYQGRSTITIEHLTGEAKPLERKVGNRIPGGARNLDGMMIVKATSTWNNSTLSKIVQLTEEAHLNKPKLQRWLDEFGEHYSKVVIVLSLAVALVGPFL-----------FKWPFIGT----------------SACRGSVYRALGLMVAASPCALAV-APLAYATAISACASKGILLKGGH-VLDALASCNTIAFDKTGTLTTGELMCKAIEPI-HGHRVGVI----------------------------------------------------------------------------------KP----ELSSCCIPTCEEEALAVAAAMEKGTTHPIGRAVVD---------------HSLGKD------LPSI--SIDKFESLPGRGLYATF-TGIQSG-------------------IGSGE---LLRASLGSVEYIASLCNSEDESKKIKEAV-------ST------------------------------------------------------------SA--YGSNFVHAALSVNK---KVTLFH-FEDKPRPDGTDVIAALKDQ------------------------ARLRVMMLTGDHESSAWRVANAVG-I--K-EVYCSLKPEDKLNQVKT---I--------ASDM-GR---------------------------------------------------------G---LIMVGDGINDAPALAAATVGIVLAQR-ASATAIAVADVLLLQD---TISGVPFCIAKARQTTSLVKQSVVLALSCIVFASLPSVLGFLPLWLTVLLHEGGTLLVCLNSIRALNDPTWS--W--KQDLHCMLNSLKSSCAMLLKRSPP-------SSTIQAASL--------------------------------------------------------------------------------------------------------------------------------------------------------------------------------------------------------------------------------------------------------------------------------------------------------------------------------------------------------------
>Aquilegia_coerulea_218851@22048460
------------------------------------------------------------------MES-----------------ISLGFGSNGFRTLSS-----SSRRRKR-------------LRDKRRF----PILSFSTNISSST---L-LHKPYSNSNQFFN-SARNQ-------LHQSLIQCFAH----------THTHDH---------------HHH------------------------------EHKHHDHNHPHEEHNH-------QHDHHHHHHHHHHGEEGVKLTGSQVAILS--FAKS--IGWV---DLANFLREHLQLCCCSTALLLLASVCPYV-I--------PNQAVKPFQNVFIATAFPLVGVSAALDALVDI-SA--GKVNIHVLMALAAFASVFMGNALEGGLLLAMFNLAHIAEEYFTSRAMVDVKELKENNPEFALVL-EVSG--DGPP-------CFSDLQYNEVPVRDIEVGSYILVRAGESVPVDGEVYQGRSTITIEHLTGEAKPLERKVGNRIPGGARNLDGMMIVKATSTWNNSTLSKIVQLTEEAHLNKPKLQRWLDEFGEHYSKVVIVLSLAVALVGPFL-----------FKWPFIGT----------------SACRGSVYRALGLMVAASPCALAV-APLAYATAISACASKGILLKGGH-VLDALASCNTIAFDKTGTLTTGELMCKAIEPI-HGHRVGVI----------------------------------------------------------------------------------KP----ELSSCCIPTCEEEALAVAAAMEKGTTHPIGRAVVD---------------HSLGKD------LPSI--SIDKFESLPGRGLYATF-TGIQSG-------------------IGSGE---LLRASLGSVEYIASLCNSEDESKKIKEAV-------ST------------------------------------------------------------SA--YGSNFVHAALSVNK---KVTLFH-FEDKPRPDGTDVIAALKDQ------------------------ARLRVMMLTGDHESSAWRVANAVG-I--K-EVYCSLKPEDKLNQVKT---I--------ASDM-GR---------------------------------------------------------G---LIMVGDGINDAPALAAATVGIVLAQR-ASATAIAVADVLLLQD---TISGVPFCIAKARQTTSLVKQSVVLALSCIVFASLPSVLGFLPLWLTVXXX--------------------------------------------------------------------------------------------------------------------------------------------------------------------------------------------------------------------------------------------------------------------------------------------------------------------------------------------------------------------------------------------------------------------------------
>Aquilegia_coerulea_218851@22048462
------------------------------------------------------------------MES-----------------ISLGFGSNGFRTLSS-----SSRRRKR-------------LRDKRRF----PILSFSTNISSST---L-LHKPYSNSNQFFN-SARNQ-------LHQSLIQCFAH----------THTHDH---------------HHH------------------------------EHKHHDHNHPHEEHNH-------QHDHHHHHHHHHHGEEGVKLTGSQVAILS--FAKS--IGWV---DLANFLREHLQLCCCSTALLLLASVCPYV-I--------PNQAVKPFQNVFIATAFPLVGVSAALDALVDI-SA--GKVNIHVLMALAAFASVFMGNALEGGLLLAMFNLAHIAEEYFTSRAMVDVKELKENNPEFALVL-EVSG--DGPP-------CFSDLQYNEVPVRDIEVGSYILVRAGESVPVDGEVYQGRSTITIEHLTGEAKPLERKVGNRIPGGARNLDGMMIVKATSTWNNSTLSKIVQLTEEAHLNKPKLQRWLDEFGEHYSKVVIVLSLAVALVGPFL-----------FKWPFIGT----------------SACRGSVYRALGLMVAASPCALAV-APLAYATAISACASKGILLKGGH-VLDALASCNTIAFDKTGTLTTGELMCKAIEPI-HGHRVGVI----------------------------------------------------------------------------------KP----ELSSCCIPTCEEEALAVAAAMEKGTTHPIGRAVVD---------------HSLGKD------LPSI--SIDKFESLPGRGLYATF-TGIQSG-------------------IGSGE---LLRASLGSVEYIASLCNSEDESKKIKEAV-------ST------------------------------------------------------------SA--YGSNFVHAALSVNK---KV----------------------------------------------------------------------------------------------------------------------------------------------------------------------------------------------------------------------------------------------------------------------------------------------------------------------------------------------------------------------------------------------------------------------------------------------------------------------------------------------------------------------------------------------------------------------------------------------------------------------------------------------------------------------------------------------------------------
>Aquilegia_coerulea_218851@22048459
------------------------------------------------------------------MES-----------------ISLGFGSNGFRTLSS-----SSRRRKR-------------LRDKRRF----PILSFSTNISSST---L-LHKPYSNSNQFFN-SARNQ-------LHQSLIQCFAH----------THTHDH---------------HHH------------------------------EHKHHDHNHPHEEHNH-------QHDHHHHHHHHHHGEEGVKLTGSQVAILS--FAKS--IGWV---DLANFLREHLQLCCCSTALLLLASVCPYV-I--------PNQAVKPFQNVFIATAFPLVGVSAALDALVDI-SA--GKVNIHVLMALAAFASVFMGNALEGGLLLAMFNLAHIAEEYFTSRAMVDVKELKENNPEFALVL-EVSG--DGPP-------CFSDLQYNEVPVRDIEVGSYILVRAGESVPVDGEVYQGRSTITIEHLTGEAKPLERKVGNRIPGGARNLDGMMIVKATSTWNNSTLSKIVQLTEEAHLNKPKLQRWLDEFGEHYSKVVIVLSLAVALVGPFL-----------FKWPFIGT----------------SACRGSVYRALGLMVAASPCALAV-APLAYATAISACASKGILLKGGH-VLDALASCNTIAFDKTGTLTTGELMCKAIEPI-HGHRVGVI----------------------------------------------------------------------------------KP----ELSSCCIPTCEEEALAVAAAMEKGTTHPIGRAVVD---------------HSLGKD------LPSI--SIDKFESLPGRGLYATF-TGIQSG-------------------IGSGE---LLRASLGSVEYIASLCNSEDESKKIKEAV-------ST------------------------------------------------------------SA--YGSNFVHAALSVNK---KVTLFH-FEDKPRPDGTDVIAALKDQ------------------------ARLRVMMLTGDHESSAWRVANAVG-I--K-EVYCSLKPEDKLNQVKT---I--------ASDM-GR---------------------------------------------------------G---LIMVGDGINDAPALAAATVGIVLAQR-ASATAIAVADVLLLQD---TISGVPFCIAKARQTTSLVKQSVVLALSCIVFASLPSVLGFLPLWLTVXXX--------------------------------------------------------------------------------------------------------------------------------------------------------------------------------------------------------------------------------------------------------------------------------------------------------------------------------------------------------------------------------------------------------------------------------
>Aquilegia_coerulea_218851@22048461
------------------------------------------------------------------MES-----------------ISLGFGSNGFRTLSS-----SSRRRKR-------------LRDKRRF----PILSFSTNISSST---L-LHKPYSNSNQFFN-SARNQ-------LHQSLIQCFAH----------THTHDH---------------HHH------------------------------EHKHHDHNHPHEEHNH-------QHDHHHHHHHHHHGEEGVKLTGSQVAILS--FAKS--IGWV---DLANFLREHLQLCCCSTALLLLASVCPYV-I--------PNQAVKPFQNVFIATAFPLVGVSAALDALVDI-SA--GKVNIHVLMALAAFASVFMGNALEGGLLLAMFNLAHIAEEYFTSRAMVDVKELKENNPEFALVL-EVSG--DGPP-------CFSDLQYNEVPVRDIEVGSYILVRAGESVPVDGEVYQGRSTITIEHLTGEAKPLERKVGNRIPGGARNLDGMMIVKATSTWNNSTLSKIVQLTEEAHLNKPKLQRWLDEFGEHYSKVVIVLSLAVALVGPFL-----------FKWPFIGT----------------SACRGSVYRALGLMVAASPCALAV-APLAYATAISACASKGILLKGGH-VLDALASCNTIAFDKTGTLTTGELMCKAIEPI-HGHRVGVI----------------------------------------------------------------------------------KP----ELSSCCIPTCEEEALAVAAAMEKGTTHPIGRAVVD---------------HSLGKD------LPSI--SIDKFESLPGRGLYATF-TGIQSG-------------------IGSGE---LLRASLGSVEYIASLCNSEDESKKIKEAV-------ST------------------------------------------------------------SA--YGSNFVHAALSVNK---KVTLFH-FEDKPRPDGTDVIAALKDQ------------------------ARLRVMMLTGDHESSAWRVANAVG-I--K-EVYCSLKPEDKLNQVKT---I--------ASDM-GR---------------------------------------------------------G---LIMVGDGINDAPALAAATVGIVLAQR-ASATAIAVADVLLLQD---TISGVPFCIAKARQTTSLVKQSVVLALSCIVFASLPSVLGFLPLWLTXXX---------------------------------------------------------------------------------------------------------------------------------------------------------------------------------------------------------------------------------------------------------------------------------------------------------------------------------------------------------------------------------------------------------------------------------
>Arabidopsis_lyrata_59689@16045505
-------------------------------------------------------------------MEPAA--------------LTRSSSLTRFPYRRG----LATLRLAR---------VNS-FSVLT----------------PKT---LLRRKP---L-PLSI-SSSLS-------LPPRSIRIRAV-----------------------------------EDH----------------------------HHDHHHDDEQDHDH-------HHHHHHHHQHGCCSVELKAESKPQKVLFG--FAKT--IGWV---RLANYLREHLHLCCSAAAMFLAAAACPYL-A--------PKPYIKSLQNAFMIVGFPLVGVSASLDALMDI-AG--GKVNIHVLMALAAFASVFMGNALEGGLLLAMFNLAHIAEEFFTSRSMVDVKELKESNPDSALLI-EVL--NGNVP-------NISDLSYKSVPVHSVEVGSYILVGTGEIVPVDCEVYQGSATITIEHLTGEVKPLEAKAGDRVPGGARNLDGRMIVKATKAWNDSTLNKIVQLTEEAHSNKPKLQRWLDEFGENYSKVVVVLSLAIAFLGPFL-----------FKWPFLST----------------AACRGSVYRALGLMVAASPCALAV-APLAYATAISSCARKGILLKGAQ-VLDALASCHTVAFDKTGTLTTGGLTCKAIEPI-YGHQG-GN----------------------------------------------------------------------------------NS----SVTTCCIPNCEKEALAVAAAMEKGTTHPIGRAVVD---------------HSVGKD------LPSI--FVESFEYFPGRGLTATV-NGAKSV-------------------AEESR---LRKASLGSIEFITSLFKSEDESKQIKDAV-------NA------------------------------------------------------------SL--YGNDFVHAALSVDQ---KVTLIH-LEDQPRPGVSGVIAELKSW------------------------ARLRVMMLTGDHDSSAWRVANAVG-I--T-EVYCNLKPEDKLNHVKN---I--------AREA-GG---------------------------------------------------------G---LIMVGEGINDAPALAAATVGIVLAQR-ASATAIAVADILLLRD---NITGVPFCVAKSRQTTSLVKQNIALALTSIFLAALPSVLGFVPLWLTVLLHEGGTLLVCLNSVRGLNDPSWS--W--KQDIVHLINKLSSQEPTSISSNSL-------SSVEPAH----------------------------------------------------------------------------------------------------------------------------------------------------------------------------------------------------------------------------------------------------------------------------------------------------------------------------------------------------------------
>Arabidopsis_thaliana_3702@19648322
-------------------------------------------------------------------MEPAT--------------LTRSSSLTRFPYRRG----LSTLRLAR---------VNS-FSILP----------------PKT---LLRQKP---L-RISA-S--LN-------LPPRSIRLRAV-----------------------------------EDH----------------------------HHDHHHDDEQDHHN---------HHHHHHQHGCCSVELKAESKPQKMLFG--FAKA--IGWV---RLANYLREHLHLCCSAAAMFLAAAVCPYL-A--------PEPYIKSLQNAFMIVGFPLVGVSASLDALMDI-AG--GKVNIHVLMALAAFASVFMGNALEGGLLLAMFNLAHIAEEFFTSRSMVDVKELKESNPDSALLI-EVH--NGNVP-------NISDLSYKSVPVHSVEVGSYVLVGTGEIVPVDCEVYQGSATITIEHLTGEVKPLEAKAGDRVPGGARNLDGRMIVKATKAWNDSTLNKIVQLTEEAHSNKPKLQRWLDEFGENYSKVVVVLSLAIAFLGPFL-----------FKWPFLST----------------AACRGSVYRALGLMVAASPCALAV-APLAYATAISSCARKGILLKGAQ-VLDALASCHTIAFDKTGTLTTGGLTCKAIEPI-YGHQG-GT----------------------------------------------------------------------------------NS----SVITCCIPNCEKEALAVAAAMEKGTTHPIGRAVVD---------------HSVGKD------LPSI--FVESFEYFPGRGLTATV-NGVKTV-------------------AEESR---LRKASLGSIEFITSLFKSEDESKQIKDAV-------NA------------------------------------------------------------SS--YGKDFVHAALSVDQ---KVTLIH-LEDQPRPGVSGVIAELKSW------------------------ARLRVMMLTGDHDSSAWRVANAVG-I--T-EVYCNLKPEDKLNHVKN---I--------AREA-GG---------------------------------------------------------G---LIMVGEGINDAPALAAATVGIVLAQR-ASATAIAVADILLLRD---NITGVPFCVAKSRQTTSLVKQNVALALTSIFLAALPSVLGFVPLWLTVLLHEGGTLLVCLNSVRGLNDPSWS--W--KQDIVHLINKLRSQEPTSSSSNSL-------SSAH-------------------------------------------------------------------------------------------------------------------------------------------------------------------------------------------------------------------------------------------------------------------------------------------------------------------------------------------------------------------
>Capsella_rubella_81985@20894021
-------------------------------------------------------------------MEPAA--------------LTRSSSLTRFPYRCG----IATLRLAR---------VNS-FSILP----------------PKT---LLRREP---L-PLRI-SASLS-------LPPRSIRLRAV-----------------------------------EDH----------------------------HHDHHHDDEQDHHH---------HHHHHHQHGCCSVELKAESKPQKVLFG--FAKA--IGWV---RLANFLREHLHLCCSSAAMFLAAAACPYL-V--------PKPYIKSLQNAFMIVGFPLVGVSASLDALMDI-AG--GKVNIHVLMALAAFASVFMGNALEGGLLLAMFNLAHIAEEFFTSRSMVDVKELKESNPDSALLI-EVI--NGNVP-------NISDLSYKSVPVHSVEVGSYILVGTGEIVPVDCEVYQGSATITIEHLTGEVKPLEAKAGDRVPGGARNLDGRMIVKATKAWNDSTLNKIVQLTEEAHSNKPKLQRWLDEFGENYSKVVVVLSLAIAFLGPFL-----------FKWPFLST----------------AVCRGSVYRALGLMVAASPCALAV-APLAYATAISSCARKGILLKGAQ-VLDALASCHTVAFDKTGTLTTGGLTCKAIEPI-YGHQG-RN----------------------------------------------------------------------------------NS----SVTTCCVPTCEKEALAVAAAMEKGTTHPIGRAVVN---------------HSVGQD------LPSV--LVESFEYFPGRGLTATV-NGVKSL-------------------AEESR---LRTASLGSIEFITSLFKSEDESKQIKDAV-------NA------------------------------------------------------------SL--YGKDFVHAALSVDQ---KVTLIH-LEDQPRPGVSGVIAELKSW------------------------ARLRVMMLTGDHDSSAWRVANAVG-I--T-EVYCNLKPEDKLNHVKN---I--------AREA-GG---------------------------------------------------------G---LIMVGEGINDAPALAAATVGIVLAQR-ASATAIAVADILLLRD---NITGVPFCVAKSRQTTSL--QNVALALTSIFLAALPSVLGFVPLWLTVLLHEGGTLLVCLNSVRGLNDPSWS--W--KQDISHLIKKLSSRDLISSSSNSL-------SSAEPSH----------------------------------------------------------------------------------------------------------------------------------------------------------------------------------------------------------------------------------------------------------------------------------------------------------------------------------------------------------------
>Eutrema_halophilum_98038@20195769
-------------------------------------------------------------------MEPAV--------------LTRSSSLARFPYRGG----LATLRFSR---------VNS-FSTLL----------------PKT---LLRRKP---L-PLRI-SSSLS-------LPRRSIRLRAL-----------------------------------EDH----------------------------HHDHHHDSVQDHH----------HHHHHHQHGCSSVELKAESKSQKLLFG--FAKA--IGWV---RLANFLREHLHLCCSSAALFLAAAACPYF-A--------PKPYIKSLQNAFMIVGFPLVGVSASLDALMDL-AG--GKVNIHVLMALAAFASVFMGNALEGGLLLAMFNLAHIAEEFFTSRSMVDVKELKESNPDSALLI-EVK--NGNVP-------NISDLSYKSVPVHSVEVGSYILVGTGEIVPVDCEVYQGSATITIEHLTGEIKPLEAKAGDRVPGGARNLDGRMIVKATKAWNESTLNRIVQLTEEAHSNKPKLQKWLDEFGENYSKVVVLLSLAIAFLGPFL-----------FKWPFLST----------------TACRGSVYRALGLMVAASPCALAV-APLAYATAISSCAKKGILLKGTQ-VLDALASCHTVAFDKTGTLTTGGLTCKAIEPI-YGHQG-GS----------------------------------------------------------------------------------NL----SVTTCCVPNCEKEALAVAAAMEKGTTHPIGRAVVD---------------HSVGKD------LPSI--FVESFEYFPGRGLTATV-NGVESV-------------------AEESR---LRKASLGSIEFITSLFKSEDDSKQIKDAV-------NA------------------------------------------------------------SL--YGNEFVHAALSVDQ---KVTLIH-LEDQPRPGVSGVIAELKSW------------------------GRLRVMMLTGDHDSSAWRVANAVG-I--T-EVYCNLKPEDKLNHVKN---I--------ARDA-GG---------------------------------------------------------G---LIMVGEGINDAPALAAATVGIVLAQR-ASATAIAVADILLLRD---NITGVPFCVAKSRQTTSLVKQNVALALTSIFLAALPSVLGFLPLWLTVLLHEGGTLLVCLNSVRGLNDPSWS--W--KQDIAHLINKLSSRESTSS-NNSL-------SSVEPAH----------------------------------------------------------------------------------------------------------------------------------------------------------------------------------------------------------------------------------------------------------------------------------------------------------------------------------------------------------------
>Brassica_rapa_3711@22703654
-------------------------------------------------------------------MEPAA--------------LTRSSSLTRFPYRRG----LATLRLAR---------VNS-FSILP----------------PKT-------PP---L-PLRI-SASLS-------LPRQSIRLRAV-----------------------------------EDH----------------------------HHDHHHHDGEQE----------QHHHPHHHHGCCSVELKAESKPQKALFG--FAKA--IGWV---RLANFLREHLHLCCSSAALFVAAAACPYF-A--------PKPYVKSLQHAFMIVGFPLVGVSASLDALMDI-AG--GKVNIHVLMALAAFASVFMGNALEGGLLLAMFNLAHIAEEFFTSRSMVDVKELKESNPDSALLI-EVK--NGNVP-------NISDLSYKSVPVHSVEVGSYILVGTGEIVPVDCEVYQGSATITIEHLTGEVKPLEAKAGDRVPGGARNLDGRMIVKATKAWNESTLNRIVQLTEEAHSNKPKLQRWLDEFGENYSKVVVVLSLAIAFLGPFL-----------FKWPFLST----------------TACRGSVYRALGLMVAASPCALAV-APLAYATAISSCAKKGILLKGAQ-VLDALASCHTVAFDKTGTLTTGGLTCKAIEPI-YGHHG-GN----------------------------------------------------------------------------------NP----SVITCCVPNCEKEALAVAAAMEKGTTHPIGRAVVD---------------HSVGKD------LPSI--FVESFEYFPGRGLTATV-NGVESV-------------------AEASR---LRKASLGSIEFITSLFKSEDESQQIKDAV-------NA------------------------------------------------------------SL--YGKDFVHAALSVDH---KVTLIH-LEDQPRPGVSGVIAELKNW------------------------AQLRVMMLTGDHDSSAWRVANAVG-I--S-EVYCNLKPEDKLNHVKN---I--------ARDA-GG---------------------------------------------------------G---LIMVGEGINDAPALAAATVGIVLAQR-ASATAIAVADILLLRD---NITGVPFCVAKSRQTTSLVKQNVALALTSIFLAALPSVLGFLPLWLTVLLHEGGTLLVCLNSVRGLNDPSWS--W--KQDIAHLVNKLSSRESTSS-NNSL-------SSVETAH----------------------------------------------------------------------------------------------------------------------------------------------------------------------------------------------------------------------------------------------------------------------------------------------------------------------------------------------------------------
>Arabidopsis_lyrata_59689@16049188
--------------------------------------------------------------------MESA--------------ALLHSSLTRFSCRQN-----STLRLSR---------LNS---TTL----------------PRD------------V-LIRT-TNSNT-------LPRRSLRLFAK-----------------------------------AAC----------------------------ENHH-H---YHHEH-------DHHHHQNHHQHCCSVELTVSNHLQKLLLK--FAKA--IGWI---RLANFLRENLHLCCSSVVLFLAAAACPHLMI--------PKPYITPIQNSFMIVAFPLVGISASLDALMDI-AG--GKVNIHVLMALAAFASVFMGNALEGGLLLTMFNLAHIAEEFFTSRSMLDVKELNESNPDSALVI-DVN--DENVP-------NFFDLTYKSVHVKNVEVGSYILVGTGEIVPVDCQVYQGNATITIEHLTGEVKPLEAKAGDRVPGGARTLNGRIIVK-TKAWNESTLNKILQLTEEAHSNKPKLERWLYEFGEIYSKVVVVLSVAIAFLGPFL-----------FKLPVLGT----------------TACRGSVYRALGFLVAASPCALAV-APLAYATAISSCARKGILLKGGQ-VLDALASCHTIGFDKTGTLTTGGLTCKAIEPI-YGHHQEGN----------------------------------------------------------------------------------NE----SVNPCCMPNCENEALAVAAAMEKGTTHPIGRAMVD---------------HSVGKD------LPSV--SVESFEYFPGRGLTATV-NCIESV-------------------TEGRK---LRKASLGSVEFITSLFESQDESRKIKNAV-------NS------------------------------------------------------------SL--YGNDFVHAVLSLDQ---KVTLIH-LEDQPRREVSKVLTELKSW------------------------GKMRIMMLTGDHESSAWRVANAVG-I--D-EVYCNLKPEDKLDHVKN---I--------SEGSGGG---------------------------------------------------------G---LIMVGEGINDGPALAAATVGIVLAQR-ASASAIAVADVLLLQD---NITGVPFCIAKSRQTTSLVKQNVAIALTSIFLAALPSVLGFLPLWLTVLLHEGGTLLVCLNSIRSLNDPSWS--W--KQDIVHELHLSKTHQQHKTYRDGN------------------------------------------------------------------------------------------------------------------------------------------------------------------------------------------------------------------------------------------------------------------------------------------------------------------------------------------------------------------------------
>Capsella_rubella_81985@20904082
--------------------------------------------------------------------MESS--------------A-LLHSFTKFSSHRN-----STLHLTR---------LNS-TTLFL----------------PRD------------L-LIHN-TISNT-------RR--SLLLLPR-----------------------------------ATS----------------------------TSQE-HHNHNHHHH-------EEHDHHHHHRHCCSVELKLSNKPQKLLIK--FAKA--TGWI---RLANFLREHFHLCFSSAVLFLVAAASPHF-I--------PKPYVTPIQNSLMTVAFPLVGISASLDALMDI-AG--GRVNIHVLMALAAFASVFMGNALEGGLLLTMFNLAHIAEEFFTSRSMVDVKELKESNPDSALVI-DVN--DENVP-------NFFDLSYKSVDVHNVQVGSYVLVGTGEIVPMDCQVYQGNATITVEHLTGEVKPLEAKAGDRVPGGARTLNGRIIVKATKTWNESTLNKILQLTDEAHSNKPKLQRWLDEFGESYSKVVVVLSVAIAFLGPIL-----------FKWPFLGT----------------TVCRGSVYRALGFMVAASPCALAV-APLAYATAISSCARKGILLKGGQ-VLDALASCHTIGFDKTGTLTTGGLTCKAIEPI-YGHQA-GY----------------------------------------------------------------------------------NA----SVDPCCMTNCEKEALAVAAAMEKGTTHPIGRAMVD---------------HSVGKD------LPSV--SVESFEYFPGRGLTATV-NCIESV-------------------TEDSK---LRKALLGSVEFITSLFKSQDESRKIKNAV-------NS------------------------------------------------------------SL--YGNDFVHAVLSLDQ---KVTLIH-LEDQPRREVLEVITELKSW------------------------SRMRIMMLTGDHESSARRVADAVG-I--D-EVYSNLKPEDKLNHVKS---I--------SADS-GE---------------------------------------------------------G---LIMVGEGINDGPALAAATVGIVLAQR-ASASAIAVADVLLLQD---NLTGIPFCIAKSRQTTSLVKQNVALALTSICLAALPSVLGFLPLWLTVLLHEGGTLLVCLNSIRGLIRSKLS--R--ACTLK-------------------------------------------------------------------------------------------------------------------------------------------------------------------------------------------------------------------------------------------------------------------------------------------------------------------------------------------------------------------------------------------------
>Brassica_rapa_3711@22717060
-------------------------------------------------------------------MEPTA--------------FTHSSSLTRFPFPLK-----ATLRLNS---------L------LL----------------Q----------------PTTL--PIHT-------SPRRSVHLLTK-----------------------------------SAC----------------------------ENHS--HHHHHEHE-------HDHHHHHHHRHCCSVGQTASNYPQKVLIE--FAKA--IGWI---RLANFLREHLHLCCSSAVLFIAAAACPYL-I--------PKPYIKPLQNSFMIVAFPFVGISASLDAIMDV-AG--GKVNIHVLMALAAFASVFMGNALEGGLLLSMFNLAHIAEEFFTRRSMVDVKELKESNPETALVI-DVD--NDNVP-------NFFDLSYKSVHLHNVEVGSYILVGTGEIVPVDCQVYQGNATITVEHLTGEVKPLEAKAGERVPGGARNLDGRIIVKVMKAWNESTLNRILQLTEEANSNKPKIQRWLDEFGEIYSKVVVVLSVSIAFLGPVF-----------FKWPFLST----------------IACRGSVYRALGFMMAASPCALAV-APLAYATAISSCARKGILLKGGQ-VLDALASCHTIGFDKTGTLTTGGLTCKAIEPI-YGHEE-GN----------------------------------------------------------------------------------NA----SVTPCCIPNCEKEALAVVAAMEKGTTHPIGRAMVD---------------HSIGKD------LPSV--SVESFEYFPGRGLTATV-NCVQSV-------------------TEDSK---VQKASLGSVEFITSLFKSQDESRKIKDAV-------NS------------------------------------------------------------SS--YGNDFVHALLSLDQ---KVTLIH-LEDQPRPEVPKVIAELKSW------------------------GRLRIMMLTGDHESSAWRVANAVG-I--D-EVYCNLKPEDKLNHVKN---I--------SRDS-GG---------------------------------------------------------G---LIMVGEGINDGPALAAATVGFVLAQR-ASGTAIAVADVLLLRD---NITGVPFCIAKSRQTTSLVKQNVAIALTSILLAALPSVLGYLPLWLTVLLHEGGTLLVCLNSIRGLNDPS-------------------------------------------------------------------------------------------------------------------------------------------------------------------------------------------------------------------------------------------------------------------------------------------------------------------------------------------------------------------------------------------------------------
>Eutrema_halophilum_98038@20208651
------------------------------------------------------------------MEAANL--------------IQHYSSLTRFPFPVK-----PTLRLAR---------PNS---FLL----------------L----------------PIYT-SASLR-------LPRRSIRILTK-----------------------------------SAC----------------------------ENHN-HDHHHHHHE-------HDHDHHHHHRHCCSVELTVSNHPQKTLIE--FAKA--IGWI---RLANFLRNHLHLCCSSAILFIAAAACPYL-I--------PKPYIKPIQNSFMIVAFPLIGISASLDALMDL-AG--GKVNIHVLMALAAFASVFMGNALEGGLLLSMFNLAHIAEEFFTSKSMVDVKELKESNPDSALVI-DVDDDDDNAP-------NFFDLSYKSVHVHNVQVGSYILVGTGEIVPVDCQVYQGNATITIEHLTGEVKPLEVKAGDRVPGGARNLDGRIIVKATKAWNESTLNKILQLTEEANSNKPKLQRWLDEFGEVYSKVVVVSSVAIAFLGPIL-----------FKWPFLGT----------------AACRGSVYRALGLMVAASPCALAV-APLAYATAISSCARKGILLKGGQ-VLDALASCHTIGFDKTGTLTTGGLTCKAIEPI-YGHEA-GN----------------------------------------------------------------------------------DA----SVTPCCMENCEKEALAIVAAMEKGTTHPIGRAMVD---------------HSVGKD------LPTV--SVESFEYFPGRGLTATV-NCIESV-------------------TEDSK---HQKASLGSVEFITSLFTSQDESRKIKDAV-------NS------------------------------------------------------------SL--YGNDFVHAVLSLDQ---KVTLIH-LEDQPRPEVSKVIAELKSR------------------------GRLRIMMLTGDHESSARRVANAVG-I--D-EVYYNLKPEDKLNHVKN---I--------SRDS-GG---------------------------------------------------------G---LIMVGEGINDGPALAAATVGIVLAQR-ASGTAIAVADVLLLRD---NITGVAFCIAKSHQTTLLVKQNVAIALISIFLAALPSVLGFLPLWLTVLLHEGGTLLVCLNSIRGLNDPSWS--W--KQDIAHMISNFNSRRSISHTNSLS-------TA----H----------------------------------------------------------------------------------------------------------------------------------------------------------------------------------------------------------------------------------------------------------------------------------------------------------------------------------------------------------------
>Carica_papaya_3649@16423693
---------------------------------------------------------------------------------------------------METAVLHHPIGLTK---------FPS-LSRPART----S-PVN---S--PK---LVLHHQFPQF-HFD----SPN-------FHRLIVHCVAQ----------ASNHHR-----------------N-----N---------------------HR-DQHHSHEHTHHDHVGA-------HHNHHNHDHHHHHHGGTQELRGPQRALIG--FART--IGWV---HLANFLREHLQLCCCATALFLAAAACPYL-V--------PKPAVKSLQKTFIFIGFPLVGVSAALDALTDL-AG--GKVNIHVLMALAAFASIFMGNSLEGGLLLAMFNLAHIAEEFFTSRSVVDVKELKENYPNSALVL-DVND-E-NLP-------NTSDLSYRSIPVHDVEVGSYILVGTGEAVPVDCEVYQGGATITIEHLTGEIKPLEAKVGDRIPGGARNLDGRMIVKATKTWKDSTLSKIVQLTEEAQSNKPKLQRWLDEFGENYSKVVVVLSVAVALLGPFL-----------FKWPFIST----------------SASRGSIYRALGLMVAASPCALAV-APLAYITAISSCARKGILLKGGQ-VLDALASCHTIAFDKTGTLTTGGLMFKAIEPI-YGHHIRKN----------------------------------------------------------------------------------AS----SFTACCTPDCEKEALAVAAAMEKGTTHPIGRAVVD---------------HSIGKD------LPSV--SVESFECFPGKGLVATL-LGAESG-------------------TGAVR---SLKATLGSVEFITSLCKSEDESRRIKEAV-------NA------------------------------------------------------------SS--YGSDLVHAALSVDK---KVTLIH-LEDRPRPGVSDVIAELKNQ------------------------AKLRLMMLTGDHESSAWRVANAVG-I--N-EVYCSLKPEDKLNHVKS---I--------SRDM-GG---------------------------------------------------------G---LIMVGEGINDAPALAASTVGIVLAQR-ASATAIAVADVLLLRD---NISGVPFCIAKSRQTTSLVKQNVALALSAIVLASLPSVMGFLPLWLTVLLHEGGTLLVCLNSVRALNDPSWS--W--KQDLGHVVNEFKSRLLPPTKNPTS-------SS----TNQPAAL----------------------------------------------------------------------------------------------------------------------------------------------------------------------------------------------------------------------------------------------------------------------------------------------------------------------------------------------------------
>Citrus_clementina_85681@20801226
------------------------------------------------------------------ME-TTL--------------LHSTIHVASFPSPTRSIRLKRV---------------NS-L------------------------------KPTLSF-THP--VIRFN-------FKPLN-YRPV-----------------------------------------------------------------------NC-LSHPHIN-------HQHHYHDHHHHHRHNDCSELSGPQKAVIK--FAKA--TRWL---DLANFLREHLQLCCCAAALFLAAAACPYL-L--------PKPAIKPLQNAFLAVAFPLVGVSASLDALTDI-AG--GKVNIHVLMAFAAFASIFMGNSLEGGLLLAMFNLAHIAEEFFTSRAMVDVKELKENYPDSVLVL-NVDD-D-NLP-------DVSDLAYRSVPVHDVEVGSYILVGAGEAVPVDCEVYQGTATITIEHLTGEVKPLEAKVGDRIPGGARNLDGRMILKATKTWKESTLNRIVQLTEEAQLNKPKLERWLDEFGEQYSKVVVVLSLAIALIGPFL-----------FKWSFIGT----------------SACRGSVYRALGLMVAASPCALAV-APLAYATAISSCARKGILLKGGQ-VLDALASCHTIAFDKTGTLTTGGLMFKAIEPI-YGHWIRSK----------------------------------------------------------------------------------KT----HDISCCIPNCEKEALAVAAAMEKGTTHPIGRAVVD---------------HSIGKD------LPSV--SIDRFEYFPGRGLTATV-NGIESG-------------------TEGGK---ELKASLGSVDFITSLCKSEDESRKIKEAV-------NG------------------------------------------------------------SS--YGRGFVHAALSVNE---KVTLIH-LEDRPRPGVSDVIAELKDH------------------------ARLRVMMLTGDHESSAQRVANAVG-I--N-EVYCSLKPEDKLNHVKR---T--------SRDM-GG---------------------------------------------------------G---LIMVGEGINDAPALAAATVGIVLAQR-ASATAIAVADVLLLRN---NISGVPFCVAKSRQTTSLVKQNVALALSCIILASLPSVLGFLPLWLTVLLHEGGTLVVCLNSVRALNDPSWS--W--RQDIQHLINQFKSKHSVLQKKDAR-------SNTMPAASL--------------------------------------------------------------------------------------------------------------------------------------------------------------------------------------------------------------------------------------------------------------------------------------------------------------------------------------------------------------
>Citrus_sinensis_2711@18124576
------------------------------------------------------------------ME-TTL--------------LHSTIHVASFPSPTRSIRLKRV---------------NS-L------------------------------KPTLSF-THP--VIRFN-------FKPLN-YRPV-----------------------------------------------------------------------NC-LSHPHIN-------HQHHYHDHHHHHRHNDCSELSGPQKAVIK--FAKA--TRWL---DLANFLREHLQLCCCAAALFLAAAACPYL-L--------PKPAIKPLQNAFLAVAFPLVGVSASLDALTDI-AG--GKVNIHVLMAFAAFASIFMGNSLEGGLLLAMFNLAHIAEEFFTSRAMVDVKELKENYPDSVLVL-NVDD-D-NLP-------DVSDLAYRSVPVHDVEVGSYILVGAGEAVPVDCEVYQGTATITIEHLTGEVKPLEAKVGDRIPGGARNLDGRMILKATKTWNESTLNRIVQLTEEAQLNKPKLQRWLDEFGEQYSKVVVVLSLAIALIGPFL-----------FKWSFIGT----------------SVCRGSVYRALGLMVAASPCALAV-APLAYATAISSCARKGILLKGGQ-VLDALASCHTIAFDKTGTLTTGGLMFKAIEPI-YGHWIRSK----------------------------------------------------------------------------------KT----HDISCCIPNCEKEALAVAAAMEKGTTHPIGRAVVD---------------HSIGKD------LPSV--SIDRFEYFPGRGLTATV-NGIESG-------------------TEGGK---ELKASLGSVDFITSLCKSEDESRKIKEAV-------NG------------------------------------------------------------SS--YGRGFVHAALSVNE---KVTLIH-LEDRPRPGVSDVIAELKDH------------------------ARLRVMMLTGDHESSAQRVANAVG-I--N-EVYCSLKPEDKLNHVKR---T--------SRDM-GG---------------------------------------------------------G---LIMVGEGINDAPALAAATVGIVLAQR-ASATAIAVADVLLLRN---NISGVPFCVAKSRQTTSLVKQNVALALSCIILASLPSVLGFLPLWLTVLLHEGGTLVVCLNSVRALNDPSWS--W--RQDIQHLINQFKSKHSVLQKKDAR-------SNTMPAASL--------------------------------------------------------------------------------------------------------------------------------------------------------------------------------------------------------------------------------------------------------------------------------------------------------------------------------------------------------------
>Citrus_sinensis_2711@18124577
------------------------------------------------------------------ME-TTL--------------LHSTIHVASFPSPTRSIRLKRV---------------NS-L------------------------------KPTLSF-THP--VIRFN-------FKPLN-YRPV-----------------------------------------------------------------------NC-LSHPHIN-------HQHHYHDHHHHHRHNDCSELSGPQKAVIK--FAKA--TRWL---DLANFLREHLQLCCCAAALFLAAAACPYL-L--------PKPAIKPLQNAFLAVAFPLVGVSASLDALTDI-AG--GKVNIHVLMAFAAFASIFMGNSLEGGLLLAMFNLAHIAEEFFTSRAMVDVKELKENYPDSVLVL-NVDD-D-NLP-------DVSDLAYRSVPVHDVEVGSYILVGAGEAVPVDCEVYQGTATITIEHLTGEVKPLEAKVGDRIPGGARNLDGRMILKATKTWNESTLNRIVQLTEEAQLNKPKLQRWLDEFGEQYSKVVVVLSLAIALIGPFL-----------FKWSFIGT----------------SVCRGSVYRALGLMVAASPCALAV-APLAYATAISSCARKGILLKGGQ-VLDALASCHTIAFDKTGTLTTGGLMFKAIEPI-YGHWIRSK----------------------------------------------------------------------------------KT----HDISCCIPNCEKEALAVAAAMEKGTTHPIGRAVVD---------------HSIGKD------LPSV--SIDRFEYFPGRGLTATV-NGIESG-------------------TEGGK---ELKASLGSVDFITSLCKSEDESRKIKEAV-------NG------------------------------------------------------------SS--YGRGFVHAALSVNE---KVTLIH-LEDRPRPGVSDVIAELKDH------------------------ARLRVMMLTGDHESSAQRVANAVG-I--N-EVYCSLKPEDKLNHVKR---T--------SRDM-GG---------------------------------------------------------G---LIMVGEGINDAPALAAATVGIVLAQR-ASATAIAVADVLLLRN---NISGVPFCVAKSRQTTSLVKQNVALALSCIILASLPSVLGFLPLWLTV-----------------------------------------------------------------------------------------------------------------------------------------------------------------------------------------------------------------------------------------------------------------------------------------------------------------------------------------------------------------------------------------------------------------------------------
>Citrus_sinensis_2711@18124578
------------------------------------------------------------------ME-TTL--------------LHSTIHVASFPSPTRSIRLKRV---------------NS-L------------------------------KPTLSF-THP--VIRFN-------FKPLN-YRPV-----------------------------------------------------------------------NC-LSHPHIN-------HQHHYHDHHHHHRHNDCSELSGPQKAVIK--FAKA--TRWL---DLANFLREHLQLCCCAAALFLAAAACPYL-L--------PKPAIKPLQNAFLAVAFPLVGVSASLDALTDI-AG--GKVNIHVLMAFAAFASIFMGNSLEGGLLLAMFNLAHIAEEFFTSRAMVDVKELKENYPDSVLVL-NVDD-D-NLP-------DVSDLAYRSVPVHDVEVGSYILVGAGEAVPVDCEVYQGTATITIEHLTGEVKPLEAKVGDRIPGGARNLDGRMILKATKTWNESTLNRIVQLTEEAQLNKPKLQRWLDEFGEQYSKVVVVLSLAIALIGPFL-----------FKWSFIGT----------------SVCRGSVYRALGLMVAASPCALAV-APLAYATAISSCARKGILLKGGQ-VLDALASCHTIAFDKTGTLTTGGLMFKAIEPI-YGHWIRSK----------------------------------------------------------------------------------KT----HDISCCIPNCEKEALAVAAAMEKGTTHPIGRAVVD---------------HSIGKD------LPSV--SIDRFEYFPGRGLTATV-NGIEVL-------------------KNIF---------------------------------------------------------------------------------------------------------------------------------------------------------------------------------------------------------------------------------------------------------------------------------------------------------------------------------------------------------------------------------------------------------------------------------------------------------------------------------------------------------------------------------------------------------------------------------------------------------------------------------------------------------------------------------------------------------------------------------------------------------------------------------------------------------------------------------------------
>Gossypium_raimondii_29730@26785248
-----------------------------------------------------------------------M--------------ETHSISLTNFSPLTR---PLRPSRLRR---------LNS-FHFK---------PLF---F--SP---LSTRYKSLFL-PLN----S----------HTIRIRCVAN-----------------------------------HGHHH---------------------HH-EHDLDHGHGHDHD-----------HDHHHHHHHHHHHHGSGQLNGPQKAVIG--FAKA--IRWM---DLANFLREHLHLCCCATALFIAAAAFPYL-V--------PKPAVKPLQNSFLVLAFPLVGVSAALDAITDI-AG--GKVNIHVLMALAAFASVFMGNALEGGLLLAMFNLAHIAEEFFTSRSMIDVKELKENYPDSALVL-NLDD-D-NLP-------NVSDLSYRSIPVHDVEVGSYILVTTGEAVPVDCEVFHGSATITIEHLTGEIKPLEAKAGDRIPGGARNLDGRMIVKVLKTWKESTLSRIVQLTEEAQLNKPKLQRWLDEFGEQYSKVVVVLSVAIAVLGPFL-----------FKWPFIST----------------AVCRGSIYRALGLMVAASPCALAV-APLAYATAVSSCARKGILLKGGQ-VLDALASCHTVAFDKTGTLTTGGLMFKAIEPI-YGHIIGNK----------------------------------------------------------------------------------KT----NFTSCCVPNCEVEALAVAAAMEKGTTHPIGRAVVD---------------HSIGKD------LPSV--SVESFEYFPGKGLIATL-NSAESG-------------------TRGGK---MLKASLGSIEFITSLCKSEVKSRMIRAAV-------NA------------------------------------------------------------SS--YGTDFVHAALSVDE---KVTLIH-LEDRPRPGVLDVISELKDK------------------------AKVRVMMLTGDHKLSAWRVANAVG-I--N-EVYCSLKPEDKLNHVKR---I--------SGDM-GG---------------------------------------------------------G---LIMVGEGINDAPALAAATVGIVLAHR-ASATAIAVADVLLLQD---NISGVPFSIAKARQTTSLVKQNVALALTCIILASLPSVLGFLPLWLTVLLHEGGTLLVCLNSIRALNDPSWS--W--GQDLRNLIGKLKSKLALLRHNATS-------STIQ-----TAPL----------------------------------------------------------------------------------------------------------------------------------------------------------------------------------------------------------------------------------------------------------------------------------------------------------------------------------------------------------
>Gossypium_raimondii_29730@26785249
-------------------------------------------------------------------------------------------------------------------------------------------------------------------------------------------------------------------------------------------------------------------------------------------------------------------------------------------------------------------------------------------------------------------------------------------------------------------------------------------------------------------------XXXAVPVDCEVFHGSATITIEHLTGEIKPLEAKAGDRIPGGARNLDGRMIVKVLKTWKESTLSRIVQLTEEAQLNKPKLQRWLDEFGEQYSKVVVVLSVAIAVLGPFL-----------FKWPFIST----------------AVCRGSIYRALGLMVAASPCALAV-APLAYATAVSSCARKGILLKGGQ-VLDALASCHTVAFDKTGTLTTGGLMFKAIEPI-YGHIIGNK----------------------------------------------------------------------------------KT----NFTSCCVPNCEVEALAVAAAMEKGTTHPIGRAVVD---------------HSIGKD------LPSV--SVESFEYFPGKGLIATL-NSAESG-------------------TRGGK---MLKASLGSIEFITSLCKSEVKSRMIRAAV-------NA------------------------------------------------------------SS--YGTDFVHAALSVDE---KVTLIH-LEDRPRPGVLDVISELKDK------------------------AKVRVMMLTGDHKLSAWRVANAVG-I--N-EVYCSLKPEDKLNHVKR---I--------SGDM-GG---------------------------------------------------------G---LIMVGEGINDAPALAAATVGIVLAHR-ASATAIAVADVLLLQD---NISGVPFSIAKARQTTSLVKQNVALALTCIILASLPSVLGFLPLWLTVLLHEGGTLLVCLNSIRALNDPSWS--W--GQDLRNLIGKLKSKLALLRHNATS-------STIQ-----TAPL----------------------------------------------------------------------------------------------------------------------------------------------------------------------------------------------------------------------------------------------------------------------------------------------------------------------------------------------------------
>Theobroma_cacao_3641@27436809
-----------------------------------------------------------------------M--------------ETHSISLTKFSPLSR-----PRCRLSR---------VNT-FKFK---------PFI---L--SP---VIIRHKSLSL-TLR----S----------PHLRIRCVAN-----------------------------------HDHDH---------------------HF-NH----------------------HHHHDHDHHHHHHHDSAKLSGPQGAVIG--FAKA--VRWM---DLANYLREHLQLCCCATALFLAAAACPYL-L--------PKPAVKPLQNSFLFVAFPLVGVSAALDAITDI-AG--GKVNIHVLMALAAFASVFMGNALEGGLLLAMFNLAHIAEEFFTSRSMVDVKELKENYPDSVLVL-NLDD-D-NLP-------NVSNLSYRNVPVHDVEVGSYILVGTGEAVPVDCEVFQGSATITTEHLTGEIKPLEAKVGDRIPGGARNLDGRMIVKVTKTWKESTLSRIVQLTEEAQLNKPKLQRWLDEFGERYSKVVVVLSVTIAVLGPFL-----------FKWPFIST----------------AVCRGSIYRALGLMVAASPCALAV-APLAYAIAVSSCARKGILLKGGQ-VLDALASCHTVAFDKTGTLTTGGLMFKAIEPI-YGHFIGNK----------------------------------------------------------------------------------KT----NFTSCCIPSCEVEALAVAAAMEKGTTHPIGRAVVD---------------HSIGKD------LPSV--SVESFEYFPGRGLIATL-NSAKSG-------------------TREGK---MLKASLGSVEFITSLCKSEDESRKIRAAV-------NA------------------------------------------------------------ST--YGSDFVHAALSVNE---KVTLIH-LEDRPRPGVLDVISELKDQ------------------------AKLRVMMLTGDHKSSAWRVANAVG-I--N-EVYCSLKPEDKLNHVKR---I--------SRET-GG---------------------------------------------------------G---LSMVGEGINDAPALAAATVGIVLAHR-ASATAIAVADVLLLRD---NISCVPFSIAKARQTTSLVKQNVALALTCIILASLPSVLGFLPLWLTVLLHEGGTLLVCLNSVRALNDPSWS--W--KQDLLHLISKLKSELTLLRHNTSS-------STTQ-----PAPL----------------------------------------------------------------------------------------------------------------------------------------------------------------------------------------------------------------------------------------------------------------------------------------------------------------------------------------------------------
>Linum_usitatissimum_4006@23140401
-----------------------------------------------------------------------------------------------------------------------------------------------------------------------------------------------------------------------------------------------------------------------------------------------------------------------------------------------------------------------------------------------------------------------MAMAAFASVFMGNALEGGLLLAMFNLAHIAEEFFTSRSLVDVKELKENNPDSALVL-DVEE-G-NVP-------DLSHLSYSSVPVHDIEVGSYVLVGAGEAVPVDCQIFQGTATITIEHLTGEAKPIEAKVGDGIPGGARNLDGRMIVKATKTWKESTLSRIVQLTEEAQQNRPKLQRWLDEFGEQYSKVVVGLSFAVAFLGPLL-----------FKWPLMST----------------SVCRGSIYRALGLMMAASPCALAV-APLVYATAISSCAKKGILLKGGQ-VLDALASCHTIAFDKTGTLTTGGLMFKAIEPI-YGHQVGKN----------------------------------------------------------------------------------MT----TPASCCIPSCEKEALAVAAAMEKGTTHPIGRAVVD---------------HSIGKD------LPSI--SVEKFEYYPGRGLIATL-NDFQSG-------------------SGRAR---SLKASLGSVEFITSHCKSEDKSRKIKEAV-------RA------------------------------------------------------------SS--YGNDSVHAALSVDE---KITLIH-LEDRPREGVADVISELQDK------------------------AKLDVMMLTGDHKSSAWRVAKTVG-I--T-QVHCSLKPEDKLNHVKT---I--------SRDM-GG---------------------------------------------------------G---LIMVGEGINDAPALAAATVGIVLAQR-ASATAVAVADVLLLRD---NISVVPFCIAKSRQTSSLVKQNVALALTSIILASLPSVLGFLPLWLTVLLHEGGTLLVCLNSVRALNEPKWS--W--KEDIKHQLKSRLVNNKNNTNSSSA-------DSNMVNPE-----------------NLSCT-----------------------------------------------------------------------------------------------------------------------------------------------------------------------------------------------------------------------------------------------------------------------------------------------------------------------------------------
>Linum_usitatissimum_4006@23141329
------------------------------------------------------------------MEASTA--------------VRHTIGVIEFPALRPSSSSRQLCRLNP---------LPS-LPLRNRL----V---------------------------------SPS-------FNRLCIAEASN----------HSHSHS-----------------HNHNHHH---------------------HR-NEDHDHSHSQHQHNHH--------------HHHHHHGDELQELTGAQRAVVR--FADA--VRWT---DLANVLREHLQLCCCSAALFLAAAIVPHL-A--------PKQVVKPLQNALMIVGFPLVGVSASLDALIEI-AG--GKVNIHVLMAMAAFASVFMGNALEGGLLLAMFNLAHIAEEFFTSRSLVDVKELKENHPDSALVV-DVEE-G-ETP-------DLLHLSYSSVPVHDIEVGSYVLVGAGEAVPVDCQIFQGTATITIEHLTGEAKPIEAKVGDGIPGGARNLDGRMIVKATKTWKESTLSRIVQLTEEAQQNRPKLQRWLDEFGEQYSKVVVGLSFSVAFLGPLL-----------FKWPFMST----------------SVCRGSIYRALGLMMAASPCALAV-APLVYATAISSCAKKGILLKGGQ-VLDALASCHTIAFDKTGTLTTGGLMFKAIEPI-YGHQVGKN----------------------------------------------------------------------------------RT----TPASCCIPSCEKEALAVAAAMEKGTTHPIGRAVVD---------------HSIGKD------LPSI--SVEKFEYYPGRGLIATL-NDFQSG-------------------SGRAR---SLKASLGSVEFITSHCKSEDKSRKIKEAV-------RA------------------------------------------------------------SS--YGNDSVHAALSVDE---KITLIH-LEDRPREGVADVISELQDK------------------------AKLDVMMLTGDHKSSAWRVAKTVG-I--T-QVHCSLKPEDKLNHVKT---I--------SRDM-GG---------------------------------------------------------G---LIMVGEGINDAPALAAATVGIVLAQR-ASATAVAVADVLLLRD---NISVVPFCIAKSRQTSSLVKQNVALALTSIILASLPSVLGFLPLWLTVLLHEGGTLLVCLNSVRALNEPKWS--W--KEDIKHQLKSRLVNNSNTNSSSAD--------SNMFHTSTKYQLGMPMAMTIVITGILPGCEVV--------------------------------------------------------------------------------------------------------------------------------------------------------------------------------------------------------------------------------------------------------------------------------------------------------------------------------------
>Populus_trichocarpa_3694@27015362
------------------------------------------------------------------ME-TTT--------------LRHAIGVTDFPSPSLSLSAAAN---------------NN-YYYHSSK----LLVRKRVIYHQSS---LSSKFPFNSL-SHP--PRSTN-------FNHRFILRAT----------------G------------------------------------------------------HD-HHHDHHD-------HDHDHCCHHHHHEGGHDSQLTGPQRALLK--FAKT--LGWM---DLANLLREHLQLCCCSAALFITAAACPYI-I--------PKPAVKPLQNALMLVAFPLVGVSASLDALTDI-VG--GKVNIHVLMALAGFASIFMGNALEGGLLLAMFNLAHIAEEFFTSRSVIDVKELKENYPDSTLVL-DVND-D-KPP-------DVSDLSYKSVPVHDIEVGSYILVGTGEAVPVDCEVFQGNATITIEHLTGEVKPLEAKVGDRIPGGARNVDGRMIVKATKTWKESTLSRIVQLTEEAQSSKPKLQRWLDEFGEQYSKVVVGLSIAIALLGPFL-----------FKWPFMST----------------SVCRGSVYRALGLMVAASPCALAV-APLAYATAISSCARKGILLKGGQ-VLDALASCHTIAFDKTGTLTTGGLMFKAIEPI-YGHLIRNN----------------------------------------------------------------------------------RT----NFTSCCIPSCEKEALAVAAAMEKGTTHPIGRAVVD---------------HSIGKD------LPSV--SVDSFEYFPGKGLVATL-NNIESG-------------------TGGGK---LLKASLGSVEFIASLCKSEDESRKIKEAV-------NA------------------------------------------------------------SS--YGRDFVHAALSVEE---KVTLIH-LEDRPRPGVSDVISELQDQ------------------------ARFRVMMLTGDHESSAWRVAKAVG-I--S-EVYCSLKPEDKLNQVKG---I--------SRDM-GG---------------------------------------------------------G---LVMVGEGINDAPALAAATVGIVLAQR-ASATAIAVADVLLLRD---TISGVPFCIAKSRQTTSLIKQNVALALTSIFLASLPSVLGFLPLWLTVLLHEGGTLLVCLNSIRALNDPKWS--W--RYDLQQVVEKLKSRVMLKVTGDTS-------SSTVEAAPL--------------------------------------------------------------------------------------------------------------------------------------------------------------------------------------------------------------------------------------------------------------------------------------------------------------------------------------------------------------
>Populus_trichocarpa_3694@27015363
------------------------------------------------------------------ME-TTT--------------LRHAIGVTDFPSPSLSLSAAAN---------------NN-YYYHSSK----LLVRKRVIYHQSS---LSSKFPFNSL-SHP--PRSTN-------FNHRFILRAT----------------G------------------------------------------------------HD-HHHDHHD-------HDHDHCCHHHHHEGGHDSQLTGPQRALLK--FAKT--LGWM---DLANLLREHLQLCCCSAALFITAAACPYI-I--------PKPAVKPLQNALMLVAFPLVGVSASLDALTDI-VG--GKVNIHVLMALAGFASIFMGNALEGGLLLAMFNLAHIAEEFFTSRSVIDVKELKENYPDSTLVL-DVND-D-KPP-------DVSDLSYKSVPVHDIEVGSYILVGTGEAVPVDCEVFQGNATITIEHLTGEVKPLEAKVGDRIPGGARNVDGRMIVKATKTWKESTLSRIVQLTEEAQSSKPKLQRWLDEFGEQYSKVVVGLSIAIALLGPFL-----------FKWPFMST----------------SVCRGSVYRALGLMVAASPCALAV-APLAYATAISSCARKGILLKGGQ-VLDALASCHTIAFDKTGTLTTGGLMFKAIEPI-YGHLIRNN----------------------------------------------------------------------------------RT----NFTSCCIPSCEKEALAVAAAMEKGTTHPIGRAVVD---------------HSIGKD------LPSV--SVDSFEYFPGKGLVATL-NNIESG-------------------TGGGK---LLKASLGSVEFIASLCKSEDESRKIKEAV-------NA------------------------------------------------------------SS--YGRDFVHAALSVEE---KVTLIH-LEDRPRPGVSDVISELQDQ------------------------ARFRVMMLTGDHESSAWRVAKAVG-I--S-EVYCSLKPEDKLNQVKG---I--------SRDM-GG---------------------------------------------------------G---LVMVGEGINDAPALAAATVGIVLAQR-ASATAIAVADVLLLRD---TISGVPFCIAKSRQTTSLIKQNVALALTSIFLASLPSVLGFLPLWLTVLLHEGGTLLVCLNSIRALNDPKWS--W--RYDLQQVVEKLKSRVMLKVTGDTS-------SSTVEAAPL--------------------------------------------------------------------------------------------------------------------------------------------------------------------------------------------------------------------------------------------------------------------------------------------------------------------------------------------------------------
>Populus_trichocarpa_3694@27015364
------------------------------------------------------------------ME-TTT--------------LRHAIGVTDFPSPSLSLSAAAN---------------NN-YYYHSSK----LLVRKRVIYHQSS---LSSKFPFNSL-SHP--PRSTN-------FNHRFILRAT----------------G------------------------------------------------------HD-HHHDHHD-------HDHDHCCHHHHHEGGHDSQLTGPQRALLK--FAKT--LGWM---DLANLLREHLQLCCCSAALFITAAACPYI-I--------PKPAVKPLQNALMLVAFPLVGVSASLDALTDI-VG--GKVNIHVLMALAGFASIFMGNALEGGLLLAMFNLAHIAEEFFTSRSVIDVKELKENYPDSTLVL-DVND-D-KPP-------DVSDLSYKSVPVHDIEVGSYILVGTGEAVPVDCEVFQGNATITIEHLTGEVKPLEAKVGDRIPGGARNVDGRMIVKATKTWKESTLSRIVQLTEEAQSSKPKLQRWLDEFGEQYSKVVVGLSIAIALLGPFL-----------FKWPFMST----------------SVCRGSVYRALGLMVAASPCALAV-APLAYATAISSCARKGILLKGGQ-VLDALASCHTIAFDKTGTLTTGGLMFKAIEPI-YGHLIRNN----------------------------------------------------------------------------------RT----NFTSCCIPSCEKEALAVAAAMEKGTTHPIGRAVVD---------------HSIGKD------LPSV--SVDSFEYFPGKGLVATL-NNIESG-------------------TGGGK---LLKASLGSVEFIASLCKSEDESRKIKEAV-------NA------------------------------------------------------------SS--YGRDFVHAALSVEE---KVTLIH-LEDRPRPGVSDVISELQDQ------------------------ARFRVMMLTGDHESSAWRVAKAVG-I--S-EVYCSLKPEDKLNQVKG---I--------SRDM-GG---------------------------------------------------------G---LVMVGEGINDAPALAAATVGIVLAQR-ASATAIAVADVLLLRD---TISGVPFCIAKSRQTTSLIKQNVALALTSIFLASLPSVLGFLPLWLTVLLHEGGTLLVCLNSIRALNDPKWS--W--RYDLQQVVEKLKSRVMLKVTGDTS-------SSTVEAAPL--------------------------------------------------------------------------------------------------------------------------------------------------------------------------------------------------------------------------------------------------------------------------------------------------------------------------------------------------------------
>Populus_trichocarpa_3694@27015366
------------------------------------------------------------------ME-TTT--------------LRHAIGVTDFPSPSLSLSAAAN---------------NN-YYYHSSK----LLVRKRVIYHQSS---LSSKFPFNSL-SHP--PRSTN-------FNHRFILRAT----------------G------------------------------------------------------HD-HHHDHHD-------HDHDHCCHHHHHEGGHDSQLTGPQRALLK--FAKT--LGWM---DLANLLREHLQLCCCSAALFITAAACPYI-I--------PKPAVKPLQNALMLVAFPLVGVSASLDALTDI-VG--GKVNIHVLMALAGFASIFMGNALEGGLLLAMFNLAHIAEEFFTSRSVIDVKELKENYPDSTLVL-DVND-D-KPP-------DVSDLSYKSVPVHDIEVGSYILVGTGEAVPVDCEVFQGNATITIEHLTGEVKPLEAKVGDRIPGGARNVDGRMIVKATKTWKESTLSRIVQLTEEAQSSKPKLQRWLDEFGEQYSKVVVGLSIAIALLGPFL-----------FKWPFMST----------------SVCRGSVYRALGLMVAASPCALAV-APLAYATAISSCARKGILLKGGQ-VLDALASCHTIAFDKTGTLTTGGLMFKAIEPI-YGHLIRNN----------------------------------------------------------------------------------RT----NFTSCCIPSCEKEALAVAAAMEKGTTHPIGRAVVD---------------HSIGKD------LPSV--SVDSFEYFPGKGLVATL-NNIESG-------------------TGGGK---LLKASLGSVEFIASLCKSEDESRKIKEAV-------NA------------------------------------------------------------SS--YGRDFVHAALSVEE---KVTLIH-LEDRPRPGVSDVISELQDQ------------------------ARFRVMMLTGDHESSAWRVAKAVG-I--S-EVYCSLKPEDKLNQVKG---I--------SRDM-GG---------------------------------------------------------G---LVMVGEGINDAPALAAATVGIVLAQR-ASATAIAVADVLLLRD---TISGVPFCIAKSRQTTSLIKQNVALALTSIFLASLPSVLGFLPLWLTV-----------------------------------------------------------------------------------------------------------------------------------------------------------------------------------------------------------------------------------------------------------------------------------------------------------------------------------------------------------------------------------------------------------------------------------
>Populus_trichocarpa_3694@27015367
------------------------------------------------------------------ME-TTT--------------LRHAIGVTDFPSPSLSLSAAAN---------------NN-YYYHSSK----LLVRKRVIYHQSS---LSSKFPFNSL-SHP--PRSTN-------FNHRFILRAT----------------G------------------------------------------------------HD-HHHDHHD-------HDHDHCCHHHHHEGGHDSQLTGPQRALLK--FAKT--LGWM---DLANLLREHLQLCCCSAALFITAAACPYI-I--------PKPAVKPLQNALMLVAFPLVGVSASLDALTDI-VG--GKVNIHVLMALAGFASIFMGNALEGGLLLAMFNLAHIAEEFFTSRSVIDVKELKENYPDSTLVL-DVND-D-KPP-------DVSDLSYKSVPVHDIEVGSYILVGTGEAVPVDCEVFQGNATITIEHLTGEVKPLEAKVGDRIPGGARNVDGRMIVKATKTWKESTLSRIVQLTEEAQSSKPKLQRWLDEFGEQYSKVVVGLSIAIALLGPFL-----------FKWPFMST----------------SVCRGSVYRALGLMVAASPCALAV-APLAYATAISSCARKGILLKGGQ-VLDALASCHTIAFDKTGTLTTGGLMFKAIEPI-YGHLIRNN----------------------------------------------------------------------------------RT----NFTSCCIPSCEKEALAVAAAMEKGTTHPIGRAVVD---------------HSIGKD------LPSV--SVDSFEYFPGKGLVATL-NNIESG-------------------TGGGK---LLKASLGSVEFIASLCKSEDESRKIKEAV-------NA------------------------------------------------------------SS--YGRDFVHAALSVEE---KVTLIH-LEDRPRPGVSDVISELQDQ------------------------ARFRVMMLTGDHESSAWRVAKAVG-I--S-EVYCSLKPEDKLNQVKG---I--------SRDM-GG---------------------------------------------------------G---LVMVGEGINDAPALAAATVGIVLAQR-ASATAIAVADVLLLRD---TISGVPFCIAKSRQTTSLIKQNVALALTSIFLASLPSVLGFLPLWLTV-----------------------------------------------------------------------------------------------------------------------------------------------------------------------------------------------------------------------------------------------------------------------------------------------------------------------------------------------------------------------------------------------------------------------------------
>Populus_trichocarpa_3694@27015365
------------------------------------------------------------------ME-TTT--------------LRHAIGVTDFPSPSLSLSAAAN---------------NN-YYYHSSK----LLVRKRVIYHQSS---LSSKFPFNSL-SHP--PRSTN-------FNHRFILRAT----------------G------------------------------------------------------HD-HHHDHHD-------HDHDHCCHHHHHEGGHDSQLTGPQRALLK--FAKT--LGWM---DLANLLREHLQLCCCSAALFITAAACPYI-I--------PKPAVKPLQNALMLVAFPLVGVSASLDALTDI-VG--GKVNIHVLMALAGFASIFMGNALEGGLLLAMFNLAHIAEEFFTSRSVIDVKELKENYPDSTLVL-DVND-D-KPP-------DVSDLSYKSVPVHDIEVGSYILVGTGEAVPVDCEVFQGNATITIEHLTGEVKPLEAKVGDRIPGGARNVDGRMIVKATKTWKESTLSRIVQLTEEAQSSKPKLQRWLDEFGEQYSKVVVGLSIAIALLGPFL-----------FKWPFMST----------------SVCRGSVYRALGLMVAASPCALAV-APLAYATAISSCARKGILLKGGQ-VLDALASCHTIAFDKTGTLTTGGLMFKAIEPI-YGHLIRNN----------------------------------------------------------------------------------RT----NFTSCCIPSCEKEALAVAAAMEKGTTHPIGRAVVD---------------HSIGKD------LPSV--SVDSFEYFPGKGLVATL-NNIESG-------------------TGGGK---LLKASLGSVEFIASLCKSEDESRKIKEAV-------NA------------------------------------------------------------SS--YGRDFVHAALSVEE---KVTLIH-LEDRPRPGVSDVISELQDQ------------------------ARFRVMMLTGDHESSAWRVAKAVG-I--S-EVYCSLKPEDKLNQVKG---I--------SRDM-GG---------------------------------------------------------G---LVMVGEGINDAPALAAATVGIVLAQR-ASATAIAVADVLLLRD---TISGVPFCIAKSRQTTSLIKQNVALALTSIFLASLPSVLGFLPLWLTVLLHEGGTLLVCLNSIRALNDPKWS--W--RYDLQQVVEKLKSRVMLKKRKYGE------------------------------------------------------------------------------------------------------------------------------------------------------------------------------------------------------------------------------------------------------------------------------------------------------------------------------------------------------------------------------
>Manihot_esculenta_3983@17980552
------------------------------------------------------------------ME-TAA--------------VHRSLSVIDSRLLTRPTRPRRL-------------------------------DSLNPIFCPTS---LPSHFHLKSL-SAP--LKFPN-------IPNQTVRCVAV----------ANNHHD------------------------------------------------------HDHHHHYDDH-------QHHHHHHHHHHHYHGDCEELTEPQKAFIR--FAKA--VGWV---DLANLLREHLQLCCCSAALFVAAAACPYV-M--------PNPVVKPLQNAFMIIAFPLVGVSASLDALTDI-TG--GKVNIHVLMALAAFASLFMGNALEGGLLLAMFNLAHIAEEFFTSCSMVDVKELKESHPDSALVL-DVHD-D-KLP-------DLSDLSYKSVPVHDVKVGSYILVGTGEAVPVDCEVFQGNATIIIEHLTGEIKPIEANVGDRIPGGARNLDGRMIIKATKMWKESTLNRIVQLTEEAQLNKPKLQRWLDEFGERYSKVVVGLSVAVALLGPFL-----------FKWPFIST----------------SVCRGSVYRALGLMVAASPCALAV-APLAYVTAISSCARKGILLKGGQ-VLDALAACHTIAFDKTGTLTTGGLMFKAIEPI-YGHLVGNK----------------------------------------------------------------------------------KI----NFTSCCTPSCEKEALAVAAAMEKGTTHPIGRAVVD---------------HCIDKD------LPSV--SVESFEYFPGRGLTATL-NNMEAG-------------------AGRVK---LLKASLGSIEFITSLCKSEDKSRKIKEAV-------NA------------------------------------------------------------SP--YGSDFVHAALSIEE---KVTLIH-LEDRLRAGVSNVIMELQEQ------------------------ARLRVMMLTGDHESSAWRVAKAVG-I--T-EVHCSLKPEDKLNHVKG---I--------ARDM-GG---------------------------------------------------------G---LIMVGEGINDAPALAAATVGIVLAQR-ASATAIAVADVLLLRD---NISGVPFCIAKSRQTTSLVKQNVALALTCIILASLPSVLGFLPLWLTVLLHEGGTLLVCINSIRALNDPKWS--W--GEDLLHAIKEFKSRLTSLKTDNTS-------SSKMQAAPL--------------------------------------------------------------------------------------------------------------------------------------------------------------------------------------------------------------------------------------------------------------------------------------------------------------------------------------------------------------
>Manihot_esculenta_3983@17990231
------------------------------------------------------------------ME-NAT--------------LHRAIGVTDFPLLTHFKGPWPL-------------------------------YSLNPIFHPTS---LPSHFLFSP-------LKFPN-------LQNQPVRCVGE----------VNHHQD------------------------------------------------------RDHHHHDHR---------HHHHHHHYPHHRHGEGKELSMPQKAFIR--FAKA--VGWM---DLANLLREHLQLCCCSAALFVAAAACPYV-M--------PKPIVKPLQNAFMIIAFPLVGVSASLDALTDI-IG--GKVNIHVLMALAAFASLFMGNTLEGGLLLAMFNLAHIAEEIFTSRSMVDVKELKENHPDYALVL-DVND-D-KLP-------DLCDLSYKSVPVHDVKVGSFILVGAGEVVPVDCEVFQGSATITIEHLTGEIKPIEAKVGDRIPGGARNLDGRMIVKATKMWKESTLNRIVQLTEEAQLNKPKLQRWLDEFGEHYSKVVVGLSIAVALLGPLL-----------FKWPFFST----------------SVCRGSVYRALGLMVAASPCALAV-APLAYATAISSCARKGILLKGGQ-VLDALASCHTVAFDKTGTLTTGGLMFKAIEPI-YGHVVRNE----------------------------------------------------------------------------------DM----NFTSCCTPSCEKEALAVAAAMEKGTTHPIGRAVVD---------------HSVGKD------LPSV--SVESFEYFPGRGLTATL-SNMETG-------------------AGRVK---LLKASLGSVEFIASLCKSEHESRKIKEAV-------KA------------------------------------------------------------SS--FGNDFVHAALSVDE---KVSLHS-LC---------------------------------------------------------------------------------------------------------------------------------------------------------------------------------------------------------------------------------------------------------------------------------------------------------------------------------------------------------------------------------------------------------------------------------------------------------------------------------------------------------------------------------------------------------------------------------------------------------------------------------------------------------------------------------------------------------
>Ricinus_communis_3988@16814679
------------------------------------------------------------------ME-TTA--------------LRHAIGVKGFPSVSYSSKQLAI---------------T-----RRRR----SLDSLSLIFRP----------------------ISLN-------FHNRTVRCTAH----------SKNHHD------------------------------------------------------HHHHHNHNHH-------HHHHHHHHHHNHSHGDVEELSGPQRALIN--FAKA--VKWI---DLANLLRENLQLCCCSAALFVAAAACPYL-I--------PNPVVKPIQNAFIIVAFPLVGVSASLDALTDV-TG--GKVNIHVLMALAAFSSVFMGNALEGGLLLAMFNLAHIAEEFFTSRSMVDVKELKESHPDSALVL-DVND-E-KLP-------DLSDLSYESIPVHDVKVGSFILVGTGEAVPVDCEVFQGRATITIEHLTGEIKPVEIKVGDRIPGGARNLDGRIIVKATKMWKESTLNRIVQLTEEAQLNKPKLQRWLDEFGEHYSKVVVGLSIAVALLGPFL-----------FNWPFIGT----------------SACRGSVYRALGLMVAASPCALAV-APLAYAIAISSCARKGILLKGGQ-VLDALSSCHTIAFDKTGTLTTGGLMFKAIEPL-FGHELVNK----------------------------------------------------------------------------------NT----NFTSCCIPSCEKEALAVAAAMEKGTTHPIGRAVVD---------------HSIGKD------LPFV--SVESFECFPGRGLTATL-NNIESA-------------------TGRVK---LLKASLGSIEFITSLCKSEDESRKIKDAV-------KA------------------------------------------------------------SS--YGSDFVHAALSVND---KVTLIH-LEDRPRAGVSDVIAELEDR------------------------ARLRVMMLTGDHESSAWRVAKSVG-I--S-EVHYSLKPEDKLNHVKG---I--------TRDM-GG---------------------------------------------------------G---LIMVGEGINDAPALAAATVGIVLAQR-ASATAIAVADILLLRD---DISGIPFCIAKSRQTTSLVKQNVALALTCIVLASLPSVLGFLPLWLTVLLHEGGTLLVCLNSIRALNDPKWS--W--REDLSHVVKEFNCRLIPRWTDNTS-------SGSIQAAPL--------------------------------------------------------------------------------------------------------------------------------------------------------------------------------------------------------------------------------------------------------------------------------------------------------------------------------------------------------------
>Cucumis_sativus_3659@16951729
-----------------------------------------------------------------------M--------------DTL-FVPITFSELPH---PLLTCNTNA---------ASQ-SRVG---------PVS-RFSPLSS---L---IHLNRF-PTRF-KKLSY-------PRFGHFRCAA----------------------------------EASGHRH---------------------G-------------HHHGH-------HHHHHGCQHHCSGDSDGVELTGAQKAFVR--FAEA--IRWT---DLANYLREHLHMCCGSAALFVTAAAFPYL-V--------PKPAVKPLQNVFIAVAFPLVGVSASLDALTDI-SG--GKVNIHVLMALAAFASIFMGNPLEGGLLLVMFNMAHIAEEYFTKQSMIDVKELKESHPDFALVL-DVND-D-NLP-------DTSDLEHRRVPVRDVKVGSYILVGAGESVPVDCEVYQGCATITVEHLTGEVRPLQIKVGERVPGGARNLDGRIIVKATKTWEESTLSRIVQLTEEAQLNKPKLQRWLDEFGENYSKVVVVLSVAVALIGPLL-----------FKWPFICT----------------PGFRGSVYRALGLMVAASPCALAA-APLAYAIAISSCARKGILLKGGH-VLDAMASCHTVAFDKTGTLTTGGLVFKAIEPI-YGHKIGGD----------------------------------------------------------------------------------KS----QFASCCIPSCEKEALAVAAAMEKGTTHPIGRAVVD---------------HSVGKD------LPSI--SVESTEYFPGRGLIATL-HGIKSG-------------------I-GGK---LRKASLGSVDFITSFCKSENESRMIKDAV-------RA------------------------------------------------------------ST--YGSEFVHAALSVDQ---KVTLIH-LEDQPRPGVIDAIAELQHL------------------------GKLRVMMLTGDHDSSAWKVANAVG-I--N-EVYYSLKPEDKLAHVKE---I--------SREM-GG---------------------------------------------------------G---LIMVGEGINDAPALAAATVGIVLAHR-ASATATAVADVLLLQD---SISGVPFCIAKSRQTTSLIKQNVTLALTSILLASLPSVLGFLPLWLTVLLHEGGTLLVCLNSVRALNHPSWS--W--KQDLQNLIHDARSKLNTTPENSSG-------TIQTATS----------------------------------------------------------------------------------------------------------------------------------------------------------------------------------------------------------------------------------------------------------------------------------------------------------------------------------------------------------------
>Glycine_max_3847@26312878
-----------------------------------------------------------------------------------------------MEAIPY---SIPSTKLHS---------SLH-IYTGV------T-RIRSLPLRPPP---IS--IKPLYS-PNFL-----I-------LHRHRLRCV----------------------------------AESSNNHH---------------------H--HDH------------D-------HHHGHHHHHHHHHHSHGANLTGPQKAVIA--FAKA--TRWM---DLADILREHLHLCCFSTALFVAAAICPHT-L--------PKPLVKPLQNSLIFVAFPLVGVSASLDALIEI-SS--GKVNIHVLMAMAAFASIFMGNSLEGGLLLAMFNLAHIAEEYFTSRSMVDVRELKENNPDFALVL-DTND-DDKLP-------NTFDLAYKRVPVHDVTVGSFILVGTGESVPVDCEVFQGSATITIEHLTGEVKPLEAKVGDRIPGGSRNLDGRIIVEVMKTWKESTLSRIVQLTEEAQSNKPKLERWLDEFGERYSQVVVVLSIAIAVIGPFL-----------FKWPFVST----------------SACRGSIYRALGLMVAASPCALAV-APLAYAIAISSCARKGILLKGGH-VLDALASCHTIAFDKTGTLTTGGLVFKAIEPI-YGHHVRNN----------------------------------------------------------------------------------ES----NVPSCCIPTCEKEALAVASAMEKGTTHPIGRAVVD---------------HSEGKD------LPSV--SVESFEYFPGRGLTATV-NSIESG-------------------TGGAK---LLKASLGSIDFITSLCQSEDESEKIKEAV-------NT------------------------------------------------------------SS--YGSEYVHAALSVNQ---KVTLIH-LEDRPRPGVVNVIQELQDE------------------------AKLRVMMLTGDHESSARRVASGVG-I--N-EFHCNLKPEDKLSHVKD---I--------SRDM-GG---------------------------------------------------------G---LIMVGEGINDAPALAAATVGIVLAHR-ASATAIAVADVLLLRE---SISAVPFCIAKSRQTTSLIKQNVALALTSILMASLPSVLGFLPLWLTVLLHEGGTLLVCLNSVRALNEPSWS--W--KHDIFHLISEIKSRLLSLKTNITG-------SNSIITTNL--------------------------------------------------------------------------------------------------------------------------------------------------------------------------------------------------------------------------------------------------------------------------------------------------------------------------------------------------------------
>Glycine_max_3847@26320385
---------------------------------------------------------------------------------------------------------------------------------------------------------------------------------------------------------------------------------SSNNHHH---------------------NHHHDH----------DHG-------HNHHHHHHHHHSHGIHGADLTGPQKAVIA--FAKA--TRWM---DLADILREHLHLCCFSTALFVAAAICPHT-L--------PKPLIKPLQNSLIFVAFPLVGVSASLDALLEI-SS--GKVNIHVLMAMAAFASIFMGNSLEGGLLLAMFNLAHIAEEYFTSRSMVDVRELKENNPDFALVL-DTND-D-KLP-------NTFDLAYKRVPVHDVTVGSYILVGAGESVPVDCEVFQGSATITTEHLTGEVKPLEAKVGDRIPGGARNLDGRIIVEVTKTWKESTLSRIVQLTEEAQSNKPKLQRWLDEFGERYSKVVVVLSIAIAVIGPFL-----------FKWPFIST----------------SACRGSIYRALGLMVAASPCALAV-APLAYAIAISSCARKGILLKGGH-VLDALATCHTVAFDKTGTLTTGGLVFKAIEPI-YGHHVRNN----------------------------------------------------------------------------------KS----NVPSCCIPTCEKEALAVAAAMEKGTTHPIGRAVVD---------------HSEGKD------LPSI--SVESFEYFPGRGLTATV-NSIESG-------------------TGGAK---LLKASLGSIDFITSFCQSEVESEKIKEAV-------NT------------------------------------------------------------SS--YGSEYVHAALSVNQK--LVTLIH-LEDRPRPGVSNVIQELQDE------------------------AKFRVMMLTGDHESSARRVASAVG-I--N-EFHCNLKPEDKLSHVKD---I--------SRDM-GG---------------------------------------------------------G---LIMVGEGINDAPALAAATVGIVLAHR-ASATAIAVADVLLLRE---NISAVPFCIAKSRQTTSLIKQNVALALTSIVMASLPSVLGFLPLWLTVLLHEGGTLLVCLNSVRALNEPSWS--W--KHDISHLISEIKSRLLSLKTNITG-------SNSIMTANL--------------------------------------------------------------------------------------------------------------------------------------------------------------------------------------------------------------------------------------------------------------------------------------------------------------------------------------------------------------
>Phaseolus_vulgaris_3885@27144267
-----------------------------------------------------------------------------------------------METLPY---TIPSTKLHS---------L-R-IYTRATP----I-PFSTLPFRPPG---IS--IKPLYS-PKFL-----I-------LPPRRYRCV----------------------------------ADSSNNHH---------------------HHDHQGHHHHHDHQDHQGH-------HHHHHHHHHHHSHGIDGANLTGPQKAVIA--FAKA--TRWM---DLADILREHLHLCCFSTVLFVAAAICPHT-L--------PKPLVRPFQNSLIFIAFPLVGVSASLDALIEI-SS--GKVNIHVLMAMAAFASIFMGNSLEGGLLLAMFNLAHIAEEHFTSRSMVDVRELKENNPDFALVL-DTKD-D-KLP-------NTFDLAYKRIPVHDVTVGSYILVGAGESVPVDCEVFQGNATITIEHLTGEVKPLEAKVGDRIPGGARNLDGRIIVKVTKTWKESTLSKIVQLTEEAQSNKPKLQRWLDEFGERYSQVVVVLSIAIAVIGPLL-----------FKWPFIST----------------SACRGSIYRALGLMVAASPCALAV-APLAYAIAISSCAKKGILLKGGH-VLDALASCRTIAFDKTGTLTTGGLVFKAIEPI-YGHHVRNN----------------------------------------------------------------------------------VS----KFSSCCIPTCEKEALAVAAAMEKGTTHPIGRAVVD---------------HSEGKD------LPSI--SVESFEYFPGRGLTATV-NNIESG-------------------RESAK---LLKASLGSIDFITSFCQSEDESEKIKEAV-------NT------------------------------------------------------------SS--YGSEYVHAALSVNQ---KVTLIH-LEDRPRPGVFNVIQELQDE------------------------AKFRVMMLTGDHESSARRVASAVG-I--N-EFHCNLKPEDKLSHVKD---T--------SRDM-GG---------------------------------------------------------G---LIMVGEGINDAPALAAATVGIVLAHR-ASATAIAVADILLLRE---NISAVPFCIAKSRQTTSLIKQNVALALTSIVMASLPSVLGFLPLWLTVLLHEGGTLLVCLNSVRALNEPSWS--W--KHDILHLISQIKSSLLSLKQISRA-------QTVS-------------------------------------------------------------------------------------------------------------------------------------------------------------------------------------------------------------------------------------------------------------------------------------------------------------------------------------------------------------------
>Eucalyptus_grandis_71139@23591539
-----------------------------------------------------------------------------------------------MDALPR---AADLCRLRS---------PAS----RPSA----A-AAASAAARPRG---IGASLPLLRI-PGDS-GFRGS-------LLRIRFAAAPR----------DWRSRP---------------LAKAGDHDH---------------------DHDH-DHD---HGHGHRHH-------DHGHHHGHGHHHGHGGDAELTGAQRALGE--FARA--VGWV---DLANLLRENLQMCCCSAALFVAAAACPYL-V--------PKPVVKPFQNSLMLVAFPLVGVSASLDALTDI-AA--GRVNIHVLMALAGFASTFMGNPLEGGLLLAMFNLAHIAEEYFTSRSMIDVRELKENYPDFVLVL-DVDD-E-ESP-------KFSDLAYRRVPVHNVAVGSYILVGAGESVPVDCEVLQGSATITIEHLTGEVKPLEAKCGDRIPGGARNLDGRIVVKATKTWKESTLSKIVQLTEEAQLNKPKLQRWLDEFGEHYSKVVVVLSIAVAIIGPLL-----------FKWPFFST----------------SDCRGSIYRALGLMVAASPCALAV-APLAYATAISSCARKGILLKGGH-VLDALASCHTVAFDKTGTLTTGGLMFKAVEPI-YGHGKREG----------------------------------------------------------------------------------ES----KIVTCCTPSCEEEALAVAAAMEKGTTHPIGRAVVD---------------HCVGKD------LPSI--SLESFEYFPGRGLIATL-NNTEEG-------------------SGGGK---SVKASLGSIDFITSFAKSEDESKKIKEAV-------SA------------------------------------------------------------SS--YGRDLVHAALSVNKKFMQITLIH-LEDRPRQGVAEVVAALKDE------------------------ANLRVIMLTGDHESSAWRVANSVN-I--D-EVYCGLKPEDKLNYVRS---I--------SRDT-GG---------------------------------------------------------G---LIMVGEGINDAPALAAATVGIVLAQR-ASATAVAVADVLLLRD---NISGVPFSIAKSRHTTSLVKQNVALALTCIFLASLPSVLGFLPLWLTVLLHEGGTLLVCLNSIRALNNPTWS--L--RQNLSHLLGELKGRFETWLKSNLD-------STIIEATHL--------------------------------------------------------------------------------------------------------------------------------------------------------------------------------------------------------------------------------------------------------------------------------------------------------------------------------------------------------------
>Eucalyptus_grandis_71139@23591540
-----------------------------------------------------------------------------------------------MDALPR---AADLCRLRS---------PAS----RPSA----A-AAASAAARPRG---IGASLPLLRI-PGDS-GFRGS-------LLRIRFAAAPR----------DWRSRP---------------LAKAGDHDH---------------------DHDH-DHD---HGHGHRHH-------DHGHHHGHGHHHGHGGDAELTGAQRALGE--FARA--VGWV---DLANLLRENLQMCCCSAALFVAAAACPYL-V--------PKPVVKPFQNSLMLVAFPLVGVSASLDALTDI-AA--GRVNIHVLMALAGFASTFMGNPLEGGLLLAMFNLAHIAEEYFTSRSMIDVRELKENYPDFVLVL-DVDD-E-ESP-------KFSDLAYRRVPVHNVAVGSYILVGAGESVPVDCEVLQGSATITIEHLTGEVKPLEAKCGDRIPGGARNLDGRIVVKATKTWKESTLSKIVQLTEEAQLNKPKLQRWLDEFGEHYSKVVVVLSIAVAIIGPLL-----------FKWPFFST----------------SDCRGSIYRALGLMVAASPCALAV-APLAYATAISSCARKGILLKGGH-VLDALASCHTVAFDKTGTLTTGGLMFKAVEPI-YGHGKREG----------------------------------------------------------------------------------ES----KIVTCCTPSCEEEALAVAAAMEKGTTHPIGRAVVD---------------HCVGKD------LPSI--SLESFEYFPGRGLIATL-NNTEEG-------------------SGGGK---SVKASLGSIDFITSFAKSEDESKKIKEAV-------SA------------------------------------------------------------SS--YGRDLVHAALSVNK---KITLIH-LEDRPRQGVAEVVAALKDE------------------------ANLRVIMLTGDHESSAWRVANSVN-I--D-EVYCGLKPEDKLNYVRS---I--------SRDT-GG---------------------------------------------------------G---LIMVGEGINDAPALAAATVGIVLAQR-ASATAVAVADVLLLRD---NISGVPFSIAKSRHTTSLVKQNVALALTCIFLASLPSVLGFLPLWLTVLLHEGGTLLVCLNSIRALNNPTWS--L--RQNLSHLLGELKGRFETWLKSNLD-------STIIEATHL--------------------------------------------------------------------------------------------------------------------------------------------------------------------------------------------------------------------------------------------------------------------------------------------------------------------------------------------------------------
>Fragaria_vesca_57918@27259443
-----------------MSQLPTVGPNEPREPTDH--------WKLS-----HNASRFKSPTPPPILLPLNF--------PSIME-TLKFPISIRLPIHHS------PL-LHH---------HPT-AATAARL----NSPK---------PTLHRLRAPLFRFKPSLL-SPP---------RNFPTLRCSSA------------------------------------AD--------------------------------HSDHHHHDHD-------HDHHHHHHHHHHHGGDCAELTGAQKAFIG--FAKA--VRWT---DLADFLREHLHLCFCSAALFLAAAACPYV-A--------PKLAAKTVQNAFMIVAFPLVGISAALDAITDI-SG--GKVNIHVLMALAAFASVFMGNALEGGLLLAMFNLAHIAEEYFTSRSMIDVKELKENYPDSALVL-DMDD--EQVP-------DTSNLKYKQVPVHDLQVGSYILVGAGESVPVDCEVFQGSATITMEHLTGEVTPLETKAGDRIPGGARNLDGRMIVKARKIWKESTLSRIVQLTEEAQLNKPKLQRWLDQFGERYSKVVVVLSVAVALLGPFL-----------FKWPFIGT----------------AACRGSVYRALALMVAASPCALAA-APLAYATAVSSCARKGILLKGGH-VLDALASCHTIAFDKTGTLTTGGLAFKAIEPI-YGHQVRDN----------------------------------------------------------------------------------KS----DFSSCCVPSCEKEALAVAAAMEKGTTHPIGRAVVD---------------HSEGED------LPSV--SVESFEYFPGRGLVATV-NGNELG-------------------TEGGK---LLKASLGSVDFITSLCISEDASKKIKEAV-------DA------------------------------------------------------------SS--YGTDFVRAALSVNE---KVTLIH-LEDRPRPGVLDVIAELRDQ------------------------AKLRIMMLTGDHESSAWRVANAVG-I--N-EVYCSLKPEDKLSHVKG---V--------SRDM-GG---------------------------------------------------------G---LIMVGEGINDAPALAAATVGIVLAQR-ASATATAVADVLLLRD---NISGVPFCIAKSRQTTSLVKQNVVLALSCIVLASLPSVLGFLPLWLTVLLHEGGTLLVCLNSIRALNHPSWS--W--RQDLWDLFNQLKSRLEFSRRLATS-------SNPTQAAPPVSL-----------------------------------------------------------------------------------------------------------------------------------------------------------------------------------------------------------------------------------------------------------------------------------------------------------------------------------------------------------
>Malus_x_3750@22674726
----------------------------------------------------------------------------------MES-LLPRPIPIRFTNNXR-----DSLLLSH---------LPT----TTRL----NSPSPKPIFHHPLLLPSFFRFKPKPLPPSPP-PPL---------RNSTALRCTAR------------------------------------TC--------------------------------DHDHDHHHPH-------N---HDHRHDHHHHHDYGELTGTQKQLVR--FAKA--VRWT---DLADFLREHLQLCFCSASLLLAAAVCPYV-M--------LKLAVKPMQNAFILVAFPLV--SAALDALTDL-SG--GKVNIHVLTALAAFASVFMGNALEGGLLLAMFNLAHIAEEYFTSRSMIDVKDLKENHPDFALVL-DIND--GQLP-------NTSDLANKQVPVHNLQVGSYI-----------------------LHLTGEIKPLETEVGNRVPGGARNLDGRIIVKATKIWKESTLSRIVQLTEEAQLNKPKLQRWLDQFGEQYSMVVVVLSAAIALLSPFL-----------FNWPFIGT----------------SACRGSVYRALGLMVAASPCALAV-APLAYAT--------GILLKGGH-VLDALASCHTFAFDKTGTLTTGGLAFKAIEPI-YGHRMRNG----------------------------------------------------------------------------------VS----DFSSCCVPSCEKQALAVAA-----------------------------------KD------LPSV--SVESFEYFPGRGLIATL-NGIE-----------------------------------------------------------------------------------------------------------------------------------------------------VTLIH-LEDRPRPGSSDVIKELQDQ------------------------AKLRXMMLTGDHESSAWRVANSVG-I--N-EFYCSLKPEDKLSHVKD---V--------SRET-GG---------------------------------------------------------G---LIMVGEGINDAPALAAATVGIVLAQR-ASATATAVADVLLLRD---NISAVPFCIAKSRQTTSLVXXX-------------------------------------------------------------------------------------------------------------------------------------------------------------------------------------------------------------------------------------------------------------------------------------------------------------------------------------------------------------------------------------------------------------------------------------------------------------
>Prunus_persica_3760@17653204
----------------------------------------------------------------------------------MES-LLHFPIPIRASNHHH------SLLLSH---------HPT----TTRL----NSPS---------SPKPIIRAPLFRFK--PL-PPL---------RNSTTLRCTAY------------------------------------AC--------------------------------DHDHHH-------------HDHHHHHHHHHHHGSDELTGPQKQFVR--FAKA--VRWT---DLADFLREHLQLCFCSTTLFLAAAACPYL-M--------PKLAVKPMQNAFILIAFPLVGVSAALDALTDI-SG--GKVNIHVLMALAAFASVFMGNALEGGLLLAMFNLAHIAEEYFTSRSMIDVKELKENYPDFALVL-DIND--EELP-------NTSNLAYKQVPVHDIQVGSFILVGAGESVPVDCEVFQGNATITIEHLTGEIKPLETTVGDRVPGGARNLDGRIIVKATKTWKESTLSRIVQLTEEAQLNKPKLQRWLDQFGEQYSKVVVVLSAAIALLGPFL-----------FKWPFIGT----------------SACRGSVYRALGLMVAASPCALAV-APLAYATAISSCAKKGILLKGGH-VLDALASCHTIAFDKTGTLTTGGLAFKAIEPI-YGHRMTNN----------------------------------------------------------------------------------IS----DFSSCCAPSCEKEALAVAAAMEKGTTHPIGRAVVD---------------HSEGKD------LPSV--SVESFEYFPGRGLIATL-NGIELG-------------------TGGDK---LLKASLGSVDFITSLCRSEDASKKIKEAV-------NA------------------------------------------------------------SS--YGTEFVRAALSVNE---KVTLIH-LEDRPRPGVSDVIEELRDE------------------------AKLRVMMLTGDHESSAWRVANAVG-I--N-EVYSSLKPEDKLSHVKD---V--------SRDM-GG---------------------------------------------------------G---LIMVGEGINDAPALAAATVGIVLAQR-ASATATAVADVLLLRD---NISVVPFCIAKSRQTTSLVKQSVGLALSCIVLASLPSVLGFLPLWLTVLLHEGGTLVVCLNSIRALNHPTWS--W--RQDLWHLVCELKSRLVLPKKLNTS-------SNTAQPAVEQLRHSHPL------------------------------------------------------------------------------------------------------------------------------------------------------------------------------------------------------------------------------------------------------------------------------------------------------------------------------------------------------
>Mimulus_guttatus_4155@17671846
------------------------------------------------------------------METLNF--------PTISK-PPLNSRASSMAMEAR-----HLTALLK---------LPQNIRTRKLK----LKLKLNLPYPKKPAPPIHLLRTVSRL---PV-VKSSA--------HSH--HHDH-------------SHAD---------------HDHDHGADD---------------------HRDHDRNHHHHTVHQENQH-------QHQHHNHGHCHCHDGGGAPLTKPQESFLR--FAER--IKWA---DLANFLREHLELCCCAAALFLAAAACPYL-L--------PKPAVKPLQTAFSLVAFPLVGVSASFDAAMDI-VG--GKINIHVLMALAAFASVFMGNPLEGGLLLAMFNLAHIAEEYFTSRSKIDVKELKENHPEFAYEL-DVQN--GNFQ-------SFSDLMYHKVPVNDLEVGSYLLVKAGESVPVDCEVLQGRSTITIEHLTGEVKPVEKDVGDSIPGGARNLDGMMIVKAKKTWKESMLSRIVQLTEEAQQSKPKLQRWLDKFGEQYSKAVIVLSAAIALMGPVL-----------FKWPFLST----------------SVCRGSLYRALGLMVAASPCALAV-APLVYATAISACARKGILLKGGH-VLDALASCQNIAFDKTGTLTTGEFMCKAIEPI-HGHVS-N-----------------------------------------------------------------------------------NE----KETTCCVRSCEKEALAVAAAMEKGTTHPIGRAVVD---------------HSIGKD------LPPV--SVESFENLPGRGLLATI-SSIEPA-------------------FGGGK---PLKASIGSVEYITSLFTSDAESKKIKEAF-------ST------------------------------------------------------------SS--YGDYFVRAALSVNN--EKVTLFH-LEDKPRADSLDVIKSLQNE------------------------ANLRVMMLTGDHELSAQRVANAVG-I--K-EVHCSLKPEDKLFHVTR---I--------SRDT-GG---------------------------------------------------------G---LIMVGDGINDAPALAAATVGIVLADR-ASATAIAVADILLLQD---NISGVPFSVAKSRQTTSLVKQNVALALGSIFLASLTSVLGVLPLWLTVLLHEGGTLLVCLNSIRALNSPTWS--W--RSDLVQLIHRLKSFVTGGNYQAVP-------L----------------------------------------------------------------------------------------------------------------------------------------------------------------------------------------------------------------------------------------------------------------------------------------------------------------------------------------------------------------------
>Solanum_lycopersicum_4081@27287963
------------------------------------------------------------------ME----------------A-LRLSTSFSGINC---------------------------SIYKSTRR----LKVNRNLLF--------SSLKPISSV---PI-RSSAQ--------FRGRIHCSA-------------CSCS---------------SHSHQHHHH---------------------H------------HDHSHD-------HHNHHHHHHHHGHDEGDGKLTKFQEVFLK--FANA--IRWT---QLANYLRENLELCCCSAVLFIAAAVCPYF-L--------PGPAVLPLQRIFALIAFPLVGVSASLDALVDI-TG--GKINIHVLMALAAFASVFMGNVLEGGLLLAMFNLAHIAEEYFTSRSKGDVKELKENHPEFALVL-HVDN--QTLP-------SFTDLSYIEVPVSDLEVGSFILVKAGESVPVDCEVSRGRSTITIEHLTGEVKPLDKKEGDNIPGGARNLDGMLIVKAKKTWKESMLSRIVQLTEEAQLSKPRLQRWLDKFGEQYSKAVVLLSLAVAFLGPFF-----------FKWPFFST----------------TACRGSIYRALGLMVAASPCALAV-APLAYATAISACAKRGILLKGGQ-VLDALASCHSIAFDKTGTLTTGEFMCKAIEPI-HGHAK-SV----------------------------------------------------------------------------------GK----GFASCCNPSCEKEALAVAAAMERGTTHPIGRAVVD---------------HSTGKD------LPSI--SVESFENLPGRGIIATL-SSFEPR-------------------LGGGK---PWKAFLGSVEYITSLCDSEDESRRVEEAV-------ST------------------------------------------------------------SS--HGVDFVRAALSVNN--QKVTLFH-FEDKPRPGVLDVIQTLQNQ------------------------AKLRVIMLTGDHKASAKRVAKTVG-I--K-EVNCSLKPEDKLYHVTS---I--------SRDT--G---------------------------------------------------------G---LIMVGDGINDAPALAAATVGIVLAER-ASAAAVAVADVLLLQD---NISGVPFCVAKSRQTTSLIKQNVVLALCSIILASLTSVMGFLPLWLTVLLHEGGTLLVCLNSVRALNPPTWS--W--REDISQIIDRLRSLIMFLRHGTLP-------STIQAAHL---------------------------------------------------------------------------------------------------------------------------------------------------------------------------------------------------------------------------------------------------------------------------------------------------------------------------------------------------------------
>Solanum_tuberosum_4113@24428040
------------------------------------------------------------------ME----------------A-LRLSTSFAGINC---------------------------SIYKSTRR----LKVNRNLLL--------SSLKPKSSV---PI-RSSAQ--------FRGRIHCSA-------------CSCS---------------SHSHHHHHH---------------------D------------H----S-------HDHHNHHHHHHGPDEGDGKLTKFQEVFLK--FANA--IRWT---QLANYLRENLELCCCSAVLFIAAAVCPYF-L--------PKPAVLPLQRIFALIAFPLVGVSASLDALVDI-TG--GKINIHVLMALAAFASVFMGNVLEGGLLLAMFNLAHIAEEYFTSRSKGDVKELKENHPEFALVL-HVDN--QTLP-------SFTDLSYIEVPVSDLEVGSFILVKAGESVPVDCEVSRGRSTITIEHLTGEVKPLDKKEGDNIPGGARNLDGMLIVKAKKTWKESMLSRIVQLTEEAQLSKPRLQRWLDKFGEQYSKAVVLLSLAVAFLGPFL-----------FKWPFFST----------------TACRGSIYRALGLMVAASPCALAV-APLAYATAISACAKRGILLKGGQ-VLDALASCHSIAFDKTGTLTTGEFMCKAIEPI-HGHAK-SV----------------------------------------------------------------------------------GK----GFASCCNPSCEKEALAVAAAMERGTTHPIGRAVVD---------------HSAGKD------LPSI--SVESFENLPGRGIIATL-SSFEPR-------------------LGGGK---PWKAFLGSVEYITSLCDSEDESRRVEEAV-------NT------------------------------------------------------------SS--HGVDFVRAALSVNN--QKVTLFH-FEDKPRPGVLDVVQTLQNQ------------------------AKLRVIMLTGDHEASARRVAKTVG-I--K-EVNCSLKPEDKLYHVTS---I--------SRDT--G---------------------------------------------------------G---LIMVGDGINDAPALAAATVGIVLAER-ASAAAIAVADVLLLQD---NISGVPFCVAKSRQTTSLIKQNVVLALCSIILASLTSVMGFLPLWLTVLLHEGGTLLVCLNSVRALNPPTWS--W--REDISQIIDRMRSLVMFLRHGTLP-------STIQAAHL---------------------------------------------------------------------------------------------------------------------------------------------------------------------------------------------------------------------------------------------------------------------------------------------------------------------------------------------------------------
>Solanum_tuberosum_4113@24428041
----------------------------------------------------------------------------------------------------------------------------------------------------------------------------------------------------------------------------------------------------------------------------------------------------------------------------------------------------------------------------------------------------------------------------------------------------------------------------------------------------------------------------------------------------------------------XXXLIVKAKKTWKESMLSRIVQLTEEAQLSKPRLQRWLDKFGEQYSKAVVLLSLAVAFLGPFL-----------FKWPFFST----------------TACRGSIYRALGLMVAASPCALAV-APLAYATAISACAKRGILLKGGQ-VLDALASCHSIAFDKTGTLTTGEFMCKAIEPI-HGHAK-SV----------------------------------------------------------------------------------GK----GFASCCNPSCEKEALAVAAAMERGTTHPIGRAVVD---------------HSAGKD------LPSI--SVESFENLPGRGIIATL-SSFEPR-------------------LGGGK---PWKAFLGSVEYITSLCDSEDESRRVEEAV-------NT------------------------------------------------------------SS--HGVDFVRAALSVNN--QKVTLFH-FEDKPRPGVLDVVQTLQNQ------------------------AKLRVIMLTGDHEASARRVAKTVG-I--K-EVNCSLKPEDKLYHVTS---I--------SRDT--G---------------------------------------------------------G---LIMVGDGINDAPALAAATVGIVLAER-ASAAAIAVADVLLLQD---NISGVPFCVAKSRQTTSLIKQNVVLALCSIILASLTSVMGFLPLWLTVLLHEGGTLLVCLNSVRALNPPTWS--W--REDISQIIDRMRSLVMFLRHGTLP-------STIQAAHL---------------------------------------------------------------------------------------------------------------------------------------------------------------------------------------------------------------------------------------------------------------------------------------------------------------------------------------------------------------
>Vitis_vinifera_29760@17816801
---------------------------------------------------------------------------------------METL---PFRGVPS-----LSCARRR---------VNNSFEPFHHR----TLFFYNLSLPKS------LFPPL-NFPLLPR-HRALQ-------FVAKAED------------------SH---------------HHH------------------------------HHPHNDHHHD---DHH-------HHHGHGHGHHHHHHGSGSTLSRTQESFLR--IAKA--IRWA---DLADFLRENLHLCCCSTGLFLAAAACPYL-I--------PKPAVKPLQNAFIFVAFPLVGVSASLDALIDI-TG--GKVNIHVLMALAAFASVFMGNPLEGGLLLAMFNLAHIAEEYFTSRSVVDVKELKENYPDFALVL-EVNN--NKPP-------NFSHLAYKKVPVHDVEVGSYILVKDGEFVPVDCEVFQGRSTITIEHLTGEMKPVERTVGERIPGGAHNLSGMMIVKATKTWKESTLSRIVQLTEEAQLNKPKLQRWLDEFGDHYSKVVVVLSIAVAFIGPLL-----------FKWPFIST----------------SVCRGSVYRALGLMVAASPCALAV-APLAYAIAISACARKGILLKGGH-VLDALASCHTIAFDKTGTLTSGKLTFKAIEPI-YGHGVRAY----------------------------------------------------------------------------------RS----KFVSCCIPSCEIEALAVAAAMERGTTHPIGRAVVD---------------HCVGKD------LPPV--AVENFESLPGRGLSATL-TSIESG-------------------IGGGE---LLKASIGSLEYILSLCKSEDELKKIKEAM-------ST------------------------------------------------------------SS--YGSDFVHAALSVNK---KVTLLH-FEDEPRPGVLDVILALQDQ------------------------AKLRVMMLTGDHESSAWRVANAVG-I--K-EVYCSLKPEDKLNHVKS---I--------SREA-GG---------------------------------------------------------G---LIMVGDGINDAPALAAATVGIVLAQR-ASGTAIAVADVLLLRD---NISAVPFCVSKSRQTTSLVKQNVALALSCILLASLPSVLGFLPLWLTVLLHEGGTLLVCLNSVRALNEPTWS--W--KQDLVPVVDKFKSTIMFLRRHTTT-------SSSTRAAPL--------------------------------------------------------------------------------------------------------------------------------------------------------------------------------------------------------------------------------------------------------------------------------------------------------------------------------------------------------------
>Brachypodium_distachyon_15368@21820101
------------------------------------------------------------------MQS------------------LT--APAARPLLPR---SAHLLRIPS---------PPP-FPHLRRR----CSPY----LPP-KSLSLSSRP------PLIL-AGRS-------------LLFTPR----------AH--GD-----------------------------------------------------------HHHHH-------DHSHGHHGHGHGHHGVGVREGGGSAAVMR--FARA--IGWA---AVADALREHLQVCCISLGLLLMAAVCPHV-A--------LLNSVRRLQAALIAVAFPLVGVSAALDALLDI-AD--GKINIHVLMALAAFASIFMGNSLEGGLLLAMFNLAHIAEEYFTSKSMYDVRELKENHPEFALLL-ETSG--DESA-------QFSNLSYTKVPVHDLEVGSHILVRAGEAVPVDGEVYQGSSTVTIEHLTGETKPLERAVGDSIPGGARNLEGMMIVKVTKSWEDSTLNRIVQLTEEGQLNKPKLQRWLDEFGEHYSKVVVALSLVVALLGPFL-----------FKWPFFGN----------------SVCRGSIYRGLGLMVAASPCALAV-APLAYATAISSLASKGILLKGGH-VLDALSACQSIAFDKTGTLTTGKLMCKAIEPI-HGHLGVNN----------------------------------------------------------------------------------GL----NTHSCCTPNCESEALAVAAAMEKGTTHPIGRAVLN---------------HSVGRD------LPVV--AVESFESLPGRGVVATL-SGIKAR-------------------NTENE---LAKASIGSVEYISSLYRSNGESEQIKEAV-------KS------------------------------------------------------------SA--FGPEFVQAALSVDK---KVTLFH-FEDEPRIGVCEVIYTLREK------------------------AKLRIMMLTGDHESSALRVAKAVC-I--D-EVHWSLKPEDKLNKVKA---V--------SREGGG----------------------------------------------------------G---LIMVGDGINDAPALAAATVGIVLAQR-ASATAVAVADVLLLQD---NLCVVPFCIAKARQTTSLVKQSVALALTCIVFAALPSVLGFLPLWLTVLLHEGGTLLVCLNSIRALNPPTWS--W--ADDIRQLFDAIRKFMSEKLNSSSS-------NFSAKTVPL--------------------------------------------------------------------------------------------------------------------------------------------------------------------------------------------------------------------------------------------------------------------------------------------------------------------------------------------------------------
>Hordeum_vulgare_4513@MLOC_5890.1
-----------------------------------------------------------------------------------------------------------------------------------------------------------------------------------------------------------------------------------------------------------------------------------------------------------------------------------------------------------------------------------------------------------------------------------------------------------------------------------------------------------------------------------------------------------------------M-MIVKVTKSWEDSTLNRIVQLTEEGQLNKPKLQRWLDEFGEHYSKVVVALSLAVALLGPFL-----------FKWPFFGN----------------SVCRGSIYRGLGLMVAASPCALAV-APLAYATAISSLASKGILLKGGH-VLDALSSCQSIAFDKTGTLTTGKLMCKAIEPI-HGHLDASN----------------------------------------------------------------------------------GV-----DPSCCTPNCESEALAVAAAMEKGTTHPIGRAVLK---------------HSVGRD------LPVV--AVESFESLPGRGVVATL-SGIKAR-------------------DNESE---FAKASIGSVEYISSLYRSYGESEQIKEAV-------KC------------------------------------------------------------SA--FGPEFVQAALSVDK---KVTLFH-FEDEPRTGVCEVIYTLREK------------------------AKLRIMMLTGDHESSAQRVAKAVC-I--E-EVHFSLKPEDKLNKVKA---V--------SREGGG----------------------------------------------------------G---LIMVGDGINDAPALAAATVGIVLAQR-ASATAVAVADVLLLQD---NLCVVPFCIAKARQTTSLVKQSVALALTCIVFAALPSVLGFLPLWLTVLLHEGGTLLVCLNSIRALNPPTWS--W--ADDIRQLVHSLKNYVSAKLNSSSS-------DCSASTVPL--------------------------------------------------------------------------------------------------------------------------------------------------------------------------------------------------------------------------------------------------------------------------------------------------------------------------------------------------------------
>Hordeum_vulgare_4513@MLOC_5890.2
-------------------------------------------------------------------------------------------------------------------------------------------------------------------------------------------------------------------------------------------------------------------------------------------------------------------------------------------------------------------------------------------------------------------------------------------------------------------------------------------------------------------------------------------------------------------------------------------------------------------------------------------------------------------------------------MVAASPCALAV-APLAYATAISSLASKGILLKGGH-VLDALSSCQSIAFDKTGTLTTGKLMCKAIEPI-HGHLDASN----------------------------------------------------------------------------------GV-----DPSCCTPNCESEALAVAAAMEKGTTHPIGRAVLK---------------HSVGRD------LPVV--AVESFESLPGRGVVATL-SGIKAR-------------------DNESE---FAKASIGSVEYISSLYRSYGESEQIKEAV-------KC------------------------------------------------------------SA--FGPEFVQAALSVDK---KVTLFH-FEDEPRTGVCEVIYTLREK------------------------AKLRIMMLTGDHESSAQRVAKAVC-I--E-EVHFSLKPEDKLNKVKA---V--------SREGGG----------------------------------------------------------G---LIMVGDGINDAPALAAATVGIVLAQR-ASATAVAVADVLLLQD---NLCVVPFCIAKARQTTSLVKQSVALALTCIVFAALPSVLGFLPLWLTVLLHEGGTLLVCLNSIRALNPPTWS--W--ADDIRQLVHSLKNYVSAKLNSSSS-------DCS--------------------------------------------------------------------------------------------------------------------------------------------------------------------------------------------------------------------------------------------------------------------------------------------------------------------------------------------------------------------
>Hordeum_vulgare_4513@MLOC_5890.3
-----------------------------------------------------------------------------------------------------------------------------------------------------------------------------------------------------------------------------------------------------------------------------------------------------------------------------------------------------------------------------------------------------------------------------------------------------------------------------------------------------------------------------------------------------------------------M-MIVKVTKSWEDSTLNRIVQLTEEGQLNKPKLQRWLDEFGEHYSKVVVALSLAVALLGPFL-----------FKWPFFGN----------------SVCRGSIYRGLGLMVAASPCALAV-APLAYATAISSLASKGILLKGGH-VLDALSSCQSIAFDKTGTLTTGKLMCKAIEPI-HGHLDASN----------------------------------------------------------------------------------GV-----DPSCCTPNCESEALAVAAAMEKGTTHPIGRAVLK---------------HSVGRD------LPVV--AVESFESLPGRGVVATL-SGIKAR-------------------DNESE---FAKASIGSVEYISSLYRSYGESEQIKEAV-------KC------------------------------------------------------------SA--FGPEFVQAALSVDK---KVTLFH-FEDEPRTGVCEVIYTLREK------------------------AKLRIMMLTGDHESSAQRVAKAVC-I--E-EVHFSLKPEDKLNKVKA---V--------SREGGG----------------------------------------------------------G---LIMVGDGINDAPALAAATVGIVLAQR-ASATAVAVADVLLLQD---NLCVVPFCIAKARQTTSLVKQSVALALTCIVFAALPSVLGFLPLWLTVXXX--------------------------------------------------------------------------------------------------------------------------------------------------------------------------------------------------------------------------------------------------------------------------------------------------------------------------------------------------------------------------------------------------------------------------------
>Panicum_virgatum_38727@23758285
------------------------------------------------------------------------------------------------------------------------------------------------------------------------------------------------------------------------------------------------------------------------------------------DHHHHHGHGHHGVDVHGGGGGAVVMR--VARA--IGWA---DVADALREHLQVCCISLGLLLIAAACPHV-A--------LLNSVGRLPAALIAIAFPLVGVSSALDALVNI-AD--GRINIHVLMALAAFASIFMGNALEGGLLLAMFNLAHIAEEYFTSKSMFDVRELKENHPEFALLL-EKSG--EESV-------QFSNLSYTKVPVHDLEVGSHILVRAGEAVPVDGEVYQGSSTVTIEHLTGETKPLERTVGDAIPGGARNLEGMMIVKVTKSWEDSTLNRIVQLTEEGQLIKPKLQRWLDEFGEYYSRVVVVLSLAVALLGPLL-----------FKWPLFGN----------------SVCRGSIYRGLGLMVAASPCALAV-APLAYATAISSLASKGILLKGGH-VLDALSACQSIAFDKTGTLTTGKLTCKAIEPI-HGHLGVTN----------------------------------------------------------------------------------GH----S-DSCCTPNCESEALAVAAAMEKGTTHPIGRAVLD---------------HSVGKE------LPAV--AVESFECLPGRGVAATL-SGVKAR-------------------NNENE---LSEASIGSVDYISSLYRSNGESEQIKQAV-------RS------------------------------------------------------------SA--YGPEFVQAALSVDK---KVTLFH-FEDEPRSGVCEVISTLREK------------------------AKLRIMMLTGDHESSAQRVAKAVC-I--D-EVHFSLKPEEKLNKVKA---V--------SREGGG----------------------------------------------------------G---LIMVGDGINDAPALAAATVGMVLAQR-ASATAVAVADVLLLQD---NICGVPFCIAKARQTTSLVKQSVALALTCIVFAALPSVLGFLPLWLTVLLHEGGTLLVCLNSIRALNAPTWS--L--VDDIQQLLDGLRNYFSSKFKSSSS-------NYVTNTVPL--------------------------------------------------------------------------------------------------------------------------------------------------------------------------------------------------------------------------------------------------------------------------------------------------------------------------------------------------------------
>Panicum_virgatum_38727@23816857
------------------------------------------------------------------MQFLTA-------------------SASISSPVPP---SAHLLRLSR---------PPA-FPHLHRR----CSPP--------KPLALTRRP------PLPL-ASRP------------SLLFTPR----------AH--GG--------------------HG---------------------------HGHGHNHHHHHHHGH-------DHHHHGHGHGHGHHGVDVHGGGGGAVVMR--VARA--IGWA---DVADALREHLQVCCISLGLLLIAAACPHI-A--------LLNSVGRLPAALIAVAFPLVGVSAALDALVNI-AD--GRINIHVLMALAAFASIFMGNALEGGLLLAMFNLAHIAEEYFTSKSMFDVRELKENHPEFALLL-ETSG--EESV-------QYSNLSYTKVPVHDLEVGSHILVRAGEAVPVDGEVYQGSSTVTIEHLTGETKPLERTVGDAIPGGARNLEGMMVVKVTKSWEDSTLNRIVQLTEEGQLIKPKLQRWLDEFGEYYSRVVVALSLAVALLGPLL-----------FKWSFFGN----------------SVCRGSIYRGLGLMVAASPCALAV-APLAYATAISSLASKGILLKGGH-VLDALSACQSIAFDKTGTLTTGKLTCKAIEPI-HGHLGVTN----------------------------------------------------------------------------------GR----S-DPCCTPNCESEALAVAAAMEKGTTHPIGRAVLD---------------HSVGKE------LPAV--AVESFECLPGRGVAATL-SGVKAR-------------------NNENE---LSEASIGSVDYISSLYRSNGESEQIKQAV-------RS------------------------------------------------------------SA--YGPEFVQAALSVDK---KVTLFH-FEDEPRSGVCEVISTLREK------------------------AKLRIMMLTGDHESSAQRVAKAVC-I--D-EVHFSLKPEDKLNKVKA---V--------SREGGG----------------------------------------------------------G---LIMVGDGINDAPALAAATVGMVLAQR-ASATAVAVADVLLLQD---NICGVPFCIAKARQTTSLVKQSVALALTCIVFAALPSVLGFLPLWLTVLLHEGGTLLVCLNSIRALNAPTWS--L--ADDIQKLFDGLRNYFSSKFKSSSS-------NYVTKTVPL--------------------------------------------------------------------------------------------------------------------------------------------------------------------------------------------------------------------------------------------------------------------------------------------------------------------------------------------------------------
>Setaria_italica_4555@19685871
------------------------------------------------------------------MQFLTA-------------------SASVSSPVTP---SAHLLRLSR---------TPP-FPHLRRR----CSPP--------KPLALTRRP------PLLV-ASRSSLLF----ASRPSLLFAPR----------AY--GG--------------------HG---------------------------HSHNHH--------H-------HHGHDHHHHGHGHHGVDAHGGGGGAAVMR--VARA--IGWA---DVADALREHLQLCCISLGLLLIAAACPHV-A--------LLNTVGCLQATLIAVAFPLVGVSAALDALVNI-AD--GRINIHVLMALAAFASIFMGNALEGGLLLAMFNLAHIAEEYFTSKSMFDVRELKENHPEFALLL-ETSG--EESV-------QFSNLSYTKVPVHDLEVDSHILVRTGESVPVDGEVYQGSSTVTIEHLTGETKPLERTVGDAIPGGARNLEGRMIVKVTKSWVDSTLNRIVQLTEEGQLNKPKLQRWLDEFGEYYSRVVVALSLAVALLGPLL-----------FKWPFFGN----------------SVCRGSIYRGLGLMVAASPCALAV-APLAYATAISSLASKGILLKGGH-VLDALSACQSIAFDKTGTLTTGKLTCKAIEPI-HGHLGV-----------------------------------------------------------------------------------------------------------------------SLAVLD---------------HSVGKE------LPAV--AVESFECLPGRGVAATL-SGVKAR-------------------NNENE---LSEASIGSVDYISL-YRSNGESEQIKQAV-------KI------------------------------------------------------------SA--YGPEFVQAALSVDK---KVTLFH-FEDEPRPGVCEVIYTLREK------------------------AKLRIMMLTGDHESSAQRVAKAVG-I--D-EVHSSLKPEDKLNKVKA---V--------SRERGG----------------------------------------------------------G---LIMVGDGINDAPALAAATVGMVLAQR-TSATAVAVADVLLLQD---NICGVPFCIAKARQTASLVKQSVALALTCIVFAALPSVLGFLPLWLTVLLH--------------------------------------------------------------------------------------------------------------------------------------------------------------------------------------------------------------------------------------------------------------------------------------------------------------------------------------------------------------------------------------------------------------------------------
>Setaria_italica_4555@19705502
------------------------------------------------------------------MQFLTA-------------------SASVSSPAPP---SAHLLRLSR---------PPP-FPHLRRR----CSPP--------KPLALTRRP------PLLL-ASRQ------------SPLFAPR----------AH--GG--------------------HG---------------------------HSHHHHGHDHHHHHH-------G--HDHHHHGHGHHGVDTHGGGGGAAVMR--VARA--IGWA---DVASALRENLQLCCISLGLLLIAAVCPHV-A--------LLSSVGRLQATLIAVAFPLVGVSAALDALVNI-AD--GRINIHVLMALAAFASIFMGNALEGGLLLAMFNLAHIAEEYFTSKSMFDVRELKENHPEFALLL-ETSG--EESV-------QFSNLSYTRVPVHDLEVGSHILVRAGEAVPVDGEVYQGSSTVTIEHLTGETKPLERTVGDAIPGGARNLEGMMIVKVTKSWEDSTLNRIVQLTEEGQLNKPKLQRWLDEFGEYYSRVVVALSLAVALLGPLL-----------FKWPFFGN----------------SVCRGSIYRGLGLMVAASPCALAV-APLAYATAISSLASKGILLKGGH-VLDALSACQSIAFDKTGTLTTGKLTCKAIEPI-HGHLGVTN----------------------------------------------------------------------------------GH----SDPSCCTPNCESEALAVAAAMEKGTTHPIGRAVLD---------------HSVGKE------LPAV--AVESFECLPGRGVAATL-SGVKAR-------------------NSENE---LSEASIGSVDYISSLYRSNGESEQIKQAV-------KG------------------------------------------------------------SA--YGPEFVQAALSVDK---KVTLFH-FEDEPRSGVCEVIHTLREK------------------------AKLRIMMLTGDHESSAQRVAKAVC-I--D-EVHFSLKPEDKLDKVKA---V--------SRERGG----------------------------------------------------------G---LIMVGDGINDAPALAAATVGMVLAQR-ASATAVAVADVLLLQD---NICGVPFCIAKARQTTSLVKQSVALALTCIVFAALPSVLGFLPLWLTVLLHEGGTLLVCLNSIRALNTPTWS--L--VDDIRQLFDGLRNYFSSKFNNSSS-------NYVANTVPL--------------------------------------------------------------------------------------------------------------------------------------------------------------------------------------------------------------------------------------------------------------------------------------------------------------------------------------------------------------
>Sorghum_bicolor_4558@1984837
------------------------------------------------------------------MQFLSA---------------SA--SVSVSSPVPP---SAHLLRLSR---------PPP-FPHLRRR----CSPP--------KPLALTPRP------PLLL-ASR------------PSLLFTPR----------AH--GG--------------------HG---------------------------HGHGHHHHHGH-----------DHHHHHHGHGHGHHEVDVHGGGGGAAVMR--VARA--IGWA---SVADALREHLQACCISLGLLLIAAACPHV-A--------LLNSVGRLQAALIAVAFPLVGVSAALDALVNI-AD--GRINIHVLMALAAFASIFMGNALEGGLLLAMFNLAHIAEEYFTSKSMFDVRELKENHPEFALLL-ETSG--EESV-------QFSNLSYTKVPVHDLEVGSHILVRAGEAVPVDGEVYQGSSTVTIEHLTGETKPLERTVGDAIPGGARNLEGMMIVKVTKSWEDSTLNRIVQLTEEGQLNKPKLQRWLDEFGEYYSRVVVALSLGVALLGPLL-----------FKWPFFGN----------------SVCRGSIYRGLGLMVAASPCALAV-APLAYATAISSLASKGILLKGGH-VLDALSSCQSIAFDKTGTLTTGKLMCKAIEPI-HGHLGVKN----------------------------------------------------------------------------------GH----SNPSCCTPNCESEALAVAAAMEKGTTHPIGRAVVD---------------HSVGKD------LPVV--AVESFECLPGRGVVATL-TGVKVR-------------------ENENE---LSEASIGSVDYISSLYRSNGESEQIRAAA-------KS------------------------------------------------------------SA--YGPEFVQAALSVDK---KVTLFH-FEDEPRSGVCEVISTLREK------------------------AKLHIMMLTGDHESSAHRVAKAVC-I--E-EVHFSLKPEDKLNKVKA---V--------SREGGG----------------------------------------------------------G---LIMVGDGINDAPALAAATVGMVLAQR-ASATAVAVADVLLLQD---NICGVPFCIAKARQTTSLVKQSVALALTCIVFAALPSVLGFLPLWLTVLLHEGGTLLVCLNSIRALNAPTWS--L--VDDIRQLVDSLRNYFSSKFNSSSS-------NYVANTVTL--------------------------------------------------------------------------------------------------------------------------------------------------------------------------------------------------------------------------------------------------------------------------------------------------------------------------------------------------------------
>Sorghum_bicolor_4558@1984838
------------------------------------------------------------------MQFLSA---------------SA--SVSVSSPVPP---SAHLLRLSR---------PPP-FPHLRRR----CSPP--------KPLALTPRP------PLLL-ASR------------PSLLFTPR----------AH--GG--------------------HG---------------------------HGHGHHHHHGH-----------DHHHHHHGHGHGHHEVDVHGGGGGAAVMR--VARA--IGWA---SVADALREHLQACCISLGLLLIAAACPHV-A--------LLNSVGRLQAALIAVAFPLVGVSAALDALVNI-AD--GRINIHVLMALAAFASIFMGNALEGGLLLAMFNLAHIAEEYFTSKSMFDVRELKENHPEFALLL-ETSG--EESV-------QFSNLSYTKVPVHDLEVGSHILVRAGEAVPVDGEVYQGSSTVTIEHLTGETKPLERTVGDAIPGGARNLEGMMIVKVTKSWEDSTLNRIVQLTEEGQLNKPKLQRWLDEFGEYYSRVVVALSLGVALLGPLL-----------FKWPFFGN----------------SVCRGSIYRGLGLMVAASPCALAV-APLAYATAISSLASKGILLKGGH-VLDALSSCQSIAFDKTGTLTTGKLMCKAIEPI-HGHLGVKN----------------------------------------------------------------------------------GH----SNPSCCTPNCESEALAVAAAMEKGTTHPIGRAVVD---------------HSVGKD------LPVV--AVESFECLPGRGVVATL-TGVKVR-------------------ENENE---LSEASIGSVDYISSLYRSNGESEQIRAAA-------KS------------------------------------------------------------SA--YGPEFVQAALSVDK---KVTLFH-FEDEPRSGVCEVISTLREK------------------------AKLHIMMLTGDHESSAHRVAKAVC-I--E-EVHFSLKPEDKLNKVKA---V--------SREGGG----------------------------------------------------------G---LIMVGDGINDAPALAAATVGMVLAQR-ASATAVAVADVLLLQD---NICGVPFCIAKARQTTSLVKQSVALALTCIVFAALPSVLGFLPLWLTVLLHEGGTLLVCLNSIRALNAPTWS--L--VDDIRQLVDSLRNYFSSKFNSSSS-------NYVANTVTL--------------------------------------------------------------------------------------------------------------------------------------------------------------------------------------------------------------------------------------------------------------------------------------------------------------------------------------------------------------
>Zea_mays_4577@20877465
------------------------------------------------------------------MQFLS-----------------A--SASASSLVPP---SAHLLRLSR---------PQP-FPQLLRR----RSPP--------RPLALTPRL------PLPL-VSR------------PSLLSTPR----------AH--GG--------------------HG---------------------------HGHHHGHD--------------HHHHHGHGHGHGHHEVDVHGGGGGAAVMR--VARA--IGWA---NVADALREHLHLCCISLGLLLIAAACPHV-A--------LLNSVSRLQAALIAVAFPLVGVSAALDALVNI-AD--GRINIHVLMALAAFASIFMGNALEGGLLLAMFNLAHIAEEYFTSKSMFDVRELKENHPEFALLL-ETSG--EESV-------QFSNLSYTKVPVHDLDVGSHILVRAGEAVPVDGEVYQGSSTVTIEHLTGETKPLERTVGDAIPGGARNLEGMMIVKVTKSWEDSTLNRIVQLTEEGQLNKPKLQRWLDEFGEYYSRVVVALSLVVALLGPLL-----------FKWPFFGN----------------SVCRGSIYRGLGLMVAASPCALAV-APLAYATAISSLASKGILLKGGH-VLDALSSCQSIAFDKTGTLTTGKLMCKAIEPI-HGHLGVKS----------------------------------------------------------------------------------GR----SNPSCCTPNCESEALAVAAAMEKGTTHPIGRAVLD---------------HSVGKE------LPVV--AVESFECLPGRGVVATL-SGVKVR-------------------ENENE---LSEASIGSVDYISSLYRSNGESEQIRAAA-------KS------------------------------------------------------------SA--YGPEFVQAALSVDK---KVTLFH-FEDEPRSGVCEVISTLREK------------------------AKLRIMMLTGDHESSAQRVAKAVC-I--E-EVHFSLKPEDKLNKVKA---V--------SREGGG----------------------------------------------------------G---LIMVGDGINDAPALAAATVGMVLAQR-ASATAVAVADVLLLQD---NICGVPFCIAKARQTTSLVKQSVALALTCIVFAALPSVLGFLPLWLTVLLHEGGTLLVCLNSIRALNTPTWS--L--VDDIRKLVDSLRNYFPSKFNSSPS-------SYTANTAPL--------------------------------------------------------------------------------------------------------------------------------------------------------------------------------------------------------------------------------------------------------------------------------------------------------------------------------------------------------------
>Zea_mays_4577@20877466
------------------------------------------------------------------MQFLS-----------------A--SASASSLVPP---SAHLLRLSR---------PQP-FPQLLRR----RSPP--------RPLALTPRL------PLPL-VSR------------PSLLSTPR----------AH--GG--------------------HG---------------------------HGHHHGHD--------------HHHHHGHGHGHGHHEVDVHGGGGGAAVMR--VARA--IGWA---NVADALREHLHLCCISLGLLLIAAACPHV-A--------LLNSVSRLQAALIAVAFPLVGVSAALDALVNI-AD--GRINIHVLMALAAFASIFMGNALEGGLLLAMFNLAHIAEEYFTSKSMFDVRELKENHPEFALLL-ETSG--EESV-------QFSNLSYTKVPVHDLDVGSHILVRAGEAVPVDGEVYQGSSTVTIEHLTGETKPLERTVGDAIPGGARNLEGMMIVKVTKSWEDSTLNRIVQLTEEGQLNKPKLQRWLDEFGEYYSRVVVALSLVVALLGPLL-----------FKWPFFGN----------------SVCRGSIYRGLGLMVAASPCALAV-APLAYATAISSLASKGILLKGGH-VLDALSSCQSIAFDKTGTLTTGKLMCKAIEPI-HGHLGVKS----------------------------------------------------------------------------------GR----SNPSCCTPNCESEALAVAAAMEKGTTHPIGRAVLD---------------HSVGKE------LPVV--AVESFECLPGRGVVATL-SGVKVR-------------------ENENE---LSEASIGSVDYISSLYRSNGESEQIRAAA-------KS------------------------------------------------------------SA--YGPEFVQAALSVDK---KVTLFH-FEDEPRSGVCEVISTLREK------------------------AKLRIMMLTGDHESSAQRVAKAVC-I--E-EVHFSLKPEDKLNKVKA---V--------SREGGG----------------------------------------------------------G---LIMVGDGINDAPALAAATVGMVLAQR-ASATAVAVADVLLLQD---NICGVPFCIAKARQTTSLVKQSVALALTCIVFAALPSVLGFLPLWLTVXXX--------------------------------------------------------------------------------------------------------------------------------------------------------------------------------------------------------------------------------------------------------------------------------------------------------------------------------------------------------------------------------------------------------------------------------
>Oryza_sativa_4530@24141594
------------------------------------------------------------------MQLLTA--------------ASA--SASSAAASPP---SAHLLRLSR---------PPP-FPHLRRR----CAPH----LPS-KPLNLAARS------PLLL-ARRS-------------LPFAPR----------AH--GD--------------------HH---------------------------HGHHHHH-------------------HGHGH-SHHHGPEVHGSGGGAAVMR--VAKA--IGWA---DVADALREHLQLCCISLGLLLIAAACPHI-P--------VLNSVRRLQDALIAVAFPLVGVSAALDALVNI-AD--GKINIHVLMALAAFASIFMGNSLEGGLLLAMFNLAHIAEEHFTSKSMIDVRELKENHPEFALLL-ETCG--DQSA-------QFANLCYTKVPVHDLEVGSHILVRAGEAVPVDGEVYQGSSTVTIEHLTGETKPLERTVGDAIPGGARNLEGMMIVKVTKSWEDSTLNRIVQLTEEGQLNKPKLQRWLDEFGEHYSRVVVVLSLVVALLGPLL-----------FKWPFFGN----------------SVCRGSIYRGLGLMVAASPCALAV-APLAYATAISSLASKGILLKGGH-VLDALSACQSIAFDKTGTLTTGKLMCKAIEPI-HGHSDVTN----------------------------------------------------------------------------------DF----SDQACCTPNCESEALAVAAAMEKGTTHPIGRAVLD---------------HSVGKD------LPLV--AVESFECLPGRGVVATL-SGVKAG-------------------NNEDE---LSKASIGSVEYISSLYRSSGESEQIKEAV-------KA------------------------------------------------------------SA--FGPEFVQAALTVDK---KVTLFH-FEDEPRSGVCEVISTLRDK------------------------AKLRIMMLTGDHESSALRVAKAVC-I--D-EVHCCLKPEDKLNKVKA---V--------SREGGG----------------------------------------------------------G---LIMVGDGINDAPALAAATVGIVLAQR-ASATAVAVADVLLLQD---NICGVPFCIAKARQTTSLVKQSVALALSCIVFAALPSVLGFLPLWLTVLLHEGGTLLVCLNSIRALNSPTWS--W--VDDIRQLINSLRKYISSKLQSTSS-------NYVVDAVPL--------------------------------------------------------------------------------------------------------------------------------------------------------------------------------------------------------------------------------------------------------------------------------------------------------------------------------------------------------------
>Oryza_sativa_4530@24141595
------------------------------------------------------------------MQLLTA--------------ASA--SASSAAASPP---SAHLLRLSR---------PPP-FPHLRRR----CAPH----LPS-KPLNLAARS------PLLL-ARRS-------------LPFAPR----------AH--GD--------------------HH---------------------------HGHHHHH-------------------HGHGH-SHHHGPEVHGSGGGAAVMR--VAKA--IGWA---DVADALREHLQLCCISLGLLLIAAACPHI-P--------VLNSVRRLQDALIAVAFPLVGVSAALDALVNI-AD--GKINIHVLMALAAFASIFMGNSLEGGLLLAMFNLAHIAEEHFTSKSMIDVRELKENHPEFALLL-ETCG--DQSA-------QFANLCYTKVPVHDLEVGSHILVRAGEAVPVDGEVYQGSSTVTIEHLTGETKPLERTVGDAIPGGARNLEGMMIVKVTKSWEDSTLNRIVQLTEEGQLNKPKLQRWLDEFGEHYSRVVVVLSLVVALLGPLL-----------FKWPFFGN----------------SVCRGSIYRGLGLMVAASPCALAV-APLAYATAISSLASKGILLKGGH-VLDALSACQSIAFDKTGTLTTGKLMCKAIEPI-HGHSDVTN----------------------------------------------------------------------------------DF----SDQACCTPNCESEALAVAAAMEKGTTHPIGRAVLD---------------HSVGKD------LPLV--AVESFECLPGRGVVATL-SGVKAG-------------------NNEDE---LSKASIGSVEYISSLYRSSGESEQIKEAV-------KA------------------------------------------------------------SA--FGPEFVQAALTVDK---KVTLFH-FEDEPRSGVCEVISTLRDK------------------------AKLRIMMLTGDHESSALRVAKAVC-I--D-EVHCCLKPEDKLNKVKA---V--------SREGGXXX---------------------------------------------------------------------------------------------------------------------------------------------------------------------------------------------------------------------------------------------------------------------------------------------------------------------------------------------------------------------------------------------------------------------------------------------------------------------------------------------------------------------------------------------------------------------------------------------
>Oryza_sativa_4530@24141596
------------------------------------------------------------------MQLLTA--------------ASA--SASSAAASPP---SAHLLRLSR---------PPP-FPHLRRR----CAPH----LPS-KPLNLAARS------PLLL-ARRS-------------LPFAPR----------AH--GD--------------------HH---------------------------HGHHHHH-------------------HGHGH-SHHHGPEVHGSGGGAAVMR--VAKA--IGWA---DVADALREHLQLCCISLGLLLIAAACPHI-P--------VLNSVRRLQDALIAVAFPLVGVSAALDALVNI-AD--GKINIHVLMALAAFASIFMGNSLEGGLLLAMFNLAHIAEEHFTSKSMIDVRELKENHPEFALLL-ETCG--DQSA-------QFANLCYTKVPVHDLEVGSHILVRAGEAVPVDGEVYQGSSTVTIEHLTGETKPLERTVGDAIPGGARNLEGMMIVKVTKSWEDSTLNRIVQLTEEGQLNKPKLQRWLDEFGEHYSRVVVVLSLVVALLGPLL-----------FKWPFFGN----------------SVCRGSIYRGLGLMVAASPCALAV-APLAYATAISSLASKGILLKGGH-VLDALSACQSIAFDKTGTLTTGKLMCKAIEPI-HGHSDVTN----------------------------------------------------------------------------------DF----SDQACCTPNCESEALAVAAAMEKGTTHPIGRAVLD---------------HSVGKD------LPLV--AVESFECLPGRGVVATL-SGVKAG-------------------NNEDE---LSKASIGSVEYISSLYRSSGESEQIKEAV-------KA------------------------------------------------------------SA--FGPEFVQAALTVDK---KVTLFH-FEDEPRSGVCEVISTLRDK------------------------AKLRIMMLTGDHESSALRVAKAVC-I--D-EVHCCLKPEDKLNKVKA---V--------SREGGXXX---------------------------------------------------------------------------------------------------------------------------------------------------------------------------------------------------------------------------------------------------------------------------------------------------------------------------------------------------------------------------------------------------------------------------------------------------------------------------------------------------------------------------------------------------------------------------------------------
>Picea_glauca_3330@CT08130626.H1.1
-------------------------------------------------------------------------------------------------------------------------------------------------------------------------------------------------------------------------------------------------------------------------------------------------------------------------------------------------------------------------------------------------------------------------------------------------------------------------------------------------------------------------------------------------------------------------------------------------------------------------------------------------------------------------------------------------------------------------------------------------------------------------------------------------------------------------------------------------------------------------------------------------------------------------------------------------------------------------------------------------------------------------------------------------------------------------------------------------------------------------DVVSTLKNQ------------------------AALHLMMLTGDHASSASRVAKAVG-I--D-EVYSGLKPEDKLHQVKA---L--------SRNGAG----------------------------------------------------------G---LIMVGDGINDAPALAAATVGIVLAQR-ASATAVAVADVLLLED---DIKSVPFIIAKARQTTSLVKQSVLLALSCIFFAALPSVMGFLPLWLTVLLHEGGTLLVCVNSARALNDPTWS--W--THDLRRVVDDLVASISNILKRFSS-------SNNVQAAP---------------------------------------------------------------------------------------------------------------------------------------------------------------------------------------------------------------------------------------------------------------------------------------------------------------------------------------------------------------
>Chaetosphaeridium_globosum_96477@372592465.H1.1
------------------------------------------------------------------------------------------------------------------------------------------------------------------------------------------------------------------------------------------------------------------------------------------------------------------------------------------------------------------------------------------------------------------------------------------------------------------------------------------------------------------------------------------------------------------------------------------------------------------------------------------------------------------------------------------------------------------------------------------------------------------------------------------------------------------------------------------------------------------------------------------------------------------------------------------------------------------------------------------------------------------------------------------------------------------------------------------------LSFGD---KLTMFE-FPG-VRAGARDVVKELREG------------------------AGLHILMLTGDHWASAARVAASVG-I--D-DVHAELAPEDKLAHVRR---W---------ESRSPG--------------------------------------------------A-----GG---LIMVGDGVNDAPALAAASVGVVVATR-ASATALAAADVLLLRD---AMEGVQFVVAKARKQSAMVKQNVCLAMLSVVVAVIPAVCGLLPLWLTVILHEGGTLLVCLNSARALHEPI-------------------------------------------------------------------------------------------------------------------------------------------------------------------------------------------------------------------------------------------------------------------------------------------------------------------------------------------------------------------------------------------------------------
>Selaginella_moellendorffii_88036@15418477
--------------------------------MNA--------WRAN-----AG----------------------------------VTACKTSFGS------SSRGCAIHR---------RSQC-------------------------RALQLRFRGAVWKAIVWEVKSTR--------SIRRRRCCYT------------------------------------VCFG---------------------HSQD-----HGDHSHSHHH-------HHEHEHEHGHCHSTQDSRDWNFVQRALIT--VADA--TGIA---AVANSWRDSLQLCCVSIGLVFLAIFSPRL-----------LPRARGLQTGLAIVAFSLTGVPAVLDACMDV-AG--GKVNIHVLMALAAFGSVFMGNALEGALLLAMFSLSHQAEEYFTNRALGDVKALKKSNPEFALVL-DREVSS-HSH-------LSTTVPYVEVDVSKVEVGALLLVKAGEGVPVDCQVWQGRSTVTVEHLTGEAHPLDKRVGDTIPGGARNLDGMLIVKATKTWEESTLARIMKLTEEAQANKPRLQRWLDEFGEKYSKAVVAMSVTVAALGPFV-----------FKWPFLST----------------SGVRGSLYRGLGLMVAASPCALAV-APLAYATAISSCASKGILLKGGE-VFDALAACDTVAFDKTGTLTTGELECKAIEPI-HGHLGA------------------------------------------------------------------------------------------GKANCCNPSCEVEALAVAAAMERGATHPIARAVVE---------------HSEGKE------LPSI--VIDTFESLPGQGLFATI-ANRK-----------------------VLS---GHKALIGSLDYIASSFPSMSSSQKVREAA-------RL------------------------------------------------------------SI--HGNDLVHAVLSIDE---KVTLFH-FEDKIRAGTAEVLRSLKEE------------------------AGLKLLMLTGDHPASAQRVANAVG-I--E-EVHSDLRPEDKLLHVKK---L--------ARQRDEG-------------------------------------------------NL-----GG---LIMVGDGVNDAPALAAATVGIVLARF-ASATAVAVADVLLLKD---AIDGVPFVISKARQTTSLVKQNVILAMASIVVAALSSVGGLLPLWITVLLHEGGTLLVCVNSVRALNEPLWSSQW--RRDMVSFIQGLIGDRTRKEAAHVI------------------------------------------------------------------------------------------------------------------------------------------------------------------------------------------------------------------------------------------------------------------------------------------------------------------------------------------------------------------------------
>Marchantia_polymorpha_3197@114092102.H1.1
----------------------------------------------------------------------------------------------------------------------------------------------------------------------------------------------------------------------------------------------------------------------------------------------------------------------------------------------------------------------------------------------------------------------LMAVAAFASCFMGNALEGGLLLAMFSLSHLAEDYFTERALGDVKALKESNPESALVL-EPFDL-KSPP-------PLSSIPYKKTRVSLVQIGSYLLVKAGETVPVDGDVWQGRAKVTVEHLTGEAQPVEKRVGDSIPGGARSLDGVMIIKATKTWKDSTVARIVKLTEEAQLSRPSLQRWLDDFGERYSQAVVAMSVAVALLGPLL-----------FKWPFFSS----------------PGVRGSIYRALGLMVAASPCALAV-APLAYAAAISACASXGILL----------------------------------------------------------------------------------------------------------------------------------------------------------------------------------------------------------------------------------------------------------------------------------------------------------------------------------------------------------------------------------------------------------LQKK------------------------AGLRCVMLTGDRDASAQRVAAAVG-I--S-EVHSGLKPEDKLHKVTS---M--------SRQK-GKRSG------------------------------------------------------G---LIMVGDGINDAPALAAATVGIVLAKR-ASGTAIAVADVLLLQD---AIDGVSFVIAKARQTTRLVEQSVALALSCIIMAGLPSVMGFLPLWLTVLLHEGGTLLVCVNSARALNDPVWS--WNLQEALPTFFKKIYAAMMLWLKRGDS-------KAVMQTAS---------------------------------------------------------------------------------------------------------------------------------------------------------------------------------------------------------------------------------------------------------------------------------------------------------------------------------------------------------------
>Physcomitrella_patens_3218@18046425
--------MSTMLLCCGVSRTLATSTSPSAL------------LVAG-----SNSS--TSPDASKLVPSRDLHLGFHNEAPTSRGA----FVAAPLRLDGFGRNHTRTCKGNRLTAICALTPNNSSLSTSRIP----DTRFYKVLFGASVAARVVLAFSNSST-------N--------------------------------------------------------------------------------------SDHVHDHQ---------------------------------HLHASKLIKR--AAEV--LGIA---GLAKAWGDNITVVCASTALLLLEAIAPLV-----------FPQAASYQNLLVYSAIPLIGVPALLDAIIDV-AG--GNVNIHVLIAFAALASVFMGNALEGGLLLAMFSLSHQAEHYFTEEAMGDVKTLKDRNPESALVL-DEFDQ-SKPP-------PLSSVPSKEVAVKDVAVGSYVLVKAGEVVPVDGDVYDGKATVTVDHLTGEATPIEKQAGDFIPGGARNLDGIMIVKTTKVWSESTVARIMELTREVQSSRPKLERWLDEFTEVYSQLVVVMSVAVALLGPLL-----------FKWPFMSS----------------QGVRGSLYRALGLMVSASPCALAV-APLAYATVVSACANKGILLKGGE-VFDALSACNTVAFDKTGTLTTGELRCKAIEPL-HGHHL-------------------------------------------------------------------------------------------SSDTCCTPSCEGEALAIAAAMERGATHPIARAVVE---------------HSQGKS------LPGV--EVDDFESIPGQGLAAVV-ST---E-------------------VGVKA---SQKARLGSVEYVASSQSSSWEAAKIREAA-------GN------------------------------------------------------------SV--YSKELVQAALSVDR---KITLFH-FEDELRKNAAAVVNCLKRQ------------------------CGLRVLMLTGDNATAAERVVNLVE-I--D-EFHAGVKPEDKLSRVK-----------------HCG---------------------------------------------------------G---LVMVGDGINDDPALAAATVDIVLAKN-ASATAVQVADVLLLQH---AIDGVPFVIAKAHQTTSLIKQSVALALLSIFLAGLPSVLGVLPLWLTVLLHEGGTLLVCANSVRALKNPSSSLNP--WKPLKGLSSLTTYFKESKSSIPNI-------QSAGQIPT---------------------------------------------------------------------------------------------------------------------------------------------------------------------------------------------------------------------------------------------------------------------------------------------------------------------------------------------------------------
>Physcomitrella_patens_3218@18063197
--------MSTMLICCGAARSPVVVVSRPGL------------RLSG-----SNSSACQSLNVPKLLPSKNLGLGFHNKGRVLRRDFGGVPRRNDFLCDGADGGN-------ILEATRALKANENSFNTSKAP----DARFCKVLLGASVAARVVLAFSSQHS-------QSSTSSH----HDHEHLHSYDEE---------EKGTED-------------------HDHSH---------------------GSCDHDHGHDHSHSHSHSH-------SEHHTHSHGCSHNHGRPTSLNAIQKLIKR--TSEV--LGVA---AIADAWRENLTIVCVSTVLLLLGAALPLV-----------LPQAASYQNLLVIPALPLTGVPAVLDASIDV-AG--GKVDIHVLMAFAALASVLMGSALEGGLLLAMFGLSHLAEEHFTEKAMVDVKALKDTNPEYALVL-DDFDP-KKNP-------PLTSIPYKKLPAKDVAVGSFLLIKAGEVVPVDGDVYEGKATVSVEHLTGEATPLEKHPGDTIPGGARNLDGLMIVKTTKAWSESTVARIMRLTEEAQSSRPKLERWLEKFTERYSQFVMAMSVAVAFLGPVL-----------FKWPFLGS----------------PGVRGSLYRALGLMVAASPCALAV-APLAYATAISACARKGVLLKGGE-VLDALAACDTVAFDKTGTLTTGELRCKAIEPL-RGHQS-------------------------------------------------------------------------------------------SSLACCTPNCEGEALAVAAAMERGATHPIARAVVD---------------HSHGKN------LPGV--EIDDFESIPGQGLAAVV-NV---V-------------------VGERS---SQKARLGSLEYVVSSESSSSEAAKIREAA-------SN------------------------------------------------------------SA--YSKELVQAALSVDK---KITLFH-FEDELRENATAVVRILKEQ------------------------CGLRLLMLTGDNATTAERVAKTVG-I--D-EFHAGLKPDDKLSQVQR---L--------RQEKDCG---------------------------------------------------------G---LVMVGDGINDGPALAAATIGIVLAQN-ASATAVQVADVLLVQN---AIDGVPFVITKAHQTVSLVKQNVALALFSIILAGLPSVLGVLPLWLAVLMHEGGTLLVCVNSVRAFRNPSYKLGR--WKLLQQFISLFTTNPKGTKSSAPT-------PSVAPASS---------------------------------------------------------------------------------------------------------------------------------------------------------------------------------------------------------------------------------------------------------------------------------------------------------------------------------------------------------------
>Cyanophora_paradoxa_2762@1791.H2.1
----------------------------------------------------------------------------------------------SPSALPP---KSNEFPVAR---------PSP-GPSSPSENGNGSSAA----RAS-RPAPSVAYS------SLSG-ARSS-------------SSKLQNELAADDKDAASC--GD--------------------PD---------------------------HGGACHS-------------------HG---------------GGSAWISR--FPAI--ERFA---SLASAVLFGVALLCPPL-LRFLAPASP-------------LATVKFVRTVALGGVFFLAGLPSLVDTIGDV-LQLPPNVNVSVLMTVAAFLSLFMGNPVEGALLLVLFSVSAAAEEEVTRKARMDALA-----PRTGWVV-DHCS--HGGC-------PYCSLPVEK-PVEQIRVGDYVVVKAGERVPVDGVVSFGTTSVDLAHLTGESLPVLKTLND---------------------------------------------------------------------------------------------------------------------------------------------------GLLLKGGY-ALDSIARCSAVAFDKTGTLTTGELCLTSIEPS-VDPRRR---------------------------------------------------------------------------------------------E-----FSLRALDVAAALERTAVHPIARAVLARHAMEYGVQEDARDPSSSEDSP--QPATPGPAVELRAFRSVPGYGLEAEA-RV-----G---------------------ERWVPC--YFGTVDYALRSLPDGR------------------------------REA----LRRRADEARDAGGLVS---ALL------------------------V-----------G--TEVTLFH-FVDAGREG--------------------------------------RVVILTGDHKSSARKVAAEVG-I--D-EYHADLKPEDKLAWIER---IHAEETENGKR-------------------------------------------------------E-----GG---LVMVGDGIND-PSLARADVGISVGKF-ASATAVSASDGILIHE---ELLLVDWLIAKARACRRIMMQNIAFAL-CTFMASMPALAGRLPLWLAVTLHEGGTVLVGLNSLRLL-----------------------------------------------------------------------------------------------------------------------------------------------------------------------------------------------------------------------------------------------------------------------------------------------------------------------------------------------------------------------------------------------------------------
>Chlamydophila_psittaci_929557@392377044
----------------------------------------------------------------------------------------------------------------------------------------------------M---FSQ----------------------------------LFSS---------P----------------------FSPENLN-----------------------NFFESGMTEDN------------------------------------------SPMLSKKSRLLSRN------LS--LKSACVSLGTYLCALVFYWF------------HV-IDISNLFVVFTFFLAGTPALIKSLDDIR-N--KTVNIDILMTSAAFGSIFIGGALEGSLLLVLFAISEALGQMVSGKAKGTLASLKHLAPTIAWVV-RE-D-----------------GNLEKIPVNHVEVGKIIRVKSGEIVPLDGEIIHGSSSINLMHLTGEKIPKSCQVGSIVPAGAHNLEGSFDLKVLKTGADSTISHIINLVIQAQKSKPRLQQRLDKYSSVYALTIFAISTSIAVLVPLF-----------TSIPFLGP----------------N---SAFYRALAFLIAASPCALIIAIPIAYLSAVNACAKHGVLLKGGV-VLDRLASCNSIVMDKTGTLTTGELTCIGCDTF-GE-------------------------------------------------------------------------------------------------------ENPDFFPSILALEQSSMHPIAQAIVS---------------YLIKNNV------SSR--PAEEYCMIPGQGVRGLF-AG-----K---------------------E---A---FVGRVDTALQKIPQDY------------------------------VQE----LEERIHTARQRGEICS---LAY------------------------L----------Q---GCYALFY-FKDTPRPDAGKIVKELRD-------------------------EGYTISMLTGDHQISAENTAKILG-I--S-EVFADLSPDDKLEKVRE---L--------AK-------------------------------------------------------Q-----RH---ILMVGDGINDAPALAQATVGVAMGEA-GSATAIEAADIVLLHDA---ISLLPWIIRKSKQTRRIVTQNLGLALAIILLVSWPASLGIIPLWLAVILHEGSTIVVGLNALRLLK----------------------------------------------------------------------------------------------------------------------------------------------------------------------------------------------------------------------------------------------------------------------------------------------------------------------------------------------------------------------------------------------------------------
>Simkania_negevensis_331113@338732433
---------------------------------------------------------------------------------------------------------------------------------------------------------------------------------------------------------------------------------MASYIFD-----------------------EFFTSGQEESI------------------------------------------SPFLTEDSRKWAKN------LS--LKSSILSGVFLIAAFITSFY------------SLT--LSNLLLLFVYFLVGTPALQNTIEDIK-N--LEINIDVLMTLAAFLSFLIGSQMEGGLLLVLFAFSGAMEETVSRKAKGALLNLNELSPTMATVL-GE-K-----------------GTLFQKSVREITVGTRLLVRAGEIVPLDGIVVDGNSFVNLVHLTGESVPVSKTKDHEVQAGSRNLDGTLTIRVTRTSADSTLSKIIQLINQAQEMKPRVQRFLDRFGRSYAITIISLFFLFSILLPWI-----------FPISYFGI----------------E---GSVYRALTFLIAASPCALIIATPTAYLSAISACARKGILLKGGI-TLDALASCRTIAFDKTGTLTTGKLSCENVVPL-SENPV----------------------------------------------------------------------------------------------C-----TTDEAIQIAAALERHVTHPMAEAIIS---------------FGKKKNL------SPL--DIDKFQSVPGFGLKGEL-NG-----R---------------------T---V---FIGNEAFIIEQLTKKP------------------------------DLK----SLI---AK--EDQSVT---FLL------------------------V----------E---ESLFVFH-FKDTLRPEVPEVIRNLKNE------------------------HRLELMMLTGDHQASAAAVAKSLG-I--E-VFLSDLRPEHKLEMVSN---L--------SM-------------------------------------------------------K-----HG---LAMVGDGINDAPALARATVGISLGEI-GSATAIDASDIVFLQDD---LKLLSWLYTKARKTMRIVRENLTLALGVICLVTTPALLGWIPLWLAVILHEGGTVLVGLNSLRLLKK---------------------------------------------------------------------------------------------------------------------------------------------------------------------------------------------------------------------------------------------------------------------------------------------------------------------------------------------------------------------------------------------------------------
>Waddlia_chondrophila_716544@297621848
--------------------------------------------------------------------------------------------------------------------------------------------------------MST----------------------------------STEP---------S----------------------IQPLIFE-----------------------QFFELGQEETL------------------------------------------SPFITPNSRDWSAH------LT--LKSAILAAFLLLISFILSFF------------PAWVPFSHLTLIGVYFLAGIPSLIEALEDLA-N--FEVNIDILMTLAAFSSIFIGSGMEGGLLLVLFALSGSMEDAVRSKATSAINSLHKLSPTTAFVV-QE-D-----------------GTAVEKSIKEIAVGCLIRVKAGQIVPLDGLVKKGRSSVNLVHLTGESIPVPKSIGDEVPAGAQNIDGAISMEVTRTSNDSTLARIIELVTQAQDAKPKLQRWFDAQSRRYAISIILLAFIFAASFPFL-----------LQIPFLGT----------------E---GSLYRALAFLIAASPCALIIALPIAYLSAISICARNGILMKGGV-ALDALASCKAIAFDKTGTLTTGELTCEPIESI-APSSQ----------------------------------------------------------------------------------------------E-----KRQRALEIAAALEQNAIHPIARSIVS---------------YAEEQKI------RPA--ELAEFQSIPGFGLKGKV-EE-----G---------------------E---V---FLGRPEYLIDKLPADK------------------------------SGP----LKTRMEDVQSKGEMLA---VLS------------------------C----------G---SDLFLFR-FHDTVRPELKKTLDMLKSR------------------------WNLLIVMLTGDHENSARRVAEELG-I--D-QWRAHLRPEDKLSAVSE---I--------SQ-------------------------------------------------------S-----KG---LAMVGDGINDAPALARSTVGVCMGQV-GTTAAMDASDIVLLHDN---IEMLSWLYGKAKKTQAIVKQNFLLATGAIIFASLPALFGIVPLWMAVILHEGGTILVGLNALRLLRK---------------------------------------------------------------------------------------------------------------------------------------------------------------------------------------------------------------------------------------------------------------------------------------------------------------------------------------------------------------------------------------------------------------
>Porphyridium_purpureum_35688@CT02130626.H1.1
---------------------------------------------------------------------------------------------------------------------------------------------------------------------------------------------------------------------------------------------------------------------------------------------------------------------------------------------------------------------------------------------------------------------------------------------------------------------------------------------------------------------------------------------------------------------------------------------------------------------------------------------------------------------------------------------------------------------------------------------------------------------------------------------------------------------------------------------------------------------------------------------------------------------------------------------------------------------------------------------------------------------------------------------------------------------------------------------------------------------------------R------------------------GGVRVGMLTGDRAASALRLAQRIGSI--D-DVWAEKKPEEKLELISS---F--------NT-------------------------------------------------------S-----DGKNSVLYVGDGINDAPALAASTVGASIGHENASATAIHAADVVIMRQR---IQDVVWFQRKARAAQRIVVQNVTFALGTMMLASALGVAFSVPLWLCVCLHEGSTVLVG------------------------------------------------------------------------------------------------------------------------------------------------------------------------------------------------------------------------------------------------------------------------------------------------------------------------------------------------------------------------------------------------------------------------
>Chondrus_crispus_2769@CDF38453.H1.1
--------------------------------------------------------------------------------------------------------------------------------------------------------------------------------------------------------------------------------------------------------------------------------------------------------------------------------------------------------------------------------------------------------------------------------------------------------------------------------------------------------------------------GELVPCDAVVAQGAAFFSLQFLTGESLPRSLREGDAVPAGARAEDAPVVVRVTSVGAESALARIARLVTSAQENKPAVTQFFDRFGRVYTRTVLLVSAALAVLLPGLS----------------------AALAPLVKPIAFTGKAGSVMRALGFLVAASPCALLIGAPVAYLAALSSCARKGVLTKSGAKSLEAASRASHVVFDKTGTLTTGKLKLTSATVLPKYLEGGGVRYSNASGN----------------------------------------------------GV--AATSGRERM--------LLD----NLKELEHAE-MTKVVGAAAALERGAVHPIATAVQK---------------RAEQLG------GELP--AVIEPKVVAGQGVEGVLSFDDVDGGMEIT-S--------------------------GRLGRPSYILGDSSAE-----------------------------------------------------------------------EVKRMTL--AATARGETMSVLEL--GSDRYLLRLKDEVRAESKEVVEGLQRQ-------------------------GLRTSVLTGDGEGAAQFVSVAVG-GGVT-VISSA-TPEQKLGYVSELGKQ--------G-----C---------------------------------------------------------G---VVMVGDGVNDAAALAASLVGISCGL--SSATAVQAADVILVQ---ENLHNVTWFLKKARATKAVVRQNLIIALGLMLIASGACVAGAVPLWLAVTLHEGGTVLVGLNGLRLLRE---------------------------------------------------------------------------------------------------------------------------------------------------------------------------------------------------------------------------------------------------------------------------------------------------------------------------------------------------------------------------------------------------------------
>Eucheuma_denticulatum_305493@CT01130626.H1.1
-------------------------------------------------------------------------------------------------------------------------------------------------------------------------------------------------------------------------------------------------------------------------------------------------------------------------------------------------------------------------------------------------------------------------------------------------------------------------------------------------------------------------------------------------------------------------------------------------------------------------------------------------------------------------------------------------------------------------------------------------------------------------------------------------------------------------------------------------------------------------------------------------------------------------------------------------------------------------------------------------------------------------------------------------ASSRGETVS---VLE------------------------I----------G---EERFLLR-LRDDVRPESRDVVRELRE-------------------------KGLSISVLTGDAQGAANFVSSAMG-G--GVKVIADATPEQKLDYVVG---L--------GK-------------------------------------------------------KLEQKNRG---VLMVGDGVNDAAALAASLVGVACGL--TSATAVHAADVVLVRED---LHNLWWFLRKAKQTKSIVRQNLAIAIVLMLISTSACLAGAVPLWLAVTLHEGGTLFVGLNALRLLR----------------------------------------------------------------------------------------------------------------------------------------------------------------------------------------------------------------------------------------------------------------------------------------------------------------------------------------------------------------------------------------------------------------
>Galdieria_sulphuraria_130081@452821969.H1.1
-----------------------------------------------------------------------------------------------------------------------------------------------------------------------------------------------------------------------------------------------------------------------------------------------------------------------------------------------------------------------------------------CFAICGLPALDDTVISLKAR---DINIDVLMTAAALASFFLGSIFEGTLLVLLYTSSHIAERKVQQFATKRLDSLRDHIPQTALCVGTRDKLYDSPRE---------------VSVSQVKPGDWILVRAGEIAPCDGIVKKGSAFVTREHFNGETLPSSVGEGSEVLSGSRTLDGSLVLEVSRMSSESTLQRILLLIAEAKKNRPPIQVWIDRWGSLYSRVVLFISFCIIVF--LA-----------PLS--RLFGRSV---------ITFWGSGGSLSRGLGFLVTTSPCALVIGAPVAYLSCLSVAASRGVFIKGGAKAIENVSSCSHFAFDKTGTLTMGKVHLVRI-----------MTYSSYCCQ----------------------------------------------------PE--IVWNVSQILHEYNSNISTRQYSCFSNSVCQHVG-LEEALMLAASLERGTVHPFARALQA---------------AAENAK------LSLD--IPSDYQAISGLGLSGTFRSTNAYRNPHDS-KE-----------------RQERKVWFGRLTYIMEYLSLEHSCLT-------------------------------------------------------------------WLESKLKEA--GSRGESVAVLADSF--GKIAVFC-FVDQLRPETAEALSSLQRD-------------------------EARITIVTGDSLAATNAIIEWLPSIENI-QIVHSLSPKSKLDWISE---W--------S-----L---------------------------------------------------------K-SGLAMVGDGMNDAPALAAATTGIVLGL--ASATAVQAADIILVQ---PDLTNIVWLWKKAKCTKRIVTQNIIFALFCMIVASSASVVGTMPLWLAVIVHEGSTILVGLNGLRLLND---------------------------------------------------------------------------------------------------------------------------------------------------------------------------------------------------------------------------------------------------------------------------------------------------------------------------------------------------------------------------------------------------------------
>Cyanidioschyzon_merolae_45157@CMS330CT
--------------------------------MST--------WAFQ-----V-----------KWVPISRLHCGW--------------------ELDR---RRFRGCHPFHQRRTRLDGEHAT----A-----------ATKLSRRR--GAVTIRYAVQCHNDSE---PTKKRHA----LESSGTRSATAS---------PR------------------------------------------------------------SSEAQAYA-------APCCGAQDAVGAGSRTTGLLRVLGPLQPT--FERL--VGWR---DSLQLQGLSAGLWCAACTLTLLQHALPRVTQR-----AAIYFSWIFMQRAFVLACLVLSGLPSLLEMLWTLLSK--PSLSVDVLMNLAALLLLAVGHLLEGTLLFVLFSVSRAAEGAIRARARRDLDALRDSVPEYAWRL-RRASDTDTPLELVAENGTLNTVDAHQVPVTELTPGDLILVKAGEVVPCDCQIARGDAYVSLEPITGESVPRRVRDGELIAAGARTVDGSLYLRVQRPVHESAVARIARLVTNAQQNKPTLERWIDRFGQLYSRFVVTGALLVFIVAGLT-----------PVRTPKHSGHGVRAVAPQEQPVRWRAQRQAFERALGFMVVASPCALIIGAPVAYTSALGVLARRGVLVKGGARTLEASARCDKVAFDKTGTLTKGEPELHQIQVF-RVPRQSAVTVASMAAT----------------------------------------------------GD--AATDTSTASEDLPYRWDLRA----EHPPAEHASAIARVLALAAGLEAHVVHPLGRAVAA---------------SVAELG------IEPL--LVHDVKVCAGAGLEGRI-FQAPHSESEVT-SNGGGSDQHLDAASADAL---SHRVRLGRLDFAATLLEHENAPQSPTPTT-------RELDQ--------------------------------------------------KLEAYQREQ--AALGRSTALLCCED--GTVAMLV-FWDQMREEAPACIAQLRTQ-------------------------GYSVQLLTGDSKETALAIAEAVG-VPAD-CVRYALRPEDKMLFVKQ---Q--------P-----D---------------------------------------------------------R---LVMVGDGMNDAPALALATTGISIGF--HSATAVSAADVVLVDGYPEGIRRIAWYLQKSRQTQRVMTQNVAIALILIVSTAIGAVSGGLPLWAAVLLHEGGTLLVGLSGLRLLMD---------------------------------------------------------------------------------------------------------------------------------------------------------------------------------------------------------------------------------------------------------------------------------------------------------------------------------------------------------------------------------------------------------------
>Pyropia_yezoensis_2788@contig_15565_g3723.H1.1
----------------------------------------------------------------------------------------------------------------------------------------------------------------------------------------------------------------------------------------------------------------------------------------------------------------------------------------------------------------------------------------------------------------XXXVDVLMTLAAIAAVATGAAIEGALLTALYAGSHAAERAVTRKARGDLDALRALAPPTALRL-P-SA----------DSAAVPVE----VPLAEVAVGDWLLVRAGEVAPADGTVASGSAFVSAEHLTGEATPRAVSKGDPVPAGARAGDGALVLRVVRTGADSTVARITALVTEATRNRPAVTRMMDRFGVPYSRVVLLAALAVALLLPFAPPPFRAPG---WA----GP-------------------AGSISRGLGVLVAASPCALVIGAPVAFLSALSAAARRGVLVKGGAAALEAAATTATVAFDKTGTLTTGQLRLVGVDRF-GDDEDDYDEG-----YARG-----------------------------------------M--GGTTPSPAYLSSLSGSNGNVDNCDDSWRG----G--------SGAQAVAVAAALERNSVHPMATAILD---------------RAAA--GD----VAPP--PLDDFLTVPGHGLQGRM-AGGG-------------------GGSADGN---G--VADGAPGAAAAVRALAPPSARVRFGRVPFVAAGRPDAGANVDGVPAPGDGFVSPAAA----------AWLEGAAAASSHRGESVAAL-GVE---GVGAAAAATASSATTGADG--GEAYLFR-FADAIRPEAAAGVAALKAA-------------------------GLRVVMLTGDNSASAAAVATTVG--GLD-EVVASLTPAGKLDYVVA---A--------TE---------------------------------------------------------------------------------------------------------------------------------------------------------------------------------------------------------------------------------------------------------------------------------------------------------------------------------------------------------------------------------------------------------------------------------------------------------------------------------------------------------------------------------------------------------------------------------------------------
>Chlamydomonas_reinhardtii_3055@27571089
--------MERISASCGSGNSGKLASSGARRRVP-----ARQTSGHGSVGPLSSASGRHQSHAPSYTAPQVQWAGSEDRAGW-------------------------------------------------------------------------------------GSRSLPHGDA----PQRHIARAAAA-------------G-----------------HSHNGHEHKHDHHHQHGHAAPAVHAHGPGSHEDEHEHGRGHSHAHRGH---------------DHSHHDHHGHGHDHYPDNWATR--AMRA--VGLV---QLASRIEHSGRMAVASILFFTASLVLGLAPLA----ALLGERAAGGLQAACLAGTYCLSGLPQAVSSVALA-AG--GGLDTHVLMSLAVLATLYLGMVQEGALLLLLFQISHFLEERFTSRAQGSMERLWAAMPERATLV-------------------PDLSSCREVLADSVAVGQLVLVRAGEQLPLDGEVVWGVASVSQAHISGESQPARVAEGAWLPAGALSHDGALVLRVTALAGDSTPARMARMAAQAQASKPQLTRLLDRVGALWSRGVVAATLT-ALAVLLA-----------AGVPLLEA------------------PGGALYRALGVLVAGSPCAVVL-VPLAYVCSMAAVTRRGVLLKGAS-ALDALADVRTVALDKTGTITTGELRLTEALLL-PVLPPVLPGADGEAAAAAPAPGQAGAAAVASDATRTAGSLSLIPLIKQAADDAAAAAASGAGGGLSAASSLSTSLSASLESPTSGSDLEEAP----PPPPLAEADWAELAARCAAALSRASTHPVSRAVVS---------------ASGRLA-------RGV--AVSGVEVVAGSGVRGVC-RLRGSAGAPAAEAAAAAAPAAAAAWAAAGR---SFAVSFGSADFAVAALGGEGSLAARRL---------RWFLSGSSGSMSVCSID----SSGAPAPADAAKAISV---LVMAPVVSPRGGGGGTGAGGAAEA--AG-----------E--ARVAVFS-FEDVVRPGVAEAVAALQDGSWRRGGTAAGATPEVA--------AAKRVVMLTGDNPTVAAAVAAGVG-I--S-HFRSAMLPADKLAFVQA---E--------QAQSGAAAAAAAAKAEAKAAGRSRGSRSADTTASTKATTTTVGTTIAASASAPSG-SG-----GH---VLMMGDGINDAPALAAARVGVAVASS-PRDLVAAASDVIVLNG--QGAAALPWLLRSAHSTQVVVRQNLTLALVAMAAATLPTVAGFFPLWLAVTLHEGSTLAVALNSLRLLLPTDDEQQQ--QQ-----------------------------------AAS--EAGNGGSRRGSSGGMLAGAVAVWKGLCELMSDAPD-GHGHSHGHSHGHGCCGGHSHDHGHRHDHSHSHAHDHDHDHHHHHGHDHGADKAM------GVDGNGSAAHVE-CCSQHDHDHGHH----------------------------HDHSNQELHDHTHD------------------HDHGHEHGHDDHKPEHGPD-------------------AGEAAGRASRSASTEQGFVRVAGPRDVSAGAAVAHGCGGLST--ALCCGGRGWHGGIRLGPLSGAGCCGMLAGAVCDDGSGCGLGGASRMRRRRGRGRLLAAAAAAAAVKPPPGVMAL-----------
>Volvox_carteri_3067@23135823
-----------------------------------------------------------------------------------------------------------------------------------------------------------------------------------------------------------------------------------------------------------------------------------------------------------------------MRC--VGLV---QLASRIEHSGPLAVASILCFVVSLLAAVPPLVG---TLLSERTAAALQTAALCGTYLLSGLPQAVSSVALA-AG--GHLDTHVLMSLA------------GALLLLLFQVSHFLEAKFTSRAQGSLERLLAAIPERATLV-------------------PDLSSCREVLVESVAVGELVLVRPGEQVPLDGEVVWGAASVSAAHISGESAPSRVAAGGWVPAGALSTDGALVVRVTAAAADSTPARIARMASEAQASKPQLQRLLDRVGAVWSRGVVAATLL-AAAVLLA-----------AGVPLMAA------------------PGGAVYRALGVLVAGSPCAVVL-VPLAYVCAMAAVTRKGVLLKGAS-ALDALAACTTVALDKTGTLTTGELRLTEATLL-DYSWMAEPLRPLSSPPPSPPPPQQPSPQPA-------------------------------------------ALSAPASAALMRSVEEEVP----GSGVRAVCRLRGRAFHVAFGSRDFAEQALADAVRA---------------AAATEAEA----AAQT--AVSRLRAVLARSDVGGD-RVGGAAGEAAAAAAV----------------------------------------------------------------------K----AISLLVVTPLAAPTSM---ADGSVAAGVGLTPGGGGGGGGGTA--VG-----------D--PRVALFC-FEDVVRPGVREAVAALQNGSWRRRRGERVGADEAAPPPPSGATAALRVVMLTGDNPAVAASVAGGLA-I--S-EYRAAMLPQDKLQFVQQ---E--------QRHL--------RELQQRREEAEAEKGRSPLTALLFGRAEGPGSISSSSSPAGAGAGG-----GA---VLMMGDGINDAPALAAAHVGVAVASS-PRDLVAAASDVVVLNG--QGAAALPWLLRLAHRTRAVXXX--------------------------------------------------------------------------------------------------------------------------------------------------------------------------------------------------------------------------------------------------------------------------------------------------------------------------------------------------------------------------------------------------------------------------------------------------------------
>Chlorella_variabilis_554065@136900
------------------------------------------------------------------------------------------------------------------------------------------------------------------------------------------------------------------------------------------------------------------------------------------------------------------------------------------------MAKVVLFLLAAATAGWAASGWAPSAAAAQAAQGVAATATLGVYLLAGLPAAVDLSYDL-TA--GHVDTHVLMNLAVLGTLVTGHALEGALLLVLFQTSHVVEHLLTDRAQGNLAALYDAMPKEAVLV-GMG-----------PDGRPDLASARRVLAADVAVGDCMLVKPGEQVPLDGAVIHGRAMVSSEHITGESLPVLRRAGDELAAGSLNRDGVLVLRALRPAEESTPARIAKLTLDAQAKRPQLRTWLDQFGELYSKGVIAASVG-LLAVLLL-----------SGVPLLGA----------------AGQRGAFYRAMGLLTVASPCALVM-VPLAYVSAIAAI---GILVKGGR-VLDALARCSTVAFDKTGTLTTGSLSCTSMRPL-GSGGAS-------------------------------------------------------------------------------GSSASVL----GLAPREAAAAKRTAIGAAVALSLRSSHPVSDAVVL---------------HGQQAGLD----GSSE--EVLDFELVPGGGVQGLV-SSGGSSRQRQ-------------------Q---QYLAAFGSAEFVSSRLTAAEQA------------------------------A----VEKLVAGQGTSGVLSV---LVLEPAATGSSSNGQSSGGGSGNG--VASSS-----RAAS--RSVWVMS-FEDSVRKQSAAAVRELQTGSWTGRASQA---------------SRMEVTMLTGDNEASALGIAKKLG-I--R-TVWAALSPEEKLEHVQQ---L--------SA-----------RSHVDCRDGSDGSSSVPPVGKLRSRKGSRGGGRGGSG------RG-----SG---CIMVGDGINDAPALAAADVGVAIAST-ATAAASLAADVIVVNA--SGIAAVPLLLKIAQATQTVIRQNLVLAVGSILALSLPTVLGWVPLWFAVMLHEGSTLLVAVNSLRLLGFSAGLNRG--SSSWRPAGQR--------------------------TQQQ--QDAEEGGIAAGGGRREDEAAGSWQAPVAAMPVAAVPPAA---------------------------------------------------------------------------------------------------------------------------------------------------------------------------------------------------------------------------------------------------------------------------------------------------------------------
>Chlorella_vulgaris_3077@83263
---------------------------------------------------------------------------------------------------------------------------------------------------------------------------------------------------------------------------------------------------------------------MLASTIAVRI---------------FIQDARQHQHKGENLVERGLEW--VFRV--TGLQ---AYAHMLHDSEEASKAIVVLIAVATLAHFA--AGAL--AQYAGLLLKAKVAALAAIYLLAGVPGMVEVCEHV-AA--GEVTPHVLMMLSALGTVILGKAFEGAWLLVLFSASHAIEHNVTRRAQGSMASLQE-SPQSAWRL-ATA-----------PDGSPAPGEPQKIDRSDVRLGDLIFVKAGEQVPVDGVTVKGAAHVSNQHITGEALPILAQQGTELLAGALATDSWLVLRATKVARESALARIAELTEFAKAHRPEIQGQLDAFGGWYSRFVILTTLA-AIPLMAA-----------VGVPLLGA----------------GAEPGAVYRAMGWLTAAAPCAVVM-VPLAYTSAQFALSRRDILVRRAN-VFDAVQTCGTVAFDKTGTLTTGVMAATSMQSL-QQPSVQ----------------------------------------------------------------------PQQNSATQSNSASGWA----QQVARSGDTSEKKALALAITLSRRVSHPVADALTT---------------LGDSLGQL----Q-------RTEHGLAGDGGLPRI----------DISAFRTETGGSEGTFQENGQ---PCFARFGSVSYASAALPKQRAA------------------------------D----LARLVDGLKAATTVSV---LVAAPQESRSDGSGSGSSNGADAG--SS-----------N--PLIRVFT-FEDQVRPSSHAAVAALRQGTWRRERPSAA--------------DRLRVLMLTGDNEVSAARIAARLG-I--A-DVSAGLRPGEKQAAIEA---A--------QREAA------------------------------------------------ASPRG-----SG---VIMVGDGMNDLPALAAATVGVGVAGS-RPGAVANWVDVILLHN--NGAEAVPLLLDTAHRTRSIIRQNLVLAFGSIAALALPALLGWVPLWAAVALHEGSTVLVALNCTRLLSLPRRSWTT--EATSEEVSQG--------------------------NTLANSNAGNSSENE---------GVGLHMEPS--IAVSPA-------------------------------------------------------------------------------------------------------------------------------------------------------------------------------------------------------------------------------------------------------------------------------------------------------------------------
>Coccomyxa_subellipsoidea_574566@27391688
-----------------------------------------------------------------------------------------------------------------------------------------------------------------------------------------------------------------------------------------------------------------------MCCSSGSP---------------GGAHHRQHQHKGENLVERGLEW--VFRV--TGLQ---AYAHMLHDSEEASKAIVVLIAVATLAHFA--AGAL--AQYAGLLLKAKVAALAAIYLLAGVPGMVEVCEHV-AA--GEVTPHVLMMLSALGTVILGKAFEGAWLLVLFSASHAIEHNVTRRAQGSMASLQE-SPQSAWRL-ATA-----------PDGSPAPGEPQKIDRSDVRLGDLIFVKAGEQVPVDGVTVKGAAHVSNQHITGEALPILAQQGTELLAGALATDSWLVLRATKVARESALARIAELTEFAKAHRPEIQGQLDAFGGWYSRFVILTTLA-AIPLMAA-----------VGVPLLGA----------------GAEPGAVYRAMGWLTAAAPCAVVM-VPLAYTSAQFALSRRDILVRRAN-VFDAVQTCGTVAFDKTGTLTTGVMAATSMQSL-QQPSVQ----------------------------------------------------------------------PQQNSATQSNSASGWA----QQVARSGDTSEKKALALAITLSRRVSHPVADALTT---------------LGDSLGQL----Q-------RTEHGLAGDGGLPRI----------DISAFRTETGGSEGTFQENGQ---PCFARFGSVSYASAALPKQRAA------------------------------D----LARLVDGLKAATTVSV---LVAAPQESRSDGSGSGSSNGADAG--SS-----------N--PLIRVFT-FEDQVRPSSHAAVAALRQGTWRRERPSAA--------------DRLRVLMLTGDNEVSAARIAARLG-I--A-DVSAGLRPGEKQAAIEA---A--------QREAA------------------------------------------------ASPRG-----SG---VIMVGDGMNDLPALAAATVGVGVAGS-RPGAVANWVDVILLHN--NGAEAVPLLLDTAHRTRSIIRQNLVLAFGSIAALALPALLGWVPLWAAVALHEGSTVLVALNCTRLLSLPRRSWTT--EATSEEVSQG--------------------------NTLANSNAGNSSENE---------GVGLHMEPS--IAVSPA-------------------------------------------------------------------------------------------------------------------------------------------------------------------------------------------------------------------------------------------------------------------------------------------------------------------------
>Micromonas_pusilla_564608@27338883
MSFTTSSHLSRLRPGGGGGARDGGGRRVAARASAGGKSRVLASSSFTKPPGRCVDARRRAPVLPRLALSSPELIRVSRRDG------------------------RRACRVSV-----------------------------------------AARAHADPHEHSHGCCGPTGGGS----RGRPSFREASDK---------DARSRS---------------HGADDACCV------------ASSISDVDGSFDEAAFISETGTFDTDAS-------ASAGGAAAINLRGPGGSYDHNAIEAALTA--VYRF--TRIG---YVADVMRGNAALCVVSWIALVVGGVAHACGHLGVAT-----STTLAVETAATALVYVLSGTSEFVDVTYEL-AV--GNVNIHVLTTLAVLGTVLLGCALEGGLLLVLFATATFVETRLTRHARGDLKELWATVPGEATTI-ELNA----------DGSGPDVNSSRTVNARDVTVGTNVFVKAGQQVPLDGVVVHGSALVSIQHITGEALPVTKRVGDEIPAGALNSDGALVVRSIRSAEDSTPARIARLTEAAQARRPAVSRLLDTFGDRYSKAILGVTAATMILGPLI-----------WGLPLLGR-------------------AGAMYRAFAFLSAAAPCALLM-SPLVYVAAVGACARRGVLVRGGV-TFDALAECGTVALDKTGTITTGVMTCAAIERE-SADQGNNGSGAGGTPRARGELVEAVAAAAARGGSVREAFE-------------------RS--GFRSSSEASTSAATATTTTTTTTTIDASP----G--------GNLTALAIVAALERGATHPIARAVMD---------------TASAHGPD----VPEV--IVSNFRVVAGKGVEGYV-SPGG-------------------GGGGGGG---GRLARFGAVEWATEIIAAEAPATAAALRR-------RAGAGGNVGG-----------SVT----------ATL---VVSETHRNPSSELNGGLN---GYG--ADDLRSNGTTWDAS--SLSSVFR-FADSLHPKAADSVAKLAAGKWRD--------------------DGMRLLMLTGDNEQSARAISDAVG-LPPN-AVNASLTPGDKLRIVEE---A--------REEAIR----------------------------------------------DETRMK-----KG---VAMVGDGINDAPALAAADVGIAVATT-PSEAAAAAADVLLLHADADGISQLPELFELAARTRAVLRQNITLAVVSILGSALPALVGAFPLWLAVLLHEGSTLLVAINSVRLLGTFGRQPLR--KSTLLATLGVFAACCAGGYWCYAPSARLALRSAVGVALTTPQFIAASLALKSAWAGLLAGCLHTLTGPDHLAALAPL-SVGPNRAKNAAMGALWGLGHNTGQILFGLIFVLLKDKLPFNMEIIGQWGQGIVGATLIAIGALGFWEAREMAEGRSGHSHSHSHSHGLPFGLGGDMFGDDHAHSHSHSHDDGDVVAKLKYAHSHANGEEAGRVDCRDEDDDGEVGRLHSHSHSDSDSDSHSHS--------------------HASSSSSDGAPQRGGANFLSWTYLTGTIHGLQPDALLLLLPAFALPRLQAIAFLGTFFVGTIVAM-----------GTYTACLGAGTSALQKHNPKAVSLVSSI-SSFVAVAIGFALIASAIFGFEIF-
>Micromonas_sp._296587@27405176
-MDHGALTAPRLRVGTGRGVVRSRSLTGA------------RASQRLASGAPMMLTHASTNRACAWVPQQPSRLRLGARRSS------------AMEGLRLASCGAYGCGGRRLRG-------------------------------------LTVRSHSGPH-------GHSHDNA----GGRPSFTNDDDD---------ASHGHS----------------HASSGCCGAPYGCGADADGGAMYMQDPSGSYDEEAFIAEAGFSGDSGD-------AMPETRGPKV----ATRAGPNGVERALTA--FYRA--TGVG---WIADKLKGNVAVCAVSWFFLIVGGVAHLCRHMGMET-S---VTAASIETAATVAVYALAGTSEFVDVSYEL-AV--GNVNIHVLTTLAVAGTVLLGCAIEGAMLLVLFASAHFVETRLTGHARGDLRMLWATVPGEATIV-ELRE----------D-GSPDADSERLVPARDVGVGANVFVRAGQQVPLDGIVVHGSALVSIQHITGEALPVLKRVGDEVPAGAVNSDGALVVESIRSSEDSTPARIARLTEAAQNRRPAVSRLLDSVGDRYSKAILAVTALTMVCGPLV-----------FGWPFLGR-------------------GGAMYRAFAFLSAAAPCALLM-APLVYVAAIGACARRGVLVRGGV-TFDALAECGTVALDKTGTITSGRMKCVSIRRV-FGDSDG-VNGSSESPGLNGDVRNGGL----NGGGLNSGFGGRVPAYVGAMNAKETPESGVA--VAERSGEVGDSDPASASANTTDF-RSLSP----L--------ESPAALAIAASLERGATHPIARAVLD---------------TAADQPPGA---LPAV--AVSDFRVVAGCGVEGLV-RAATTAGAEDG-----------DGSPSCGP---ARLARFGNPDWACEILRDEGKRRAMRD---------AAATGGDSSN-----------AVAALAVQEAAGFDDS---TTKGSNVANKNGKNGDESANGGED--VPCDVHVDTTWQSE--NLACVFR-FADSLHPKAATSVASLRSGSWRKG-------------------EGMDVLMLTGDNPASANAIADAVG-LPRS-NVSAGLTPNDKLRIVEE---R--------RKMAVA----------------------------------------------DGSKKH-----KR---VVMVGDGINDAPALAAADVGVAVAST-PSEAAAAAADVLLLHADSDGISQLPELFDLAARTKSVLRQNITLACASIVGASLPALVGAFPLWLAVLLHEGSTLLVAINSVRLLGTFGRQPLR--KSTVAACAGVFLACCAGGAWLYPTVRAG-VASWATSAVATPAFVAASMAIKSGYAGLLAGCLHTLTGPDHLAALTPL-AVGPSRMQNAMMGALWGLGHNTGQILFGLIFVLLRDKLPFNMEVISQWGQGIVGATLVIIGVMGWLEGRALA-EGRGHSHSHSHSHGLPFGLGD---FAKHTHSHSHSHDENDPTAAIRYVHSHANGAVAHSHDEDDEHSMHEHGGEHGHSHAHEDGHHGMGTNKRSVDGDWESDDAVVGSGDTETARRVREEGGEKKGSFLSWTYITGTIHGLQPDSLLLLLPAFALPRLQAIAFLGTFFVGTVVAM-----------GTYTACLGAGTAALQKSNPRAVSAVSVI-SSGVAVAIGVAFILSAIFGFEIF-
>Ostreococcus_lucimarinus_242159@27419928
-----------------------------------------------------------------------------------------------------------------------------------------------------------------------------------------------------------------------------------------------------------------------------------------------------------------------------------------------------------------------------MAANVSRVCTILVYVLAGTPEFVDVTYELA-V--GNVNIHVLTTLAVFGTVLLGCAMEGALLLVLFALAHFVEDRLTLHARGDLKALWGTVPTTADVV-QL-LA----------DGTPDLTTLREMPAADVDVGTMIFVKAGQQVPLDGMVVHGSALVSIQHITGEALPVMKRYGDEIPAGAMNTDGVLVVKSLRSSEESTPARIARLTEAAQRRRPKVSRLIDSIGDRYSKAILAITFITMAAAPMV-----------LGIPFLGR----------------G---GAMYRSFAFLSSAAPCALLM-SPLVYVAAIGAMARRGVLIRGGL-TLDALAEVGAVALDKTGTITTGQMSCTNITQF-EDGAQ----------------------------------------------------------------------------------------------HDTAPSASVKALAYALSLERGSSHPIAAAVTQ---------------AARGIILP-----DVG--PVTDYKVIAGSGVEGTI-DG-----K---------------------R---A---RFGSSEFALELCNTGA------------------------------AEC----SAE---VIAQEGEVLS---VLA------------------------IE---------G---ESPALFR-FSDTLNLQAPDAIESLRTGKCRRRWWEVASDS-----------TGMELAMLTGDNKTSAIAMAEEIK-LKPE-DVHAGLTPSQKLALVES---M--------RERVKS-------------------------------------------------KQY-----PR---VAMVGDGINDAPALAAADVGVAIAST-PSDAAASAADVLLLTKDEGGISQLPELFSIAERTRRTLRQNIALAVVSILGSAIPALFGAFPLWLAVLLHEGATLMVAMNSVRLL-----------------------------------------------------------------------------------------------------------------------------------------------------------------------------------------------------------------------------------------------------------------------------------------------------------------------------------------------------------------------------------------------------------------
>Ostreococcus_lucimarinus_242159@27419977
------------------------------------------------------------------------------------------------------------------------------------------------------------------------------------------------------------------------------------------------------------MSADEDEFVSQAGMMAATS---------------------SGEFAPRGRTERALDA--MFNA--TGLH---AVADFLRGNAAVAVVSWALFLVAGAAHVATHVGGGG-LVETTMAANVSRVCTILVYVLAGTPEFVDVTYEL-AV--GNVNIHVLTTLAVFGTVLLGCAMEGALLLVLFALAHFVEDRLTLHARGDLKALWGTVPTTADVV-QLLA----------D-GTPDLTTLREMPAADVDVGTMIFVKAGQQVPLDGMVVHGSALVSIQHITGEALPVMKRYGDEIPAGAMNTDGVLVVKSLRSSEESTPARIARLTEAAQRRRPKVSRLIDSIGDRYSKAILAITFITMAAAPMV-----------LGIPFLGR-------------------GGAMYRSFAFLSSAAPCALLM-SPLVYVAAIGAMARRGVLIRGGL-TLDALAEVGAVALDKTGTITTGQMSCTNITQF-EDGAQH----------------------------------------------------------------------------------DTAP----S--------ASVKALAYALSLERGSSHPIAAAVTQ---------------AARGIIL-----PDVG--PVTDYKVIAGSGVEGTI-D--------------------------------GKRARFGSSEFALELCNTGAAECSAEVI--------------------------------------------------------------------------AQEGEVLSVLAIEG--ESPALFR-FSDTLNLQAPDAIESLRTGKCRRRWWEVASDS-----------TGMELAMLTGDNKTSAIAMAEEIK-LKPE-DVHAGLTPSQKLALVES---M--------RERVK-------------------------------------------------SKQY-----PR---VAMVGDGINDAPALAAADVGVAIAST-PSDAAASAADVLLLTKDEGGISQLPELFSIAERTRRTLRQNIALAVVSILGSAIPALFGAFPLWLAVLLHEGATLMVAMNSVRLLVTFGRQPLS--KSTTVALTTFTVFCCLGAAYSVCSEAIAIWV----KHLHVAHWMSVITAFKSAWAGLLAGCLHTLTGPDHLAALTPL-TVGPSRAQNALMGALWGLGHNTGQILFGCIFIALRDKLPLNLEVIGQFGQGIVGLTLIIIGAIGFWESMGGHSHSHSH--SHSH---------------------------------------------------------------------------------------------------SHSHSHGSDVPAKRDSSFISWTYITGTIHGLQPDSLFLLLPALALPRVEAISFLATFFIGTIIAM-----------GTYTYCIGAGTAALEKNNPKFVSYIARG-SSAVALAFGVLFVISAVFGLDLIF
>Ostreococcus_sp._385169@60217
------------------------------------------------------------------------------------------------------------------------------------------------------------------------------------------------------------------------------------------------------MDVGASLSSDEDEFVSQAGMLATSG-----------------------GEGQRSAVERALDA--VFEA--TGVR---KVADFLYGNAMVAVLALVLFAVGGIAHLGAHGGGAG-LVQTSLAAQVSKVCVALVYFLAGTPEFVNLAYDL-AA--GRVNIHVLTILAVLGTILLGCAMEGALLLVLFAAAHFVENRLTLHARGDLKALWGTVPTTAEMV-TMNA----------D-GNPDLGSLREVPAADVDVGTMIFVKAGHQVPLDGVVVHGSALVSIQHITGEALPVMKRYGDEIPAGAMNTDGALVVKSLRSSEESTPARIARLTEAAQARRPKVSRLIDAIGDRYSKAILAITFISMIVAPLV-----------LGIPFLGR-------------------SGAMYRSFAFLTAAAPCALLM-SPLVYVAAIGAMARRGVLIRGGL-TLDALAEVGAVALDKTGTITTGQMTCSSITRF-ENGARR----------------------------------------------------------------------------------SDVA----S--------ASPKALAYALSLERGSSHPIATAVTQ---------------TARSIDL-----PDVG--AVKDYKLVAGRGVEGTF-E--------------------------------GKRARFGSPDFALELCDSGADECLAEVS--------------------------------------------------------------------------AKEGEILSVLTIEG--ETPVFFS-FTDTLNPQAPEVVESLRSGKCRRSWWESESKA-----------VGVDVVMLTGDTETSAATMAEAIK-LEPK-DVHAGLAPSQKLELVET---M--------RERVK-------------------------------------------------STRY-----SR---VAMVGDGINDAPALAAADVGVAIAST-PSDAAASAADVLFLTKDEGGISQLPELFSVAERTRRVLRQNIALAVVSIIGSSVPALFGAFPLWLAVLLHEGSTLMVGMNSVRLLVTFGRQPLS--KGTKLALTGFTVFCCLGAAYTMCSEAIAIWI----SHLHLLHWMNVVTAFKSAWAGLLAGCLHTLTGPDHLAALTPL-TVGPSRAQNALMGALWGFGHNTGQILFGCIFILLRDRLPLNMEVIGQFGQGIVGLTLIIIGALGFWEIVGGHLHSHSHSHSHSH---------------------------------------------------------------------------------------------------PHSHSHGTDTPVKRDSSFISWTYITGTIHGLQPDSLFLLLPALALPRVEAISFLATFFIGTIISM-----------GTYTYCIGAGAAALEKNNPKFVSYISRG-SSAVALGFGVLFVVSAIFGLDLI-
>Coraliomargarita_akajimensis_583355@294055086
------------------------------------------------------------------------------------------------MLTVSTAQVDVNWTVAL---ATFLAEQRKVE-------------AVRVDAEHR---RLEMATIGQVDL-E-----LLQA-HLAETLERVGSAE-----------------GSPSLAGLQLKNGEDGSLSL-----Q-----------------------KPT--------------CPTAPMLWRW---REW--QV--VT----------------------TEA-EA-EDDWRVLAGLAAACAIFGVAGWTVT----------Q-FMAAPAWLPIGFFVIAMIAGGWDAMGDVKEGLPKG---ELDIHFLMLAVAVGASAIGAWAEGALLLFLFSFSAALEAFAMHRTRSEIDSLLDAAPKVATVL-NSDG------------------TEREIAVEAVRVGDHLRVKPGAQFPVDAELVEGKTAADESNLTGEANPVSKLPGDSVYSGTINLWGSVEVRAVRRAGESSLQKVIRLIQEAQHLKAPSQRFTDRFGTGYTIAILGLTSIMFLVWWLGFGIA----AFEQVDGS-------------------R---SAFYRAMTLLVVASPCALVLSIPSAILAAIAWGAKNGILFRGGA-AIEKLAEVDLVALDKTGTLTTGEMVVDSIESF-P------------------------------------------------------------------------------------------------------AGREQEAAELAYSLEAHGSHPIGRAIRQ---------------YGKLRGLRQ------R--SIEDFQAMSGHGIQGKE-GD-----A---------------------L---C---VLGRRELLEEGPLADWI---------------------------------------RAIPEPDPEFTEN---WIF------------------------KG-------------DLIARIL-LKDQIRTESKQILSALKG-------------------------YGIRTVMLTGDRRGAATAVGVEIG-IQ---EVRSGLKPEGKVDAIRE---Y--------SR------------------------------------------------------AG-----YR---VAMVGDGVNDAPSLAAAYVSVGMGAR-GSDAALEQSEVVLMKDR---IDNFLAAVRLSSRAKVIIRQNLAIALGTVVLMAGAAIGGWIPLSVAVFAHEGSTVIVCLNSLRLLFSAGRRIEN--QT----------------------------------------------------------------------------------------------------------------------------------------------------------------------------------------------------------------------------------------------------------------------------------------------------------------------------------------------------------------------------------------------------
>Opitutus_terrae_452637@182415296
-------------------------------------------------------------------------------------------------------------MDEL---VAFLREQPAVT-------------AVRIDPTSH---SVAVATLGNVNV-A-----DFKA-RLAATIAGVEAQLAA-------------KPSARAPAGYA-LRQEGGATVV-----G-----------------------RET--------------CVTAEKLWLW---REM--EW--PDL--E-----RE-E---AHE--HAHG-HA-EQEWKTLAVLATVCGAAGIAGAISG----------Y-LAPQLPWLARSFFVIGLITGAWDAAVDSWENLKRR---EIDIHFLMLAVAIGAIFIGAWGEAVLLLFLFSASGAMEEYALDRTQREVSALLKTAPKHATLI-RPDG------------------TEQDVPVEQLKLGSRLLVKPGEAFAADGVVVKGQSASDESALTGEATPVEKRTGDQVFSGTINLWGAIEFDVVRLPAESTLQKIIRLIQTAQKLKAPSERFTDKFGTGYTYAVIGGSFAMFLLWWLGFGLP----AFTNTPEV-------------------R---SAFYRAMTLMVVASPCALVLSIPSAILAAIAWGARHGVLFRGGA-AIEKLADITAVALDKTGTLTTGELAVVGTESF-P------------------------------------------------------------------------------------------------------PGREREVLELAYALESKSQHPIARAIVR---------------HAKAVGARS------L--ELDEFQSLTGQGLRGKL-GD-----V---------------------Q---L---LLGRRELLETGPLAGWA---------------------------------------RRLPPAAAELSEV---WVV------------------------GS-------------DLVGRVL-LKDQIRAESAGVLAELKR-------------------------SGIRTIMLTGDRTHAAEAVAKEIG-LD---EVRAGLSPEDKVKAIMD---I--------RA------------------------------------------------------SG-----RR---VAMVGDGVNDAPSLAAADVSVAMGAR-GSDAALEQAEVILMHDR---IENFLAAQRLSRRARAVIRQNLTISLGVVIVMVITTAAGAVPLAIGVAAHEGSTLVVCLNSLRLLFGRNR------------------------------------------------------------------------------------------------------------------------------------------------------------------------------------------------------------------------------------------------------------------------------------------------------------------------------------------------------------------------------------------------------------
